# Supplementary material for: Kitlo hematopoietic stem cells exhibit distinct lymphoid-primed chromatin landscapes that enhance thymic reconstitution
Source: Nat Commun. 2025 Jul 4;16:6170. doi: 10.1038/s41467-025-61125-1 (PMC12227609; doi:10.1038/s41467-025-61125-1)
Supplement: Supplementary file 3 — Supplementary Data 1 [file 41467_2025_61125_MOESM3_ESM.xlsx]

## Sheet: HSCsubstpe_markergenes_nofilter
q-HSC_names	q-HSC_logfoldch	q-HSC_pvals_adj		Mgk-HSC_names	Mgk-HSC_logfoldch	Mgk-HSC_pvals_adj		Int-HSC_names	Int-HSC_logfoldch	Int-HSC_pvals_adj		MLin-HSC_names	MLin-HSC_logfoldch	MLin-HSC_pvals_adj		p-HSC_names	p-HSC_logfoldch	p-HSC_pvals_adj
Plcl1	0.845138	2.13359e-192		Nrxn1	0.28258	1.00857e-150		Cdk6	0.878888	2.02971e-130		Pola1	1.22832	2.12963e-270		Pola1	1.15172	8.92707e-180
Mllt3	0.231998	5.32054e-133		Fosb	0.640858	1.01495e-102		Slc22a3	1.69102	8.19791e-100		Cdk6	0.948092	8.70586e-261		Hells	2.18212	1.63568e-159
Itsn1	0.469961	1.96719e-127		2610307P16Rik	0.487654	3.28698e-99		Pitpnc1	0.427548	8.47311e-73		Hlf	-1.40856	3.84481e-253		Rad51b	1.69768	3.85473e-137
Mecom	0.11962	4.14637e-124		Arhgap15	0.196399	1.52457e-98		Zeb2	0.509394	4.96557e-68		Mir99ahg	-1.41301	3.49717e-252		Atad2	1.44587	8.57464e-132
Mir99ahg	0.414069	8.35092e-122		Jun	0.422172	7.77456e-95		Pbx1	0.205791	1.3291e-61		Pbx1	0.310124	5.87757e-235		Dtl	1.64506	1.68329e-127
Mctp1	0.129451	1.54314e-118		Fos	0.762954	5.71731e-84		Psd3	0.54665	4.65432e-56		Mecom	-0.330898	2.30808e-226		Mms22l	1.43051	1.37074e-125
Hlf	0.437193	3.30344e-118		Pde4b	0.444791	6.2898e-70		Med12l	0.290267	1.42705e-49		Zbtb20	-0.201384	2.57108e-221		Mcm6	1.41507	7.61235e-110
Rora	0.54073	1.75215e-111		Msi2	0.0903028	6.59291e-70		Arid1b	0.16753	2.37577e-48		Msi2	-0.252604	1.80137e-210		Prim2	1.67902	1.02074e-102
Pde4d	0.237571	1.6483e-97		Gcnt2	0.234249	1.11714e-68		Nol4l	1.23423	9.62689e-48		Zfp608	-1.36728	1.75687e-209		Ezh2	1.17638	1.59281e-102
Abcg3	0.820813	4.84479e-94		Klf6	0.800978	1.37342e-68		Bcl2	0.640853	3.13367e-46		Nrxn1	-0.629729	1.922e-207		Cbx5	1.02982	1.60537e-98
Zbtb20	0.0713895	1.12654e-91		Nfkbiz	0.791076	1.86287e-68		Pdcd4	0.534477	1.01536e-43		Atad2	1.5748	3.91617e-207		Xist	0.0845286	1.64072e-94
Camk2d	0.599381	3.92076e-91		Akap13	0.0795398	2.76767e-64		Actb	0.195295	2.21055e-43		Ptma	0.342975	8.32482e-202		Lig1	1.91429	2.50886e-89
Malat1	0.0364529	9.16975e-91		Adgrl4	0.28811	6.93615e-63		Asap1	0.402445	9.64625e-42		Nap1l1	0.793819	2.59701e-200		Atad5	1.73583	7.06961e-84
Myof	1.18729	6.04432e-88		Aff3	0.100921	3.14528e-62		Runx1	0.11655	1.70004e-40		Zeb2	0.64453	3.17916e-194		Wdhd1	1.82298	4.05382e-83
Pdgfd	0.770049	2.11318e-87		Sox4	0.565809	1.31416e-56		Dnajc6	1.36411	1.24399e-39		Itga2b	2.59054	1.20697e-193		Brca2	1.71474	1.71856e-79
Tox	0.642038	5.81048e-86		Zbtb20	0.0678056	2.17396e-53		Fyb	0.864749	1.6337e-39		Hsp90aa1	0.455005	3.01722e-193		Dnmt1	1.32379	1.37234e-78
Exoc6b	0.282138	4.12887e-77		Fam107b	0.335066	5.60136e-52		Mef2c	0.224927	5.88591e-39		Itsn1	-1.20009	6.78166e-192		Pole	2.19673	1.85547e-77
Ccnd3	0.226224	6.92207e-76		Ddx5	0.103799	3.00184e-51		Pabpc1	0.113843	1.19699e-38		Hells	2.20214	5.70218e-187		Topbp1	1.19463	3.31246e-74
Nbea	0.419273	1.16139e-72		Mir99ahg	0.332622	2.7216e-49		Ptbp3	0.35929	3.82917e-38		Mef2c	0.352878	5.87612e-184		Zgrf1	1.7719	6.30107e-72
Samd12	0.215994	2.42248e-71		Jmjd1c	0.177745	6.37408e-49		Tgfb1	1.11901	3.52526e-37		Dek	0.916408	6.12591e-180		Uhrf1	2.2131	1.41785e-70
Il1rapl2	0.981656	6.71452e-71		Hlf	0.358535	4.28216e-48		Ptma	0.229102	7.61014e-37		Pdcd4	0.801132	5.95658e-176		Rif1	0.618943	7.33689e-68
Sox5	1.1031	1.25001e-70		Zfp608	0.353569	1.15119e-46		Serbp1	0.266317	2.44079e-35		Rap1b	0.801894	4.79951e-175		Nsd2	0.775974	3.60916e-67
Eya2	0.438752	2.64106e-70		H3f3b	0.179385	1.73445e-46		Tgfbr3	0.654702	2.04444e-34		Ezh2	1.32031	5.57476e-174		Fam111a	1.50222	6.29474e-67
Prex2	0.850457	7.22428e-69		Runx2	0.305605	4.17987e-46		Hsp90aa1	0.287152	4.88768e-33		Tox	-2.44858	2.04746e-173		Dhfr	2.25745	1.72941e-65
Klf12	0.533168	6.26752e-68		Ikzf2	0.353535	7.06611e-46		Ripor2	0.146231	7.99207e-33		Rad51b	1.73356	2.99743e-172		Lmnb1	1.44198	9.37443e-65
Plxdc2	0.219708	9.09144e-68		Ptprc	0.196087	8.09105e-46		Itga2b	1.51265	8.66829e-33		Med12l	0.372852	7.67658e-172		Brip1	2.15135	1.06804e-64
Hacd4	0.62055	1.04398e-67		Ywhaz	0.215281	5.98204e-45		Elf1	0.329346	9.02605e-32		Elmo1	-0.217491	1.25492e-170		Rbl1	1.33011	2.61345e-64
Zfp608	0.330324	5.19894e-65		Baz2b	0.160684	1.01155e-44		Plek	1.43696	1.23819e-31		Set	0.8814	1.45252e-170		Rfc1	0.944875	7.41028e-63
St8sia4	0.811012	6.73973e-65		Ptpre	0.193243	4.13725e-42		Nap1l1	0.492359	1.11365e-30		Gcnt2	-0.663366	5.51012e-169		Cntln	0.817008	1.25953e-61
Fcho2	0.153593	2.99234e-62		Elmo1	0.0622999	9.91277e-42		Osbpl8	0.227819	2.81736e-30		Plek	2.32831	2.9214e-164		Tmpo	0.879764	1.36601e-60
Mndal	0.383803	3.51901e-60		Arf4	0.402405	1.05392e-41		Dach1	0.169486	1.10376e-29		Dnmt1	1.59636	5.25813e-163		Stmn1	0.907296	2.87779e-60
Maml2	0.214668	1.22845e-59		Myct1	0.519228	1.26493e-41		Runx3	1.543	7.29031e-29		Dtl	1.6811	3.23632e-161		Top2a	1.69764	3.03725e-60
mt-Co1	0.0253119	4.00395e-59		Ccnl1	0.22651	5.62103e-40		Baz1a	0.832315	4.26224e-28		Malat1	-0.0775709	3.266e-161		Mcm3	1.48864	3.06327e-60
Alcam	0.624892	8.8179e-59		Calm2	0.252657	1.54281e-39		Plxnc1	0.258308	1.34809e-27		Mctp1	-0.27515	4.63651e-160		Nasp	1.46823	2.56845e-58
Airn	0.673375	1.44823e-58		Lncpint	0.255249	3.58304e-39		mt-Nd1	0.0724375	2.47897e-26		Ccnd3	-0.631174	5.82851e-160		Slf1	0.977245	2.29672e-57
Prkn	0.515593	1.33858e-57		Srgn	0.221754	4.1126e-39		F2r	1.49589	4.1036e-26		Mllt3	-0.45941	1.36211e-157		Mcm4	1.60875	3.50107e-57
Mmp16	1.01976	3.9273e-57		Pim1	0.385765	5.07875e-39		Taok3	0.425948	6.04398e-25		Mcm6	1.51331	4.21857e-157		Dna2	1.7707	3.81889e-56
Magi2	0.879801	3.9273e-57		Egr1	0.629484	1.30818e-38		Hdgf	0.86749	8.27448e-25		Lims1	0.936148	6.29202e-157		Ranbp17	1.16701	2.89435e-55
Ifi203	0.391891	5.23413e-57		Ccnd3	0.195167	2.01678e-38		Muc13	0.777303	3.25533e-23		Samd12	-0.699679	1.0859e-156		Dek	0.678447	1.16161e-54
Ogt	0.145535	3.38398e-55		Parp8	0.461901	1.2226e-37		Set	0.479712	8.48392e-23		Prim2	1.84751	1.34166e-156		Baz1b	0.699805	1.73819e-54
Sgms1	0.0854526	4.60736e-55		Clk1	0.235249	2.14006e-37		Ybx3	0.717686	1.94527e-22		Cbx5	1.09426	3.05253e-152		Sfmbt1	0.912945	6.02986e-54
Dock2	0.0662387	6.117e-55		Iqgap2	0.142576	3.63756e-37		Ncl	0.240977	3.58607e-22		Adgrl4	-0.858967	1.64674e-150		Tubb5	1.05043	1.03953e-53
Ncam2	1.65197	8.57657e-55		Mcl1	0.50571	4.34218e-37		Sik3	0.400899	3.90495e-22		Lmnb1	1.86255	4.34939e-150		Wdr76	1.64326	1.90996e-53
Fmnl2	0.477907	3.48042e-52		Fut8	0.110306	3.68869e-36		Rap1b	0.410309	1.57161e-21		Klf12	-1.89187	1.77399e-149		Platr25	1.63153	8.7474e-53
Pim1	0.392874	5.53446e-51		Znrf1	0.287074	2.65263e-33		Dock8	0.416188	1.8462e-21		Alcam	-2.76536	3.40469e-148		Alms1	1.15881	1.46543e-52
Ccser1	0.40757	9.78578e-48		Prkch	0.288233	1.65345e-31		Tnik	0.60795	2.00056e-21		Camk2d	-1.82255	2.7613e-147		Pold3	1.36214	1.18977e-51
Lpp	0.294743	2.60093e-46		Eya1	0.311772	2.56607e-31		Mcm6	0.820404	3.21315e-21		Slc22a3	1.68795	3.18674e-146		Mthfd1l	1.0822	3.65595e-51
Calcrl	0.288318	1.08441e-45		Txnip	0.278176	3.15917e-31		Ddx21	0.675501	3.85491e-21		Rora	-1.37059	6.95942e-146		Mcm7	1.42988	1.4588e-50
Setbp1	1.21027	1.805e-44		Btg1	0.53398	3.22799e-31		Topbp1	0.787716	1.75495e-20		Atad5	2.02742	2.42242e-145		Tipin	1.62538	1.47326e-50
Parp8	0.427709	2.02962e-44		Tra2b	0.203452	5.30198e-31		Dapp1	0.15595	2.28259e-20		Bcl2	0.83984	4.65118e-145		Prim1	1.76198	3.52942e-49
Lhcgr	0.668782	3.75398e-44		Ubc	0.515167	8.14344e-31		Pola1	0.608186	2.3006e-20		Serbp1	0.376273	1.0368e-144		Hat1	1.11047	7.45929e-49
Tbxas1	0.113232	1.03184e-42		1810026B05Rik	0.298815	1.78338e-30		Eif3a	0.367395	1.0231e-19		Parp8	-1.88191	2.50247e-143		Nap1l1	0.550481	8.59114e-49
AC149090.1	0.140337	1.38226e-42		Il15	0.43579	5.46819e-30		Fry	0.467664	1.06997e-19		Ncl	0.393333	3.40905e-143		Rrm1	1.41493	1.7582e-48
Agbl1	1.52402	2.39767e-42		Dusp1	0.590888	8.91434e-30		Hsp90ab1	0.142662	1.36463e-19		Ikzf2	-1.19426	9.14483e-143		Usp37	0.841454	4.74925e-48
Gm4951	1.30686	5.55555e-42		Esr1	0.595536	1.24745e-29		Fermt3	0.470688	1.98965e-19		Uhrf1	2.82502	1.95885e-142		Ccnd3	-0.284333	6.25744e-48
Lncpint	0.210443	1.1625e-41		Pten	0.206427	3.01621e-29		Apoe	0.789785	2.05208e-19		Lig1	2.17175	3.01154e-142		Ncapg2	1.9359	1.03618e-46
Apobec3	0.343755	4.72977e-41		Cdk17	0.13007	3.01817e-29		Adk	0.440945	3.80036e-19		Rrm1	2.01885	3.79126e-140		Cep128	1.06771	2.07962e-46
Hoxa3	0.717677	9.42366e-41		Tut7	0.267212	3.73532e-29		Anp32b	0.530004	4.15205e-19		Pde4d	-0.534472	5.50657e-139		Rad18	1.54863	4.41827e-46
Dst	0.221577	1.86693e-40		Kansl1l	0.266669	4.07013e-29		Syncrip	0.406171	4.40165e-19		Topbp1	1.40582	1.83002e-138		Zfp367	1.77436	6.86089e-46
Hdac9	0.367961	2.84668e-39		Foxn3	0.079432	1.02301e-28		Zfpm1	0.731616	4.46195e-19		Lncpint	-0.801119	1.88513e-138		Tuba1b	1.25371	6.89422e-46
Nfat5	0.124618	3.9315e-38		Zfp800	0.256226	2.91739e-28		Ppia	0.258561	1.03385e-18		Psd3	0.642351	1.53771e-137		Casp8ap2	1.16741	8.1588e-46
Pcmtd2	0.567173	2.17276e-37		Kdm5b	0.413353	5.45956e-28		Calm1	0.526129	1.61331e-18		Adgrl1	2.53969	4.21006e-136		Tyms	1.76147	9.69752e-45
Plscr4	0.481886	1.35889e-36		Sik1	0.738569	7.67185e-28		Adgrl1	1.39549	1.82864e-18		Tgfb1	1.58122	1.91781e-135		Brca1	2.2262	1.50635e-44
Cpq	0.108588	1.90703e-36		Nceh1	0.4374	1.32166e-27		Prkdc	0.641523	1.92099e-18		Plcl1	-1.61957	5.15813e-135		Slfn9	1.89558	2.365e-44
Fgd5	0.810055	2.77273e-36		Rnf220	0.242156	2.39417e-27		Gse1	0.228172	2.7275e-18		Mms22l	1.36908	1.60254e-132		Smc6	0.914467	2.47746e-44
Gimap6	0.537872	2.80125e-36		Jund	0.303019	4.23862e-26		Sipa1l1	0.508139	3.93271e-18		mt-Nd1	0.112963	1.76075e-129		Mbnl3	1.11946	1.51948e-43
Mamdc2	0.756153	5.2783e-36		Fchsd2	0.109455	5.42242e-26		Lims1	0.478587	1.40479e-17		Nucks1	1.04937	7.47252e-129		Hsp90aa1	0.30496	4.43327e-43
Ppp3ca	0.0983169	6.98964e-36		Cytip	0.754003	3.93713e-25		AI504432	1.29943	6.26558e-17		Ptprc	-0.582643	1.1783e-128		Cenpk	2.12106	7.36525e-43
Hivep3	0.659105	1.49315e-35		Ern1	0.258864	6.32005e-25		Adgrl2	0.444383	1.03153e-16		Ccser1	-1.45276	1.24341e-128		Kntc1	2.45423	4.17566e-42
Ifitm1	0.412608	3.321e-35		Arhgap32	0.325041	1.34791e-24		Mfsd2b	2.08179	1.42253e-16		Anp32b	0.944013	2.18109e-128		Rpa1	1.37109	1.60555e-41
Lrmda	0.0555804	4.95487e-35		Slc12a6	0.206601	2.79136e-24		Usp24	0.422885	1.60933e-16		Fmnl2	-1.76354	2.1362e-126		Rmi2	2.23235	2.08871e-41
Txnip	0.23174	1.03632e-34		Pag1	0.307538	1.10559e-23		Grb2	0.541792	1.64873e-16		Pim1	-1.24826	4.0552e-125		Mcm5	1.82957	2.72812e-41
Sbf2	1.02815	1.57509e-34		Alcam	0.446867	2.2306e-23		Nrgn	0.639761	1.6998e-16		H2afz	1.09226	1.94526e-124		Ptma	0.220157	3.45884e-41
2610035D17Rik	0.470867	4.3132e-34		Pik3ip1	0.539168	4.71182e-23		Ubash3b	0.610151	1.74063e-16		Exoc6b	-0.796483	5.60864e-124		Prkdc	0.809388	2.90127e-38
Tnip3	0.736871	3.63846e-33		Itsn1	0.262111	9.60723e-23		Gnas	0.309629	1.86466e-16		Ybx1	0.856389	1.41388e-123		Ncapd3	1.02831	4.48737e-38
Tmtc2	0.303012	8.55317e-33		Gm19590	0.700413	2.37854e-22		Pcdh7	0.518318	1.89996e-16		Dut	1.71227	3.49342e-123		Zranb3	1.36511	1.21771e-37
Trpc6	0.153574	1.17145e-32		Nfat5	0.130986	2.68289e-22		Snx5	0.599265	2.14342e-16		Fyb	1.14277	9.93276e-122		Dut	1.14959	2.50432e-37
Diaph2	0.229007	3.62281e-32		Coq10b	0.778745	7.29553e-22		Syk	0.748087	3.80629e-16		Top2a	2.17805	7.57006e-121		Zfp808	1.17997	3.0449e-37
Samhd1	0.514159	6.55711e-32		Prkag2	0.243026	1.74456e-21		Nop58	0.457184	5.43932e-16		Actb	0.24165	2.55515e-120		Clspn	2.04746	5.69951e-36
Nceh1	0.39168	4.08975e-31		Cux1	0.0857631	2.50865e-21		Dkc1	0.689933	5.86973e-16		Eif3a	0.581759	2.97488e-120		Pds5a	0.372347	1.13946e-35
Vegfc	0.570248	4.96336e-31		Malat1	0.0199155	2.84163e-21		Atpif1	0.608481	6.78394e-16		Dock2	-0.212493	1.47356e-119		Usp1	1.31574	1.29681e-35
Gimap8	0.843943	5.28028e-31		Tox	0.393492	4.04266e-21		H2afz	0.576385	1.08568e-15		Wdhd1	1.97378	3.67324e-119		Ulbp1	1.96577	7.63134e-35
Aff1	0.242125	3.84162e-30		Stat4	0.259054	5.75201e-21		Lgals9	0.909222	1.18366e-15		Runx3	2.25178	7.36537e-119		Exo1	2.21633	7.63134e-35
Igf2bp2	1.52773	9.63618e-30		Celf2	0.0700111	8.6891e-21		G3bp1	0.432874	1.68449e-15		Mgat5	0.894433	1.05554e-118		Rbbp8	1.11917	1.2552e-34
Plekhg1	1.19355	1.02657e-29		Klf12	0.337298	9.51159e-21		Eif5a	0.596097	1.94136e-15		Mcm3	1.81116	2.336e-118		Cenph	2.04112	2.65703e-34
Epb41l4b	0.364354	1.79056e-29		Hoxa9	0.508053	1.18545e-20		Ipo7	0.603167	2.11122e-15		Txnip	-0.890331	5.69616e-116		Chek1	2.05102	3.6537e-34
Stat4	0.22204	1.90347e-29		Rbm39	0.0593389	1.27679e-20		Spata5	0.484587	3.65424e-15		Ybx3	1.12563	9.41599e-116		Cdca7	1.18935	6.15266e-34
Ikzf2	0.273204	2.72228e-29		Rgs1	0.621693	1.30605e-20		Ncor1	0.16663	7.15901e-15		Usp24	0.753181	4.99265e-115		Mast2	1.21569	6.24357e-34
Dlg2	0.14211	8.03002e-29		Stk17b	0.631471	2.35716e-20		Hnrnpu	0.199674	1.01189e-14		Blm	2.07985	7.1062e-114		Trim37	0.912463	8.01233e-34
Prdm16	0.241572	1.47296e-28		Rel	0.732718	2.84227e-20		Sfxn1	0.717768	1.26956e-14		Stmn1	1.05838	7.6995e-113		Smc2	1.10039	1.27664e-33
Slc18a2	0.210102	3.46361e-28		Ctla2a	0.340949	5.17254e-20		Mob1b	0.760236	1.50878e-14		Akap13	-0.153031	3.30685e-112		Mcmbp	0.927059	7.89656e-33
Plag1	0.550839	7.62436e-28		Ccser1	0.313299	6.23098e-20		Ak2	0.87305	2.43007e-14		Plxdc2	-0.558524	6.4882e-112		Timeless	1.91593	3.06856e-32
Meg3	2.08811	1.26882e-27		Ier2	0.525439	7.12769e-20		Sema4d	1.09942	3.02332e-14		St8sia4	-3.52442	2.19566e-111		Nup205	0.958346	6.50678e-32
Crebbp	0.0993544	1.30492e-27		Zfand5	0.225478	7.46403e-20		Ybx1	0.468026	4.4169e-14		Baz1a	1.21998	1.14047e-110		Ipo9	0.954348	1.14788e-31
Pnisr	0.135777	4.19635e-27		Rlim	0.280561	8.68062e-20		Ptpn7	0.755256	4.43592e-14		Nfat5	-0.425651	1.18466e-110		E2f7	2.43439	5.67142e-31
Ptprc	0.131657	5.73258e-27		Erg	0.163583	9.67658e-20		Mcm3	0.916281	7.25346e-14		Cdca7	1.74371	1.49577e-110		Blm	1.31721	6.04064e-31
Elmo1	0.0512396	9.6509e-27		Foxp1	0.0380893	2.54524e-19		Eif4a1	0.448065	8.36409e-14		Baz2b	-0.366883	2.14677e-110		Set	0.542843	6.33624e-31
Mmrn1	0.228594	2.81517e-26		Cdk11b	0.372122	3.515e-19		Mdn1	0.453741	8.43544e-14		Nceh1	-1.83098	7.29371e-110		Pole2	1.85874	6.40108e-31
B3galt1	0.524161	4.34042e-26		Creb5	0.736091	3.93298e-19		Prkar2b	0.499745	8.87667e-14		Npm1	0.476062	7.49956e-109		Kcnq5	0.470287	8.62785e-31
Patj	0.575958	5.31713e-26		Srsf5	0.177827	4.0183e-19		Tpm3	0.316221	9.547e-14		Rif1	0.656969	1.14766e-108		Stag1	0.187554	1.47538e-30
Adam22	0.31545	6.79332e-26		Gria3	0.425091	5.75368e-19		Mdga1	1.18343	1.42398e-13		Prkca	0.69754	1.19753e-108		Nop56	0.822699	5.2557e-30
Pcmtd1	0.236175	7.85044e-26		Mbnl2	0.133074	8.16014e-19		Rcc2	0.622606	1.62493e-13		Pole	2.37076	2.11882e-106		Rad54b	2.34506	6.57925e-30
St3gal1	0.175405	1.68815e-25		Kdm7a	0.516336	8.47812e-19		Ptp4a2	0.283912	1.65722e-13		Rad18	2.01591	5.17835e-106		Rev1	0.690661	5.88734e-29
Nr3c2	0.861371	2.28662e-25		Zfp36	0.625425	1.15795e-18		Dnmt1	0.724395	2.1653e-13		Nol4l	1.42033	1.2073e-105		E2f3	0.619463	1.79134e-28
Palld	0.590242	2.60711e-25		Meis1	0.0338381	2.44814e-18		Dtl	0.765862	2.24913e-13		Hdgf	1.2837	1.55698e-105		A630089N07Rik	0.807853	2.56895e-28
Ern1	0.198283	5.18941e-25		Dnajb9	0.52709	2.95449e-18		Rgs1	0.814896	2.72779e-13		Smc2	1.59936	3.4404e-105		Rnf157	1.66851	5.52357e-28
Erg	0.139455	6.79144e-25		Ddx3x	0.170253	2.95449e-18		Etfb	0.77763	3.06405e-13		Ncapg2	2.57255	3.82045e-105		Pcna	0.786993	8.88769e-28
Rsrp1	0.174626	8.06342e-25		Serinc3	0.0775867	4.15285e-18		mt-Nd3	0.0772719	4.29887e-13		Fut8	-0.253859	4.33207e-105		Faf1	0.402874	9.04972e-28
Gria3	0.425232	8.49429e-25		Klf9	0.376843	9.47894e-18		Bzw1	0.584316	4.68332e-13		Maml2	-0.519411	1.64464e-103		Cdc7	1.84267	9.20656e-28
Zfp950	0.266848	1.10094e-24		Mbnl1	0.0364561	1.95138e-17		Gpx1	0.486353	4.91059e-13		2610307P16Rik	-0.920032	2.69461e-103		Ncl	0.257891	2.46431e-27
Cadps2	0.251749	6.22761e-24		Fgd4	0.404005	2.6019e-17		Pfn1	0.437485	5.01854e-13		Hsp90ab1	0.233359	6.78787e-103		Pim1	-0.481173	3.42313e-27
Arid5b	0.719355	6.79384e-24		Hist1h2ac	0.676615	2.6019e-17		R3hdm1	0.26776	7.26794e-13		Rab27b	1.41097	8.25371e-103		Jazf1	1.4561	3.50472e-27
Crebrf	0.33757	7.90155e-24		Atxn1	0.11184	2.66139e-17		Eef1g	0.34035	8.71942e-13		Brca2	1.77213	4.37075e-102		Ints7	0.852149	3.61743e-27
Trim14	0.359804	8.83427e-24		Klhl6	0.300683	4.78746e-17		Mgat5	0.436475	1.13578e-12		Diaph3	0.571274	2.02525e-101		Rapgef5	1.30794	4.05738e-27
Klhl4	0.813482	9.31366e-24		Wdfy2	0.6146	6.67592e-17		Oxct1	0.686182	1.24085e-12		Hmgb2	1.00163	4.01985e-101		Cit	1.91394	6.63987e-27
Iigp1	1.12864	1.03788e-23		Itga4	0.140074	7.00053e-17		Npm1	0.265831	1.25062e-12		Mki67	2.62944	5.3769e-101		Neto2	1.31522	8.83561e-27
Irf2	0.145646	3.49501e-23		Aff4	0.236161	8.50412e-17		Rif1	0.356605	1.43575e-12		Ogt	-0.373851	7.56422e-101		1700025G04Rik	1.1313	1.09432e-26
Glis3	1.53503	5.17633e-23		Arid5b	0.626139	9.35514e-17		Gspt1	0.449256	1.7007e-12		Nasp	1.69834	1.11363e-100		Zbtb20	-0.0432702	1.28425e-26
Gm16070	0.595119	5.67341e-23		Eef2k	0.367189	1.27425e-16		Btg2	1.31293	2.11294e-12		Calcrl	-0.913021	2.90632e-100		Rbbp7	0.699667	2.3546e-26
Cacnb2	0.0430332	1.33974e-22		Samd12	0.170845	1.97601e-16		Pds5a	0.281887	3.04761e-12		Nop58	0.79867	1.21525e-99		Smc3	0.682107	2.35824e-26
Pdgfc	2.73815	1.69007e-22		Rhob	0.529476	4.68987e-16		Cdca7	0.878869	3.08718e-12		Ppia	0.44953	5.19108e-99		Rapgef4	0.959445	2.78824e-26
Runx1t1	1.14371	2.5468e-22		Myb	0.157912	1.62752e-15		Erbin	0.208343	3.55103e-12		mt-Co1	-0.0530725	6.11683e-99		Acaca	0.740921	3.45383e-26
Gm20559	0.655891	4.39704e-22		2410006H16Rik	0.317579	1.62752e-15		Eif2s2	0.437683	4.1558e-12		Baz1b	0.799983	7.47744e-99		Cenpp	1.47874	3.86307e-26
Tcf7l2	0.432392	1.13202e-21		Fbxo33	0.444037	1.77369e-15		Ctla2a	0.49948	4.47251e-12		Brip1	2.45389	7.53213e-99		Sae1	0.826328	4.15064e-26
Phf21a	0.0676154	1.41486e-21		Prdx6	0.2817	2.55813e-15		Gm47283	0.307198	5.61146e-12		Lpp	-0.892587	3.11129e-98		Supt16	0.639358	4.39947e-26
Shisa9	2.15885	1.56434e-21		Chd2	0.188355	2.92698e-15		Micos10	0.690018	5.8763e-12		Pf4	1.8816	5.50094e-98		Rnf168	1.17928	5.21449e-26
Arhgap26	0.307126	2.27745e-21		Palld	0.490152	4.3753e-15		Nucks1	0.498964	7.89478e-12		Brca1	3.01742	7.51889e-98		Spata5	0.633981	5.86168e-26
Hmga2	0.548866	1.17653e-20		Gng2	0.400289	4.45814e-15		Stt3b	0.503582	1.04004e-11		Cavin2	1.98189	7.78992e-97		Tfdp1	1.00037	6.59929e-26
Neat1	0.274206	1.6157e-20		Junb	0.588787	5.92308e-15		Adgrg3	0.72561	1.05595e-11		Abcg3	-2.05335	1.21886e-95		E2f1	2.02309	8.27281e-26
Rin2	0.901201	1.76467e-20		Sh3kbp1	0.244895	6.76786e-15		Mthfd1l	0.65038	1.07885e-11		Hspd1	1.05229	1.25399e-95		Fanca	2.36692	9.11267e-26
Lmo2	0.0460901	2.03614e-20		Calcrl	0.217241	7.41737e-15		Alms1	0.705017	1.21318e-11		Fam111a	1.61969	2.77492e-95		Ssh2	0.450933	9.91079e-26
Cpne8	0.820213	3.79695e-20		Top1	0.13545	7.77299e-15		Gata2	0.524822	1.2176e-11		Hspa8	0.49278	5.58016e-95		Spidr	0.807205	1.53944e-25
Phkb	0.0993666	5.31631e-20		Dst	0.175919	1.01875e-14		Eif4e	0.61247	1.22024e-11		Gimap6	-2.23974	7.53777e-95		Msh3	0.919577	2.16842e-25
Mpl	0.230136	5.63312e-20		Gimap6	0.38757	1.22843e-14		Kras	0.665913	1.26639e-11		Mcm4	1.83587	9.23629e-95		Psip1	0.727288	2.93494e-25
Thrb	0.566594	5.63312e-20		Klhl24	0.300769	1.2489e-14		Ivns1abp	0.284377	1.29426e-11		Diaph2	-0.80033	1.36614e-94		Tsix	0.408736	3.12776e-25
Mettl7a1	0.846753	6.13517e-20		Vav3	0.121809	2.21393e-14		Etf1	0.508637	1.42236e-11		Mcm2	2.18242	4.61798e-94		Zfp934	1.00977	3.32326e-25
Klhl24	0.270647	8.37359e-20		Pan3	0.0816381	2.40811e-14		Nomo1	0.757694	1.51743e-11		Eya1	-0.924705	8.06557e-94		Atm	0.629589	3.73988e-25
Pik3ip1	0.445566	1.34084e-19		Maml3	0.173389	2.7558e-14		Slc25a5	0.720077	1.68413e-11		Ipo5	1.33269	4.14138e-93		Pola2	1.36543	6.91888e-25
C530008M17Rik	0.271958	1.52298e-19		Atp11b	0.110358	2.82852e-14		Actg1	0.454109	1.85529e-11		Lcp1	-1.52219	6.46498e-93		Gm47283	0.375579	8.90604e-25
Retreg1	0.437049	1.58339e-19		Bach2	0.286058	2.87526e-14		Itgb1	0.379389	1.99125e-11		Pds5a	0.46744	8.97225e-93		Rfc2	1.09842	1.01246e-24
Mill2	0.680485	4.43008e-19		Hist1h2bc	0.647393	2.90551e-14		Ldha	0.6511	1.99759e-11		G3bp1	0.748169	1.31226e-92		Chaf1a	1.80588	1.17514e-24
Cd2ap	0.570113	4.83541e-19		Rbpms	0.20444	3.18942e-14		Nme1	0.841876	2.84875e-11		Cenpp	2.30022	5.86537e-92		Ctdspl	0.763068	1.35162e-24
Kdm7a	0.464623	5.35271e-19		Myl10	0.74461	5.34207e-14		Fam133b	0.694251	4.59518e-11		AI504432	2.08489	1.4574e-91		Tcerg1	0.509873	1.37878e-24
Il15	0.291606	6.40752e-19		Zfp831	0.633143	7.66386e-14		Dhx9	0.384995	5.26339e-11		Znrf1	-0.729311	3.60398e-91		Hsp90ab1	0.160167	1.4317e-24
Rb1cc1	0.108537	8.77012e-19		Atp2b4	0.175454	8.39738e-14		Cox6c	0.583048	5.33273e-11		Usp1	1.77116	1.44553e-90		Cbfb	0.514994	1.78997e-24
Prkg1	0.0193063	1.03275e-18		Mctp1	0.0669584	1.36676e-13		Hmgb1	0.222125	6.03511e-11		Tyms	2.20919	1.89768e-90		Suz12	0.574015	3.3833e-24
Ddx17	0.0693596	1.79532e-18		Camk2d	0.311067	1.45152e-13		Bzw2	0.542092	6.07698e-11		Supt16	0.907188	2.00475e-90		Mtbp	1.39006	3.72786e-24
Afap1l1	0.25395	2.18808e-18		Pde4d	0.13419	1.77516e-13		Vcl	0.689826	7.93655e-11		Clspn	2.81868	3.22641e-90		BC055324	1.6682	3.80667e-24
Hgf	0.346375	4.14518e-18		Bmpr2	0.248452	1.85694e-13		Prim2	0.760669	7.94576e-11		Tipin	1.93148	3.26435e-90		Hspa8	0.330241	5.30228e-24
Eya1	0.171943	6.804e-18		Lcp1	0.29271	1.87461e-13		Hmgb3	1.02352	8.00155e-11		Tmpo	0.939447	4.34718e-90		Nop58	0.54445	5.30228e-24
Baz2b	0.065248	1.07915e-17		Ogt	0.100227	1.97935e-13		Ran	0.625979	8.39479e-11		Mcm7	1.68067	8.84528e-90		Eif3a	0.382676	5.65434e-24
Gbp7	0.387757	1.23512e-17		Fmnl2	0.316302	2.49857e-13		Pa2g4	0.609092	1.57596e-10		Ldha	1.28007	2.99603e-89		Mpdz	1.12367	8.44707e-24
2310001H17Rik	0.652221	1.55024e-17		Map4k4	0.304876	2.6624e-13		Twistnb	0.699464	1.58925e-10		Hnrnpd	0.720091	3.15496e-89		Cdt1	1.97698	8.64119e-24
Mrtfb	0.277437	2.83809e-17		Crebrf	0.326702	2.6624e-13		Hnrnpf	0.353195	1.70316e-10		Hnrnpab	1.03838	3.21129e-89		9330182L06Rik	1.19921	1.24783e-23
Gcnt2	0.10948	2.97755e-17		Arhgef18	0.204774	2.69094e-13		Tmsb4x	0.235037	2.07296e-10		Eya2	-0.980067	6.33619e-89		Dock1	0.551579	1.8398e-23
Zdhhc17	0.201669	3.17442e-17		Clnk	0.991025	2.69094e-13		Spag9	0.262981	2.3383e-10		Fli1	0.268767	9.43535e-89		Paics	0.860387	2.02246e-23
Rarb	1.07764	5.92195e-17		Nwd1	0.32243	4.18625e-13		Purb	0.400606	2.79299e-10		Prim1	2.07974	3.98981e-88		Mir99ahg	-0.137105	2.67887e-23
Rcsd1	0.398468	1.36095e-16		Arih1	0.071594	4.21569e-13		Vps37b	0.914665	3.38769e-10		Ifi203	-1.00972	1.64023e-87		Kif24	1.72124	2.7086e-23
Ltb	0.901898	1.48762e-16		Ppm1h	0.233923	5.54373e-13		Nop56	0.615531	3.38769e-10		Oxct1	1.23416	8.50962e-87		Hspd1	0.699184	3.30436e-23
Pou2f2	0.628441	1.59618e-16		Anks1	0.192857	6.66905e-13		Wdr43	0.401369	3.99357e-10		Mthfd1l	1.21404	1.80129e-86		Ubap2	0.634886	6.55225e-23
Evi5	0.671436	2.04555e-16		Sqstm1	0.644938	6.87992e-13		Khdrbs1	0.40516	4.17471e-10		Rabgap1l	0.363912	9.09923e-86		Arsb	1.31273	6.98854e-23
Arhgef3	0.537307	2.56084e-16		Dok6	0.615471	7.81428e-13		Tbcd	0.646251	4.81994e-10		Cep128	1.23725	2.52798e-85		Dtymk	0.956632	7.271e-23
Sugct	0.542827	2.88413e-16		Skil	0.629494	8.50373e-13		Mcm2	1.0928	5.03892e-10		Cbx3	0.856824	3.87972e-85		Dhx9	0.515865	7.5896e-23
Syne2	0.480837	4.59058e-16		Tiparp	0.597869	1.29802e-12		Eif4g1	0.374302	5.91246e-10		Runx1	0.129542	3.8957e-85		Nucks1	0.655263	8.23344e-23
9530026P05Rik	1.97002	6.19039e-16		Rcsd1	0.394218	1.31432e-12		Dut	0.751421	6.1739e-10		Vcl	1.31286	4.29724e-85		Gins1	1.93728	8.87725e-23
Pced1b	0.387056	6.51558e-16		Stat3	0.232479	1.36498e-12		Eef1a1	0.0543872	7.66664e-10		Asap1	0.449979	9.17767e-85		Mcm2	1.30959	1.57657e-22
Ghr	0.479901	7.62449e-16		Inpp5d	0.153632	2.15203e-12		Cbfa2t3	0.188957	8.55313e-10		Ern1	-0.722959	2.79448e-84		Smarcc1	0.470775	1.80783e-22
Pik3r1	0.0835894	1.04941e-15		Tnfaip8	0.165062	2.16586e-12		Gnl3	0.502383	1.00417e-09		Ranbp1	1.30207	3.28473e-83		Rad51	2.18396	1.85306e-22
Pard3b	0.0467906	1.25422e-15		Eif5	0.191028	2.46072e-12		Lrrc8c	0.668864	1.08873e-09		Ppp3ca	-0.31078	4.10956e-83		Ranbp1	0.860663	1.94246e-22
Fnbp1	0.0717723	2.7719e-15		2610035D17Rik	0.316369	2.50611e-12		Rack1	0.164287	1.08873e-09		Casp8ap2	1.36904	4.23157e-83		Dgcr8	0.937734	2.14331e-22
Zfp831	0.638101	2.7719e-15		Adgre5	0.546408	2.5228e-12		Naa15	0.352189	1.08873e-09		Zfpm1	1.13613	8.02395e-83		Auts2	0.855592	2.17921e-22
Ttc14	0.0660237	2.99728e-15		Tra2a	0.125085	2.81091e-12		Snrpf	0.634218	1.09926e-09		Myof	-5.48457	8.99042e-83		G3bp1	0.501606	2.74415e-22
Gulp1	0.21498	3.27799e-15		Mamdc2	0.469716	3.18636e-12		Mid1	0.881718	1.15339e-09		Zgrf1	1.75272	2.87363e-82		Tanc2	0.67386	4.206e-22
Fhit	0.234923	4.44367e-15		Hnrnph1	0.0901728	3.19831e-12		Utp18	0.812854	1.55141e-09		Il15	-1.36278	3.97563e-82		Pa2g4	0.763574	7.26795e-22
Ddx60	0.38461	5.27491e-15		AC149090.1	0.104853	3.20676e-12		Kpna1	0.526829	1.71499e-09		Wdr76	1.83472	4.08836e-82		Cgas	1.63767	8.70785e-22
Csad	0.331869	5.3577e-15		Spns2	0.282403	3.25628e-12		Ezh2	0.53675	1.78241e-09		Runx2	-0.640468	4.92479e-82		Cdk14	0.695345	9.09296e-22
Thsd4	0.58583	5.53946e-15		Csgalnact1	0.064176	4.41718e-12		Cfl1	0.426934	2.0354e-09		Hsp90b1	0.908304	7.05115e-82		Cep192	0.680971	1.48294e-21
Ifi44	0.953168	6.26404e-15		Lrmda	0.0491976	5.22805e-12		Mcm4	0.876427	2.09505e-09		Prex2	-2.49141	8.04642e-82		Haus6	0.978666	1.98559e-21
Tnfaip8	0.121653	6.81477e-15		Sfpq	0.0729764	9.70957e-12		Oaz1	0.433543	2.21077e-09		Ipo7	1.00779	9.38357e-82		Msh6	1.09538	2.16699e-21
Tnrc6b	0.0445605	6.81665e-15		Bcas3	0.202883	1.3449e-11		Ndrg1	1.05716	2.36202e-09		Calm1	0.806475	1.33469e-81		Diaph3	0.386484	2.33761e-21
Bach2	0.221702	6.83241e-15		Adamts6	0.300066	1.34598e-11		Slco3a1	0.498853	2.58282e-09		Cenpk	2.58468	1.57846e-81		Zeb2	-0.243198	3.14182e-21
Ube2h	0.370779	7.89995e-15		Sox6	0.585506	1.71713e-11		Pip4k2a	0.371812	2.78705e-09		Palld	-3.39901	1.93157e-81		Slbp	1.10991	4.13439e-21
Lcp2	0.198602	8.35823e-15		Zfp36l2	0.121326	1.99951e-11		Eif3j1	0.508595	3.42598e-09		Hmgb1	0.412724	2.2051e-81		Nup93	1.16413	4.7972e-21
Gda	0.410083	8.97045e-15		Pnrc1	0.358275	2.31093e-11		Fyn	0.432531	3.46954e-09		Fam107b	-0.66307	5.97742e-81		AI506816	0.967498	4.9085e-21
Nsmaf	0.216254	9.24745e-15		Samsn1	0.215092	2.66832e-11		Btk	0.494416	3.48527e-09		Pcna	1.09907	1.90652e-80		Ctdspl2	0.632637	7.02961e-21
Snap23	0.302313	1.80102e-14		Tnrc6b	0.0836814	3.22325e-11		Dhx15	0.269959	4.61283e-09		Kntc1	3.08362	4.18893e-80		Taf1d	0.382651	7.02961e-21
Atxn1	0.0488402	2.04735e-14		Aim2	0.379499	3.34315e-11		Hist1h2ae	0.817974	5.52323e-09		Pa2g4	1.13256	1.13576e-79		H2afz	0.620455	2.89319e-20
Ptk2b	0.0761299	2.54349e-14		Maml2	0.111598	5.09567e-11		Kif5b	0.354716	5.78276e-09		Hacd4	-1.41167	1.43206e-79		Hnrnpab	0.660145	3.81078e-20
Rbm5	0.065785	2.55636e-14		Rgs2	0.84059	5.79218e-11		Cpsf2	0.744539	6.73251e-09		Kif24	2.63891	1.90507e-79		Ipo5	0.787608	4.4056e-20
Slc25a27	0.542925	2.92692e-14		Dnajb4	0.315383	5.9533e-11		Hspd1	0.475541	7.53219e-09		Nrgn	1.01102	1.91898e-79		Smc1a	0.400224	7.58466e-20
Ccdc171	0.218721	2.9951e-14		Sumo1	0.214304	6.61957e-11		Nasp	0.770861	7.7281e-09		Tgfbr3	0.780871	1.11193e-78		Tiam1	0.663935	8.16248e-20
Crlf3	0.107949	3.15446e-14		Diaph2	0.178242	6.61957e-11		Psma7	0.4946	7.7281e-09		Alms1	1.28904	4.66227e-78		Mctp1	-0.0631955	8.40047e-20
Ahnak	1.68313	3.65253e-14		St8sia4	0.378812	7.08244e-11		Atad2b	0.271719	7.7281e-09		Bard1	2.58064	6.43918e-78		Smchd1	0.386402	9.06113e-20
Clk1	0.109858	4.02753e-14		Snx29	0.249793	7.09581e-11		Hnrnpab	0.453539	7.76142e-09		Cit	2.81418	9.44901e-78		Rad50	0.648912	1.12409e-19
Znrf1	0.110043	5.68784e-14		Cmtm7	0.198201	8.00493e-11		Hira	0.520833	7.92687e-09		Pde5a	2.21244	1.01753e-77		Bard1	1.57997	1.1328e-19
Neurl3	0.609216	5.94824e-14		Phf21a	0.102778	9.29342e-11		Caprin1	0.258048	8.09494e-09		Prkdc	0.982873	1.5886e-77		Ptk2	0.868545	1.19065e-19
Cd84	0.173076	5.98614e-14		Slc18a2	0.1702	1.01591e-10		Dek	0.393213	8.4091e-09		Spata5	0.818101	1.88127e-77		Skp2	1.27483	2.14997e-19
Klhl3	0.659085	6.61609e-14		Sdcbp	0.187206	1.06122e-10		Pf4	0.782619	8.41522e-09		Slc16a10	1.98407	2.42166e-77		Ftx	0.731592	2.1599e-19
Arhgap31	0.427983	7.56821e-14		Fhit	0.221723	1.06122e-10		Cdv3	0.607778	8.97375e-09		Rnf220	-0.650358	3.08031e-77		mt-Nd1	0.048345	2.3725e-19
2210408F21Rik	0.561478	7.90346e-14		Epsti1	0.251943	1.18319e-10		Snrpg	0.455598	1.01744e-08		Dst	-0.583364	8.72811e-77		Ipo7	0.663321	2.76931e-19
Zc3h6	0.586378	8.26237e-14		Angpt1	0.0189297	1.22368e-10		Snrpd1	0.62107	1.03957e-08		AC149090.1	-0.340053	1.32175e-76		Hpf1	0.912098	3.67593e-19
Osbpl9	0.204943	9.79416e-14		Ppp3ca	0.0865292	1.36865e-10		Lig1	0.849963	1.08327e-08		Slc24a3	2.44966	2.53236e-76		Tubgcp2	1.30253	4.16169e-19
Tasor	0.108085	1.05031e-13		Lpp	0.194562	1.44437e-10		Naca	0.245253	1.16891e-08		Ifitm1	-1.31174	3.67745e-76		Rbfox2	0.825192	4.45115e-19
Hnrnph3	0.168333	1.74565e-13		Avl9	0.287761	1.52444e-10		Rrbp1	0.464655	1.21995e-08		Stat4	-0.748968	4.84174e-76		Slf2	0.585345	5.18913e-19
5031425E22Rik	0.258541	1.8446e-13		Ythdc1	0.11483	1.65487e-10		Tent4b	0.515911	1.27175e-08		Vwf	1.60185	8.29435e-76		Pbx1	-0.113607	6.5016e-19
Clec2d	0.276033	1.96915e-13		Snrpc	0.47946	1.76204e-10		Spns3	1.68272	1.36956e-08		Ran	1.14757	1.58034e-75		Slc43a3	1.34412	1.29737e-18
Ccm2	0.189675	1.99681e-13		Arhgdib	0.240124	2.50502e-10		Fli1	0.133492	1.43815e-08		Clk1	-0.50129	2.77372e-75		Lin9	1.23899	1.7278e-18
Dennd1c	0.588773	2.42966e-13		Stxbp4	0.309735	2.58763e-10		Lmnb1	0.717855	1.49257e-08		Arhgap10	1.48427	3.23165e-75		Kdm5b	-0.526865	1.7691e-18
Kat6b	0.159013	3.80793e-13		Hspa4	0.151706	2.77298e-10		Gclm	0.610218	1.66215e-08		Atp8a1	0.377768	3.39077e-75		Npm1	0.306969	1.77913e-18
Galc	0.471181	5.55383e-13		Ikzf1	0.134306	2.82807e-10		Susd1	0.26332	1.67339e-08		Cenph	2.67348	5.2042e-75		Ran	0.745247	2.07069e-18
Firre	0.282898	8.54463e-13		Dock2	0.0513045	3.85049e-10		Wdhd1	0.822031	1.80027e-08		Nop56	1.0837	7.90877e-75		Hnrnpd	0.479835	2.25733e-18
Sp100	0.283115	9.55709e-13		Rsbn1	0.224233	4.25775e-10		Gpx4	0.509881	1.96183e-08		Pfn1	0.810967	1.07581e-74		Wee1	0.873216	3.26702e-18
Kmt2a	0.0272433	1.05597e-12		Emb	0.580812	4.47319e-10		Pus7	0.661771	1.96199e-08		Tmsb4x	0.427794	1.5835e-74		Kpna3	0.63661	3.77781e-18
Esr1	0.342639	1.09314e-12		Tmem131l	0.187802	4.64924e-10		Cd47	0.180552	2.01522e-08		Mcm5	2.16681	1.87332e-74		Paxip1	1.12236	6.73176e-18
Pkhd1l1	1.3393	1.29811e-12		Mecom	0.0599352	5.48963e-10		Asap2	0.774475	2.17333e-08		Prkag2	-0.686024	2.67895e-74		Atp13a3	0.718503	6.94269e-18
Eepd1	0.5202	1.3147e-12		Vim	0.453524	5.58722e-10		Heatr1	0.737677	2.19721e-08		Alyref	1.65563	2.90417e-74		Lmo2	-0.07941	7.07606e-18
Ssbp2	0.0209108	1.65983e-12		Dennd5a	0.211344	5.89226e-10		Tsc22d2	0.375565	2.24538e-08		Hnrnpa3	0.535891	3.71994e-74		Rev3l	0.518626	1.03794e-17
Rnasel	0.36776	1.92527e-12		Pnpla7	0.278886	6.07143e-10		Gmps	0.525326	2.26455e-08		Canx	0.632678	4.93066e-74		Msh2	0.782471	1.06657e-17
Ptpn14	0.748106	2.28019e-12		Usp3	0.17975	7.34578e-10		Abce1	0.534607	2.26573e-08		Syncrip	0.546814	5.9899e-74		Pbx3	0.552377	1.16088e-17
Large1	0.208725	2.41535e-12		Ppme1	0.339684	7.68741e-10		Kctd1	0.362954	2.57455e-08		Knl1	2.97382	8.63111e-74		Ddb2	1.299	1.21313e-17
Chrm3	1.71289	2.48026e-12		Lonp2	0.187298	7.94368e-10		Tbc1d1	0.709591	2.58743e-08		Pitpnc1	0.383761	1.15306e-73		Kdm7a	-0.954653	1.439e-17
Parp14	0.433949	3.61024e-12		Exoc6b	0.173166	8.43062e-10		Slc16a10	0.998442	2.77161e-08		E2f8	3.67617	1.25044e-73		Sclt1	0.694983	2.026e-17
Wls	0.09637	4.07767e-12		Ube2b	0.23004	9.903e-10		Larp1	0.292997	2.86447e-08		Slc9a9	2.30984	2.11672e-73		Cep250	0.96055	2.05022e-17
A330023F24Rik	0.717925	4.19652e-12		Per1	0.435883	1.08195e-09		Mir142hg	0.492276	3.25836e-08		Mvb12b	1.15584	3.33389e-73		Taf15	0.392336	2.28455e-17
Cdc42bpa	0.0571847	4.68368e-12		Klhl3	0.568446	1.12665e-09		Hipk2	0.364173	3.3096e-08		Sfmbt1	0.957536	9.633e-73		Hmgb2	0.555745	3.56398e-17
Gm973	0.846147	5.41446e-12		Snx10	0.256115	1.22595e-09		Wdfy3	0.325124	3.63653e-08		Dna2	1.82471	1.56057e-72		Xpo1	0.604201	3.73894e-17
Zbtb38	0.213695	6.67916e-12		Skap2	0.0939497	1.30386e-09		Tnfaip2	1.12114	4.0363e-08		Cntln	0.819567	1.56057e-72		Baz1a	0.661406	4.30556e-17
Traf3ip3	0.367331	7.39214e-12		Dnah8	0.412612	1.34793e-09		Gna13	0.575791	4.53507e-08		Dgkd	1.15792	2.67839e-72		Pds5b	0.337275	4.4037e-17
Trim12a	0.482195	7.58206e-12		2210408F21Rik	0.494813	1.44831e-09		Klf13	0.501907	5.57934e-08		Lrmda	-0.153339	5.23107e-72		Chaf1b	1.16075	4.61085e-17
Nav2	0.421401	8.00218e-12		Fam117b	0.296368	1.51346e-09		Hnrnpd	0.337087	5.6685e-08		Suz12	0.774418	5.5681e-72		Stil	1.82836	4.61085e-17
Kmt5b	0.216476	8.29533e-12		Zdhhc20	0.225029	1.55301e-09		Myl6	0.35098	5.8253e-08		Rfc1	0.910112	6.25712e-72		Mthfd1	0.871012	4.90043e-17
Scaper	0.129377	8.42068e-12		Pcgf5	0.112203	1.72102e-09		Larp4	0.374828	6.14054e-08		Erg	-0.452532	6.25712e-72		Syce2	1.34037	5.1828e-17
Gbe1	0.176407	9.61209e-12		Plgrkt	0.232213	1.87393e-09		Cbx3	0.385528	6.73907e-08		Mast2	1.5219	8.24546e-72		mt-Co1	-0.021519	5.49727e-17
Foxo1	0.52097	9.74498e-12		Ifitm1	0.260794	2.17304e-09		H2afy	0.285013	7.12889e-08		Il1rapl2	-2.69572	1.3192e-71		Oxct1	0.711218	6.94797e-17
Ablim1	0.880866	1.16863e-11		Arid4b	0.140831	2.41528e-09		Olfr417	2.40923	7.48551e-08		Pabpc1	0.12397	1.74655e-71		Crebrf	-0.543391	7.38157e-17
Clec1a	1.06251	1.30171e-11		Csnk1a1	0.0994085	2.4396e-09		Smarca5	0.335177	7.60835e-08		Slc25a5	1.24773	2.14751e-71		Senp1	0.669918	7.65564e-17
Rbl2	0.227056	1.33283e-11		Rab8b	0.183769	2.47186e-09		Bmp2k	0.651466	7.96119e-08		Bmp2k	1.33519	3.42993e-71		Shmt1	1.52987	7.88976e-17
Gimap5	0.870955	1.36547e-11		Rab5a	0.264462	2.60888e-09		Clint1	0.241144	8.04174e-08		Mndal	-0.808255	3.71241e-71		Serbp1	0.221896	1.67606e-16
Phactr1	0.421693	1.85904e-11		Dpm1	0.289061	2.66474e-09		Ubap2	0.433676	8.0593e-08		Fcho2	-0.29625	6.57427e-71		Dclk2	1.14489	1.74191e-16
Emcn	0.713806	2.03454e-11		Tcf4	0.0987938	2.68566e-09		Prpf40a	0.297453	8.0593e-08		Etfb	1.29477	7.33232e-71		Xndc1	0.987581	2.03515e-16
Bmpr2	0.165345	2.11967e-11		Trps1	0.40493	2.80482e-09		Slc24a3	1.23751	8.69491e-08		Ddx21	0.955955	8.01406e-71		Stard13	1.19169	2.0785e-16
Slc12a6	0.110187	2.57823e-11		Gm29946	0.935651	5.30029e-09		Znrf2	0.506973	1.00439e-07		Bach2	-1.14476	9.27732e-71		Ppat	0.780183	2.09952e-16
Zup1	0.199963	2.58236e-11		Arhgap18	0.160949	6.40716e-09		Smarca4	0.419439	1.02154e-07		Nbea	-0.813302	2.41327e-70		Ccdc138	1.15701	2.26835e-16
Ppp1r9a	0.0932156	3.22472e-11		Lmo2	0.0518778	8.09923e-09		Ubxn2a	0.689794	1.08126e-07		Nfkbiz	-1.66	2.98857e-70		BC052040	0.650211	2.60118e-16
B4galt6	0.535545	3.67457e-11		Csf3r	0.609536	1.26679e-08		Pip5k1b	0.376416	1.08126e-07		Slc14a1	1.46869	1.12527e-69		Depdc5	0.719391	2.71213e-16
Map4k2	0.404111	3.95242e-11		Slc16a12	0.524724	1.31731e-08		Ewsr1	0.264867	1.27334e-07		Eif5a	0.918869	2.16379e-69		Arl6ip6	0.951492	2.78276e-16
Fggy	0.326993	4.8215e-11		Setd7	0.166199	1.416e-08		Exoc5	0.47861	1.31091e-07		Tfdp1	1.36344	6.89079e-69		Jpt2	1.25857	2.98243e-16
Jak1	0.0397494	5.82726e-11		Neat1	0.214984	1.54803e-08		Abcf1	0.508266	1.34148e-07		Adk	0.608664	9.38802e-69		Cdca7l	0.760014	4.33957e-16
Eng	0.210064	6.14181e-11		Etv6	0.0181806	1.58782e-08		Foxk2	0.67894	1.38482e-07		2610035D17Rik	-1.42697	1.0244e-68		Ndc1	1.14497	4.51503e-16
Trim30a	0.252353	6.38161e-11		Gm4258	0.323782	1.92678e-08		Hist1h2ap	0.78476	1.40775e-07		2024-09-11	1.30942	1.48371e-68		Rfwd3	0.982314	4.87517e-16
Smarca2	0.0410434	6.8855e-11		Glipr1	0.436653	1.93529e-08		Bclaf1	0.201654	1.48888e-07		Atpif1	0.946388	2.49759e-68		Gmds	0.296941	5.04983e-16
Msi2	0.0344319	7.05855e-11		Nrip1	0.0966352	1.94375e-08		Cmip	0.282482	1.55693e-07		Smc4	0.727303	4.04445e-68		Xpo4	0.577213	6.37049e-16
Ezh1	0.578634	7.44483e-11		Gm16070	0.388654	2.05475e-08		Nrf1	0.396021	1.88672e-07		Prkar2b	0.763179	4.44877e-68		Dnajc9	1.26903	6.5111e-16
4632427E13Rik	0.192936	7.64615e-11		Scaper	0.204989	2.73468e-08		Tut7	0.270952	1.96252e-07		Rbbp8	1.3599	7.34718e-68		Ctps	1.1452	7.00688e-16
Sesn3	0.338675	8.09302e-11		Apbb1ip	0.154992	3.00097e-08		Hells	0.719262	2.26242e-07		Anp32e	1.47148	8.94524e-68		Sestd1	0.85712	7.22752e-16
Phactr2	0.127869	9.50324e-11		Mir142hg	0.262822	3.47348e-08		Ubb	0.325879	2.31694e-07		Phf21a	-0.28978	1.9387e-67		Macrod2	0.853571	8.33295e-16
Adgrl4	0.143299	1.14229e-10		Chka	0.247561	3.50508e-08		Dynll1	0.716227	2.47254e-07		Slf1	0.985874	6.10248e-67		Lair1	1.20513	1.08933e-15
Lcp1	0.204587	1.19247e-10		Tle4	0.179831	3.53461e-08		Srsf2	0.305368	2.70243e-07		Esr1	-1.95892	8.65026e-67		Smc5	0.439521	1.20382e-15
Nkx2-3	0.535582	1.2782e-10		Rora	0.223308	4.43689e-08		Galnt1	0.359883	2.83349e-07		Nolc1	1.43047	8.72152e-67		Anp32b	0.497624	1.25321e-15
Cers4	0.309892	1.4909e-10		Prtn3	0.511607	4.7029e-08		H3f3a	0.256613	2.85353e-07		Cfl1	0.829804	2.9554e-66		Nup155	0.807853	1.25321e-15
Cdk14	0.24735	1.63128e-10		Ankrd13a	0.148614	5.10511e-08		Ppm1g	0.722734	2.85708e-07		Rpn1	1.60549	3.82374e-66		Rad54l	1.63685	1.33895e-15
Foxp1	0.011159	2.22716e-10		Mbtd1	0.081718	5.51085e-08		Usp37	0.466881	3.07627e-07		Dkc1	1.0298	4.36521e-66		Nup153	0.530467	1.33895e-15
Serinc3	0.0180382	2.48336e-10		Man1a	0.126876	5.62295e-08		P3h2	1.10994	3.33494e-07		Prdm16	-0.819288	4.4963e-66		Gmnn	1.7129	1.59047e-15
Col4a2	0.509523	2.62144e-10		Elf1	0.105332	5.63748e-08		Sacs	0.693122	3.53669e-07		Rcsd1	-2.04595	5.89341e-66		Srsf2	0.399396	1.80189e-15
Entpd1	0.787739	2.71234e-10		Nsmaf	0.233843	6.30208e-08		Kat7	0.589258	3.95041e-07		Mamdc2	-3.10527	6.70052e-66		Dock3	2.10053	1.91002e-15
Gbp8	1.34836	2.7709e-10		Ubl3	0.390178	6.66954e-08		Cct6a	0.455799	4.0135e-07		Hnrnpf	0.682365	7.46108e-66		Mid1	0.923927	2.26927e-15
Npas3	0.659806	2.91671e-10		Slc38a2	0.129981	6.76309e-08		Sem1	0.42709	4.70238e-07		Actn4	1.14061	8.98064e-66		Rpa2	1.53882	2.36784e-15
Kiz	0.279446	3.00067e-10		Ptpn18	0.16345	7.37515e-08		Gtpbp1	1.00074	4.78464e-07		Ak2	1.32764	1.41724e-65		Pms1	0.92576	3.07344e-15
Mbd5	0.0404404	3.28369e-10		Dcun1d1	0.0973598	8.13084e-08		Tma7	0.537637	4.84859e-07		Slc18a2	-0.629283	3.2528e-65		0610010F05Rik	0.840614	3.12651e-15
Gm17276	0.630215	3.85928e-10		Gas5	0.0742654	8.28421e-08		Clic4	0.60903	5.1023e-07		Arhgap15	-0.0972231	1.1019e-64		Rbbp4	0.58191	3.34978e-15
Plgrkt	0.154664	4.04724e-10		Klf13	0.264222	8.94146e-08		Abcc1	0.325304	5.54175e-07		Sox5	-3.31259	3.54063e-64		Itsn1	-0.149201	3.34978e-15
Zfp945	0.327351	4.50325e-10		Ythdf3	0.124359	1.02528e-07		Faf1	0.262304	5.60367e-07		Smc3	0.845599	4.93626e-64		Fancm	1.11849	3.65239e-15
Ube2b	0.142143	4.85607e-10		Ndfip1	0.245319	1.13326e-07		Med13	0.278052	5.60367e-07		Apobec3	-0.808568	5.12024e-64		H3f3b	-0.0617035	4.00512e-15
Rab38	0.0759602	5.08498e-10		Antxr2	0.385557	1.50318e-07		Mms22l	0.517427	5.96393e-07		Gspt1	0.78927	6.39968e-64		Zdhhc17	-0.380403	5.15317e-15
Ifitm7	1.03984	5.23961e-10		Map3k3	0.213757	1.58958e-07		Frrs1	0.333608	6.06613e-07		Polq	2.621	6.79552e-64		Agap1	0.493637	5.16735e-15
Ankrd12	0.0950117	9.03654e-10		Atp6v0b	0.233692	1.63833e-07		Rb1	0.44558	6.42328e-07		Ddx5	-0.111819	7.276e-64		Cdc25a	1.12407	5.41476e-15
Gm28905	1.49516	1.24755e-09		Smarca2	0.0640332	1.96821e-07		Acaca	0.445494	6.71463e-07		Naa50	1.12304	1.14741e-63		Mre11a	0.816917	5.99825e-15
Crispld1	0.39907	1.36373e-09		Rb1cc1	0.0864522	2.00229e-07		Rbm3	0.399323	6.74754e-07		Smc6	0.980405	2.09002e-63		Mad1l1	0.835261	6.5523e-15
Rhoj	0.802989	1.49563e-09		Rab2a	0.103536	2.04738e-07		Cct2	0.444621	6.79438e-07		F2r	1.76596	4.25009e-63		Ivns1abp	0.377934	6.80159e-15
Clcn5	0.437013	1.78715e-09		Scml4	0.324553	2.32608e-07		Sumo2	0.436397	7.42749e-07		Tuba1b	1.33137	8.83371e-63		Luzp1	0.939584	7.67174e-15
Tspan14	0.157461	1.81923e-09		Ppp1r15a	0.470032	2.37428e-07		Slc20a1	1.01206	7.65386e-07		Pdgfd	-1.36488	8.88476e-63		Uchl5	0.655927	7.88082e-15
Sult1a1	1.32391	1.91452e-09		Elk3	0.210268	2.7135e-07		Pabpc4	0.436736	9.83508e-07		Sntb1	2.39078	2.03293e-62		Rfc4	1.52463	9.1188e-15
Frs2	0.142586	1.99736e-09		Tfec	0.34312	2.82947e-07		Ssb	0.289403	9.83984e-07		Usp37	0.882304	2.49867e-62		Fkbp5	0.494233	9.28898e-15
Utrn	-0.00149878	2.13837e-09		Arhgap26	0.228113	3.24147e-07		Tpp2	0.325803	1.05654e-06		Dhfr	2.06854	3.45076e-62		Smc4	0.457937	9.83377e-15
Plekha5	0.0843601	2.3597e-09		Sub1	0.197604	3.31141e-07		Myh9	0.313629	1.06392e-06		Spidr	1.03185	4.98001e-62		Sacs	0.842746	9.98814e-15
Slc16a9	0.833012	2.47411e-09		Srpk2	0.216867	3.60896e-07		Rabgap1l	0.152337	1.06566e-06		Ptges3	0.769152	5.03804e-62		Slc18a2	-0.254657	1.03894e-14
Slc25a36	0.0637589	2.47502e-09		Flt3	1.07156	3.65581e-07		Nolc1	0.667101	1.11148e-06		Gria3	-1.49629	6.38941e-62		Mcm10	2.0343	1.08751e-14
Mitf	0.378764	2.6912e-09		Arhgap30	0.457877	4.78801e-07		Actr2	0.330234	1.20541e-06		Nup93	1.66615	1.50055e-61		2610020C07Rik	0.963184	1.18929e-14
Tmem71	0.608671	2.83516e-09		Ube2h	0.294506	6.45331e-07		Eif5b	0.36263	1.21863e-06		Ctdspl	0.958948	2.54024e-61		Hook1	0.779574	1.20048e-14
Gm26510	0.344898	3.45102e-09		Zfp1	0.509219	7.05515e-07		Atic	0.540952	1.27009e-06		Ncapd3	1.15267	3.38846e-61		Snrpd1	0.720476	1.27284e-14
Arhgef6	0.147566	4.17524e-09		Sesn3	0.29503	7.36658e-07		Wac	0.199583	1.29829e-06		Fermt3	0.65983	5.66498e-61		Sh3d19	1.10398	1.30883e-14
Slc38a9	0.183714	4.7469e-09		Bptf	0.109155	7.4542e-07		Tcerg1	0.302073	1.32337e-06		Mfsd2b	2.92974	9.73669e-61		Ncapd2	1.38233	1.4567e-14
Abcg2	0.155758	5.65926e-09		Arhgef6	0.179262	7.5412e-07		Hspe1	0.507667	1.33124e-06		Lhcgr	-1.8429	1.43845e-60		Pdcd4	-0.210401	1.54815e-14
Bcl11a	0.0276345	6.65549e-09		mt-Co1	0.0104547	8.25006e-07		Naf1	0.670726	1.33124e-06		Pik3ip1	-1.92178	1.63907e-60		Ssrp1	0.706941	1.89808e-14
Glul	0.241736	6.72197e-09		Ubb	0.15125	8.32193e-07		Crtc3	0.515644	1.35532e-06		Zfp367	1.85299	4.15472e-60		Polq	1.50405	1.97413e-14
Lnpep	0.0203042	7.03247e-09		Kit	0.0929179	8.34391e-07		Ppat	0.581776	1.40166e-06		Hspe1	1.06304	5.47621e-60		Ccne2	1.88758	2.2434e-14
Snapc3	0.233796	7.24082e-09		Tsc22d2	0.172581	8.48605e-07		St3gal4	0.385638	1.40678e-06		Ndc1	1.82276	7.05805e-60		Zwilch	1.55277	2.25345e-14
Rassf2	0.410808	7.59971e-09		Klf10	0.417117	8.62355e-07		Rhoa	0.38747	1.42898e-06		Plcb1	1.17077	7.24085e-60		Hjurp	0.660835	2.56605e-14
Chd9	0.0149773	9.79316e-09		Map1lc3b	0.38309	8.73707e-07		Ywhaq	0.413701	1.4523e-06		Gse1	0.321539	7.58663e-60		Orc6	1.05815	2.58549e-14
Peli2	0.437686	1.11579e-08		Gm26802	0.799018	1.18807e-06		Nme2	0.521139	1.45575e-06		Hoxa3	-2.21355	1.05546e-59		Tada2a	0.880678	2.70203e-14
Aplp2	0.320981	1.12104e-08		Col4a3bp	0.150134	1.22708e-06		Npat	0.501335	1.50868e-06		Cpq	-0.258021	4.29987e-59		Zfand4	0.834636	3.38326e-14
Arhgap28	0.458978	1.20231e-08		Coro7	0.296911	1.26303e-06		Snrpb	0.504309	1.53588e-06		mt-Nd3	0.107181	4.51991e-59		Srgap2	0.581472	3.48568e-14
Gm42418	0.011957	1.30385e-08		Ndel1	0.254854	1.35676e-06		Otud4	0.400655	1.57369e-06		Dock8	0.552383	6.51721e-59		Haus4	1.29477	4.25913e-14
Man1a	0.0531204	1.40269e-08		Cln3	0.454286	1.35991e-06		Sec61b	0.522883	1.65138e-06		Nomo1	1.24923	6.93085e-59		Ankrd26	0.793735	4.93385e-14
Aftph	0.098768	1.50291e-08		Chd3	0.361844	1.41366e-06		Prkca	0.265683	1.79604e-06		Paics	1.14638	7.07528e-59		Orc2	0.899322	5.24283e-14
Neo1	1.55177	1.54741e-08		Wnk1	0.0549648	1.5401e-06		Eef1b2	0.219032	2.00529e-06		Mcm10	3.42523	7.27155e-59		Sf3b3	0.49755	6.18809e-14
Rfx3	0.129351	1.62528e-08		Ppp1r9a	0.0890072	1.60959e-06		Pla2g4a	0.285824	2.06894e-06		Zwilch	2.52459	7.77565e-59		Ubr7	1.08471	7.66691e-14
Rabgap1	0.111043	1.76495e-08		Ppp1r10	0.366092	1.63139e-06		Mcm7	0.687069	2.08836e-06		Kansl1l	-0.553179	8.73238e-59		Dis3	0.827994	7.98056e-14
Fbxl20	0.124334	1.93732e-08		Dip2b	0.171558	1.77806e-06		Inpp4b	0.317714	2.08836e-06		Rad50	0.889724	8.99535e-59		Afdn	0.666601	9.40137e-14
Oasl2	0.717729	2.06593e-08		Kdm6a	0.080749	1.84284e-06		Plac8	1.57404	2.08904e-06		Xpo1	0.896793	1.26176e-58		Nup85	1.27491	9.51781e-14
Lonp2	0.0741959	2.08621e-08		Foxo3	0.161221	1.89174e-06		Btf3	0.350409	2.10016e-06		Ppat	1.20343	1.75605e-58		H2afy	0.306777	1.08946e-13
Ptpn18	0.115276	2.95431e-08		Wsb1	0.231231	1.90333e-06		Birc6	0.130417	2.11907e-06		Kalrn	1.65751	1.90314e-58		Tpi1	0.838009	1.08946e-13
Dip2c	0.115666	3.16341e-08		Rnf13	0.304571	1.93794e-06		Ddx18	0.514238	2.14064e-06		Slbp	1.55603	2.10811e-58		Cep152	1.03261	1.14785e-13
Kansl1l	0.0741282	3.48532e-08		Mapk14	0.118141	2.21932e-06		Stmn1	0.39347	2.14764e-06		Serinc3	-0.16256	2.51587e-58		Rtn3	0.381564	1.3231e-13
Shisa5	0.624957	4.00964e-08		Kansl1	0.0441875	2.46826e-06		Cavin2	0.798825	2.53617e-06		Rbpms	-0.586487	6.09534e-58		Chn2	0.813484	1.43613e-13
Eps15	0.0946698	4.10214e-08		Tmed5	0.256273	2.58833e-06		Thrap3	0.222475	2.75645e-06		Fgd4	-1.46698	8.06103e-58		Map3k5	0.655635	1.44756e-13
Cep85l	0.225749	4.49961e-08		Fnbp1	0.0910067	3.07818e-06		Mapkapk2	0.677102	2.78257e-06		Nup153	0.754027	8.59569e-58		Hint1	0.607169	1.56548e-13
Fgd4	0.230931	4.66671e-08		Nipbl	0.0388295	3.30704e-06		Nmt2	0.426205	2.82273e-06		Tubb5	1.01631	1.71796e-57		Impa2	0.76298	1.77386e-13
Asah2	0.282411	4.86581e-08		Def6	0.218758	3.30704e-06		Cpsf6	0.191296	2.864e-06		Prkch	-0.588657	3.09898e-57		Impdh2	0.727937	2.39477e-13
Mboat2	0.400529	4.89971e-08		Hacd4	0.210157	3.42865e-06		Atp5e	0.459346	2.99074e-06		Eif5b	0.751171	7.23402e-57		Fmn2	1.37284	2.40104e-13
Cnrip1	0.710839	5.25349e-08		Saraf	0.343758	3.80522e-06		Kpna3	0.449558	3.06245e-06		Rbl1	1.17176	7.58212e-57		Arhgap35	0.690013	2.46515e-13
Hoxb3	0.634999	5.73802e-08		Phf14	0.0832918	4.02026e-06		Atp5mpl	0.521866	3.08949e-06		Chaf1a	2.34647	1.42293e-56		Naa50	0.674065	3.43382e-13
Rmdn1	0.282878	5.90451e-08		Fnbp1l	0.141012	4.12615e-06		Atp5g2	0.364023	3.11433e-06		Slc12a6	-0.503388	2.03064e-56		Hdgfl3	0.623574	3.76829e-13
Rian	2.53965	6.31597e-08		Rfx3	0.158321	4.49439e-06		Mcm5	0.996888	3.20156e-06		Sgms1	-0.158695	2.19314e-56		Hmgn1	0.802786	4.39144e-13
Stxbp4	0.227326	6.3801e-08		Pik3cg	0.250296	4.52515e-06		Thada	0.316521	3.21801e-06		Psip1	0.895024	2.2943e-56		Dscc1	2.2724	4.64105e-13
Ksr2	1.05383	6.63911e-08		Nr4a2	0.489094	5.06634e-06		Ranbp1	0.531561	3.40618e-06		Bzw2	0.911914	2.66157e-56		Fignl1	1.98123	4.87825e-13
Zfp521	0.0919884	6.81892e-08		Rnf4	0.216151	5.24051e-06		Psmd11	0.480045	3.41676e-06		Timeless	2.22677	4.4663e-56		Tk1	2.23544	5.06093e-13
Triqk	0.884412	8.0008e-08		Atg10	0.213194	5.29738e-06		Nup153	0.353131	3.47806e-06		Eif4e	0.987456	4.64284e-56		Ybx1	0.425847	5.28221e-13
Rbfox2	0.330867	8.13712e-08		Slc25a36	0.112052	5.34313e-06		Hectd4	0.42205	3.621e-06		Foxp1	-0.0757881	5.02286e-56		Prkar2a	1.16264	5.41193e-13
Procr	1.05185	9.07968e-08		Crebbp	0.0838291	5.64983e-06		Atp2a2	0.377265	3.64609e-06		Tcerg1	0.630262	6.70878e-56		Actn4	0.667199	5.48182e-13
Nrg4	1.21525	9.9066e-08		Ifi203	0.187537	5.94893e-06		Cul1	0.286341	4.36303e-06		Tnfaip8	-0.492242	7.00624e-56		Atrx	0.139507	5.61538e-13
Map3k3	0.152311	1.29922e-07		Gm26887	0.82116	5.95393e-06		Prim1	0.860474	4.40323e-06		Galnt1	0.730184	7.23532e-56		Nudc	0.876564	5.69922e-13
Rock2	-0.00818358	1.36565e-07		Med13l	0.0554818	6.11247e-06		Eprs	0.321283	4.7769e-06		Rpa1	1.43758	8.36819e-56		Cdk4	0.811385	5.81773e-13
Xkr6	0.40922	1.41934e-07		Dnajb6	0.16687	6.12938e-06		Add3	0.575197	4.84495e-06		Smarcc1	0.567913	9.44379e-56		Pfas	0.965796	6.58411e-13
Hif3a	0.936871	1.42621e-07		Klf4	0.741036	6.63774e-06		Trerf1	0.427329	5.01672e-06		Hat1	1.09797	1.05949e-55		Eri1	0.724107	6.86262e-13
Rbpms	0.0460439	1.47564e-07		Etnk1	0.090221	6.63774e-06		Ago2	0.31629	5.09701e-06		Bmpr2	-0.830067	1.31222e-55		Znrf3	0.494683	7.81749e-13
Pgr	1.10519	1.54236e-07		Glul	0.227257	6.63774e-06		Gm10076	0.48198	5.14061e-06		Kif15	3.4974	2.26863e-55		Smarcad1	0.478396	7.94721e-13
Gm4070	0.818391	1.56104e-07		Cdkn1b	0.426606	6.64172e-06		Alkbh1	0.467129	5.23444e-06		Rfc2	1.40575	2.91454e-55		Fus	0.186531	8.18514e-13
Lst1	0.568822	1.64702e-07		Apobec3	0.153532	7.07751e-06		Hnrnpc	0.179571	5.4812e-06		Hivep3	-1.94321	3.18685e-55		Ticrr	1.83715	8.4404e-13
Gbp6	1.57965	1.6967e-07		Git2	0.124375	7.13175e-06		Zbtb11	0.440217	5.52557e-06		Cmss1	0.124084	3.62153e-55		Ptprs	0.702675	9.2446e-13
Nfia	0.0592886	2.02939e-07		Rap1gds1	0.112732	7.51767e-06		Cox7c	0.308093	5.52557e-06		Adgrl2	0.649365	3.78517e-55		Galnt1	0.464708	9.32683e-13
B2m	0.00233994	2.09737e-07		Zfand6	0.128443	8.20126e-06		Nktr	0.237189	5.57716e-06		Taf1d	0.512146	3.96842e-55		Clk1	-0.158632	9.76495e-13
Trim34a	0.646925	2.12182e-07		Zbtb38	0.184883	8.35401e-06		Rreb1	0.166666	5.93795e-06		Patj	-2.02542	4.00459e-55		Rfc3	1.13461	9.88878e-13
Ctse	0.384872	2.21221e-07		H2-K1	0.0617305	8.35401e-06		Atad5	0.661232	6.01233e-06		Hdac9	-0.761497	4.45556e-55		Fut8	0.129954	1.03636e-12
Gm12216	0.311038	2.30637e-07		Ctse	0.368486	8.75241e-06		Hmgb2	0.3815	6.37184e-06		Smarca5	0.59414	1.01146e-54		Kif20b	1.04959	1.09883e-12
Ttc39b	0.271807	2.36944e-07		Rbm41	0.350966	8.80727e-06		Ube2k	0.241091	6.4613e-06		Sla	1.47781	1.73601e-54		Uhrf2	0.334629	1.393e-12
Igf1r	0.0069675	2.95716e-07		Rock1	0.0724679	8.8514e-06		Coro1c	0.776021	6.51477e-06		Prkn	-0.948759	2.12124e-54		Ogt	-0.068519	1.44012e-12
Casp4	0.284064	3.23514e-07		Serinc1	0.27765	9.04799e-06		Ptges3	0.364538	6.58415e-06		AU020206	0.544258	2.74719e-54		Cadps2	0.398608	1.4424e-12
4933406I18Rik	1.35836	3.25086e-07		Zfp945	0.27674	9.05016e-06		Cct7	0.548378	7.02544e-06		Smchd1	0.486419	4.34661e-54		Prrg1	0.897025	1.53955e-12
Ptprk	0.929238	3.74237e-07		Tet1	0.202155	1.05287e-05		Chd1	0.27202	7.12645e-06		Exo1	2.51815	6.4452e-54		Pde4d	-0.0818195	1.62601e-12
F830016B08Rik	1.31914	3.93235e-07		Fbxl17	0.0463539	1.15433e-05		Rhoh	0.575397	7.16137e-06		Tcp1	0.882795	1.14436e-53		Cep83	0.480124	1.84479e-12
Cyp7b1	0.250735	4.0459e-07		Pdcd6	0.340742	1.1629e-05		Hnrnpa0	0.438639	7.47863e-06		Asap2	1.37295	1.28355e-53		Etaa1	0.96278	1.86577e-12
Cbx6	0.225228	4.08922e-07		Sec62	0.140181	1.16667e-05		Gatad2b	0.337384	8.05369e-06		Gm16070	-2.41043	1.44667e-53		Ddx5	-0.0527983	2.16858e-12
Snx10	0.149183	4.20832e-07		S100a10	0.327987	1.17402e-05		Maml3	0.251127	8.1411e-06		Tln1	0.516757	1.88032e-53		Brip1os	0.645863	2.25616e-12
Itm2b	0.0147884	4.28185e-07		Wdfy4	0.117785	1.19621e-05		Xrn2	0.272534	8.69603e-06		Chchd3	0.564406	3.30351e-53		Celf2	-0.0389804	2.33816e-12
4932438A13Rik	0.0129864	4.44016e-07		C030034L19Rik	0.700457	1.22341e-05		Cox5a	0.595951	9.33837e-06		Slfn9	1.8921	6.66647e-53		Lncpint	-0.126291	2.45205e-12
Tcf4	0.0406578	4.44647e-07		Retreg1	0.258997	1.27894e-05		Ipo5	0.50117	9.90861e-06		Ubap2	0.795888	7.65656e-53		Ung	2.27427	2.55865e-12
Mbtd1	0.0159791	4.44837e-07		Arhgap25	0.250704	1.31787e-05		Atp5b	0.393601	1.08322e-05		Eef1g	0.534138	9.59223e-53		Pard3b	0.107516	3.53359e-12
Hmg20a	0.12296	5.12244e-07		Nfe2l2	0.245715	1.34744e-05		Ola1	0.489775	1.0866e-05		Arid5b	-3.5563	1.31273e-52		Pdss1	0.844671	3.66842e-12
0610043K17Rik	0.610893	5.15593e-07		Tes	0.304152	1.46892e-05		Psmb5	0.808203	1.09115e-05		Crebrf	-1.06137	1.61897e-52		Tnrc6b	-0.104936	3.69351e-12
Akap7	0.261385	5.26998e-07		Tet2	0.209479	1.4939e-05		Baz1b	0.332811	1.12935e-05		Larp4b	0.512686	1.63814e-52		Nedd4	0.168188	3.82808e-12
Ppm1h	0.0728951	5.44317e-07		Zfp521	0.128121	1.52615e-05		Tln1	0.211848	1.18035e-05		Dtymk	1.24204	1.95845e-52		Hnrnpa3	0.330613	4.11722e-12
Rnf220	0.0786517	6.07374e-07		Paip2	0.145315	1.5554e-05		Bcor	0.413478	1.18493e-05		C1galt1	1.31024	2.20966e-52		Gmps	0.594678	5.14365e-12
Gprasp1	0.191735	6.52014e-07		Clcn3	0.159729	1.59596e-05		Lyn	0.328299	1.19326e-05		Atxn1	-0.259607	2.31602e-52		D630045J12Rik	1.13725	5.16413e-12
Slc16a12	0.447781	6.69921e-07		4932438A13Rik	0.0879373	1.8022e-05		Mapk14	0.173139	1.21168e-05		Ubash3b	0.836775	2.88514e-52		Atp2a2	0.499485	5.21306e-12
Pde1c	0.250673	7.52288e-07		Creb1	0.131605	1.81386e-05		Hnrnpa3	0.244456	1.21168e-05		Hist1h2ap	1.43035	2.94671e-52		Plcb1	0.668886	5.38283e-12
Prkag2	0.0632327	1.08037e-06		Taf7	0.422663	1.92055e-05		Vcp	0.243739	1.23219e-05		E2f7	2.88129	3.06789e-52		Anapc5	0.530207	5.55856e-12
Plcb2	0.195386	1.08586e-06		Cd27	0.449423	1.99057e-05		mt-Nd2	0.0323222	1.23642e-05		Neil3	3.52567	4.02403e-52		Tbc1d31	0.902521	5.64188e-12
Tsc22d3	0.144362	1.1462e-06		Itch	0.150527	2.02563e-05		Abcb4	0.866109	1.25055e-05		Tanc1	1.32126	5.30383e-52		Pkp4	0.599592	5.65832e-12
Hsd17b11	0.415737	1.28342e-06		Ctla2b	0.531996	2.08775e-05		Stat5b	0.297224	1.31017e-05		Foxn3	-0.137598	6.20323e-52		Dpy19l1	0.749286	5.67691e-12
Irak3	0.170708	1.29182e-06		Tcf7l2	0.23837	2.10409e-05		Slf1	0.428768	1.33499e-05		Rad54l	2.47147	7.60747e-52		Myo9a	0.532629	5.79193e-12
Gm44148	0.463502	1.39643e-06		Zfp532	0.315247	2.32379e-05		Ankib1	0.266551	1.33499e-05		Kif5b	0.619987	8.50267e-52		Taf1	0.561654	6.38212e-12
Nsun7	0.687051	1.43854e-06		Rnf169	0.131653	2.36429e-05		Diaph1	0.143543	1.33789e-05		AI506816	1.268	1.74664e-51		Mbd4	1.15055	8.02725e-12
Srsf5	0.00777658	1.44475e-06		Nfia	0.118116	2.40798e-05		Hnrnpm	0.191222	1.34279e-05		Zranb3	1.42928	1.83704e-51		Ppia	0.24688	8.22517e-12
H2-K1	0.00654318	1.50834e-06		Patj	0.27679	2.49039e-05		Aimp1	0.595386	1.35695e-05		Foxk2	1.24083	1.92413e-51		Myo5a	0.411686	8.7511e-12
Adamts6	0.148299	1.61805e-06		Cables1	0.517783	2.49039e-05		Mib1	0.238771	1.55082e-05		Cpsf2	1.2539	3.15317e-51		St6galnac3	0.349416	1.02704e-11
Cyld	0.0976184	1.63793e-06		Tmem71	0.469482	2.62092e-05		Mapk1	0.284262	1.60218e-05		Mid1	1.40077	4.33505e-51		Cbx3	0.463822	1.132e-11
Rgl1	0.667941	1.74133e-06		Paqr5	1.02029	2.73702e-05		Tcp1	0.421679	1.63047e-05		Ppfia1	1.08509	4.3933e-51		Arhgap32	0.438196	1.15975e-11
Cd247	0.740532	1.89527e-06		Ube2d3	0.102556	2.73884e-05		Rbl1	0.533999	1.71299e-05		Gpx4	0.91379	4.42966e-51		AC149090.1	-0.107407	1.22159e-11
Map3k14	0.436548	1.93231e-06		Slc38a9	0.195413	2.80764e-05		Capzb	0.395293	1.71683e-05		Mif	0.91797	5.83211e-51		AU020206	0.387389	1.456e-11
Zfp1	0.459771	2.0409e-06		Dennd1b	0.0801561	2.82582e-05		Mybbp1a	0.500587	1.72283e-05		Faf1	0.442881	5.96524e-51		Fen1	1.63697	1.7226e-11
Letm2	0.395526	2.08424e-06		Bbx	0.0743721	3.22707e-05		Tfdp1	0.578266	1.73658e-05		Gnl3	0.857553	1.34251e-50		Ide	0.599984	1.74984e-11
Epsti1	0.108363	2.26949e-06		Fgfr1	0.595692	3.26947e-05		Fos	0.361691	1.75994e-05		Rad54b	2.69851	1.68745e-50		Gid4	0.82486	1.80097e-11
Atp7a	0.289901	2.27774e-06		Tspan13	0.192045	3.48522e-05		Trim28	0.696832	1.77347e-05		Vegfc	-1.59177	1.85488e-50		Trmt2b	0.733943	1.80097e-11
Nrxn1	0.052124	2.3244e-06		Nckap1l	0.226573	3.48595e-05		Sod1	0.432989	1.79088e-05		Snx5	0.815867	2.86075e-50		Pcnt	0.632862	2.03043e-11
Serpina3g	0.208862	2.38054e-06		Xylt1	0.24735	3.61611e-05		Tmpo	0.393331	1.81019e-05		Dhx9	0.623743	2.86926e-50		Utp20	0.666241	2.04102e-11
Rnf13	0.248734	2.90113e-06		Ccdc171	0.156265	3.70253e-05		Rfc1	0.431496	1.8189e-05		Rangap1	1.50513	3.95171e-50		Tubb4b	0.85906	2.30145e-11
Luc7l2	-0.0023102	2.93668e-06		Ddx60	0.255702	3.80462e-05		Osbpl3	0.454745	1.88355e-05		Myct1	-0.935329	4.72092e-50		Eef1g	0.336269	2.36116e-11
Tcp11l2	0.599708	3.47039e-06		Cnot6l	0.0807141	3.99075e-05		Ubn1	0.410012	1.96911e-05		Ube2k	0.44521	5.49206e-50		Syncrip	0.329257	2.41429e-11
Enox2	0.109715	3.53388e-06		Tsc22d3	0.194781	4.23988e-05		Mcmbp	0.474871	1.9711e-05		Atp5h	0.968933	7.78083e-50		Itgb3bp	0.843487	2.46338e-11
Eps8	0.490929	4.13365e-06		Xrcc4	0.165168	4.35444e-05		Ndufa13	0.607795	1.99068e-05		Ccne2	2.8477	8.54077e-50		Ptges3	0.453522	2.69697e-11
Washc4	0.107638	4.47961e-06		Adam22	0.178949	4.79822e-05		Gtf2f2	0.427782	2.08306e-05		Pdss1	1.39731	1.6862e-49		Neat1	-0.329696	2.93234e-11
Sp4	0.271212	4.6208e-06		Zeb1	0.0638673	4.98634e-05		Khsrp	0.489634	2.09884e-05		Nme1	1.26371	2.51547e-49		Foxp1	-0.0297875	3.29285e-11
Gvin1	0.80701	4.66088e-06		Cers6	0.25591	4.99794e-05		Cacybp	0.62465	2.17511e-05		Retreg1	-1.59314	2.60646e-49		Slc7a1	0.719889	3.31783e-11
Scml4	0.24781	4.92044e-06		Zfas1	0.268019	5.35556e-05		Bclaf3	0.443333	2.44555e-05		Fanca	2.98169	2.60957e-49		Atrnl1	0.658555	3.32924e-11
Trpc4ap	0.15335	5.06193e-06		Tox4	0.293574	5.43931e-05		Eif2s3x	0.514258	2.57904e-05		Eif3b	1.28076	2.71188e-49		Ak2	0.714373	3.47374e-11
Ly6a	0.868443	5.19057e-06		Dennd4a	0.0787564	5.43931e-05		Chchd3	0.272894	2.69112e-05		Hmgb3	1.54672	2.86374e-49		Fsd1l	0.905356	3.50165e-11
1700012D14Rik	0.482507	5.55565e-06		Cblb	0.13678	5.63844e-05		mt-Cytb	0.024173	2.71484e-05		Klhl24	-0.847422	3.29124e-49		Psmd14	0.497108	3.54873e-11
Magi1	0.571487	5.97727e-06		Cnot7	0.221655	6.45117e-05		Kit	0.122159	2.71778e-05		Snrpb	0.99732	3.92749e-49		Npat	0.585123	3.60497e-11
Crim1	0.0776752	6.01549e-06		Trio	0.218197	6.49817e-05		Chchd2	0.378038	2.73409e-05		Ctps	1.68286	5.24884e-49		Cobll1	0.584739	3.63493e-11
Ikbke	0.541856	6.09993e-06		Ppp1cb	0.113301	6.61448e-05		Rpn2	0.590017	2.7416e-05		Orc6	1.63453	5.85658e-49		Pspc1	0.394906	3.846e-11
Pdzd2	0.565155	7.10217e-06		Rnasel	0.258506	6.67282e-05		mt-Atp6	0.0165554	2.81771e-05		Trim14	-1.01386	6.10026e-49		Ndufaf2	0.682563	4.26723e-11
Hoxb6	1.51429	7.6829e-06		Mbd5	0.046447	6.86484e-05		Chd4	0.156229	2.8295e-05		Crebbp	-0.263316	7.98682e-49		C2cd3	0.593066	4.34568e-11
Ell2	0.354558	8.14579e-06		Dock11	0.0720263	7.26561e-05		Snrpa1	0.722399	2.89011e-05		Gm47283	0.440909	8.54292e-49		Ccdc88c	0.849277	4.56241e-11
Lancl3	0.766893	8.20517e-06		Prdm16	0.14651	7.34352e-05		Rapgef6	0.223822	2.97574e-05		Nup205	1.07715	1.10801e-48		Mbnl2	-0.0890049	4.83e-11
Dnm3	2.29445	8.4354e-06		Stk4	0.101445	7.64283e-05		Inpp5a	0.565497	2.97574e-05		Pola2	1.66421	1.16351e-48		Rnaseh2b	1.00011	4.96902e-11
Stat1	0.270829	8.60399e-06		Lnpep	0.0757132	7.64433e-05		Atp5h	0.451632	2.97796e-05		Klf6	-1.24797	1.90211e-48		Cpd	0.865612	4.98365e-11
Fam219a	0.52058	8.83569e-06		Afap1l1	0.176236	7.74577e-05		Ddx10	0.260032	2.97796e-05		Cox5a	1.19348	2.35689e-48		Aarsd1	1.24821	5.08172e-11
Atp10a	0.171914	9.06027e-06		Chd9	0.0656284	7.92826e-05		Ppp2r5a	0.37994	2.97796e-05		Snrpd1	1.04905	2.43635e-48		Taf3	0.535864	5.31873e-11
Gbp4	1.90319	9.43112e-06		Map7	0.0747447	7.98998e-05		Rest	0.440533	2.99729e-05		Cct6a	0.875589	2.527e-48		Cdk5rap2	0.81231	6.611e-11
Pik3cd	0.164313	1.04608e-05		Kmt2a	0.0455275	9.17103e-05		Pebp1	0.466009	3.01912e-05		Syk	0.96352	3.05112e-48		Hspa9	0.528143	8.30101e-11
Cplane1	0.267905	1.17025e-05		Supt20	0.146235	9.24806e-05		Atad2	0.45743	3.02181e-05		Ppm1h	-0.622561	3.5219e-48		Aven	0.520493	9.37769e-11
Insr	0.0768087	1.36714e-05		Suco	0.0911752	9.90573e-05		Tkt	0.453199	3.18407e-05		Cadps2	-0.641959	4.21329e-48		Hmgn2	0.708788	9.55835e-11
Hid1	1.35047	1.40209e-05		Psme4	0.0988818	0.000104596		Jarid2	0.138846	3.19465e-05		Fhit	-0.759632	8.88863e-48		Srsf4	0.566471	1.04455e-10
Hoxa5	0.500204	1.47188e-05		Rnf150	0.597067	0.000104625		Ski	0.423643	3.26029e-05		Mob1b	1.03799	1.09017e-47		Kpnb1	0.610692	1.09605e-10
Tecpr1	0.842561	1.57818e-05		Hnrnph3	0.133356	0.000108421		Jak2	0.335745	3.45064e-05		Eif2s2	0.638168	1.11954e-47		Usp10	0.754285	1.12191e-10
Samd9l	0.239671	1.58393e-05		Hoxa7	0.401248	0.000110672		Smap2	0.475308	3.45447e-05		Pdia3	0.864524	1.20539e-47		Tubgcp3	0.756761	1.28255e-10
Cdk19	0.0312078	1.67418e-05		Galnt6	0.412403	0.000111191		Fbl	0.611229	3.51974e-05		Metap2	0.727602	1.32072e-47		Idh2	0.793883	1.5235e-10
Dram2	0.347488	1.77308e-05		Il18rap	0.760801	0.000126381		Mvb12b	0.466185	3.72685e-05		Gm19590	-2.86944	2.08973e-47		Vrk1	0.645605	1.57175e-10
Cyp2j6	0.587316	1.8887e-05		Atf4	0.369134	0.000126381		Csgalnact2	0.637368	3.73602e-05		Lrrc8b	1.66112	2.54399e-47		Scaf11	0.394924	1.57819e-10
mt-Co3	0.00338412	1.93782e-05		Itpr2	0.333411	0.000126891		2024-03-03	0.375456	3.82554e-05		Ssrp1	1.05525	2.60734e-47		Ptpn7	0.624748	1.62731e-10
Sgsm1	0.926858	1.96049e-05		Hoxa3	0.26376	0.000131202		Psmd14	0.350246	3.92672e-05		Gmds	0.387227	4.76544e-47		Raly	0.802559	1.78139e-10
Trappc9	0.0734782	1.96873e-05		Hbp1	0.312606	0.000140716		Tagln2	0.486743	4.01539e-05		Camk1d	0.0836065	4.95538e-47		Cep57l1	0.579161	2.04555e-10
Fstl1	0.484891	1.99361e-05		Smim14	0.189175	0.000143351		Metap2	0.319347	4.04266e-05		Ripor2	0.142518	8.9331e-47		Tdp2	0.874498	2.18076e-10
Cabcoco1	0.477473	2.05046e-05		Phldb2	0.852823	0.000144253		Arhgap21	0.370717	4.08278e-05		Hpf1	1.17581	9.0082e-47		Ppa1	0.795196	2.24782e-10
Mbnl2	0.0300218	2.07423e-05		Gbe1	0.177262	0.000148418		Eif3c	0.305964	4.14811e-05		Tkt	0.907969	1.27646e-46		Strbp	0.337188	2.30597e-10
Grb10	0.107614	2.28067e-05		Zc3h12a	0.643828	0.000155237		Dtnbp1	0.353008	4.26944e-05		Atp5b	0.845202	1.30186e-46		Gcfc2	0.737889	2.35543e-10
Gimap1	0.356652	2.28261e-05		Ssbp2	0.0289189	0.000156222		Ythdf2	0.408852	4.27934e-05		Haus6	1.22913	1.69088e-46		Ccnd1	0.991114	2.4151e-10
Zfand6	0.0238659	2.30387e-05		Pcf11	0.138353	0.000163549		Llph	0.559609	4.30835e-05		Kdm7a	-1.6549	1.74991e-46		Tuba4a	0.84375	2.54293e-10
Parp11	0.282361	2.51824e-05		Map3k1	0.290849	0.000163572		Cct8	0.416609	4.39565e-05		Fry	0.558159	2.26701e-46		Fnip2	0.63104	2.77027e-10
Smyd3	-0.0063406	2.54665e-05		Vgll4	0.141125	0.000170806		Psmd1	0.411403	4.46421e-05		Fnbp1	-0.312011	2.44229e-46		Foxd2os	1.02877	2.89182e-10
Nrk	0.61458	2.72816e-05		Jak1	0.0786399	0.000172522		Ssr1	0.433652	4.49381e-05		Chchd2	0.784533	2.99566e-46		Caprin1	0.266111	3.02838e-10
Ddx58	0.355089	2.78299e-05		Fndc3a	0.0733703	0.0001727		C1qbp	0.647965	4.55137e-05		Kpna3	0.816991	3.19777e-46		Pitpnm2	0.818262	3.02838e-10
8430419K02Rik	0.374789	2.78402e-05		Arid4a	0.108379	0.000177674		Rab27b	0.487397	4.79886e-05		Magi2	-1.74871	3.45871e-46		Hirip3	1.39492	3.30034e-10
Ttc3	0.0124719	2.79388e-05		Mndal	0.137546	0.000192237		Hnrnpk	0.228887	4.79886e-05		Pde10a	3.50005	4.35064e-46		Slc25a13	0.562402	3.436e-10
Ccdc28a	0.584696	2.98876e-05		Ccnt1	0.116183	0.000216669		Adam10	0.157931	4.91878e-05		E2f1	2.36941	6.50112e-46		Eefsec	0.550175	3.43905e-10
Hbp1	0.302176	3.05591e-05		Pik3ap1	0.501402	0.000233198		Sec62	0.229146	5.30376e-05		Cox6a1	1.08788	8.9019e-46		Mif	0.547998	3.83295e-10
Coro7	0.207437	3.1972e-05		Chd6	0.0608221	0.000236303		Gatad2a	0.486214	5.32196e-05		Jun	-0.344984	1.26262e-45		Rdx	0.414932	4.18276e-10
Arhgap18	0.062278	3.27183e-05		Rmnd5b	0.663029	0.000247305		Ier2	0.457171	5.42747e-05		Rad51	2.75139	1.26486e-45		Nfic	0.580829	4.32168e-10
Gm16124	0.467826	3.29299e-05		Fbxl20	0.142377	0.000256599		Atp8a1	0.142189	5.42747e-05		Agpat5	1.05522	1.36208e-45		Rasal2	0.590338	4.60528e-10
Zfp467	0.621411	4.21257e-05		Ramp1	0.321653	0.000264357		Gata1	2.35028	5.55127e-05		Phkb	-0.38287	1.93961e-45		Cacna1d	1.36227	4.8394e-10
Arntl	0.712904	4.73181e-05		Sash1	0.201673	0.000271527		Mbnl1	0.0350334	5.74049e-05		Sfxn1	0.960429	2.18229e-45		Lpgat1	0.648172	5.03093e-10
Oga	0.0475695	4.95917e-05		Plaur	0.949203	0.00028041		Slc9a9	0.919003	5.76739e-05		Chek1	2.15452	3.28396e-45		Fancl	0.595887	5.08381e-10
Ncoa2	-0.00434027	5.36721e-05		Hdac8	0.105363	0.000283096		Tipin	0.716379	5.79321e-05		Kif20b	1.66071	3.61168e-45		Stau2	0.527267	5.12277e-10
Ap3b1	-0.0046176	5.43496e-05		4931422A03Rik	0.302783	0.000285817		Prep	0.609427	5.84804e-05		Cdc25a	1.63035	4.16091e-45		Cdc45	1.76118	5.13509e-10
Col4a1	0.389621	5.75635e-05		Bcl9	0.408651	0.000291494		Parp1	0.593111	6.15131e-05		Purb	0.658828	6.3963e-45		Slc10a7	0.445571	5.17577e-10
4930581F22Rik	0.360919	5.97416e-05		Slc3a2	0.260644	0.000291882		Taf1d	0.25625	6.18267e-05		Khsrp	1.0341	1.11775e-44		Pkig	0.783688	5.29313e-10
Arhgef12	0.0649408	6.06037e-05		Arl5b	0.38669	0.00029881		Atm	0.343103	6.38847e-05		Cdt1	2.36336	1.46289e-44		Naa16	0.456623	5.5174e-10
Tra2a	-0.00467985	6.26152e-05		Dnajb1	0.47139	0.000299125		Api5	0.418396	6.41743e-05		Ola1	0.918728	1.91983e-44		Sass6	1.11858	5.93194e-10
Zdhhc20	0.0587067	6.32725e-05		Sf3b1	0.0708947	0.000300085		Utp20	0.509651	6.66626e-05		Cdc7	2.08096	2.21165e-44		Abi2	0.524398	5.94283e-10
Atp2b4	0.0272668	7.19667e-05		Cobll1	0.20311	0.000301485		Foxn2	0.664572	6.68412e-05		Nup155	1.13489	2.68906e-44		Hspa5	0.322351	6.01072e-10
Lrch1	0.0569598	7.53741e-05		Phkb	0.098294	0.000307753		4930519L02Rik	0.743741	6.82715e-05		Ppp1r14b	1.51104	3.35269e-44		Slc16a6	0.670137	6.27616e-10
Inpp5d	0.0124874	7.54982e-05		Lrch1	0.11015	0.000317559		Tshz1	0.468975	6.91178e-05		Sae1	0.929548	3.35402e-44		Smg7	0.433352	6.29554e-10
Thsd1	0.463235	7.57146e-05		Trim14	0.163042	0.000317559		Cltc	0.3393	7.17234e-05		Actg1	0.675462	4.75614e-44		Dlg2	-0.0768183	6.5435e-10
Dennd4a	-0.0119527	7.67536e-05		Evi5	0.353182	0.000335172		Prkar1a	0.40576	7.51332e-05		Dapp1	0.186028	5.16089e-44		Kansl3	0.701935	6.57622e-10
Tgm2	0.395007	7.79615e-05		Cd247	0.567479	0.000335319		Gmfg	0.519685	7.59395e-05		Mthfd1	1.17484	5.45034e-44		Nono	0.535106	7.81275e-10
Parp4	0.181594	7.81706e-05		Osbpl9	0.15116	0.000350964		Tfrc	0.688239	7.74571e-05		Cep295	1.03077	6.62121e-44		Memo1	0.406417	7.81275e-10
Bcas3	0.0814359	8.15993e-05		Abca1	0.401464	0.000356041		Eif2s1	0.500575	7.79185e-05		Hnrnpa0	0.865189	7.14003e-44		Slc12a6	-0.113821	7.81275e-10
Pnpla7	0.119732	8.83908e-05		Glg1	0.130159	0.000363385		Cox6b1	0.459135	7.92782e-05		Adam22	-0.809469	7.46883e-44		Fanci	1.97289	8.10244e-10
Csgalnact1	0.00951547	8.87386e-05		Tmem135	0.090758	0.000368004		Zc3h18	0.515402	8.06166e-05		Myom1	1.7497	8.52696e-44		Dctpp1	1.00006	8.68693e-10
Akap8l	0.147499	8.9006e-05		Zc3h6	0.33099	0.000379946		Snhg4	0.766177	8.53533e-05		Ywhah	1.28557	8.63405e-44		Anp32a	0.556601	9.03349e-10
Pik3c2a	0.299835	9.90067e-05		Cnrip1	0.503453	0.000384002		Psmb1	0.451385	8.64079e-05		Iqgap2	-0.123755	9.77107e-44		Atp10a	0.546488	9.30771e-10
Gm46515	0.962452	9.92737e-05		Tcp11l2	0.49041	0.000394833		Cox8a	0.356596	8.99034e-05		Pip5k1b	0.670878	1.08315e-43		Atl3	0.562324	9.72382e-10
Tns1	0.129485	0.000100965		Rgs7bp	0.432136	0.000400212		Tomm7	0.520814	9.18986e-05		Neat1	-0.79316	1.08315e-43		Eml4	0.305248	9.85343e-10
Ldb2	0.740573	0.000100965		Mllt3	0.0497103	0.000405398		Rap1a	0.287843	9.19527e-05		Pla2g4a	0.535589	1.39546e-43		Gpd2	0.45438	1.03018e-09
Stk4	0.00179351	0.000102232		Rsrp1	0.111594	0.000431576		Hist1h1e	0.460254	9.43429e-05		Pds5b	0.422439	1.83731e-43		Atp1b3	0.684899	1.2085e-09
Nav3	1.26465	0.000111444		Pik3cd	0.189592	0.000431707		Tmod1	1.58475	9.84273e-05		Psmd1	0.852683	1.94684e-43		Rabgap1l	-0.065148	1.29207e-09
Scai	0.0144463	0.000116448		Tbc1d23	0.201389	0.00043425		Tsn	0.425554	9.84273e-05		Ptpn7	1.00726	1.99748e-43		2024-09-11	0.637409	1.33567e-09
Stap1	0.105347	0.000117732		Appl2	0.385363	0.000435179		Ctps	0.803972	0.000101258		C1qbp	1.3018	2.16367e-43		Usp32	-0.184553	1.38632e-09
Mlxip	0.162062	0.000123624		Rhoh	0.267694	0.000436169		Bola2	0.639652	0.000101258		Sema4d	1.41139	2.38454e-43		Adk	0.347369	1.49022e-09
Spata13	0.394673	0.000127728		Chm	0.18989	0.000439124		Anp32a	0.4224	0.000104118		Nav1	1.14617	2.77035e-43		Apex2	0.625889	1.66818e-09
Immp2l	0.0313191	0.00012787		Plxdc2	0.0884214	0.000457799		Rad23b	0.353603	0.000107596		Hmgn2	1.15058	4.52871e-43		Prkg1	-0.0186578	1.79616e-09
Ctsc	0.414974	0.000129193		Paqr8	0.623513	0.000465515		Tgs1	0.41202	0.000108589		Fgd5	-2.29783	4.80115e-43		Hnrnpu	0.209268	1.85633e-09
Abcb1a	1.0673	0.000134256		Susd6	0.111032	0.000471585		Cd180	1.82363	0.000109228		Aff3	-0.0950306	5.27488e-43		Myh10	1.199	1.89446e-09
Mettl27	0.740584	0.000143593		Ehd4	0.212299	0.000485748		Tacc1	0.270838	0.000112425		Eif4g1	0.580854	8.16509e-43		Orc1	1.5533	2.03298e-09
Trim12c	0.411065	0.000144128		Fnip1	0.0917541	0.000515218		Rbm8a	0.564497	0.000112957		Pold3	1.17297	8.40772e-43		Ybx3	0.494867	2.04512e-09
Ubl3	0.251986	0.000155431		Cd200r1	0.429838	0.000520996		Supt16	0.302917	0.000116045		A630089N07Rik	0.87942	8.79048e-43		Phlpp1	0.469466	2.04512e-09
Arhgap25	0.16762	0.000155431		Plcb2	0.197879	0.000523675		Mapre1	0.379546	0.000116177		Lin54	1.54401	8.84384e-43		3110082I17Rik	0.757757	2.08069e-09
Sorbs1	0.209312	0.000159088		2810013P06Rik	0.523759	0.00052799		Arpc2	0.155289	0.000117277		Srsf2	0.538946	9.35722e-43		Klhdc10	0.530677	2.42785e-09
Cd200r1	0.440487	0.000160988		Fau	0.0336662	0.000606091		Crip1	0.599882	0.000117277		Tiam1	0.794284	1.64735e-42		Meaf6	0.930248	2.54839e-09
Sipa1l3	0.0854674	0.000171197		Nfatc1	0.302788	0.00061181		Pum2	0.134745	0.000118564		Hoxa9	-1.48939	1.74398e-42		Cdc6	1.75092	2.63523e-09
Acer3	0.105348	0.00017761		Nsa2	0.1218	0.000617457		Dusp3	1.0552	0.000121888		Kif2a	0.560147	2.37111e-42		Pvt1	0.908334	2.94457e-09
Mpp7	0.0322142	0.000183465		Pik3r1	0.0731478	0.000625627		Fam111a	0.557176	0.000125489		Cdk17	-0.169596	3.08794e-42		Gsr	0.680893	3.02012e-09
Tpd52	0.184129	0.000214081		Tia1	0.103874	0.000629908		Serf2	0.345076	0.000125954		P3h2	1.80159	3.81027e-42		Rttn	0.572979	3.08326e-09
Tbc1d23	0.139683	0.000216338		Zfhx3	0.179346	0.000629908		Ppp1ca	0.641271	0.000126098		Tnik	0.680031	4.11882e-42		Sfxn1	0.561197	3.18127e-09
Tbc1d10c	0.434348	0.000218231		Atp9b	0.0770031	0.000631242		Abl2	0.351622	0.00013157		Rnf168	1.33311	4.30165e-42		H2afv	0.665794	3.80906e-09
Rere	-0.0150598	0.000234389		Vegfc	0.219079	0.000640308		Hspa8	0.208334	0.000131845		Mcmbp	0.960547	5.3219e-42		Zfp704	0.418162	3.98104e-09
Inhba	2.9383	0.000238493		Tnrc6c	0.0553686	0.000655608		Cmss1	0.0498524	0.000131845		Myh9	0.550876	5.82913e-42		Vkorc1l1	0.490663	4.26954e-09
Acvr2a	0.229789	0.000245314		Sirt3	0.196112	0.000685231		Abracl	0.588777	0.000133159		Srsf3	0.525159	6.79251e-42		Neil3	1.77133	4.27806e-09
Igf2r	0.561285	0.000259225		Gm973	0.48002	0.000685633		Usp1	0.62461	0.000141276		Nsd2	0.584653	7.52953e-42		Slfn3	1.63301	4.45941e-09
Cyp2j9	0.54757	0.000261714		Dnaja2	0.155311	0.000713528		Tpr	0.207273	0.000143321		Hmgn5	1.40707	9.37092e-42		Pde3b	0.556154	4.53315e-09
Atf7	0.0476047	0.000271104		Bcl6	0.890767	0.000718818		Bnip3l	0.470688	0.000143321		Arid1b	0.134274	9.97954e-42		B3glct	0.799777	4.60786e-09
Kidins220	0.0183571	0.000279714		Dhrs11	0.652777	0.000732476		Snrpe	0.444299	0.000145229		Syne2	-1.83872	1.14012e-41		Runx1	-0.0383013	4.60786e-09
Eml5	0.317543	0.000281712		Hdac9	0.135598	0.000734067		Ppp2ca	0.281938	0.000146293		Tcf7l2	-1.26088	1.17884e-41		Nup107	0.833879	4.64715e-09
Mpped2	0.472893	0.000284216		Peli2	0.304305	0.000757722		Skil	0.642336	0.000146293		Cct7	1.06431	1.59391e-41		Slc1a5	0.680975	4.85261e-09
Cerk	0.325273	0.000285233		Zswim6	0.146978	0.000757794		Cox6a1	0.498407	0.000148774		Hsph1	1.31884	1.62245e-41		Ccdc34	0.941701	4.94291e-09
Tpk1	-0.00055358	0.000289827		Rfx7	0.0567973	0.000779288		Hnrnpa1	0.260327	0.000150553		Nudc	1.29788	2.16674e-41		Hnrnpr	0.381687	4.96578e-09
Herc3	0.31144	0.000289827		Zfp292	0.048426	0.000818292		Cks2	0.809886	0.00015327		Hspa5	0.477527	2.20188e-41		Klhl24	-0.315015	4.98563e-09
Mmp28	1.19734	0.000299754		Trp53inp1	0.545883	0.000821219		Psmd4	0.595737	0.00015327		Dnajc9	1.7112	2.22107e-41		Nup210	0.516024	5.04882e-09
Trim30d	0.353513	0.000301287		Nr6a1os	0.476318	0.000876227		Tet3	0.285774	0.000156727		Zfp831	-3.54382	2.33854e-41		Hacd4	-0.318522	5.06463e-09
Spata6	0.351998	0.000306916		Chst11	0.172989	0.000877149		Slc38a1	0.296474	0.000160367		Otud4	0.696757	4.22796e-41		B230219D22Rik	0.567124	5.12397e-09
Ehbp1	0.0637495	0.00031092		Cox7a2l	0.150295	0.000893848		Fosb	0.251682	0.000163704		Sipa1l1	0.628851	4.4971e-41		Mtap	0.662444	5.64968e-09
Aig1	0.0234862	0.000311949		Cyp2j9	0.52762	0.000902614		Cct5	0.422159	0.000164866		B3galt1	-1.36264	6.11356e-41		Mettl9	0.736879	5.68165e-09
Pde2a	0.805018	0.000314984		Irf2bp2	0.237334	0.00091749		Esf1	0.406085	0.000171602		Cdyl	1.02491	6.34282e-41		Srpk1	0.581861	5.85806e-09
Parp9	0.335251	0.000373153		Ago3	0.111065	0.000917884		Vapa	0.337573	0.000179334		Fbl	1.21436	8.43457e-41		Hsd17b12	0.490831	6.47374e-09
Pkd1	0.206201	0.000403334		Morf4l2	0.20009	0.000936605		mt-Nd4	0.0269621	0.000179554		Slc20a1	1.68316	8.44025e-41		Phlpp2	0.73608	6.47374e-09
Cers5	0.136379	0.000414828		Rab38	0.111598	0.000946501		Uqcr11	0.52833	0.000179554		Csgalnact1	-0.159091	1.01032e-40		Pgp	1.06274	6.78861e-09
Cd74	1.03354	0.000420642		Esyt2	0.0720496	0.000956488		Pum1	0.148175	0.000182812		Mbnl3	1.01858	1.04935e-40		Lin54	0.864874	6.99251e-09
Fam49a	0.258847	0.00046165		Pcca	0.145814	0.000965627		Thoc1	0.415237	0.000183055		Ptbp3	0.342	1.12854e-40		Foxk2	0.650176	7.12225e-09
Ip6k1	0.106057	0.000462819		Gm13986	0.37714	0.000978065		Tspan32	0.413571	0.000187315		Cacybp	1.20345	1.79659e-40		Ep400	0.362775	8.31546e-09
Stk26	0.0539838	0.000468264		Cflar	0.160609	0.000983671		Kmt5a	0.596842	0.000187919		Trim37	0.866371	1.92329e-40		Me2	0.835978	8.74673e-09
Acyp2	0.291238	0.000474332		Adipor2	0.0854241	0.00100163		Smad7	0.646433	0.000187919		Arhgap26	-0.843673	2.53094e-40		Hnrnpf	0.35525	9.47277e-09
Lmbrd1	0.164709	0.000478269		Ranbp2	0.0615834	0.00100671		Pomp	0.54791	0.000188744		Stip1	1.18012	2.84898e-40		Rab31	0.580243	9.54067e-09
N4bp2	0.0211854	0.000481794		Rreb1	0.0694454	0.00102699		Tmx4	0.414958	0.000192357		Pclaf	2.92814	6.45875e-40		Rnf219	0.718165	9.89692e-09
Arid4a	0.00505197	0.000501879		Utrn	0.037721	0.00103337		Rngtt	0.328953	0.000203439		Pdap1	1.2703	6.79722e-40		C1qbp	0.71626	1.00175e-08
Ptpn22	0.158617	0.000518624		Fbxo11	0.0991668	0.00103626		Ube2d2a	0.295893	0.000219502		Calr	0.79108	7.38081e-40		Helq	1.24867	1.12195e-08
Gbp9	1.71661	0.000548554		H13	0.0998764	0.00104445		Ndufa4	0.405105	0.000220065		Hnrnpu	0.268027	7.41063e-40		Cbx1	0.508334	1.14974e-08
Amn1	0.342664	0.000552947		Firre	0.165758	0.00104964		Arih2	0.370891	0.000220065		Afap1l1	-0.771876	7.60928e-40		Plgrkt	-0.302557	1.14974e-08
Bend7	0.635063	0.000597316		Thsd1	0.422239	0.00106418		Zfp407	0.260007	0.000220065		Plk4	2.04125	1.0542e-39		Bcas3	-0.253845	1.14974e-08
N4bp2l1	0.668108	0.000604671		Mtmr3	0.0752874	0.00108901		Asxl2	0.247299	0.000223651		Nsmaf	-0.769274	1.13555e-39		Cdk2	0.811105	1.1946e-08
Hoxb4	0.549142	0.000612444		Zcchc9	0.416881	0.00108901		Mtf2	0.245826	0.00023082		Kpnb1	0.915462	1.14246e-39		Kidins220	-0.197605	1.19554e-08
Mirt1	0.697828	0.000626436		Pnpla8	0.19145	0.00109356		Robo3	1.93024	0.000234349		Prpf40a	0.480527	1.26317e-39		Mphosph8	0.587994	1.22057e-08
Galnt7	0.055413	0.000627556		Etv3	0.328002	0.0011336		Timeless	0.996898	0.000235186		Ncoa3	1.03694	1.30924e-39		Stard7	0.732992	1.25586e-08
Gbp5	0.747211	0.000630259		Dusp16	0.315942	0.0011336		Ankrd17	0.0523373	0.000235503		Ppp1r9a	-0.326943	1.9431e-39		Syne2	0.587209	1.27434e-08
Gm13483	0.488509	0.000630259		Dazap2	0.330494	0.00116202		Spidr	0.411953	0.000241788		Dpy19l1	1.13258	2.02814e-39		Tspan5	0.544885	1.288e-08
Msn	0.0340787	0.000663175		Rsbn1l	0.0820581	0.00117283		Cox4i1	0.266824	0.000241788		Me2	1.47208	2.43475e-39		Tusc3	0.675102	1.5014e-08
Meis2	2.17244	0.000666664		Ocrl	0.0681743	0.00118647		Kpna4	0.243458	0.000246941		Gmnn	2.33612	3.47276e-39		Pold1	1.35883	1.52024e-08
Ndnf	2.33352	0.000693525		Bach1	0.233703	0.00123832		Ywhab	0.367015	0.000247837		Snrpf	0.956725	4.21023e-39		Srsf10	0.503877	1.6063e-08
Atg10	0.116995	0.000704887		Dnmbp	0.290634	0.00130726		Esyt1	0.78168	0.000268298		Epb41l4b	-0.788791	4.29476e-39		Canx	0.350403	1.68054e-08
Epb41	-0.0296699	0.000711704		Zfp644	0.0692212	0.00131367		Gstcd	0.432829	0.000268298		Pcmtd1	-0.555137	5.23116e-39		C530008M17Rik	0.461678	1.68265e-08
Smpdl3a	0.512731	0.000720063		Dusp2	0.496046	0.00132454		AY036118	0.013266	0.000273856		Cdc6	3.02137	6.03665e-39		Slco3a1	0.449022	1.717e-08
Notch1	0.680598	0.000728863		Ube2e3	0.124386	0.00134652		Rad50	0.372458	0.000283979		Nktr	0.475723	6.10032e-39		Mcm9	0.514622	1.717e-08
Igf1	3.09221	0.000744524		Map2k4	0.120339	0.00134917		Larp4b	0.262272	0.000289379		Mybbp1a	0.950573	1.29392e-38		Cnot9	0.959066	1.72101e-08
Trio	0.13573	0.000778536		Zfp141	0.227931	0.00135971		Cops4	0.508778	0.000290985		Ppm1g	1.20114	1.30377e-38		Exosc2	0.962899	1.72525e-08
Cflar	0.117752	0.000786354		Stap1	0.153008	0.00143929		Kmt2c	0.113308	0.00029889		Srrm1	0.553771	1.34377e-38		Uba2	0.68376	1.72525e-08
Socs2	0.526643	0.000835144		Son	0.0404629	0.00144066		Wdr36	0.476202	0.000307058		Rbm3	0.697901	1.39995e-38		Psmd1	0.497572	1.76149e-08
Ppp2r2b	1.0565	0.000923558		Atxn7	0.0520774	0.00147847		Suz12	0.305051	0.000318514		Rb1cc1	-0.296747	1.44021e-38		Smarca5	0.351289	1.881e-08
Cpeb3	0.890895	0.000958176		Gpr171	0.538917	0.00148194		Wdr76	0.646932	0.000320273		Sf3b3	0.664338	1.55529e-38		Agpat5	0.568114	1.89349e-08
Birc3	0.32041	0.000989537		Dcaf8	0.100997	0.00148513		Senp6	0.11765	0.000324237		Gins1	2.21634	1.70982e-38		Plk4	1.16286	1.91059e-08
Ccdc112	0.313265	0.00100318		Sh3glb1	0.0948203	0.00151771		Hipk1	0.233063	0.000327387		Ssb	0.592375	2.00994e-38		Mboat1	0.957463	1.95466e-08
E130102H24Rik	0.507821	0.00102267		Apc	0.0902912	0.00152498		Fbxw11	0.338084	0.000329976		Map3k3	-0.807688	2.31002e-38		Siva1	0.946726	1.97411e-08
Hdac8	0.00878943	0.00106468		Ccm2	0.140733	0.00155214		Hectd1	0.171835	0.000330905		Rfwd3	1.29419	3.45344e-38		Fancc	0.704372	2.08689e-08
Snx29	0.0546766	0.0010783		Tapt1	0.158637	0.00156296		Pank1	0.41715	0.000331389		Ptpre	-0.263291	5.07085e-38		Ncaph2	0.777806	2.30018e-08
Abca5	0.454579	0.00113252		Slc28a2	0.59687	0.00159195		Narf	0.797704	0.000331389		Gtf2f2	0.838922	5.9584e-38		Cyb5b	0.625042	2.31188e-08
Prdm11	0.211472	0.00115481		Cfap20	0.292378	0.00171357		Dpy19l1	0.543662	0.000337988		Crip1	1.17259	6.68945e-38		Cep162	0.748957	2.34155e-08
Cyp26b1	2.66802	0.00118433		Impact	0.117696	0.00173457		Dlst	0.549858	0.000341007		Dctpp1	1.63156	1.19292e-37		Ccdc57	0.897829	2.35365e-08
Map3k8	0.740278	0.00121562		Klf2	0.598567	0.00174536		Trpm7	0.186163	0.000341552		Orc2	1.23965	1.22093e-37		Gtf2ird1	0.675904	2.4117e-08
Trp53inp1	0.525297	0.00135323		Rftn1	0.0701431	0.00176623		Arl8b	0.473833	0.000343392		Wdr43	0.53887	1.22388e-37		mt-Nd3	0.0496695	2.53973e-08
Uba7	0.184514	0.00136155		Ptk2b	0.0750974	0.00178109		Arhgap10	0.528051	0.000350512		Nlk	0.574832	1.26348e-37		Actl6a	0.705886	2.69777e-08
Myo1d	0.111203	0.00136521		Kdm6b	0.313944	0.00184361		Elob	0.479892	0.000366175		Stil	2.3471	1.32554e-37		Ncapg	1.8255	2.77476e-08
Zfp532	0.21568	0.00141527		Atp7a	0.236402	0.00184361		U2af1	0.376925	0.000377209		Cep192	0.786094	1.4657e-37		Zdhhc2	1.6275	2.77476e-08
Selenop	0.33557	0.0014202		Rnf130	0.103029	0.00186653		Ppan	0.688379	0.000379449		Naa15	0.554543	1.48848e-37		Pabpc1	0.0560274	2.8496e-08
Sdc2	0.469288	0.00152036		Pcmtd1	0.116982	0.00188963		Bora	0.577999	0.000388215		Larp1	0.506465	1.52255e-37		Pmf1	1.363	2.85672e-08
Cysltr2	0.290042	0.00153934		Mcoln2	0.451479	0.00190221		Ints2	0.585549	0.000399573		Atp2a2	0.688186	1.67394e-37		Pdzd8	0.505357	2.89542e-08
Agpat4	0.499365	0.00155334		Arpc2	0.0854711	0.00191038		Cdyl	0.468258	0.000403626		2210408F21Rik	-2.48892	1.67802e-37		Slc20a2	0.603847	2.89917e-08
Bicd1	0.0329794	0.00155451		Extl3	0.336546	0.00191934		Tnfrsf21	0.465332	0.000408523		Rmi2	2.01259	1.68448e-37		Lcp1	0.444681	3.01829e-08
Sash1	0.12	0.00155752		Ap3b1	0.0611521	0.00194095		Sfmbt1	0.367206	0.000410893		Nin	0.975454	2.01971e-37		Mlec	0.59511	3.01829e-08
Inpp4a	0.330268	0.00157346		Fggy	0.220396	0.00205068		Tpt1	0.0528211	0.000412984		Txn1	0.772827	2.10469e-37		Arhgap5	0.550756	3.04028e-08
Map4k4	0.0721249	0.00164496		Isca1	0.444311	0.00228395		Calm3	0.726676	0.000419529		Pole2	1.85601	2.49715e-37		Eif4g1	0.384906	3.04493e-08
Sytl5	0.635737	0.00165153		Crispld1	0.258771	0.00240304		Aatf	0.325268	0.000419778		Muc13	0.807072	2.68813e-37		Chchd6	0.641854	3.05981e-08
Tfec	0.19919	0.00168779		2610008E11Rik	0.383631	0.00243176		Tra2b	0.162439	0.000419778		Klhl4	-3.01978	2.76229e-37		Cstf2	0.65623	3.05981e-08
Cwf19l2	0.0493429	0.00179616		Senp7	0.124294	0.00252963		Ezr	0.701899	0.000436941		Khdrbs1	0.633362	2.8385e-37		Gli3	2.44243	3.06059e-08
Map3k1	0.204562	0.00186648		Wbp1l	0.161813	0.00255843		Tex2	0.41533	0.000446292		Prdx1	0.888866	3.04899e-37		Gstcd	0.561658	3.16224e-08
Anxa6	0.624102	0.00190543		Cpq	0.0409511	0.00256646		Stxbp5	0.118983	0.000461583		Uchl5	0.881756	3.19718e-37		Nemp2	1.23082	3.17691e-08
Nfkb1	-0.0275167	0.00193713		N4bp2	0.112105	0.00257169		Arid1a	0.214027	0.000464828		Anln	2.69853	3.31783e-37		St3gal3	0.562241	3.29693e-08
Acot11	0.437801	0.0019675		Klhl4	0.301437	0.00257505		Lcorl	0.271374	0.000466096		Gmps	0.847338	4.41868e-37		Hnrnpa1	0.367084	3.31671e-08
Prkch	0.0383942	0.00196852		Reps1	0.112988	0.00258966		Pbrm1	0.229838	0.000472481		Ubtf	1.01191	4.66626e-37		Gm26917	0.185671	3.41071e-08
Atxn7l1	0.0019779	0.00198383		Nf1	0.0898557	0.00259193		Prdx1	0.40869	0.00047589		Rdx	0.592307	5.68694e-37		Zdhhc21	0.531526	3.61645e-08
Aff4	0.00956222	0.00202569		Sertad2	0.258477	0.0026566		Eif3h	0.306651	0.000480468		Nfia	-0.407962	6.1155e-37		Parp1	0.656608	3.64769e-08
1110051M20Rik	0.141772	0.00204657		Ptger4	0.505156	0.0028507		Psmb4	0.500614	0.000480721		Klhl3	-3.93065	7.50948e-37		Hspa14	0.650954	3.72475e-08
Gpcpd1	0.0862489	0.00206149		Arnt	0.188398	0.0029328		Tpi1	0.559968	0.000487298		Scaper	-0.574865	8.33375e-37		Smyd4	1.30613	3.99862e-08
Asah1	0.246543	0.00209719		Hivep3	0.203475	0.00294061		Sppl3	0.260436	0.000491993		R3hdm1	0.381547	8.48248e-37		Erc1	0.481125	4.54412e-08
Il18	0.484764	0.0021426		Sat1	0.33598	0.0029856		Cct3	0.390947	0.000499763		Hmga2	-1.61052	1.04381e-36		Lrrc8b	0.854549	4.94266e-08
Swt1	0.0413176	0.00221391		Ube2w	0.139344	0.00301703		Rbm25	0.10678	0.000512023		Ticrr	2.59203	1.30126e-36		Fip1l1	0.373261	4.99877e-08
Chd7	0.476969	0.00229154		Nr4a1	0.607229	0.00301703		Slk	0.259472	0.000512023		Thada	0.553967	1.36056e-36		Ptprc	-0.0229937	5.08607e-08
Lbp	0.717067	0.00229373		Ctsl	0.612827	0.00303053		Ctcf	0.318653	0.000514479		Cox6c	0.81924	1.73641e-36		Uxs1	0.589612	5.2337e-08
Tmcc1	0.0254647	0.00229648		Ccdc125	0.428414	0.00306473		Foxn3	0.0677874	0.000514832		Spc24	2.94284	1.84187e-36		Cep295	0.592718	5.24643e-08
Ubl7	0.211463	0.00229958		Hivep2	0.168801	0.00307936		Prkce	0.0955362	0.000514832		Mlec	0.978276	1.85308e-36		Khdrbs3	0.718425	5.59617e-08
Rnf213	0.0252155	0.0023438		Mex3c	0.319398	0.00310695		Rab11a	0.418802	0.000523601		Abracl	1.1686	2.24729e-36		Nup160	0.578421	5.68985e-08
Bank1	1.695	0.00241284		Swap70	0.223658	0.00311184		Ptprcap	0.380798	0.000526721		Ipo9	0.93478	2.44838e-36		Slc25a5	0.570597	5.80311e-08
Gm19590	0.222869	0.00241561		Cd34	0.39916	0.0031295		Ptger3	0.487067	0.000526721		Hexb	0.189777	2.91521e-36		Ndc80	1.44002	5.86443e-08
Gata3	0.519818	0.00241938		Taf13	0.586843	0.00318525		Mbnl3	0.46372	0.000529544		Abcf1	0.841888	3.03183e-36		Gins2	1.26323	5.96118e-08
Prxl2a	0.393258	0.00248669		Herc1	0.032762	0.00318525		Psmd7	0.470342	0.000530523		Arhgef6	-0.65653	3.74415e-36		Casp8	0.503397	6.03084e-08
Casp12	0.256931	0.00251687		Fcho2	0.0641341	0.00321254		Ppp1r14b	0.673385	0.000573636		Mmp16	-1.84473	3.79937e-36		Ptpn3	0.765474	6.05136e-08
Dock9	0.246596	0.00255876		Tgfbr2	0.263997	0.00324368		Hist1h1c	0.528062	0.000580389		Snhg4	1.42943	3.88329e-36		Rgs12	0.95077	6.3247e-08
Zeb1	-0.0110076	0.00259248		Camk2g	0.13461	0.00325491		Eif4g2	0.207029	0.000585229		Lrrc8c	0.955044	4.31122e-36		Rnps1	0.646847	6.39001e-08
Cr1l	0.0440549	0.00260764		Aig1	0.0922421	0.00326294		Med1	0.411252	0.000588688		Rfx3	-0.55728	4.32059e-36		Chchd3	0.344398	6.44836e-08
Vwa5a	0.269728	0.00262547		Stx5a	0.221205	0.00331195		Eif3k	0.396069	0.000588688		Inpp5a	1.05722	4.74819e-36		Dynll2	0.898574	6.51735e-08
Ago4	0.518374	0.00264857		Lgals8	0.248668	0.00335221		Huwe1	0.103513	0.000588688		Ranbp17	0.910165	6.40588e-36		Cenpi	2.04492	6.70192e-08
Srpk2	0.0650242	0.00265137		Srebf2	0.125473	0.00336621		Camta1	0.390277	0.000602752		Xpo4	0.700444	6.48398e-36		Spice1	1.00872	7.38668e-08
Map4k3	0.143345	0.0026803		Pou2f1	0.105601	0.003438		Dyrk3	0.945024	0.000603375		Rrbp1	0.704736	6.65593e-36		Txnip	-0.0741992	7.52892e-08
C2cd5	-0.0178051	0.00268895		A630001G21Rik	0.195205	0.00346945		Snrpd3	0.530491	0.000604749		Dach1	0.162828	6.65593e-36		Pde7a	0.457643	7.59462e-08
Sbno2	0.179828	0.00279053		Tgif1	0.815173	0.00348384		Dnajc2	0.484781	0.000613233		Zfp521	-0.523485	6.89142e-36		Gnl3	0.484717	7.84799e-08
Zfhx3	0.0791346	0.00286616		Prkn	0.147195	0.00354024		Ddx39b	0.378872	0.000620329		Pbx3	0.681923	7.41433e-36		Ddx1	0.637253	8.18379e-08
Gm17473	0.725357	0.0029437		Gls	0.0537869	0.00354081		Aff3	0.0617456	0.000623244		Ube2b	-0.640103	8.22245e-36		4932438A13Rik	-0.0788378	8.60459e-08
Hoxa9	0.160927	0.0029437		Slc45a4	0.367387	0.00362656		Msh2	0.428702	0.000642196		Psma7	0.752057	8.97962e-36		Dtnb	0.439095	8.69738e-08
Il6st	0.438582	0.00300422		Sgms1	0.0380048	0.00380976		Rdx	0.270748	0.000642196		Pdia6	1.15519	9.1028e-36		Palb2	1.26386	8.69738e-08
Pclo	0.770864	0.00313403		Siah2	0.576805	0.00394066		Mbp	0.394785	0.000644213		Cct8	0.871072	9.58676e-36		Herc2	0.419096	8.69813e-08
Gab1	0.224667	0.00315898		Dennd1c	0.290528	0.00396305		Fus	0.116051	0.000663289		Srsf5	-0.262333	1.14205e-35		Ecpas	0.160101	8.74366e-08
Chd2	-0.00296483	0.00319497		Tmbim4	0.190347	0.0039988		Bdp1	0.306554	0.000664057		Gimap8	-2.39964	1.16441e-35		Foxn2	0.694869	9.2309e-08
Nwd1	0.0799777	0.00325745		Eya2	0.0974833	0.00406082		Tmsb10	0.552301	0.000669509		Pcmtd2	-1.05898	1.23708e-35		Erbin	-0.0330738	9.75522e-08
Mycbp2	-0.0103724	0.0032892		Myo1f	0.268059	0.00409198		Phf5a	0.971031	0.000676289		Hipk2	0.568047	1.29131e-35		Erh	0.703431	9.804e-08
Tnfsf10	0.325612	0.00349525		Kcnk12	0.912009	0.00419144		Junb	0.502802	0.000676289		Plscr4	-0.838268	1.78053e-35		Usp49	0.997934	1.02315e-07
Xrcc4	0.0515487	0.00352188		Fam214a	0.202187	0.00425668		Kars	0.773906	0.000676692		Mcph1	0.699805	1.88773e-35		Fcho2	-0.0600619	1.02526e-07
Cmas	0.0672747	0.00353028		Map2k5	0.0555764	0.00426364		Dtymk	0.494455	0.000678064		Kif11	2.53616	2.03985e-35		Ripor2	-0.0322223	1.03551e-07
Fam169b	0.622288	0.0035391		4632427E13Rik	0.11727	0.00441847		Pdzd8	0.342063	0.000684728		Aarsd1	1.90123	2.33446e-35		Hnrnph3	-0.219055	1.04709e-07
Shprh	0.0081601	0.0036517		Smad7	0.308832	0.00442971		Vezf1	0.348399	0.000694017		Parp1	1.10461	3.35117e-35		Gtf2f2	0.480175	1.07555e-07
Sfi1	0.0675828	0.00366613		Asah2	0.190277	0.00481334		Pak1ip1	0.703322	0.000719024		Micos10	0.906566	3.50006e-35		Cenpo	1.19581	1.07555e-07
Susd6	0.0367233	0.00369416		Xpc	0.294296	0.00481334		Matr3	0.229999	0.00071924		Ncapd2	1.8551	3.55259e-35		Ppm1g	0.654858	1.1713e-07
Ocrl	-0.0199872	0.00387848		Il18	0.457335	0.0048937		Brd2	0.432333	0.000727271		Gbe1	-0.71868	3.77999e-35		Cdv3	0.532599	1.2617e-07
Plcg2	-0.020846	0.00390281		Snx24	0.404996	0.0048937		Anp32e	0.539386	0.000730847		Uba2	1.12503	4.56823e-35		Ccdc82	0.538238	1.27605e-07
Il2rg	0.667443	0.00391653		Nkx2-3	0.291384	0.0049965		Vdac2	0.4994	0.000733405		Abce1	0.823034	4.76238e-35		Baz2b	-0.0381291	1.27605e-07
St6galnac3	0.021175	0.00408163		Tacc1	0.109032	0.00505126		Atp5md	0.559472	0.000753912		Sik3	0.415239	4.83441e-35		Pabpc4	0.465159	1.2799e-07
Myo1f	0.230445	0.00417291		Gm11944	0.178277	0.00512099		Atp5f1	0.367306	0.000760589		Rev1	0.683227	5.25602e-35		Rgs18	-0.0804189	1.28889e-07
Sorbs2	0.683061	0.00417723		Fam171a1	0.227873	0.00512099		Cggbp1	0.368106	0.000760589		Platr25	1.2806	5.69083e-35		Lbr	0.453903	1.32053e-07
Cyp4f13	0.417374	0.00417723		Lrrc8d	0.111129	0.00512099		Txn1	0.326792	0.000793075		Vdac1	1.01542	5.74779e-35		Pank2	0.493738	1.32576e-07
Etnk1	-0.0134068	0.00420845		Lrba	0.053813	0.00530135		Gapvd1	0.240115	0.000797349		Cgas	1.84034	6.05578e-35		Simc1	0.704949	1.33885e-07
Prkcq	0.0482443	0.00426209		Kat6a	0.101738	0.00547453		Nudt3	0.467879	0.000798178		Ptger3	1.01466	6.85201e-35		Zbtb11	0.466672	1.34426e-07
Itsn2	-0.0305007	0.00435675		Dusp6	0.600739	0.0057238		Qk	0.167273	0.0008175		Sumo2	0.733372	7.52261e-35		Pclaf	1.55956	1.35586e-07
Ms4a6b	0.746052	0.00436674		Phf3	0.0621714	0.00575013		Rgcc	0.820725	0.000848558		Raly	1.2186	9.21578e-35		Brd3	0.518645	1.35682e-07
Gm46210	0.969148	0.00436924		Rabgef1	0.29217	0.00575491		Scaf8	0.168194	0.000851668		Vcp	0.435458	9.30403e-35		Cdyl	0.570821	1.42769e-07
Lpar6	0.409236	0.00440635		Cyp7b1	0.169055	0.00581122		Rtf1	0.315173	0.000866669		Rnaseh2b	1.46986	1.07127e-34		Lnpk	0.62041	1.47038e-07
Cradd	0.282348	0.00447382		Washc4	0.116645	0.00588713		Slc30a5	0.36808	0.000885676		Mapk1	0.552455	1.14108e-34		Crip1	0.649628	1.48712e-07
Sesn1	0.0334153	0.00459338		Ap2b1	0.103433	0.00607332		Mlec	0.431523	0.000886327		Depdc1b	2.34124	1.26177e-34		Cchcr1	1.73085	1.5008e-07
Pnpla8	0.0884618	0.00460275		Rgcc	0.500106	0.00615332		Eif1ax	0.467353	0.000911082		Brd3	0.862461	1.319e-34		Alg8	0.894227	1.50219e-07
Mysm1	0.0485966	0.00467567		Nsun7	0.464858	0.00622149		Snu13	0.519096	0.000931002		Map4k4	-0.76457	1.42826e-34		Nxn	0.517047	1.56027e-07
Spaca6	0.693399	0.00473493		Spty2d1	0.377321	0.00635452		Sos1	0.298042	0.000947887		Rb1	0.733136	1.44877e-34		Arhgap21	0.468806	1.56657e-07
Marf1	0.0656351	0.00477368		Cyfip2	0.0744024	0.0063718		1700109H08Rik	0.581996	0.000956356		Itgb1	0.551861	1.53094e-34		Cdk1	1.46931	1.58154e-07
Dcaf8	-0.00418973	0.00485113		Tspan5	0.167155	0.00643293		Dot1l	0.550913	0.000992002		Setbp1	-3.44098	1.98899e-34		Dock9	0.633342	1.63847e-07
Fam135a	0.647167	0.0049209		Spag9	0.0750451	0.00645814		Hp1bp3	0.293417	0.00100495		Cct5	0.816134	2.06029e-34		Gatm	1.19724	1.65769e-07
Slfn5	0.758763	0.00494741		6030498E09Rik	0.564558	0.00646019		Zfp131	0.489995	0.00103141		Dnajc2	1.0281	2.06029e-34		Pcmtd2	-0.435112	1.66282e-07
Fndc3b	0.416122	0.00503878		Phf20l1	0.0346529	0.00657355		Uck2	0.413938	0.00103141		Atic	0.897074	2.18897e-34		Nbn	0.875195	1.67966e-07
Fnip1	-0.0225565	0.00513525		Rmdn1	0.187061	0.00664344		Htt	0.33389	0.00104636		Nt5c3	0.528749	2.30251e-34		Gart	0.648203	1.68208e-07
Ddx5	-0.0209739	0.00523315		Lax1	0.558356	0.00667041		Ammecr1l	0.48313	0.00105433		Skp2	1.49063	2.38878e-34		Dck	1.19581	1.79475e-07
Ppargc1a	1.1571	0.00528013		Map4k3	0.186155	0.00700658		Ptprs	0.418044	0.00107624		Ckap2l	3.69378	2.57129e-34		Eif5b	0.392118	1.80951e-07
Chil5	2.25304	0.00531118		Pcmtd2	0.16903	0.00729828		Rspry1	0.391153	0.00107684		Fen1	2.37715	2.80943e-34		Pgk1	0.645457	1.84493e-07
Slc16a2	0.466342	0.0054283		Ubxn7	0.150912	0.00731674		Dpf2	0.652239	0.00109145		Ddx60	-1.20801	4.17014e-34		Alyref	0.692626	1.8629e-07
Ext2	0.102892	0.00544698		Gm10563	0.715501	0.00737618		Hmgn5	0.623228	0.00110166		Dnajc6	1.05252	4.1737e-34		Jarid2	-0.0335277	1.86559e-07
E230032D23Rik	0.698567	0.00546767		Tmlhe	0.196417	0.00739416		Wdr75	0.483367	0.00111249		Psmd14	0.70219	4.326e-34		Nova1	2.08234	1.92499e-07
Celf2	-0.0155531	0.00558265		Arl15	0.056045	0.0074659		Ftx	0.388858	0.00112557		Slc16a12	-3.08224	4.45497e-34		Aaas	1.13219	1.94528e-07
4931406C07Rik	0.333616	0.0056742		Cep120	0.209962	0.00754234		Cdkn2aip	0.831228	0.00114135		Xist	0.0525125	4.77983e-34		Mtf2	0.31124	1.94528e-07
Tie1	0.193885	0.0056742		Rere	0.0324446	0.00759836		Tm9sf3	0.227339	0.00116285		Eif3j1	0.777608	4.88075e-34		Larp4b	0.301444	1.99955e-07
Zfp182	0.149256	0.00571288		Ip6k1	0.155562	0.00770903		Ppfia1	0.416137	0.00117229		Rfc4	1.98222	5.50039e-34		Tbxas1	-0.0294209	2.00259e-07
Dennd2a	0.911706	0.00581512		Smurf2	0.0855096	0.00771156		Gas5	0.162194	0.0011728		Sos1	0.599526	5.56237e-34		Rap1b	-0.113364	2.02859e-07
Fzd6	0.502621	0.00605728		Tmx4	0.157668	0.00780912		Gmds	0.155737	0.00117303		Bzw1	0.725406	6.63311e-34		Sik2	0.415986	2.05919e-07
Gm12185	0.890458	0.00609653		Pced1b	0.164117	0.00795635		Cnbp	0.267596	0.00118205		Srm	1.82245	7.96477e-34		Pwp1	0.749254	2.12868e-07
Rab5b	0.344147	0.00630778		P2rx4	0.315618	0.00802852		Fxr1	0.227712	0.00118455		Pabpc4	0.758283	8.15534e-34		Atic	0.529146	2.16823e-07
Pcca	0.0530729	0.0065117		Mirt1	0.605981	0.00805443		Ripor1	0.612889	0.00118598		Anp32a	0.820913	9.18344e-34		Nme1	0.622352	2.16823e-07
Aim2	0.139481	0.00655839		Lmbrd1	0.170374	0.008087		Naa50	0.404634	0.00121546		Nup107	1.3565	1.05766e-33		Ddx11	0.847729	2.21269e-07
Atf7ip	-0.00571042	0.00663843		Nedd9	0.511229	0.00811697		Smarcc1	0.236907	0.00122844		Orc1	2.35962	1.09663e-33		Psd3	-0.0557541	2.35704e-07
Chm	0.0940959	0.00679585		Cyp4f13	0.411112	0.00819314		Plaa	0.450635	0.00123265		Hint1	0.781262	1.275e-33		Prdx1	0.514234	2.44705e-07
Tmod3	0.0181281	0.00696852		Peak1	0.112546	0.00829334		Rcor1	0.276166	0.00125734		Sesn3	-1.25109	1.31224e-33		Pde8a	0.70894	2.46179e-07
Myo5c	0.317499	0.0072186		Rassf2	0.242914	0.00832133		Eif3e	0.23103	0.00127422		Acaca	0.740544	1.4593e-33		Erlin1	0.854569	2.57556e-07
Ppfibp2	0.292388	0.00733978		Gramd1a	0.277534	0.00835362		Prmt1	0.575501	0.00129863		Banf1	1.29013	1.61711e-33		Mlkl	0.952251	2.61027e-07
Cbx7	0.572148	0.00745213		Sp100	0.138867	0.00843797		Sik2	0.248948	0.00133353		Cct2	0.731077	1.75054e-33		Usp31	0.833055	2.61073e-07
Ccdc60	0.42173	0.00747811		Zmym2	0.0971344	0.00846737		Smap1	0.395806	0.00135108		Bora	1.14025	1.87332e-33		Naa40	0.749689	2.66117e-07
Rc3h2	0.0350973	0.00753672		Herc4	0.0747012	0.00850493		Gnai2	0.299049	0.00139164		Siva1	1.54727	1.92278e-33		Mllt10	0.109624	2.73244e-07
Ptpn4	0.0206077	0.007542		Ahdc1	0.240928	0.00853811		Sarnp	0.292118	0.0014098		Tnrc6b	-0.142855	1.96384e-33		Dcp2	0.624589	2.75961e-07
Fam214a	0.145755	0.00767018		Iqgap1	0.0635083	0.00885696		Mta2	0.640916	0.00141551		Nckap1	1.19326	2.11157e-33		Dag1	0.706752	2.8698e-07
Mdm4	-0.0071843	0.00807538		Kdm2a	0.071479	0.00887684		mt-Co2	0.0126904	0.00143036		Nwd1	-0.819385	2.75621e-33		Cenpv	1.03099	2.95924e-07
Bicral	0.166852	0.0082439		Fam168b	0.19218	0.00887971		Nup210	0.313418	0.00145259		Slc43a3	1.55238	3.69662e-33		Nme2	0.496542	3.23015e-07
Scarf1	0.2143	0.0082517		Gm12216	0.207692	0.00902823		Cpne2	0.432915	0.00147907		Inpp5d	-0.316671	3.76722e-33		Banf1	0.724174	3.31945e-07
Nlrc5	0.0278388	0.00830023		Klhl5	0.165724	0.00907707		Paics	0.4142	0.00148718		Noc2l	1.02119	4.34008e-33		4930452B06Rik	2.7199	3.35149e-07
Cdk8	-0.0187484	0.00838105		Ppp1r13b	0.101882	0.00928158		Srsf3	0.180664	0.00150695		Fosb	-0.444715	5.42772e-33		Setdb1	0.525832	3.35149e-07
Tle2	0.466243	0.00838876		Dido1	0.105199	0.00932497		Pole2	0.896761	0.00153314		Msh3	0.92689	5.56858e-33		Ehmt1	0.320817	3.40857e-07
Acer2	0.779023	0.00847124		Rab31	0.203423	0.0093929		Ppp6r1	0.493854	0.0015414		Nup50	1.26331	6.07708e-33		Samhd1	-0.41716	3.54202e-07
Snx13	0.0353288	0.00865191		Pik3c2a	0.246245	0.00951647		Rad51b	0.446853	0.00154962		Cdc45	2.65377	6.87438e-33		Pik3ip1	-0.434084	3.54202e-07
4931422A03Rik	0.206277	0.00889513		Klhl7	0.184567	0.00955588		Cep170	0.366038	0.00156554		Svil	0.502136	7.04136e-33		Bclaf1	0.212211	3.58104e-07
Rsbn1	0.031933	0.00896409		Ubn2	0.055383	0.00958094		Ppp1cb	0.246687	0.00156554		Tnip3	-1.57574	7.05595e-33		Nin	0.556495	3.59662e-07
Xiap	0.0388825	0.00897795		Acox1	0.17519	0.00960579		Slc1a5	0.512145	0.00156554		Sf3b2	0.682256	7.30797e-33		Man1a2	0.355901	3.67608e-07
Unc13b	0.677234	0.00903729		Mctp2	0.313937	0.00982721		Sf3b1	0.142205	0.00157425		Atp1b3	1.03899	7.61002e-33		Otud4	0.431854	3.6768e-07
Zmat1	0.312083	0.00905658		Sfi1	0.123959	0.0101311		Eif3b	0.502391	0.00158254		Psmd7	0.995969	1.26354e-32		Ect2	1.78638	3.77783e-07
Pear1	0.203625	0.00934132		Zfp516	0.373123	0.0104555		Uqcrb	0.455436	0.00159349		Hnrnpk	0.486753	1.30695e-32		Tcp11l2	-1.705	3.95745e-07
Jam2	0.8996	0.00969424		Anxa1	0.617055	0.0104963		Tomm20	0.402353	0.00164812		Cd9	1.18352	1.34297e-32		Plcl2	0.320333	4.11785e-07
Smad3	0.0664231	0.00974402		Gimap8	0.255294	0.0107376		Myl12a	0.544129	0.00166784		Pgp	1.69037	1.39715e-32		Etfa	0.529099	4.15663e-07
Tcf7l1	0.846799	0.0100311		5031425E22Rik	0.125531	0.0107958		Nup205	0.416107	0.00166784		Snx10	-0.760284	1.58772e-32		Pcbp3	0.65796	4.18053e-07
Atp6v0b	0.0555521	0.0100488		Ggt5	0.748547	0.0109722		Snrpd2	0.412796	0.00171921		Fancm	1.40045	1.66106e-32		Srsf7	0.327261	4.24062e-07
Taok1	-0.000397188	0.010114		Tax1bp1	0.0743261	0.011051		Eif3i	0.464739	0.00172038		Itga4	-0.236618	1.71194e-32		Spc24	1.59227	4.32963e-07
Pygm	0.897176	0.0101684		Sgpl1	0.676396	0.0112454		Sp3	0.297308	0.00172155		Jak1	-0.217087	1.96847e-32		Gapdh	0.516001	4.34751e-07
Ppp1r13b	0.0440509	0.0103284		Tnrc18	0.171429	0.0112602		Psma2	0.449442	0.00173904		Ncapg	2.95022	2.05927e-32		Snx5	0.431791	4.35419e-07
Wwtr1	1.11396	0.0103761		Tpt1	0.0347197	0.0114147		Ywhah	0.528061	0.00173904		Stt3b	0.693302	2.28184e-32		Umps	0.90902	4.49143e-07
Stxbp6	1.07416	0.0104279		Leprotl1	0.294396	0.0119364		Smg1	0.165514	0.00177421		Epsti1	-0.642344	2.83851e-32		Asap2	0.627112	4.71274e-07
Itch	0.00265267	0.010456		Sugct	0.226075	0.0120837		Odc1	0.509451	0.00179374		Hist1h1b	2.33396	2.90342e-32		Lin52	0.566401	4.71274e-07
Tns2	1.76999	0.0105189		Heatr5a	0.0506426	0.0120899		Sinhcaf	0.545519	0.00179381		Sacs	1.0606	3.3017e-32		Rcor3	0.561531	4.77062e-07
Mmaa	0.434861	0.0105552		Gramd3	0.569942	0.0120914		Zc3h15	0.351826	0.00180457		Zbtb38	-0.714139	3.94365e-32		Zfp280d	0.295722	4.86466e-07
Frmd4b	0.364316	0.0106186		Bmt2	0.155433	0.0120914		Uhrf1bp1l	0.336433	0.00181274		Unc119	1.9609	4.0606e-32		Kif18a	0.821772	4.92848e-07
Nipsnap2	0.065045	0.0109959		Letm2	0.261164	0.0121216		Cops9	0.624799	0.00182177		Lrp8	1.3469	4.72532e-32		Ankrd10	0.390893	5.21689e-07
Abca1	0.297541	0.0110957		Trim30b	0.493031	0.0122582		Lrrc8b	0.6829	0.00182177		Serf2	0.676498	5.8064e-32		Xylt1	0.508571	5.2896e-07
Msrb3	1.33169	0.0111178		Kat6b	0.103932	0.0123125		Ndrg3	0.514745	0.0018362		Lrpprc	0.778442	6.18639e-32		Phtf1	0.575892	5.42174e-07
Man1c1	0.58231	0.0112858		Ppfibp2	0.305013	0.0124015		Zfp326	0.352388	0.00184173		Ssr1	0.82373	6.61341e-32		Elovl5	0.726402	5.43083e-07
Ppp1r16b	0.52382	0.0114859		Eif4g2	0.0757907	0.0124039		Gemin5	0.561626	0.00185082		Hist1h2ae	1.12976	6.85419e-32		Tkt	0.494967	5.45811e-07
Ypel3	0.443655	0.0115869		Gulp1	0.116965	0.0126125		Brd4	0.215034	0.0018761		Utp20	0.923284	7.39205e-32		Mcm8	1.57722	5.63368e-07
P2rx4	0.269555	0.0117098		Nfkb1	0.0710765	0.0129995		Alyref	0.547083	0.00189554		Dhx15	0.412393	7.61533e-32		Ttll5	0.517036	5.86613e-07
Por	0.0781333	0.0118902		Trappc9	0.101931	0.0131389		Pitpnb	0.416675	0.00189596		Dnajc3	0.705515	7.79044e-32		Sgms1	-0.0245076	6.11718e-07
Cln3	0.253913	0.0120445		Csad	0.153667	0.0133439		Ubtf	0.439427	0.00191092		Cox5b	1.02374	8.14968e-32		Cse1l	0.535596	6.1953e-07
Sat1	0.276288	0.0121472		Rnf11	0.234225	0.013465		Ttc27	0.382409	0.00195488		Lonp2	-0.399019	9.40838e-32		Atp2b1	0.370021	6.1953e-07
Coq8a	0.63611	0.0122641		Prkacb	0.0635642	0.0137511		Dnm1l	0.280536	0.00195599		Pbrm1	0.477682	1.05012e-31		Sp3	0.421972	6.36473e-07
Cd46	0.277012	0.0123284		Cyp2j6	0.384275	0.0137724		Rnf19b	0.763947	0.00196527		Tex9	1.44588	1.08037e-31		Hsph1	0.672067	6.54556e-07
Ppp2r3a	0.0410972	0.01259		Frmd4b	0.369925	0.0141437		Casp8ap2	0.437292	0.00196571		Cdv3	0.867912	1.19717e-31		Snrpd2	0.544981	6.54556e-07
Akr1c19	2.0278	0.0127439		Satb1	0.490993	0.0144194		Pde4b	0.211715	0.00198098		Kmt2a	-0.140164	1.32789e-31		2310033P09Rik	0.762056	6.55202e-07
Rnf216	-0.009851	0.0130977		Neurl3	0.256105	0.0145014		Ncoa3	0.423996	0.00206404		Ubxn2a	1.01897	1.33789e-31		Ttk	1.82798	6.71191e-07
2024-03-07	-0.0194672	0.0133224		Spag6l	0.771398	0.0148231		Lsm4	0.609487	0.00206987		Tcof1	0.962474	1.34449e-31		Nup133	0.82533	6.82175e-07
Lamp2	0.067955	0.0133459		Deptor	0.181279	0.0148525		Mrpl19	0.718166	0.00208074		Stxbp4	-0.910196	1.35955e-31		Gatad2a	0.548623	6.84076e-07
Ifih1	0.114314	0.0136965		Tbc1d9	0.380593	0.0149988		Slmap	0.292789	0.00208516		Aff1	-0.442069	1.47467e-31		Pms2	0.883027	6.89539e-07
Gucy1a2	0.755128	0.0138565		Camk2a	0.642499	0.015342		Hemgn	0.96901	0.00211138		Phka2	0.90974	1.82796e-31		Mcph1	0.421524	6.98165e-07
4930481A15Rik	0.682889	0.0145303		Ppp2r3a	0.10617	0.0155134		Kmt2e	0.129004	0.00211343		Sumo3	1.43555	2.2719e-31		Rprd1b	0.537232	7.0831e-07
Rnf217	0.129876	0.0147231		Mpp7	0.0945996	0.0158676		Camk1d	0.0247	0.0021277		H3f3b	-0.152961	2.54723e-31		Dkc1	0.477675	7.14406e-07
Kantr	0.248366	0.0147231		Plekhm3	0.233178	0.0158678		Xpo1	0.320471	0.00213235		Cep152	1.33221	2.65518e-31		Larp4	0.413637	7.24682e-07
Lgr4	0.595611	0.014818		Kdm5c	0.106516	0.0158709		Tanc1	0.492559	0.00221895		Pold1	2.14525	2.67201e-31		Eif3b	0.610766	7.42673e-07
2610008E11Rik	0.306786	0.0149011		Cerk	0.261708	0.0165396		Atp5d	0.526547	0.00226549		Snrpd3	1.03739	3.40731e-31		Ankrd12	-0.151289	7.76784e-07
Adipor2	0.0108409	0.0152338		Zfp652	0.154786	0.0165835		Eif4ebp2	0.447998	0.00229107		Atp5a1	0.621951	3.67452e-31		Camkk2	0.515173	7.87688e-07
Sgk3	0.0586178	0.0153735		Dusp4	0.967603	0.0167269		Spen	0.310249	0.00231043		Clint1	0.323253	3.75237e-31		Ppp3ca	-0.042339	7.87688e-07
Phc3	0.0243472	0.0155182		Cdk19	0.0680117	0.0174529		Noc2l	0.451105	0.00232368		Msh6	1.17128	3.75241e-31		Mpp6	0.306398	8.05149e-07
Zhx2	0.581173	0.0157004		Eef1a1	0.0218883	0.0174937		Aqp1	1.73068	0.00232607		Nhp2	1.5092	3.85216e-31		Cask	0.516725	8.09776e-07
Rbm33	-0.00922392	0.0158017		4930581F22Rik	0.268197	0.0180952		Snhg1	0.396561	0.00234397		Pced1b	-1.07224	4.68452e-31		Prkn	-0.235055	8.44437e-07
Gabbr1	0.209973	0.0159388		Traf3ip3	0.173623	0.018315		Atp5o	0.510124	0.00237566		Atp2b4	-0.322231	6.50526e-31		Arhgap45	-0.269711	8.56584e-07
Slc37a1	0.162485	0.0159978		Mylip	0.269024	0.0183269		Ncbp1	0.604095	0.00238695		Dot1l	1.12492	6.82095e-31		Rsbn1	-0.213113	8.86855e-07
Il4	1.1075	0.0164175		Nedd4l	0.123511	0.018367		Cox5b	0.468745	0.00245717		Osbpl8	0.209397	7.98253e-31		Ssr1	0.485537	8.94688e-07
Gbp3	0.788404	0.0164428		Swt1	0.0837539	0.018727		2024-09-11	0.441106	0.00247559		Ptp4a2	0.336915	8.05545e-31		Dip2c	0.345886	9.21343e-07
Col4a3bp	-0.0309457	0.0164768		Hsd17b11	0.25562	0.0190808		Yaf2	0.384506	0.00255682		Kmt5a	1.11713	9.0538e-31		Ubtf	0.552534	9.39872e-07
Tnfrsf26	0.97089	0.0168388		Coro1a	0.13319	0.0196398		Pphln1	0.383913	0.00255682		Eftud2	1.00205	9.06223e-31		Sf3b2	0.411187	9.71467e-07
Auh	0.139023	0.0168423		Ube2j1	0.313355	0.0198418		Ogfrl1	0.355793	0.00259799		Evi5	-2.45948	9.06223e-31		Evl	1.89167	9.75294e-07
Pde7b	1.0333	0.0172446		Phtf2	0.0520509	0.0199328		Luc7l3	0.199706	0.0026377		Pnpla7	-0.78378	9.10653e-31		Diaph1	-0.038776	1.0512e-06
Sh3bp5	0.492231	0.0175487		Acvr2a	0.198515	0.0199746		Ndufa10	0.454733	0.00265678		Eif4a1	0.540163	9.17915e-31		Cyp7b1	0.471091	1.07015e-06
Vps41	0.0405292	0.0177752		Map3k2	0.115004	0.0200211		Rbbp4	0.307167	0.00266207		Large1	-0.702506	1.0511e-30		Camk1d	0.0389528	1.0761e-06
Gtpbp2	0.209419	0.0178328		Kmt2e	0.0525071	0.0203036		P2ry12	0.811722	0.00266494		Senp1	0.785603	1.06735e-30		Rsrp1	-0.103203	1.11773e-06
Ptk2	0.169427	0.0180791		Vmp1	0.0772017	0.0207362		Nmnat3	0.3649	0.00270683		Gm4951	-4.1711	1.07751e-30		Arhgap10	0.57327	1.15118e-06
Cd82	1.01752	0.0184705		Gla	0.850438	0.0209808		Yy1	0.256919	0.00272192		Creb5	-2.33809	1.15954e-30		Cdyl2	0.537508	1.15273e-06
Stard9	1.00038	0.0192792		Rnf125	0.227072	0.0212504		Pafah2	0.458169	0.00272192		Ppp1ca	1.14413	1.16759e-30		Trim28	0.659648	1.15709e-06
Zscan26	0.267919	0.0196337		Pja2	0.133844	0.0214013		Ebna1bp2	0.721483	0.00272285		Foxn2	1.14343	1.33381e-30		Mdn1	0.391953	1.15919e-06
Ccm2l	0.575998	0.0198643		2024-09-06	0.150424	0.0214934		Ranbp2	0.170202	0.00273696		Mre11a	1.00598	1.347e-30		Cnot6	0.394326	1.17843e-06
Zfp516	0.328935	0.020295		Prpf38b	0.0994178	0.0216174		Ddb1	0.480068	0.00278339		E2f3	0.600282	1.62695e-30		Sh3rf1	0.593979	1.17961e-06
Oxr1	0.00192987	0.0206003		Large1	0.124829	0.0219203		Nudt21	0.467879	0.00280251		Etf1	0.697677	1.64135e-30		Phf20	0.441184	1.18481e-06
Pigp	0.397866	0.021146		Btg3	0.241842	0.0219969		Memo1	0.238677	0.00281269		Cyp7b1	-1.04489	1.73809e-30		Hmgxb4	0.652506	1.23116e-06
Yes1	0.232092	0.0216058		Rab3gap1	0.0885024	0.0223911		Psmc3	0.512662	0.00284341		Cnbp	0.475291	1.981e-30		Rngtt	0.417352	1.23415e-06
Hibadh	-0.0143279	0.0220901		Ppp2ca	0.0846099	0.0224026		Vmp1	0.306131	0.00284341		Impdh2	0.924441	2.02227e-30		Slc8a1	0.339558	1.24909e-06
Satb1	0.48944	0.0221741		Il17ra	0.214864	0.0229454		Ankrd28	0.201215	0.00286018		Paxip1	1.2787	2.23515e-30		Eya2	-0.105071	1.25773e-06
Arhgap6	0.00749287	0.022556		Cdc42	0.0488986	0.02304		Rpn1	0.54771	0.00288126		Chd2	-0.291394	2.30671e-30		Hdgf	0.494809	1.27777e-06
Cdh23	0.851155	0.0225619		Pecam1	0.219371	0.0232806		Cnot6	0.267434	0.00290479		Elf1	0.294969	2.51336e-30		Smarca4	0.434213	1.27777e-06
Chrnb1	0.697247	0.0226332		Slc2a3	0.164585	0.0233568		Ep400	0.223801	0.00292536		Rbbp4	0.726648	2.66814e-30		Dock5	0.526125	1.30015e-06
Xrn1	-0.022943	0.0236769		Htr2a	0.207798	0.0234924		Gnb4	0.564155	0.00299964		Nup85	1.60876	2.74614e-30		Ccdc15	0.689402	1.30595e-06
Stat3	-0.0062952	0.0237289		Ipcef1	0.697256	0.023586		Mdh2	0.556256	0.00300811		Heatr1	1.03846	2.91182e-30		Snrpb	0.478471	1.33348e-06
Adgrg1	-0.0711249	0.0240504		Sde2	0.229947	0.0239273		Zfp36l2	0.154494	0.00304631		Mbnl2	-0.228795	2.9405e-30		Nav1	0.55754	1.34088e-06
Pan3	-0.0164456	0.0244622		Gnaq	0.0632235	0.0241011		Dgkd	0.384052	0.00305303		Etaa1	1.27423	3.69724e-30		Htt	0.447313	1.34297e-06
Zfp612	0.861747	0.0246132		Csnk1g1	0.0970898	0.0241711		Raly	0.534494	0.00306634		Ubl3	-1.56271	4.78326e-30		Nudt5	0.604533	1.35709e-06
Appl2	0.24831	0.0246781		Zfp395	0.203063	0.0242863		Ywhag	0.370613	0.003075		Eprs	0.555952	4.85404e-30		Cct3	0.495277	1.43215e-06
Ctso	0.244078	0.0247959		Stx8	0.147443	0.0244833		Polr1a	0.444987	0.00310977		Mapre1	0.764955	5.24067e-30		Ptn	2.32698	1.48474e-06
Zc2hc1a	0.312331	0.0250278		Rnf19b	0.385797	0.0245027		Exosc1	0.609149	0.0031442		Oaz1	0.618151	7.19134e-30		Magi3	0.671521	1.49176e-06
Lgals8	0.177962	0.025057		Dnajc6	0.221189	0.024834		Elf2	0.202736	0.00322157		Pfas	1.24987	8.4852e-30		Pml	0.493757	1.57856e-06
Herc6	0.0527752	0.025066		Pde3b	0.161709	0.0248574		Arih1	0.0602551	0.00322157		Rsrp1	-0.35485	9.3418e-30		Dnm1l	0.404149	1.62237e-06
Naip5	0.130232	0.0253371		Tango6	0.201782	0.0258415		Synpo2	1.25373	0.00322157		Cdk4	1.05488	9.46273e-30		Prdx4	0.840012	1.66322e-06
Slfn8	0.272351	0.025596		Wdr26	0.0430042	0.0258762		Msh6	0.535091	0.0032824		Tada2a	1.0946	1.16654e-29		1600010M07Rik	0.649238	1.68409e-06
Asb3	0.0395592	0.0259129		Lpin1	0.41122	0.0260002		Slc38a10	0.510693	0.00329041		Incenp	1.91386	1.3282e-29		Ywhaq	0.443872	1.69338e-06
Trafd1	0.332514	0.0263708		Rsrc2	0.060774	0.0260561		Ppp2cb	0.559851	0.00330706		Atp5g1	1.04219	1.44635e-29		Tfdp2	0.352908	1.70295e-06
Abhd18	0.251014	0.026389		Cebpz	0.0695752	0.0262931		Ralgapb	0.348706	0.00331897		Fkbp4	1.14752	1.51975e-29		Kat7	0.533986	1.74229e-06
Tmem140	0.641927	0.0264592		Ifih1	0.165674	0.0264109		Rasal2	0.378584	0.00338403		Ccdc171	-0.610594	1.80032e-29		Uhrf1bp1l	-0.357906	1.74229e-06
Traf1	0.912187	0.0265267		Nfatc2	0.27281	0.0267879		Gart	0.489436	0.00341037		Tra2a	-0.194946	1.85779e-29		Ola1	0.466299	1.79337e-06
Pts	0.195497	0.0267019		Snx2	0.127869	0.0268083		Sntb1	0.875131	0.00344887		Atr	0.687477	4.08624e-29		Cnbp	0.343942	1.85937e-06
Eml6	0.237759	0.0269141		Mill2	0.234622	0.0271402		Eftud2	0.463304	0.00350959		Tmem14c	1.53477	4.45709e-29		Elf2	0.350744	1.93273e-06
Irgm2	0.709542	0.0274497		Arhgap6	0.04628	0.0277385		Strap	0.529989	0.00351794		Ddx1	1.02645	4.64833e-29		Stimate	0.715959	1.94336e-06
Zbtb4	0.388475	0.0281279		Syn3	0.262729	0.0277806		Nop10	0.405359	0.00353509		Kit	-0.185118	4.81116e-29		Setdb2	0.813866	2.12266e-06
Gm31645	0.759288	0.028251		Acap2	0.103363	0.0277843		Atr	0.335426	0.00355923		Dynll1	1.03709	5.03432e-29		Tmem245	0.371213	2.13206e-06
Cyyr1	0.309694	0.0289759		Zdhhc17	0.0978705	0.0278001		Dyrk1a	0.20468	0.00360182		Birc6	0.202575	5.04271e-29		Fermt3	-0.102497	2.13206e-06
Creb5	0.219508	0.0292153		Snhg8	0.168153	0.0282752		Psmb7	0.414229	0.00362016		Ints7	0.798694	5.50373e-29		Hira	0.453169	2.18964e-06
Zbtb37	0.266325	0.0294198		Entpd1	0.34836	0.0284166		Hnrnpl	0.361702	0.00372725		Atp5g3	0.974329	7.08526e-29		Zfp982	0.620198	2.20295e-06
Fmo5	0.605168	0.0294803		Nav2	0.192399	0.0286731		Uchl3	0.436496	0.00381154		Larp4	0.578817	7.62212e-29		Map3k20	0.449445	2.21619e-06
Skint3	0.946082	0.0298895		Rasa3	0.0930067	0.0287142		Slamf1	0.603796	0.00385371		Sik2	0.615508	8.00901e-29		Uck2	0.500149	2.23914e-06
Pkia	0.387992	0.0299766		Smim3	0.587484	0.0288518		Gnb2	0.554136	0.00387453		Arl6ip6	1.10597	8.04917e-29		Stip1	0.585172	2.26879e-06
Rsad2	0.625314	0.0301533		Gigyf2	0.0460862	0.0288518		Myo9b	0.338518	0.00389535		Pcbp1	0.934238	9.20779e-29		Rrp1b	0.638877	2.32547e-06
Cir1	0.11263	0.0304756		Tbc1d5	0.0388149	0.029231		E2f1	1.01134	0.00394133		Nme2	0.805861	9.51696e-29		Qser1	0.447604	2.43435e-06
Limd2	0.341731	0.0307061		Spata13	0.280719	0.0296783		Med14	0.257738	0.00394731		Cep83	0.616046	9.80372e-29		Xrcc5	0.523283	2.45972e-06
Senp7	0.0129091	0.0314358		Sp4	0.187257	0.0298552		Tomm70a	0.331547	0.00395506		Tpi1	1.05457	1.05786e-28		Mybl2	1.87803	2.45972e-06
Ets1	0.692105	0.0317707		Cep85l	0.119055	0.0300439		Srek1	0.175621	0.00403907		Mdm1	2.5968	1.19277e-28		Plp2	1.37908	2.46028e-06
2310015A10Rik	0.473961	0.0319723		Tsc22d1	0.120073	0.0302244		Ndufb9	0.446746	0.00403907		Gart	1.03606	1.34574e-28		Cpsf2	0.570899	2.46882e-06
Clcn3	0.0183912	0.0327822		Kdm5a	0.0587977	0.0304999		Gng12	0.306566	0.00409588		Aff4	-0.39494	1.36686e-28		Vps16	0.788636	2.48133e-06
Zmiz1	-0.0152509	0.032838		Yes1	0.244779	0.0305237		Srsf1	0.288528	0.00415732		Smarca2	-0.132341	1.59854e-28		Prkd1	1.56237	2.52523e-06
Abca3	0.296162	0.0330376		Dock10	0.0676685	0.0306596		Sh3bgrl3	0.496216	0.00419603		Rpn2	1.01194	1.63261e-28		Ppil1	1.16719	2.55534e-06
Vdr	0.413209	0.0332543		Strn3	0.024857	0.0308564		Lsm12	0.605898	0.00432108		Npat	0.800764	1.77221e-28		Zmynd19	1.16557	2.57218e-06
Mthfs	0.261968	0.0334613		Abcg1	0.255233	0.0311869		Mif	0.357212	0.00442736		Pdzd8	0.745994	1.86571e-28		Dhrs4	1.05235	2.61075e-06
Glt8d1	0.324199	0.0337823		Nipsnap2	0.131724	0.0313166		Sin3a	0.386074	0.00442736		Mrpl12	1.42858	1.94897e-28		Wwox	0.246042	2.65809e-06
Mcoln2	0.337272	0.0341423		Atf7ip	0.037075	0.0317537		Banf1	0.586041	0.00449293		Pten	-0.172732	2.17593e-28		Tceal9	0.640693	2.7465e-06
Runx2	-0.00236478	0.034807		1810013L24Rik	0.154366	0.031947		Ccnc	0.579739	0.00450947		Ube2h	-1.05276	2.21704e-28		Khsrp	0.517008	2.75802e-06
Kcnab1	0.764554	0.0350111		Peli1	0.0448594	0.0323364		Polr2b	0.491291	0.00460552		Tcf4	-0.202816	2.42927e-28		Cep290	0.538489	2.8074e-06
Gm16083	0.391199	0.0351949		Padi4	0.420224	0.0330053		Cnot4	0.147715	0.00471735		Slc7a1	0.973515	2.85091e-28		Casp7	0.625926	2.84245e-06
Pdzk1ip1	0.268101	0.0355622		Acbd5	0.165491	0.0335315		Gm26542	0.732003	0.00474955		Cct3	0.77643	2.93073e-28		Exoc6b	-0.0269599	2.84612e-06
Tut4	-0.0262988	0.0357794		Cped1	0.745323	0.0336944		Psmd8	0.670881	0.00474955		Pard3b	-0.0929683	3.09269e-28		Cct6a	0.434515	2.84923e-06
C230037L18Rik	0.744242	0.0358126		Ttc3	0.0442767	0.0338293		Hspa14	0.460092	0.00475152		Pip4k2a	0.515928	3.27874e-28		Khdrbs1	0.414318	2.89772e-06
Gm12353	0.368201	0.0358745		Ifnar2	0.176574	0.0338293		Pcbp1	0.411706	0.00475478		Prmt1	1.13097	3.62115e-28		Gnb1l	1.05266	3.10098e-06
Tc2n	1.24585	0.0360157		Myo1d	0.111263	0.033996		D10Wsu102e	0.676747	0.00476496		Eif2s3x	0.853077	3.8065e-28		Rbm3	0.388566	3.12131e-06
Lrrc49	0.247774	0.0361909		Cltc	0.0809731	0.0347968		Dctpp1	0.701417	0.00478325		Atp5f1	0.770424	3.83714e-28		Mtfr2	0.741671	3.12514e-06
Pglyrp2	0.284217	0.0369335		Mxd4	0.267091	0.0348204		Cdc14a	0.267263	0.00478681		Mad1l1	1.00269	5.71283e-28		Dnph1	1.29247	3.13205e-06
Samsn1	0.00972667	0.0370265		Rpgrip1	0.358681	0.0362735		Sf3b6	0.425537	0.00480361		Mrtfb	-0.654621	7.25861e-28		Calcrl	-0.0952906	3.16916e-06
Arhgef9	0.544917	0.0377324		Cwc27	0.0649096	0.036436		Creg1	0.331323	0.00480379		Samsn1	-0.507674	8.54941e-28		Prdm5	0.373817	3.19914e-06
Ccdc125	0.323407	0.0378751		Mapk6	0.176283	0.0365064		Ssrp1	0.397217	0.00482932		Rnf219	1.08091	8.72194e-28		Taok3	-0.0894055	3.21084e-06
Tnip1	0.255834	0.038073		Micu3	0.121373	0.0365064		Slx4ip	0.362113	0.00493034		Pik3r1	-0.236345	9.29628e-28		Hnrnpll	0.551734	3.32782e-06
Pkd2	0.0641533	0.0381824		B3gnt5	0.533597	0.0365399		Ndufb3	0.543332	0.00493455		Hectd4	0.720574	9.76739e-28		Pnisr	-0.0467709	3.3378e-06
Ptpra	-0.024998	0.0382675		Srrm2	0.0358415	0.0365422		Pnn	0.33097	0.00503515		Inpp4b	0.495107	9.88011e-28		Itm2b	-0.0757879	3.33842e-06
Rnf25	0.32493	0.0382675		Helz	0.0515523	0.0367606		Xpo5	0.491907	0.00503917		Eri1	0.931233	1.17017e-27		Pbrm1	0.327134	3.37481e-06
Ncoa1	-0.00970336	0.0382806		Mapre2	0.118184	0.0373374		Ccnl1	0.108537	0.00510816		Ctdspl2	0.666366	1.20273e-27		Larp1	0.328376	3.41962e-06
Tmem243	0.40656	0.0383553		Sf1	0.050896	0.0377671		Bri3bp	0.641797	0.00513799		Usp14	0.773891	1.22412e-27		Pprc1	0.783887	3.442e-06
Rffl	0.0822417	0.0398474		Fam91a1	0.129067	0.037799		Atp5g1	0.469602	0.00520815		Vrk1	0.877134	1.37798e-27		Oser1	0.869469	3.54529e-06
Prpf39	-0.0181228	0.0400449		Tasor2	0.0726199	0.0378456		Zfp385a	0.763776	0.00537015		Plag1	-1.05492	1.44864e-27		Fry	0.329753	3.56194e-06
Cdkn1c	0.750603	0.0405063		Anxa7	0.245336	0.0381119		Ube2g1	0.238577	0.00546938		Atp5o	1.02805	1.54235e-27		Cenpm	2.11115	3.56194e-06
Zmynd8	-0.00917837	0.0405719		Senp6	0.0364243	0.0384638		Mthfd1	0.443115	0.00556913		Cox7c	0.515688	1.61356e-27		Psmc3	0.610219	3.6061e-06
Bbx	-0.0366198	0.0413378		Ick	0.17318	0.0389676		Cbx5	0.277873	0.00562929		Fam133b	0.839113	2.16619e-27		Pkm	0.505159	3.68811e-06
Acadsb	0.352915	0.0414212		Zfand3	0.0482716	0.039653		Syce2	0.769139	0.00563552		Kras	0.799562	2.39671e-27		Pdia6	0.586779	3.75646e-06
Spo11	0.633106	0.0417546		Ttc21b	0.25305	0.0421849		Polr1b	0.607834	0.00563552		Ndufb7	1.1739	2.63883e-27		Prdm10	0.698232	3.75646e-06
Dock7	-0.0147568	0.0423211		Trim12a	0.210273	0.0423438		Dpm3	0.539166	0.00582813		Fnip2	0.899501	2.647e-27		2610035D17Rik	-0.279131	3.75646e-06
Supt20	-0.0148098	0.0424618		Exoc2	0.0375797	0.0426031		Thumpd3	0.538116	0.0058563		Mill2	-1.9221	3.0092e-27		Lpcat1	0.776723	3.86332e-06
Gm26692	1.06914	0.043052		Lmtk2	0.16474	0.0427202		Atp5l	0.285015	0.00587449		Rbbp7	0.678718	3.82847e-27		Cep97	0.581185	3.86332e-06
Tspan9	0.683002	0.0431048		Sox5	0.203096	0.0428697		Rbbp8	0.422015	0.00587885		Dipk2a	1.9281	3.84905e-27		Herc6	0.420964	4.03006e-06
Dennd2d	0.183856	0.0432187		Khdc4	0.0748061	0.0429919		Me2	0.603321	0.00604496		Pcdh7	0.614853	3.86465e-27		Got2	0.61681	4.07507e-06
Ube4a	0.0954048	0.0432954		Gtdc1	0.0983554	0.0433446		Cdc25a	0.642915	0.00613146		mt-Nd2	0.0474708	4.10083e-27		Primpol	0.619238	4.07985e-06
Kcnip3	0.362589	0.0433346		Nt5c2	0.0670604	0.043414		Psme1	0.363381	0.00616725		Gapdh	0.788594	4.39059e-27		Bzw2	0.444527	4.26195e-06
Plcb4	-0.0345612	0.0437866		Sypl	0.114725	0.0441254		Cab39	0.314442	0.00617049		Nop10	0.855429	4.74419e-27		Parp8	-0.14349	4.33663e-06
Bcl9	0.248981	0.0441349		Rtn4	0.0830928	0.0442107		Cox7b	0.375926	0.0062942		Erbin	0.229061	5.14815e-27		Dnaja1	0.374458	4.34988e-06
Gm42722	0.803191	0.0447605		Eml4	0.050715	0.0447012		Kalrn	0.570263	0.00633798		Dnajb11	1.47568	5.324e-27		Cep78	0.779656	4.50496e-06
Ubr3	-0.0373295	0.0447736		Gm15411	0.57615	0.0447374		3110082I17Rik	0.504402	0.00637795		Klf9	-0.721999	5.75346e-27		Fmr1	0.429722	4.55715e-06
Atat1	0.37599	0.0450169		Cbfa2t3	0.0450596	0.0450216		Heatr3	0.435128	0.00638675		Rbm8a	0.982458	7.49435e-27		Lrrcc1	0.462228	4.57342e-06
Zrsr1	0.70183	0.0450604		Cd1d1	0.582521	0.0451761		Nup93	0.565736	0.00643246		Rngtt	0.621144	7.59584e-27		Chek2	0.638259	4.68537e-06
Npas2	0.818346	0.0457913		Akap7	0.158966	0.0454803		Sdad1	0.509731	0.00645611		Atl3	0.745462	8.26958e-27		2700049A03Rik	0.497175	4.71425e-06
Inpp5k	0.275766	0.0461931		4933406C10Rik	0.436612	0.046118		Ankrd13c	0.388297	0.00655749		Rasal2	0.815963	9.20639e-27		Kmt5b	-0.280071	4.73841e-06
Ndfip1	0.0356798	0.0463374		H3f3a	0.0704239	0.0466066		Smc6	0.358279	0.00659978		Pde4b	-0.371303	1.01827e-26		Ywhah	0.603225	4.76208e-06
Reps2	0.391338	0.0468404		Slc26a11	0.498481	0.0467461		Rbx1	0.385721	0.00659978		Ankrd26	0.940961	1.10982e-26		Trip13	1.37733	4.78557e-06
Slit2	0.742777	0.0471051		Bclaf3	0.137526	0.0469053		Kpnb1	0.34852	0.00661627		Adamts6	-0.648072	1.12067e-26		Calr	0.425558	4.90158e-06
Tom1l2	0.0538927	0.0473368		Sipa1l3	0.10369	0.0473777		Irf2bp2	0.404478	0.006654		AI662270	0.736271	1.14502e-26		Sox5	-0.607771	4.96335e-06
Raver2	0.433602	0.0477973		Rinl	0.493253	0.0474193		Mki67	0.653308	0.00671507		Sox4	-0.54551	1.17463e-26		Pdia3	0.440057	5.00164e-06
Dmtf1	0.0370981	0.04805		Ulk1	0.324044	0.0474767		Tmem123	0.491714	0.006744		Atm	0.606766	1.27661e-26		Manf	0.603841	5.09441e-06
Fryl	-0.0311729	0.0491194		Kmt5b	0.111246	0.0482895		Rfc2	0.475889	0.00683842		Nsun2	0.887265	1.3513e-26		Gnai2	0.424082	5.13576e-06
Aph1c	0.497502	0.0492051		Ube2r2	0.0942252	0.0487374		Dpf3	1.64684	0.00685329		Mettl7a1	-2.86505	1.43729e-26		Cep112	0.751257	5.13576e-06
Myo6	0.527538	0.0497527		Ubxn4	0.0723449	0.0501801		Rsl1d1	0.32908	0.00694766		Mbtd1	-0.173291	1.46411e-26		Ifit2	1.01086	5.19705e-06
Usp32	0.0133821	0.0508194		Mycbp2	0.0134544	0.0502382		Myc	0.598713	0.00695316		Manf	1.05131	1.555e-26		Eif4b	0.407628	5.27565e-06
Gabarapl1	0.157379	0.0515176		Plppr3	0.527942	0.0503093		Brpf1	0.782526	0.00699858		P4hb	1.14529	1.6839e-26		Gkap1	0.485197	5.66026e-06
2900005J15Rik	0.500835	0.0521338		Pde1c	0.144754	0.0507115		Rnaseh2b	0.634178	0.00699858		Snx29	-0.553183	1.70698e-26		Ccdc18	0.952991	5.67601e-06
Ryr2	2.09864	0.0528626		Tob1	0.52277	0.0509151		Arpc4	0.464793	0.00730136		Srsf10	0.67894	1.82725e-26		Eif1ax	0.529939	5.8195e-06
Sft2d2	0.288272	0.0534573		Ccng2	0.769119	0.0517588		Calr	0.308717	0.0074696		Trim28	1.10038	1.84091e-26		Atr	0.422201	5.8312e-06
Marcks	0.425754	0.0540597		Scai	0.0124552	0.0528123		Rcl1	0.496041	0.0074696		Ndrg1	1.28124	1.86325e-26		Klhl6	-0.222379	5.83768e-06
Irf1	0.257688	0.0541708		2024-03-05	0.19591	0.0530418		Cdk4	0.461966	0.00749087		Add3	0.893774	2.03545e-26		Slc16a7	0.600903	5.84157e-06
C1rl	0.617478	0.054947		Gch1	0.270196	0.0531798		Slbp	0.526073	0.00755865		Lgals9	0.928256	2.08736e-26		Dennd4a	-0.0518097	5.86384e-06
Gcc2	0.0495986	0.0559492		Acot11	0.32153	0.0532639		Ubxn1	0.619044	0.0075638		Mtf2	0.441622	2.09848e-26		Traf3	0.442945	5.88017e-06
Itga9	0.450234	0.0563493		4930519L02Rik	0.293346	0.053539		AI662270	0.311303	0.0075638		Trip13	2.23929	2.31975e-26		Zdhhc15	0.834384	5.88108e-06
Nipal2	0.910471	0.0564367		Ncoa2	0.0343361	0.0539156		Zfp91	0.213851	0.00773402		Bcl7a	1.16146	2.5617e-26		Ttc28	0.339718	5.89106e-06
Rufy2	0.188323	0.0567808		Rapgef2	0.064365	0.0541555		Zfp704	0.238344	0.00773402		Eef2k	-0.730629	2.72739e-26		Ddx39b	0.454348	5.94848e-06
Agmo	0.337812	0.0584651		Sar1a	0.29931	0.054825		Atp13a2	0.563502	0.00776742		Ctnnal1	0.953384	2.95205e-26		Casp3	0.588146	6.21717e-06
Syn3	0.226903	0.0589955		Cdc42ep3	0.270908	0.0550263		Prorp	0.403958	0.00789285		Syce2	1.48385	3.57254e-26		Pcdh7	0.331931	6.38771e-06
Cyp4v3	0.41341	0.0592257		Birc3	0.233014	0.0552527		Fau	0.0521481	0.00802015		Hnrnpl	0.836116	3.63147e-26		Tbc1d4	0.36009	6.38995e-06
Tia1	-0.0359549	0.0599986		Rnase6	0.997764	0.0553071		Eif3g	0.660541	0.00802393		Prkar2a	1.42173	3.71841e-26		Xrcc6	0.627055	6.62883e-06
H2-D1	-0.0420142	0.0600143		Zfp148	0.0423885	0.0555608		Pgm2l1	0.353678	0.00806146		Dennd1c	-2.0241	3.71883e-26		Ammecr1	0.504908	6.62883e-06
Gm41804	0.560315	0.0601237		Atg2a	0.36328	0.0561605		Ndufa1	0.719421	0.00819342		Eif1ax	0.911403	3.98665e-26		Exosc8	0.817796	6.84767e-06
Mcc	1.09934	0.0602319		Zkscan1	0.192437	0.0569459		Hspa4	0.231396	0.00824116		Cdc37	0.884043	4.0777e-26		Slc16a1	0.936267	6.9348e-06
Nabp1	0.443498	0.0604283		Oga	0.0804529	0.0575682		Mcm9	0.335851	0.00826665		Rpa2	1.77831	4.21619e-26		Rfc5	1.31822	7.01006e-06
Vps13b	-0.0353133	0.0610385		Por	0.109508	0.0577132		Ccdc88c	0.520643	0.00828875		Crispld1	-1.42068	4.7935e-26		Kmt2a	-0.00985217	7.14405e-06
Gm10419	0.503964	0.0620382		Gpbp1l1	0.0732803	0.0581622		Sox6	0.481945	0.00832917		Snrpd2	0.83751	4.96422e-26		Maml3	-0.0871886	7.20866e-06
Cox16	-0.0139029	0.0641464		Osbpl8	0.0624012	0.0584758		Atp5j2	0.398224	0.00836412		Tbc1d1	0.926994	5.33085e-26		Alg6	0.94953	7.22774e-06
Arglu1	-0.0596375	0.064368		Ell2	0.206027	0.0584926		Hist1h1d	0.625991	0.00837814		Gnas	0.383521	5.70487e-26		Ddx17	-0.0804953	7.41175e-06
Tgtp2	0.511868	0.0647913		Atp6v1a	0.152297	0.0589997		Tex30	0.855245	0.00853095		Ubc	-0.708655	5.81295e-26		Cdc123	0.4642	7.50963e-06
Fyco1	0.19706	0.0649068		Dapp1	0.0391228	0.0592354		Cuta	0.695259	0.00853095		Ncbp1	1.16873	6.00909e-26		Med14	0.360609	7.55631e-06
D130062J10Rik	0.683992	0.0662651		Lsp1	0.414627	0.0592443		Etv6	0.025399	0.00853326		Gatad2a	0.83834	6.20888e-26		Zc3h18	0.514065	7.67306e-06
Med13l	-0.0409709	0.0669003		Cyth4	0.372422	0.0600495		Atf3	1.35593	0.00858607		Gstcd	0.7931	6.27182e-26		Nfkbiz	-0.323069	7.82075e-06
Extl3	0.214954	0.0673352		Fam160b1	0.152101	0.0609862		B3gnt2	0.387457	0.00859022		Scml4	-1.10199	8.01223e-26		Nop10	0.502747	8.14261e-06
Acox1	0.0781737	0.0692475		Sptan1	0.125142	0.061034		Psip1	0.304578	0.00859022		Slc16a1	1.58672	8.26445e-26		Cd84	-0.172014	8.23989e-06
B830012L14Rik	2.53166	0.0693906		Dtx3	0.256602	0.0610866		mt-Nd4l	0.177582	0.00862168		Eif3c	0.549664	8.75268e-26		Tacc3	1.52725	8.28571e-06
P4ha1	0.258423	0.0699265		Ganc	0.303568	0.0626078		Eif2a	0.347448	0.00875478		Airn	-0.758247	1.00848e-25		Fbxo34	0.596462	8.28606e-06
Dock6	0.437662	0.0699916		Ncoa4	0.215746	0.0627305		Sf3b3	0.233474	0.00878458		BC055324	1.5954	1.00861e-25		Dync2h1	0.452515	8.42592e-06
Sfxn4	0.637583	0.0701805		Map3k14	0.230941	0.0630492		Adsl	0.575202	0.00887159		Zeb1	-0.173156	1.04406e-25		Nup214	0.499297	8.56614e-06
Zfr	-0.0457239	0.0702263		Cdc42se2	0.128134	0.063125		Tmco1	0.420273	0.00889985		Abcb4	1.26973	1.04432e-25		Txn1	0.418844	8.56614e-06
Ccdc50	0.0241273	0.0708196		Parp14	0.170715	0.0640719		Fabp5	0.943746	0.00904778		Atp5e	0.727719	1.14914e-25		5730522E02Rik	0.832268	8.56614e-06
Eps8l1	0.625043	0.0711663		Gsap	0.135107	0.065036		Nsf	0.338437	0.00913278		Spns2	-0.590382	1.30068e-25		Polh	0.858317	8.64796e-06
Snx6	0.0236486	0.0712942		Rnf111	0.0676705	0.0656747		Ndufb7	0.545579	0.00913714		Kif4	3.78138	1.33383e-25		Tardbp	0.34931	8.64796e-06
Kat2b	-0.0124981	0.0719194		Ifnar1	0.285053	0.0663834		mt-Atp8	0.121156	0.00916628		Pebp1	0.778474	1.35088e-25		Dnmt3b	0.436923	8.76326e-06
Chic2	0.0753149	0.0721354		Cers4	0.144199	0.0664236		Slc25a25	0.803061	0.00923804		Ccm2	-0.557134	1.45097e-25		Stat3	-0.176255	8.8024e-06
Slc43a2	0.425142	0.0731318		Prkd3	0.136239	0.0667607		Brca2	0.463198	0.0092391		Tmod1	2.49645	1.59137e-25		Rnasel	-0.434253	8.8024e-06
Ryk	0.187792	0.0739453		Ube2g1	0.0787503	0.0669418		Rab14	0.215096	0.00935973		H2-K1	-0.122242	1.65151e-25		Eya1	-0.0681436	8.80509e-06
Ppm1k	0.431657	0.0752523		Fam129a	0.292555	0.0675477		Phb2	0.5715	0.00943084		P2ry1	3.31154	1.67065e-25		Adgra3	0.521212	8.85123e-06
Mfng	0.160965	0.0764321		Nr1h2	0.454439	0.0685661		Togaram1	0.302333	0.00952764		Umps	1.42787	1.6769e-25		Tsn	0.44056	9.03386e-06
Jam3	0.487744	0.0777568		Eml5	0.208739	0.0691184		Atp1b3	0.420585	0.00955785		Tk1	2.75971	1.68789e-25		Nudt21	0.550226	9.1975e-06
Fut8	0.000327743	0.0779681		Ypel3	0.369656	0.0691184		Gtpbp4	0.374338	0.00958518		Tmem123	1.03765	1.78161e-25		Srsf5	-0.0371064	9.33221e-06
Ly75	0.262699	0.0793218		Rgs18	0.0457509	0.0700894		Mapk6	0.389831	0.00977473		Cdca2	1.78373	1.79248e-25		Eldr	1.9891	9.44443e-06
Trim47	0.310705	0.0798981		Tbcel	0.210256	0.0703361		Pdha1	0.545753	0.00977939		Sp100	-0.748409	1.79248e-25		Uvrag	0.313594	9.48488e-06
Klf9	0.0508022	0.0799478		Dpp4	0.241335	0.0705062		Lrmp	0.312408	0.00980478		Mdh2	1.09617	1.80024e-25		Pask	2.15248	9.49379e-06
Fam120b	0.196084	0.0799851		Bckdha	0.355288	0.0706533		Micall2	1.18906	0.00980845		Pan3	-0.10005	2.12229e-25		Rb1cc1	-0.01711	9.53086e-06
Rorc	1.58039	0.0805686		Snd1	0.0421319	0.0712213		Cdk13	0.138903	0.00998816		Ptpn11	0.989081	2.2146e-25		Rad51ap1	1.94747	9.54704e-06
Clip3	1.26528	0.0807487		Coro2a	0.0427747	0.0713268		Atp2b1	0.251615	0.0102757		Tpr	0.318186	2.25873e-25		Tsen15	0.841392	9.57168e-06
Zfp287	0.703406	0.0819702		Cdc40	0.146538	0.0713268		Ksr1	0.487732	0.0103436		Cse1l	0.797468	2.26824e-25		Kansl1l	-0.0880174	9.5988e-06
Fnbp1l	-0.0256217	0.0831915		Snapc3	0.103982	0.0713268		Mms19	0.437863	0.0103889		Firre	-0.757324	2.90433e-25		Thap12	0.749923	9.60606e-06
Sptbn1	-0.0713406	0.0833831		Mau2	0.145209	0.0724948		1600010M07Rik	0.512753	0.0103889		Ssbp2	-0.0736395	2.92903e-25		Camsap1	0.56993	9.76559e-06
Mapre3	0.807397	0.0833831		Cul3	0.0568589	0.0727028		Apex1	0.712548	0.0104464		Man1a	-0.256143	3.17159e-25		Mndal	-0.107474	9.8556e-06
Tinagl1	1.15514	0.0844443		Nrbp1	0.275385	0.0730214		Tarsl2	0.695212	0.0105559		Arhgap32	-0.429666	3.48317e-25		Ankrd28	0.265347	9.90715e-06
Zfyve9	0.45107	0.0856079		Rufy2	0.215819	0.0731194		Otulin	0.369359	0.0107348		Stat3	-0.388168	4.31442e-25		Prmt1	0.611675	1.00924e-05
Tmbim4	0.0859316	0.0869986		Mindy1	0.305597	0.0732258		Impdh2	0.368976	0.0107708		Lockd	1.35039	4.43195e-25		Eed	0.56614	1.01203e-05
9930111J21Rik2	0.611106	0.0873484		1600020E01Rik	0.274885	0.0733438		Gemin8	0.745171	0.0109685		Coro7	-1.02461	4.58953e-25		Snx25	0.574377	1.01605e-05
Ube2e2	-0.00267052	0.0880837		Tbc1d9b	0.116393	0.073722		Rab5if	0.421524	0.0109957		Cad	1.77183	4.66912e-25		Slc35a3	0.550184	1.02831e-05
Slc17a8	1.17398	0.0887357		Napsa	0.2861	0.0738759		Nup54	0.49502	0.0110204		Ubr7	1.27116	4.75171e-25		Stat4	-0.0652919	1.02831e-05
Rsu1	-0.0140452	0.0896708		Plaat3	0.282404	0.0740984		Kif2a	0.229414	0.0110206		Ccdc34	1.3569	5.02416e-25		Rsu1	-0.190836	1.06819e-05
Tmem164	-0.0352296	0.0901105		Creb3l2	0.234318	0.075025		Cdt1	0.950134	0.0111186		Rhoa	0.655509	6.56386e-25		Snhg3	0.681808	1.06953e-05
Shank3	-0.0201552	0.0909316		Abhd15	0.352188	0.0759134		Zdhhc5	0.575106	0.0112274		Atp10a	-0.826156	6.68193e-25		Immt	0.464268	1.09611e-05
Gm13986	0.244843	0.0912163		Nbeal1	0.119137	0.0759861		Vamp8	0.334976	0.0113031		Naa16	0.59034	7.28865e-25		Cops3	0.497688	1.10929e-05
Cish	0.438863	0.0918147		Slc25a27	0.190323	0.076672		Il17ra	0.438536	0.0113578		Chsy3	2.01426	7.60924e-25		Pias2	0.364491	1.13675e-05
Stat2	0.262048	0.0921231		Vps4b	0.0870716	0.0771064		Dnajc21	0.515498	0.0113936		Tgs1	0.725746	7.68844e-25		Mns1	1.25024	1.19705e-05
Agap2	0.160954	0.09264		Gpr65	0.803509	0.0771064		Mtpn	0.356709	0.0113936		Csad	-0.821302	9.27063e-25		Fbl	0.575229	1.23625e-05
Numa1	-0.0468045	0.0928091		Trmt10a	0.339713	0.0775592		Ndufa12	0.457449	0.0114025		Pgk1	0.979535	9.29752e-25		Sumo2	0.436274	1.25636e-05
Sncaip	0.647221	0.09361		Irak3	0.11865	0.0775642		Rev3l	0.266586	0.0115544		Fchsd2	-0.0953466	9.3053e-25		Fam114a1	1.05946	1.3039e-05
Strn3	-0.0530635	0.0941035		Ypel2	0.387952	0.0781999		Pom121	0.554045	0.0115617		Bclaf1	0.282774	9.94654e-25		Eif5a	0.40983	1.31858e-05
Olfr65	1.93546	0.0953162		Zup1	0.0992002	0.0808919		Ube2d3	0.16177	0.0119172		Ccdc88c	1.08641	1.01922e-24		Eif3c	0.347735	1.33956e-05
Exoc6	-0.0405151	0.0962555		Vezt	0.219245	0.0817298		Brwd1	0.26745	0.0119447		Cox8a	0.581255	1.08592e-24		Pla2g4a	0.291349	1.35783e-05
Pura	-0.0437878	0.0964687		Snrnp70	0.0422411	0.0840694		Nt5c3	0.203554	0.0119555		Tbcd	0.778528	1.09219e-24		Man2a1	0.46311	1.3949e-05
Unc45b	1.16488	0.0973621		Ttc17	0.121734	0.0847479		Pfdn2	0.600418	0.0120142		Mybl2	3.0022	1.2878e-24		Tgfbr1	0.494201	1.40803e-05
Snx24	0.26845	0.0999499		Stambpl1	0.240731	0.0861854		Nono	0.319225	0.0121363		Ptpn18	-0.383611	1.29789e-24		Atp5o	0.562876	1.41645e-05
Dstyk	0.129238	0.102562		Crim1	0.0709789	0.0870123		Gbf1	0.308122	0.0121772		Sh3bgrl3	0.991576	1.38912e-24		Hdac4	0.465224	1.44428e-05
Kremen1	0.439817	0.103097		Nap1l3	0.678957	0.0883322		Arid2	0.152874	0.0122918		Aim2	-0.99269	1.43033e-24		Suv39h1	1.15575	1.52283e-05
Tsga10	0.441079	0.103669		Kcnip3	0.315871	0.0894231		Galk1	0.886341	0.0123779		H2afj	1.09254	1.52817e-24		Arid5b	-0.678802	1.5236e-05
Ttc28	-0.0178615	0.104903		Kmt2c	0.0482049	0.0900524		Med26	0.484623	0.0125322		Clic4	0.860495	1.55246e-24		Dock10	0.184935	1.52457e-05
H2-Q4	0.0748299	0.105301		Mthfs	0.247235	0.0902394		Polr1d	0.397941	0.0125635		Ksr1	1.0265	1.59938e-24		Arhgap6	-0.047448	1.53255e-05
Exph5	0.993174	0.105591		Shprh	0.0743471	0.0903478		Uqcrq	0.462019	0.0126329		Atp5mpl	0.798274	1.69068e-24		Nr3c2	-0.831644	1.53255e-05
Resf1	0.0314758	0.10627		Spata6	0.223148	0.0909691		Usp34	0.0805123	0.0126965		Rbm28	0.803651	1.70953e-24		Trim44	0.296345	1.56811e-05
Rapgef2	-0.0605338	0.108695		Gm34455	0.475089	0.091128		Clic1	0.342118	0.0128244		Dis3	0.954795	1.77828e-24		Yeats2	0.415466	1.56811e-05
A930005H10Rik	0.612873	0.108976		Cacul1	0.107941	0.091696		Cbfb	0.195429	0.01299		Fos	-0.626675	1.77978e-24		Tshz3	1.43307	1.57338e-05
Pqlc3	0.781889	0.109055		Morc3	0.0684452	0.0932279		Pdcd11	0.370999	0.0130178		Shmt1	1.64337	1.83144e-24		Tent4b	0.402756	1.62728e-05
Cblb	-0.0221485	0.109221		Fbrsl1	0.193624	0.0934979		Fbxw7	0.246119	0.0130182		Caprin1	0.366015	1.91265e-24		AI662270	0.458688	1.62932e-05
Gm33104	1.12197	0.109271		Gm26510	0.152803	0.0944372		Celf1	0.158618	0.0130915		Atp5g2	0.566517	2.00085e-24		Eif4a1	0.321513	1.66209e-05
Art4	0.425536	0.110852		2024-03-07	0.0566264	0.0963359		Hk1	0.322684	0.0134497		Sp3	0.608679	2.15289e-24		Hnrnpa0	0.440651	1.67012e-05
AI480526	0.329358	0.113619		Zfc3h1	0.0674808	0.096924		Phf12	0.305428	0.0134609		Cenpi	3.11909	2.19573e-24		Naf1	0.523886	1.67387e-05
Abhd6	0.371366	0.11498		Ubr4	0.080538	0.0974517		Hsd17b12	0.269954	0.0134944		Celf2	-0.0701959	2.20134e-24		Slc25a40	0.604717	1.67483e-05
Rab11fip3	0.234261	0.116184		Nfic	0.0965344	0.0976142		Serpinb1a	1.10515	0.0135879		Chd9	-0.159184	2.42011e-24		Tonsl	1.98454	1.68501e-05
Bicra	0.0680713	0.116945		Nfkbid	0.67432	0.0980031		Gsk3b	0.210183	0.0136231		Apoe	0.71405	2.52143e-24		Pak1	0.490465	1.72309e-05
Rpgrip1	0.289012	0.117386		Frs2	0.0538769	0.0981791		Car2	0.125003	0.0136413		Exoc3l2	2.79364	2.62012e-24		Tanc1	0.547191	1.76481e-05
Acad10	0.337101	0.117684		Slc25a3	0.0738045	0.0991361		Rsbn1l	0.155977	0.0137068		Bcas3	-0.415115	2.85118e-24		Ncoa7	0.412936	1.77127e-05
Plekha2	0.117295	0.118212		Mdm2	0.0935036	0.100733		Top1	0.157951	0.0137699		Cenpe	1.87402	2.97206e-24		Prmt3	0.329524	1.81523e-05
Tmtc1	1.56635	0.119063		Cwf19l2	0.0796218	0.100839		Smim5	1.15687	0.0138202		Actr3	0.614716	3.06904e-24		Tmtc4	1.09623	1.88363e-05
Dglucy	1.25867	0.119076		Sh3gl1	0.198047	0.101302		Spred2	0.30864	0.0138601		Jpt1	1.42182	3.20778e-24		Ncbp3	0.585584	1.95955e-05
2010315B03Rik	0.249806	0.119156		Smg6	0.0311835	0.102448		Xndc1	0.49408	0.0138714		Cd180	2.84884	3.25e-24		Elmo2	0.940388	1.98056e-05
Gm46218	0.502228	0.119468		Fbxo3	0.0916462	0.102664		Wdr1	0.530651	0.0139435		Rasgrp2	1.05328	3.27975e-24		Dicer1	0.455081	2.03832e-05
Orai1	0.155519	0.119982		Tpk1	0.0456472	0.102698		Rp9	0.267763	0.0141579		Ssh2	0.418908	3.41245e-24		Ylpm1	0.279849	2.07707e-05
Castor2	0.37742	0.122562		Slfn8	0.23864	0.103282		Mphosph10	0.515315	0.0142656		Srgap2	0.683348	3.56536e-24		Foxj3	0.435594	2.07852e-05
Ttpa	0.224226	0.122775		6330562C20Rik	0.174305	0.104376		Ndufc2	0.4168	0.0145505		Xndc1	1.05948	3.59839e-24		Mybl1	1.71272	2.08315e-05
Laptm4b	0.828786	0.123059		Myof	0.177516	0.105297		Nudc	0.474557	0.0145946		Ptk2b	-0.228233	3.62516e-24		Tmco4	0.717745	2.1244e-05
Clca3a1	0.495071	0.124103		I730030J21Rik	1.16419	0.106051		Idh2	0.463355	0.0146612		Pign	0.490906	3.69574e-24		Phgdh	0.56682	2.16974e-05
Boc	0.855543	0.125209		Ablim1	0.291966	0.106422		Pttg1ip	0.654504	0.0146774		Arhgap31	-1.11766	3.79461e-24		Mrpl13	0.65579	2.1747e-05
Mylk	0.41937	0.125456		Irak2	0.392823	0.106665		Pacs1	0.229754	0.0146774		Exosc8	1.39452	4.06471e-24		Abracl	0.558462	2.17702e-05
Cftr	1.03788	0.12592		Rhoq	0.312805	0.106842		Pfas	0.543893	0.0147402		Chn2	0.941628	4.15972e-24		Mphosph9	0.547637	2.18014e-05
Pde3a	1.62898	0.127105		Lpar6	0.303424	0.107953		P2ry14	0.503696	0.0148085		Mtbp	1.27387	4.16846e-24		Zbtb1	0.553294	2.1838e-05
Gm26944	0.405001	0.127162		Mettl7a1	0.228038	0.108505		Setd1b	0.370317	0.0148156		Fbxl20	-0.488466	4.17722e-24		Gria3	-0.280269	2.19801e-05
Tbk1	0.0444577	0.127162		Heg1	0.0745503	0.109572		Slc20a2	0.37311	0.0148331		Tomm70a	0.67213	4.40117e-24		Mgme1	0.976722	2.21474e-05
Mertk	1.31609	0.129785		Usp45	0.200168	0.10961		Knop1	0.41132	0.0149081		Xpo5	0.993097	5.27339e-24		Lsm3	0.812724	2.24958e-05
Pgap2	0.148534	0.129855		Tmem273	0.43721	0.110152		Abcg1	0.475485	0.0149081		Ptbp1	0.882508	5.27339e-24		Wdr90	1.70366	2.27996e-05
Pbld1	1.55274	0.130084		4833420G17Rik	0.118243	0.110232		Tle5	0.41149	0.0149227		Rexo2	1.13109	5.36304e-24		Inip	0.727895	2.28518e-05
Cd38	1.01141	0.131006		Cox16	0.0790252	0.111442		Abraxas2	0.573042	0.0149873		Gars	0.96681	5.384e-24		Fxn	0.726752	2.36218e-05
Arnt	0.0567699	0.131046		Arhgap28	0.194786	0.111688		Cops3	0.3824	0.0150456		Ndufab1	1.00097	5.62364e-24		Hacd2	0.549735	2.38676e-05
Nr1d2	0.205148	0.131274		Per2	0.366054	0.112515		Stag1	0.0786849	0.0150776		Phb2	1.16334	5.75084e-24		Klhl23	0.739392	2.41291e-05
Adcy7	0.109774	0.131274		Adamts10	0.169029	0.113362		Wdr83os	0.626329	0.0151488		Ttk	2.97529	5.96154e-24		Aatf	0.385428	2.4152e-05
Smim14	0.0368576	0.132043		Cpne3	0.162446	0.113624		Nsmce4a	0.599715	0.0152685		Srsf4	0.693403	5.96399e-24		Tpst1	1.08711	2.41867e-05
Trim30b	0.354899	0.132123		Laptm5	0.0977067	0.113803		Ppp1r7	0.523954	0.0152774		Sod1	0.7201	7.18775e-24		Knl1	0.99844	2.43643e-05
Efcab14	-0.0328512	0.132354		Arhgap17	0.046873	0.116235		Wdr3	0.484234	0.0153579		Avl9	-0.686741	7.5043e-24		E130308A19Rik	0.404721	2.442e-05
Ep300	-0.0211773	0.132768		Zmiz1	0.0368033	0.117254		Unc119	0.849707	0.0154301		Fbxo5	1.96224	7.64351e-24		Usp28	0.727541	2.44521e-05
Ctsh	0.847028	0.13277		Smad4	0.0594044	0.119325		Morf4l1	0.167168	0.0155764		Agbl1	-4.79645	7.66041e-24		Anp32e	0.548439	2.45675e-05
Gimap1os	0.708189	0.132984		Fam114a2	0.15163	0.119338		Copa	0.288888	0.0155764		Ddx39b	0.715008	8.25106e-24		Hmgb1	0.194407	2.52061e-05
Fam171a1	0.111804	0.133702		Robo4	0.461355	0.119394		Chst11	0.296513	0.015594		Higd1a	1.29694	8.25817e-24		2810004N23Rik	0.503724	2.54044e-05
Atp6v1b2	0.153052	0.134998		Ilrun	0.121593	0.120088		Rangap1	0.50672	0.0156486		Snrpg	0.621133	9.33061e-24		Mrpl33	0.485788	2.54044e-05
Sgce	0.172077	0.136025		Hmg20a	0.0706882	0.120099		Ctbp2	0.558809	0.0156486		Lyar	1.42616	1.01233e-23		Azin1	0.509884	2.56946e-05
Fam234a	0.647745	0.136513		Sun2	0.328896	0.120459		Srgn	0.1539	0.0156943		Lrch1	-0.354934	1.04477e-23		Myef2	0.505737	2.57658e-05
Wbp1l	0.0331597	0.137821		Braf	0.0599616	0.121762		Larp7	0.390933	0.0157167		Cep170	0.716451	1.04837e-23		Carmil2	1.15292	2.62386e-05
Gm4221	0.826176	0.138628		Car2	0.0647421	0.122495		Emc6	0.76826	0.0157539		Bola2	1.01986	1.05422e-23		Zfp664	0.621376	2.66871e-05
Gab2	-0.0379037	0.138709		Pdhb	0.216327	0.122628		Agpat5	0.349027	0.0158146		Mis18bp1	2.54639	1.16276e-23		Crebbp	-0.035112	2.66871e-05
Rbm11	1.11701	0.139512		Fem1c	0.127897	0.123211		Gapdh	0.31673	0.0158717		Pag1	-0.377008	1.2619e-23		Cenpj	0.836063	2.70158e-05
Zfp53	0.288052	0.139606		Lhcgr	0.144991	0.123499		Park7	0.378051	0.0159219		Dusp3	1.58582	1.42188e-23		Acat1	0.503543	2.73155e-05
Ngly1	0.0557136	0.14011		Cd86	0.677343	0.123615		Tab2	0.176556	0.0159643		Tmem71	-2.82592	1.42188e-23		Smad2	0.423061	2.74258e-05
Arhgap8	2.02271	0.140604		Cenpa	0.689392	0.123981		Csnk1a1	0.127233	0.0160116		Tsn	0.704849	1.49041e-23		Tle5	0.523813	2.88181e-05
Add1	0.0319204	0.140758		Cbl	0.0619911	0.12461		Zfp207	0.117383	0.0163479		Plgrkt	-0.467355	1.75526e-23		Bcl2l11	1.23272	2.88734e-05
Usp54	0.0197479	0.141368		Cdkn2aip	0.366528	0.125201		Atl2	0.36482	0.0163615		Dpy30	1.24612	1.99569e-23		Kras	0.433852	2.91367e-05
Fam129a	0.245399	0.14274		Tmem173	0.711159	0.125799		Wtap	0.366214	0.0163767		Robo3	3.08651	1.99785e-23		Lrp8	0.671973	2.93864e-05
Snhg20	0.241863	0.14309		Zfp654	0.063368	0.127133		Rrp15	0.561361	0.0168891		Kat6b	-0.407473	2.03346e-23		Mbtd1	-0.0273096	3.00688e-05
Iqsec2	0.239139	0.143168		Rhobtb3	0.126632	0.127197		Nr4a2	0.496158	0.0170384		Fyn	0.603731	2.06763e-23		Gemin2	0.823145	3.01409e-05
Rtp4	0.731922	0.144176		Mbtps2	0.166224	0.12995		Galnt6	0.490166	0.0170735		Nr3c2	-1.92131	2.27205e-23		Zfp827	0.513708	3.03023e-05
Tbce	0.100714	0.146784		Slc9a8	0.134385	0.130057		Tram1	0.287087	0.0171659		Chd3	-1.34383	2.40207e-23		Nmt2	0.388862	3.06296e-05
Phtf2	-0.0383416	0.147982		Vldlr	0.70378	0.130278		Cdk2ap1	0.811532	0.0172979		Lhfp	2.85874	2.4639e-23		Rbmxl1	0.628399	3.06699e-05
Npr2	0.876102	0.148852		Arrdc3	0.385923	0.13072		Herc2	0.283065	0.0173003		Wdfy2	-1.47848	2.61726e-23		Rbm39	-0.0109708	3.20426e-05
Map7	-0.0277327	0.148942		Cradd	0.207502	0.13081		Timm23	0.384728	0.0173138		Slc10a7	0.575782	2.85794e-23		Hectd1	-0.0198353	3.22833e-05
Gbp2	0.5088	0.149181		Lrrc49	0.218473	0.133171		Ptpn1	0.376485	0.0173247		Ctcf	0.550458	2.88142e-23		Wdr12	0.435065	3.24985e-05
Nbr1	0.0811137	0.149594		Zc3h12b	0.0889246	0.134113		Ywhae	0.202331	0.0173843		Timm23	0.873731	2.92092e-23		Cul1	0.295206	3.303e-05
Gas2l3	0.20958	0.15029		Ppp2r5a	0.0705921	0.134333		Arhgap45	0.247281	0.0174363		Adcy6	1.6316	3.11277e-23		Hdac2	0.524748	3.30615e-05
Basp1	0.220063	0.150802		Ptpn1	0.135953	0.138331		Midn	0.69116	0.0177033		Ppig	0.529698	3.48542e-23		D10Wsu102e	0.711634	3.31843e-05
Clip1	0.0259649	0.151488		D130040H23Rik	0.20146	0.14072		Nol10	0.436696	0.0178241		Ttc3	-0.156956	3.55627e-23		Mamdc2	-0.502269	3.37589e-05
Deptor	0.0843233	0.153193		Mtmr12	0.163473	0.140753		Mrpl57	0.675714	0.0178659		Myl6	0.464964	3.68684e-23		Uchl3	0.49438	3.67716e-05
Chd6	-0.0547398	0.153193		Atg7	0.122263	0.142502		Dync1li1	0.429376	0.0179385		Cchcr1	2.61007	4.05197e-23		Snrpf	0.454979	3.68087e-05
Robo1	0.53133	0.153754		Wasf2	0.0399115	0.143305		Fam120a	0.21211	0.0179385		Fignl1	2.33667	4.14201e-23		Ywhag	0.455396	3.68899e-05
Galnt11	0.123835	0.154622		Lonrf3	0.303928	0.143305		Aqr	0.287917	0.0180485		Atp5j2	0.848628	4.19676e-23		Rangap1	0.618116	3.69778e-05
Gfi1	1.8985	0.155746		Slc23a2	0.127729	0.143305		Gins1	0.912709	0.0183851		Timm13	1.20843	4.56324e-23		Gins3	1.53551	3.74856e-05
Zcwpw2	0.419265	0.156266		Rnf216	0.0427507	0.143936		Bcr	0.340201	0.0186416		Jpt2	1.33295	4.84345e-23		Fam92a	0.596846	3.81359e-05
Calcoco1	0.585938	0.157308		Dph5	0.120066	0.143936		Actn4	0.309277	0.0187857		Nkx2-3	-1.84415	5.05299e-23		Mrpl18	0.809272	3.87418e-05
Gm15411	0.477198	0.15769		Tex10	0.0758622	0.144041		Lrp8	0.553205	0.0188453		Ndufa10	0.89789	5.27035e-23		Ctc1	0.983766	3.87418e-05
Gm35551	0.86134	0.157692		Plekha2	0.159701	0.144472		Cmtm7	0.216241	0.0188617		Jarid2	0.228341	5.36052e-23		Stard4	0.541117	3.87418e-05
E2f5	0.435206	0.157876		Sidt2	0.490424	0.144511		Cdc42	0.178211	0.0189417		Cnot6	0.548422	5.44021e-23		Hprt	0.422776	3.90727e-05
Trps1	0.109111	0.161017		Spi1	0.277099	0.145122		Suco	0.172536	0.0189592		Atad3a	1.06399	5.7363e-23		Kdm2b	0.420461	3.93128e-05
Zfp618	0.516521	0.161548		Rmnd5a	0.0747566	0.145587		Gsto1	0.527312	0.0191316		Cyb5b	0.891727	5.9499e-23		Kif15	1.3672	3.93128e-05
Mthfr	0.668381	0.162273		Gm49708	0.76395	0.146049		Lsm14a	0.284578	0.0191613		Kdm5b	-0.52722	6.23283e-23		Erp29	0.598272	3.9519e-05
Lpin1	0.302982	0.164704		Picalm	0.0347419	0.14608		Mrpl36	0.784768	0.0192669		Atp5k	1.07716	6.64799e-23		Man2a2	0.480407	3.99228e-05
Brdt	0.483465	0.165483		Nr3c2	0.192867	0.146832		Actr3	0.277955	0.019628		Hirip3	1.78023	6.75629e-23		Cmtm4	0.999748	3.99228e-05
Mtmr3	-0.0694988	0.1656		Serpini1	0.293788	0.149774		Ndufb8	0.472101	0.01967		Ddx18	0.713074	6.82117e-23		Trim24	0.483415	4.00275e-05
Slc39a13	0.440206	0.166414		Lrp5	0.164132	0.15006		Eif4a3	0.530679	0.0197101		Hsd17b12	0.616547	7.23603e-23		Ankrd44	0.367686	4.02279e-05
Git2	-0.0542144	0.168077		Zkscan3	0.104893	0.15093		Usp48	0.227593	0.019857		Ctse	-1.49056	7.52554e-23		4732471J01Rik	0.413568	4.04412e-05
Il1rapl1	0.630792	0.168828		Use1	0.231711	0.152343		Ubr4	0.261208	0.0199263		Ltn1	0.762075	8.41022e-23		Hk2	0.509083	4.06605e-05
Ccdc136	1.29073	0.171504		Itm2b	0.0509782	0.152579		Prmt5	0.550213	0.0199263		Nifk	1.01607	8.72704e-23		Pphln1	0.461125	4.07309e-05
Prkcb	0.37426	0.171715		Hdx	0.47034	0.152907		Galnt2	0.347234	0.0201801		Eif3h	0.6042	8.98738e-23		Rsl1d1	0.418857	4.07628e-05
Naaladl2	0.623404	0.17188		Prex1	0.153208	0.155492		Pik3cb	0.564695	0.0201956		Cpne8	-2.13167	8.99223e-23		Ttc13	0.635464	4.10325e-05
Wdr26	-0.029809	0.17221		Mpped2	0.262504	0.156837		Egr1	0.294271	0.0201956		Snrpa1	1.07901	9.12532e-23		Hnrnpul1	0.43208	4.16998e-05
Ocln	0.823265	0.172864		Hoxa5	0.235779	0.158625		Nop16	0.965683	0.0201956		Nudt5	0.93815	9.76079e-23		Mlh1	0.577788	4.22448e-05
Pias1	-0.0575028	0.176381		Zfp277	0.183007	0.159735		Prrc2c	0.0504802	0.020398		Itgb3	0.999383	1.0634e-22		Dctd	0.545209	4.22579e-05
Eya4	1.36524	0.178388		Zfyve16	0.190427	0.160351		Elp1	0.378088	0.0208246		Lnpk	0.906699	1.29305e-22		Prpf4	0.704336	4.31278e-05
Tmem87b	0.111514	0.17858		Rassf1	0.259081	0.162167		2024-03-06	0.213897	0.0209902		Slc25a27	-1.46962	1.34244e-22		Fkbp2	1.03678	4.34767e-05
Sqor	0.798907	0.182686		Acadm	0.1036	0.164444		Acly	0.437545	0.0211417		Tuba4a	1.0551	1.44864e-22		Elavl1	0.390418	4.4292e-05
D330023K18Rik	0.906013	0.183036		Cops8	0.22393	0.165144		Emg1	0.509409	0.0211846		Zfand6	-0.286469	1.50917e-22		Larp7	0.506961	4.4471e-05
Luzp2	0.581878	0.183181		Hip1	0.167244	0.16541		P4hb	0.493524	0.0212041		Rrm2	3.25547	1.60251e-22		Gpi1	0.463162	4.50055e-05
Zfp788	0.293641	0.183555		Nek6	0.523136	0.165528		AI506816	0.397273	0.0214075		Camta1	0.697767	1.6425e-22		L2hgdh	0.729737	4.52461e-05
Bicdl1	0.665891	0.186401		Mfsd6	0.153914	0.16598		Ambra1	0.191718	0.0214633		Memo1	0.47024	1.78945e-22		Cct8	0.437898	4.53512e-05
Xpa	0.211419	0.187063		Prdm2	0.101387	0.166491		Rc3h1	0.171442	0.0219418		BC052040	0.690399	1.88859e-22		Skap2	-0.0507342	4.59636e-05
4833403J16Rik	0.784003	0.187183		Msra	0.0716041	0.166673		Rptor	0.257273	0.02209		Zc3h18	0.825997	1.92765e-22		Jade1	0.506448	4.61111e-05
Lzts1	0.726569	0.18828		Rassf5	0.229345	0.167547		Sf3a2	0.799206	0.0221379		Col4a2	-1.717	2.10029e-22		Tshz1	0.450416	4.68603e-05
Slc27a6	0.246571	0.189033		Tnip3	0.148774	0.1679		Cse1l	0.338057	0.0223388		Gulp1	-0.481027	2.13484e-22		Rnaseh2a	0.82713	4.73471e-05
Mtus1	1.02946	0.189401		Notch2	0.0581324	0.168093		Usp7	0.241115	0.0224086		Pnisr	-0.225031	2.13832e-22		Dst	-0.021796	4.79656e-05
Mtm1	0.149193	0.189563		Xpo7	0.0422243	0.168474		Syde2	0.693896	0.0224388		Ddx27	1.09699	2.19272e-22		Rufy3	0.516762	4.85604e-05
Plpp3	0.435584	0.189563		Rab21	0.115543	0.168766		1810013L24Rik	0.338162	0.0225101		Osbpl9	-0.456932	2.36636e-22		Dleu2	0.333101	4.92405e-05
Fbxl3	0.0632826	0.194059		Tep1	0.265062	0.169672		Zc3h7a	0.189347	0.0226607		Dip2c	-0.398464	2.52218e-22		Kif13a	0.389174	4.97304e-05
Ccser2	0.15535	0.195214		Tpd52l2	0.161652	0.169672		Piezo1	0.507859	0.0228333		Galk1	1.71979	2.53179e-22		Dennd5b	0.468384	4.98164e-05
Fmnl1	0.149303	0.197325		Slc43a2	0.356873	0.170387		Thoc3	0.633594	0.0228663		Ndufa4	0.714295	2.92461e-22		Snx24	0.649708	5.00788e-05
BC067074	0.961612	0.198824		Cadps2	0.0884833	0.17064		Cnot1	0.148625	0.0230061		Lin9	1.22132	2.98905e-22		Pitrm1	0.544596	5.01371e-05
Mgst2	0.895987	0.201727		Tbc1d22a	0.115065	0.170762		Utp14a	0.519832	0.0230591		Ppid	0.823019	3.03576e-22		Ttc7b	0.390687	5.01371e-05
Igtp	0.682843	0.203746		Map4	0.196683	0.171242		Actl6a	0.434727	0.0235281		Mbd5	-0.108468	3.17336e-22		Hlf	0.0253626	5.10538e-05
Araf	0.0793371	0.203806		Fstl1	0.241349	0.1715		Ptbp1	0.372923	0.0237394		Jund	-0.272901	4.20129e-22		Dock7	0.287623	5.11571e-05
Ufl1	0.0881064	0.204086		Dlgap4	0.295159	0.1715		Maea	0.487048	0.0238202		Chchd6	0.887082	4.62872e-22		Cars2	0.598347	5.17457e-05
Snx14	0.128894	0.204172		Eif1	0.0607384	0.171673		Azin1	0.377541	0.0238783		Arhgap18	-0.34677	5.05644e-22		Paxbp1	0.349675	5.17457e-05
Map2k1	0.0867989	0.205305		Macf1	0.0360888	0.171707		Jmjd1c	0.0982183	0.0239619		Rab5if	0.877931	5.80266e-22		Slc12a2	0.482818	5.3525e-05
Ptprm	1.10124	0.207478		H2afy	0.042951	0.172774		Fbrsl1	0.417288	0.02397		Lars2	0.199339	6.31785e-22		Zfp451	0.411441	5.40274e-05
Agpat3	0.19969	0.210112		Abcg3	0.120663	0.172774		Metap1	0.449375	0.0239725		Luc7l3	0.436318	6.76895e-22		Pxylp1	0.744151	5.55475e-05
Smtnl1	3.08947	0.210497		Epc1	0.0569776	0.173376		Alkbh5	0.417719	0.024007		Fanci	2.57154	7.12136e-22		2610507B11Rik	0.484146	5.55475e-05
Peli1	-0.0318003	0.210752		Slc6a6	0.103178	0.173678		Nars2	0.327611	0.0243772		Park7	0.831668	7.19369e-22		Ssbp2	-0.0224062	5.55913e-05
Gimap3	2.21405	0.212397		Ubr1	0.0681549	0.17461		Pdap1	0.444614	0.0245661		Peli2	-1.50741	9.09856e-22		Trnt1	0.71562	5.57166e-05
Gm16565	0.762121	0.215168		Ddx17	0.0456071	0.175159		Psma3	0.224168	0.0247245		Ndufb9	0.859571	9.13571e-22		Trmt6	0.659491	5.66447e-05
Paip2	-0.0499843	0.216109		Gmfg	0.13517	0.175328		Skp1a	0.282562	0.0248035		Ywhab	0.67087	9.46677e-22		Rab27a	0.455348	5.69119e-05
Nudt13	0.225014	0.216109		Wipi2	0.157252	0.175793		Arpp19	0.36096	0.0251255		Ache	3.55349	9.59345e-22		Coro2a	0.306133	5.90258e-05
Tmem176b	0.0675035	0.218104		Cd53	1.54416	0.176508		Zfp462	0.680894	0.0253546		Slc38a9	-0.593338	1.03351e-21		Ccdc14	0.848424	5.96716e-05
Cdkl5	0.115624	0.218509		Ddx6	0.0163632	0.177289		Ubr7	0.573436	0.0255019		Cbx1	0.665336	1.06314e-21		Klf6	-0.320169	6.16712e-05
Acss3	1.09049	0.219895		Cep68	0.0901084	0.17746		Dbi	0.453022	0.0255243		U2af1	0.691742	1.19365e-21		Eftud2	0.50951	6.21056e-05
Ubac2	-0.0134764	0.220975		Ddx58	0.178694	0.17809		Mical3	0.390895	0.0255243		Esco2	3.52528	1.25315e-21		Ctif	0.527786	6.27033e-05
Edar	0.505509	0.222059		Samd9l	0.119837	0.178101		Cux1	0.0823361	0.0256045		Uqcrb	0.842228	1.25947e-21		Ppp1r2	0.502429	6.3465e-05
Washc3	0.133337	0.22464		Cdk7	0.142839	0.178104		Tiparp	0.421604	0.0258636		Uqcr11	0.836823	1.29607e-21		Phf10	0.582897	6.3552e-05
4933412E12Rik	0.552036	0.227455		Scarb2	0.184139	0.179717		A930015D03Rik	0.436483	0.0258908		Zfp808	0.862805	1.51099e-21		2410006H16Rik	-0.191385	6.35725e-05
Chd3	0.0998161	0.229125		Mrtfb	0.0833262	0.180209		Rbm27	0.287248	0.0263374		Nudcd2	1.33314	1.52802e-21		Pdgfd	-0.23692	6.38748e-05
Tmem154	0.473888	0.229362		Gimap1	0.180054	0.181026		Map2k3	0.511791	0.0265879		Ncor1	0.182886	1.64838e-21		Tpm3	0.237882	6.4429e-05
Arhgap29	0.292795	0.229994		Gm36839	0.429714	0.181098		Khk	0.828968	0.0269891		Plxnc1	0.232661	1.692e-21		Eef1b2	0.187006	6.58755e-05
Helz2	0.388317	0.230887		Gramd1b	0.126824	0.182798		Svil	0.170968	0.0272578		Plekha5	-0.323253	1.70468e-21		Kat14	0.592774	6.58755e-05
Mb21d2	0.747819	0.230998		Mapk1ip1	0.369446	0.182798		Bcl7a	0.496049	0.0272854		Rbm39	-0.0598989	1.72589e-21		Uimc1	0.426622	6.62831e-05
Cryzl2	0.280468	0.231866		Copg2	0.0569282	0.184199		Uqcrc1	0.522059	0.0273194		Ikzf1	-0.199602	1.80968e-21		Pcgf6	0.827162	6.62831e-05
Gfpt2	0.774859	0.233		Kif13b	0.0692656	0.1859		Ppp2r2a	0.179866	0.0274228		Pou2f2	-1.52414	1.82245e-21		Acp1	0.690592	6.73088e-05
Hoxa7	0.160479	0.233797		Plag1	0.112743	0.185938		Lsm7	0.538376	0.027436		Stag1	0.166701	1.91903e-21		Nfya	0.45287	6.85878e-05
Pde3b	0.065542	0.234376		Rnpep	0.263102	0.186462		Hdlbp	0.267911	0.0276398		Traf3ip3	-0.976959	1.93608e-21		Kmt5a	0.551352	6.86779e-05
Serpinb8	1.17696	0.237476		Ptprcap	0.088826	0.187471		Sod2	0.450134	0.0277469		Mcu	0.69951	1.93795e-21		Fbxo42	0.540366	6.91237e-05
A930007I19Rik	0.54073	0.237557		Ccser2	0.18349	0.18797		Ier5	0.922087	0.0280857		Spcs3	1.08555	1.95891e-21		Hnrnpdl	0.402362	7.15161e-05
Vamp4	0.2079	0.238396		Birc2	0.128469	0.188432		Pcna	0.311136	0.0285568		Nav2	-1.14334	1.97337e-21		Ccp110	1.10317	7.21337e-05
Cep112	0.24576	0.239869		4921524J17Rik	0.218534	0.190106		Immt	0.31345	0.0286071		Zc3h6	-1.59146	2.30913e-21		Trpc6	-0.0235496	7.26723e-05
Rbm38	0.127479	0.241227		Dlg1	0.0400931	0.190449		Tomm40	0.474304	0.0286071		Cycs	1.25068	2.44908e-21		Lonp2	-0.124796	7.29867e-05
Mpzl1	0.28538	0.241831		Mblac2	0.245698	0.192754		Cabin1	0.363997	0.028649		Slx4ip	0.733966	2.53614e-21		Vrk2	0.425089	7.3608e-05
Map4k5	0.0587698	0.241923		Washc3	0.167475	0.192754		Fmr1	0.24119	0.0291738		Eif2s1	0.790858	2.77309e-21		Psat1	1.07586	7.44104e-05
Gtdc1	0.00374121	0.243411		Rab43	0.128755	0.195537		Nifk	0.447049	0.0292972		Irf2	-0.220556	2.83225e-21		Sf3a3	0.644642	7.45166e-05
Etfdh	0.281869	0.243858		Ppp2r5c	0.0407191	0.195542		Rasal3	0.567191	0.0292976		Ttll5	0.74731	3.15013e-21		Abcf1	0.428517	7.45197e-05
Slfn2	0.490801	0.244724		Ptbp2	0.0261146	0.196075		Lrrc1	0.277966	0.0293848		Zfp1	-2.14954	3.17664e-21		Ppp4r3a	0.313777	7.54971e-05
Zfp809	0.125189	0.245025		Zfp157	0.190931	0.197243		Rictor	0.145155	0.0295775		Scaf11	0.458957	3.19557e-21		Actb	0.10616	7.64911e-05
Zbtb46	1.01856	0.246575		Dcaf5	0.0914374	0.198052		Ubqln1	0.445953	0.0297575		Glul	-0.701181	3.63509e-21		Api5	0.437489	7.69901e-05
Zmym6	0.139049	0.24658		Rab12	0.158937	0.198245		Ppargc1b	0.481688	0.0298261		Exosc2	1.29317	3.78933e-21		Rbms1	0.533002	7.73404e-05
Hoxb5	0.813775	0.248024		Zc3h7a	0.0512883	0.19868		Mast2	0.409216	0.0300136		Ide	0.683735	3.87646e-21		Msi2	0.0484015	7.74598e-05
1810062O18Rik	0.353029	0.248394		Guf1	0.128481	0.198867		Tomm5	0.521108	0.0303594		Arhgap28	-1.59328	4.10924e-21		Selenoi	0.570949	7.87186e-05
Flywch1	0.178611	0.249325		Cast	0.107128	0.198899		Luc7l	0.270982	0.0305718		Gm973	-4.85024	4.11843e-21		Spata24	1.15334	8.12587e-05
Foxp2	0.779274	0.251126		Tspyl1	0.272477	0.200002		Snhg3	0.514222	0.0312192		Ndc80	1.97279	4.1259e-21		Vdac3	0.52049	8.15667e-05
Cyp4f17	0.772964	0.251955		Fam98b	0.12479	0.205082		Rnf144a	0.387406	0.0314969		Nos1ap	0.573932	4.26503e-21		Sgf29	0.565579	8.18947e-05
Gm26782	0.491791	0.252857		Map4k2	0.138955	0.205995		Itga6	0.207659	0.0314969		Erh	0.985818	4.29492e-21		1810037I17Rik	0.578466	8.39521e-05
Apbb1ip	-0.0516522	0.252904		Agmo	0.277832	0.206609		Erh	0.450456	0.0316102		Hemgn	1.6222	4.67319e-21		Thada	0.351833	8.40283e-05
Tmem87a	-0.0146052	0.253031		Tecpr1	0.366124	0.207191		Fgd3	0.488967	0.03194		Ptprs	0.777545	4.85865e-21		Axin1	0.48926	8.46181e-05
Agtrap	0.300613	0.254046		Tnks2	0.0431987	0.209142		Pds5b	0.142379	0.0319953		Gemin5	0.999367	4.95806e-21		Gpatch4	0.568339	8.59279e-05
Bmt2	0.0431021	0.254046		Rsf1	0.0113532	0.209142		Pprc1	0.559014	0.0325446		Vti1a	0.377794	5.11038e-21		Hsf2	0.754343	8.59279e-05
5830428M24Rik	0.637772	0.257078		Srsf6	0.0377594	0.209303		Ythdf1	0.433166	0.0326099		Nono	0.670722	5.289e-21		Fkbp4	0.561591	9.00152e-05
Wdsub1	0.385153	0.259554		Slc50a1	0.29743	0.210676		Scand1	0.540016	0.0329106		Trim12a	-1.37963	5.80791e-21		Mdfic	0.458147	9.01328e-05
9230112J17Rik	0.633212	0.264104		Acadsb	0.298216	0.211961		Cycs	0.593509	0.0331789		Trio	-0.749508	5.8973e-21		Fbxw8	0.59376	9.07428e-05
Ifitm3	-0.0251929	0.264153		Tlk2	0.0513472	0.212145		Mre11a	0.381904	0.0333705		Pik3cb	1.11614	5.9529e-21		Ranbp2	0.248354	9.1362e-05
5830408C22Rik	0.953087	0.264366		Cryzl2	0.295314	0.216176		Cpeb2	0.573242	0.033541		Fggy	-0.884538	6.46515e-21		Timm23	0.484527	9.25657e-05
Xaf1	0.370002	0.264577		Zfp36l1	0.340882	0.216599		Tmem40	0.299386	0.03356		Def6	-0.630273	7.09582e-21		Abhd12	0.611389	9.42843e-05
Neil2	1.19978	0.26477		Grk3	0.114382	0.217746		Polr2j	0.741546	0.0337049		St3gal4	0.57731	7.15658e-21		Egln1	0.891893	9.44668e-05
Bace1	0.369159	0.265307		Tnfrsf21	0.126097	0.218274		Mrpl42	0.537142	0.0339342		Uck2	0.733594	7.65147e-21		Mllt3	-0.0020138	9.50452e-05
Efcc1	0.186396	0.266029		S100a11	0.185816	0.218603		Zcrb1	0.451725	0.0339342		Ndufaf2	0.814556	7.68704e-21		Ube2n	0.473287	9.97945e-05
Trp53bp1	0.0060189	0.269704		Gabpb1	0.0796832	0.220077		Amd1	0.510415	0.0344463		Map4k2	-1.11365	8.66118e-21		Mtx2	0.500544	9.97945e-05
2810403D21Rik	0.114788	0.270366		Tnpo1	0.0324624	0.220689		Ywhaz	0.108692	0.0345358		Sem1	0.604053	8.71326e-21		Lrrc8c	0.458574	0.000104729
Fam78b	0.970218	0.27248		Selenok	0.186107	0.221549		Atp5g3	0.379577	0.0346994		3110082I17Rik	0.968058	8.98972e-21		St3gal1	-0.0815283	0.000104931
Prdm16os	1.4199	0.274937		Kctd1	0.0650587	0.221613		Dnttip2	0.441326	0.034733		Ndufa2	0.892655	9.23031e-21		Nt5c3b	0.81259	0.000108766
Snx4	0.10531	0.275432		Upp1	0.804698	0.221922		Lamtor4	0.615264	0.0352457		Tubgcp3	0.920468	9.47826e-21		Rsrc1	0.249026	0.000111319
St3gal6	0.647382	0.275571		Zbtb10	0.271923	0.222996		Rabgef1	0.436686	0.0354134		Rbm15	0.816037	1.00557e-20		Selenoh	0.749094	0.000112454
Gfm2	0.118446	0.276754		Paf1	0.316891	0.222996		Ctdspl	0.276166	0.0355172		Idh2	0.952946	1.08274e-20		Piezo1	0.593727	0.000113034
Flnb	0.290221	0.278825		BC028528	0.573874	0.224982		Wbp11	0.352791	0.0355172		Ftx	0.678709	1.19773e-20		Wdr26	-0.0815624	0.000113034
Mttp	0.600957	0.279783		Pik3ca	0.0569281	0.226956		Ndufa6	0.387654	0.0355667		Cdc5l	0.702817	1.21794e-20		Zc3hav1l	1.36575	0.000114281
2900076A07Rik	0.383554	0.279816		Pygl	0.188961	0.229856		Mrpl12	0.589682	0.035569		U2surp	0.409884	1.23435e-20		Zdhhc14	0.619068	0.000114281
Grk3	0.0566494	0.279936		Sft2d2	0.239606	0.230971		Pkn2	0.159139	0.0357021		Gm12216	-1.06687	1.2682e-20		Birc6	0.14235	0.000115119
Gm16759	0.498257	0.280669		Adnp	0.0433041	0.231391		Tmed9	0.468345	0.0358487		Abcc5	0.820074	1.33265e-20		Pcbp1	0.473971	0.000115164
1110002L01Rik	0.262698	0.281419		Senp2	0.0690974	0.232637		Eif3m	0.287796	0.0359086		Bag1	1.07862	1.43656e-20		Hsp90b1	0.330883	0.000118642
Tmem176a	0.171899	0.281829		Usp9x	0.0389341	0.233546		Chmp2a	0.509802	0.0361593		Zup1	-0.513809	1.46731e-20		Ilf3	0.436669	0.00011976
Gem	0.416549	0.282202		Trp53bp1	0.0791963	0.23438		Cotl1	0.905714	0.0361593		Trmt6	1.16933	1.52775e-20		Rb1	0.376469	0.000120336
Purg	0.377855	0.283217		Ntng2	0.663188	0.235373		Ptpn12	0.154157	0.0363007		Xylt1	-0.818792	1.52775e-20		Magt1	0.446217	0.000120363
Farp1	1.1601	0.284276		Gem	0.448579	0.236324		Itpr2	0.395542	0.0363007		Sf3a3	1.11972	1.57151e-20		Slc38a1	0.314921	0.000121517
Ldhb	0.322004	0.285081		Pkia	0.276965	0.241053		Idh3a	0.602461	0.0365436		Hira	0.669614	1.59214e-20		Nolc1	0.501269	0.000121517
Kdm5b	-0.00102452	0.285543		Mon2	0.0730025	0.242098		Nol9	0.719796	0.0367791		Mphosph10	1.0296	1.62467e-20		Ska2	1.08598	0.000122979
Sec22a	0.115386	0.287398		Trim30a	0.0770928	0.242682		Rexo2	0.4919	0.0371506		Lsm12	1.07841	1.69728e-20		Add3	0.463601	0.00012413
Ppp1r9b	0.109758	0.288726		Tmem154	0.46068	0.243557		Spred1	0.194754	0.0371506		Psmd11	0.699842	1.76942e-20		Il12rb2	0.79912	0.00012413
Bbs9	0.0595431	0.28981		Itprid2	0.15581	0.244085		Rybp	0.319768	0.0376632		Zmynd19	1.74237	1.85459e-20		Ddx27	0.591609	0.000124473
D430042O09Rik	0.190947	0.290121		Brdt	0.474655	0.244189		Taf10	0.600158	0.0377758		Ncaph2	1.0394	1.86489e-20		Hif1a	0.45561	0.000124537
Carmil1	0.442085	0.290267		Zfp467	0.283002	0.245802		Tbc1d2b	0.465288	0.0378093		B4galt6	-1.60862	2.06474e-20		Srsf3	0.272913	0.000126212
Xdh	2.1531	0.291681		Slfn5	0.430883	0.246388		Psmc4	0.795719	0.0378343		Sash1	-0.728333	2.07426e-20		Eif2s3x	0.44709	0.000126433
Gprasp2	0.56256	0.291688		Rab7	0.08151	0.24644		Ppp1r12a	0.0586105	0.038151		Utp18	0.897407	2.15217e-20		Actn1	0.885474	0.000126711
Cyp4f16	0.411369	0.291844		Prkg1	0.00586105	0.247025		Ndufa7	0.392491	0.0382466		Btg1	-0.62886	2.29398e-20		Ppp1r7	0.587123	0.00012722
Zfp949	0.246386	0.292883		Zbtb4	0.2905	0.247252		Tubgcp2	0.571416	0.0386675		Uxs1	0.802994	2.4828e-20		Pnn	0.394064	0.00012745
Eif4e3	0.245604	0.292883		Gpatch2	0.0642878	0.247277		Cdc27	0.254835	0.0388358		Rnasel	-0.911078	2.49217e-20		Cox5a	0.48967	0.00012867
Ric1	0.0209745	0.293003		Parp4	0.0984075	0.248558		Ilf3	0.299595	0.0393704		Eif3g	1.24029	2.55974e-20		Kmt2e	-0.017045	0.00012867
Rwdd3	0.524138	0.29842		Rnf122	0.351009	0.249476		Xpo4	0.242411	0.039425		Srsf1	0.569262	2.58621e-20		Ttll4	0.510546	0.000129004
Pld1	0.205809	0.298671		Cd99l2	0.324251	0.249635		Cand1	0.299334	0.0394438		P2ry14	1.01557	2.83581e-20		Cmas	-0.203277	0.000134518
Gm41077	0.634391	0.299192		Rab11b	0.12778	0.250892		Tiam1	0.248048	0.0395585		Sugct	-1.1947	2.89339e-20		Cks1b	1.1221	0.000136436
Crybg1	0.854691	0.299949		Pnisr	0.0455759	0.251406		Ndufa9	0.59123	0.0398287		Sclt1	0.689581	2.98157e-20		Donson	1.25667	0.000136521
Klrb1c	1.6429	0.3002		Tle2	0.298768	0.252066		Tmem131	0.248987	0.0398287		Coro1c	1.02787	3.12976e-20		Gclc	0.496843	0.000137237
Prrc2b	-0.0250476	0.30184		Syne2	0.136715	0.25329		Dock5	0.331255	0.0402059		Palb2	1.75815	3.16697e-20		Stt3b	0.355232	0.000139184
A730081D07Rik	0.197749	0.304765		Prex2	0.128555	0.25329		Nedd8	0.404865	0.0403072		Nmt2	0.614509	3.21455e-20		Btbd10	0.532676	0.000139521
Gm26907	0.931069	0.305026		Ctso	0.184397	0.254577		Ndufs7	0.507177	0.0404672		Trps1	-1.06275	3.54665e-20		Uap1	0.664949	0.000141484
Nek1	0.0485678	0.305711		BC031181	0.243036	0.254589		Mrps28	0.308646	0.0406215		Bub1b	2.77874	3.81232e-20		Eid1	0.435411	0.000142432
Hmbox1	-0.0111706	0.307443		Fosl2	0.496185	0.255503		Hmgn2	0.375512	0.0406215		Ncam2	-2.76042	3.94236e-20		Atp5g3	0.473388	0.000142649
Ift81	0.422727	0.30772		Hoxb3os	0.487693	0.258694		Aldoa	0.410505	0.0406253		Ankrd28	0.366791	4.11984e-20		Gk	0.554514	0.000144467
Madd	0.0385982	0.307795		Ankrd11	0.0401799	0.260015		Mrto4	0.939959	0.0415128		Usp39	1.50081	4.60687e-20		Nsmce4a	0.639725	0.000150398
H2-Q6	0.0195406	0.310374		Mga	0.0282467	0.261121		Bcl2l1	0.616567	0.0421461		G3bp2	0.644787	4.89427e-20		Gars	0.518981	0.000151039
Dtx3l	0.127005	0.310849		Frat2	0.600038	0.261445		Mob4	0.351604	0.0422042		Cbfb	0.452444	4.96134e-20		Atp5b	0.406754	0.000151184
Trim5	0.405119	0.311183		Nabp1	0.358345	0.263476		Srgap2	0.280997	0.0422436		Olfr417	2.9329	4.97994e-20		Dhx15	0.263284	0.000163364
Tnks2	-0.0553769	0.31178		Jmy	0.0693061	0.265318		0610010F05Rik	0.37408	0.0422436		Cisd1	1.41618	5.06117e-20		Wbp11	0.467155	0.000164543
Lztfl1	0.153276	0.312281		Atxn3	0.0861829	0.265622		Rev1	0.226124	0.0423323		Psma2	0.811696	5.09478e-20		Dcbld2	1.13656	0.000165593
Gm28417	0.302804	0.312485		Limd2	0.255185	0.270318		Fancm	0.520701	0.0425782		Csrp1	1.372	5.31421e-20		Lyn	-0.102904	0.000165593
Snx12	0.183121	0.316739		D8Ertd738e	0.232751	0.270318		Xpnpep1	0.599273	0.0429507		Yeats2	0.617924	5.81576e-20		Ndufb1-ps	0.481906	0.000166065
Mir155hg	0.239789	0.317557		Fam120b	0.16566	0.270341		Ltn1	0.328488	0.0429557		Lmo2	-0.0832694	6.01876e-20		Smyd2	0.481329	0.000166502
Pwwp3b	1.17649	0.319177		Xrn1	0.0540374	0.27401		Nlk	0.172056	0.043209		Slc25a36	-0.223686	6.21666e-20		Dpy30	0.645084	0.000169351
Zfp946	0.516695	0.320435		C2cd5	0.0168913	0.275233		A630089N07Rik	0.306078	0.04337		Tbc1d31	1.01899	6.40586e-20		Coro1a	0.404727	0.00017042
Dzip3	0.00846877	0.320674		Rbm47	0.590717	0.276882		Smim3	0.783631	0.0433829		Fam120a	0.414279	6.6055e-20		Helb	0.618026	0.0001752
Tmlhe	0.0551477	0.320808		Edem2	0.203676	0.277022		Ripk1	0.324971	0.0434485		Egr1	-0.654053	6.63089e-20		Xrn2	0.265151	0.000175532
Cdk18	0.481887	0.321969		Kifap3	0.134971	0.277602		Fam126a	0.318265	0.0440071		Zc3h15	0.674668	6.6598e-20		Mef2c	0.000534157	0.000175749
Ktn1	-0.0719633	0.322001		Zfp445	0.0735965	0.27793		Sgsm2	0.74934	0.0440123		Gclm	0.739302	7.02303e-20		Focad	0.392068	0.000176915
Shroom3	0.660295	0.322164		Zfp622	0.294968	0.281346		Calm2	0.146109	0.0441004		Idh3a	1.24569	7.26396e-20		Hacd1	0.502792	0.000179675
Catspere2	0.583515	0.324527		Cfap36	0.235568	0.281883		Usp14	0.262649	0.0441551		Lnpep	-0.104516	7.42441e-20		Klhl2	0.417987	0.000180846
Dpp4	0.16051	0.324686		Pstpip1	0.290212	0.282045		Zyg11b	0.338881	0.0441702		Zfp945	-0.869772	7.4415e-20		Dnajc2	0.474546	0.000182037
Pdlim5	0.0874756	0.326335		Cyyr1	0.221231	0.287592		Hmbs	1.17492	0.0449108		Rad23b	0.589241	7.45025e-20		Txnl1	0.409964	0.000182037
Bcl9l	0.178122	0.330676		Ints8	0.107345	0.287592		Nhp2	0.572876	0.0449108		Aig1	-0.310205	7.79924e-20		Pcmt1	0.425587	0.000183537
Wfdc2	1.10118	0.331229		Kif16b	0.0569429	0.28788		Upf1	0.579887	0.0449108		H3f3a	0.341411	7.96976e-20		Haus1	1.11723	0.000183743
Mccc1	0.238136	0.331613		Gm26512	0.466704	0.28788		Riok1	0.352965	0.0449643		Mettl9	0.947001	8.68377e-20		Ptcd3	0.42965	0.000185503
Dnajc13	-0.0347469	0.334345		Trim6	0.334428	0.288468		Hprt	0.306948	0.0450583		Nmt1	0.877066	8.87068e-20		Nup50	0.571824	0.000186835
Trib3	1.37663	0.334936		Cd46	0.179761	0.28904		Npm3	0.446464	0.0451423		Samhd1	-0.680566	9.94345e-20		Ttc7	0.497947	0.000187728
Vps13c	-0.0153253	0.335212		Atg2b	0.110942	0.289043		Sae1	0.295447	0.0453095		Zdhhc20	-0.39763	1.01862e-19		Zmynd11	0.274727	0.000188678
Hdx	0.413266	0.335212		Col4a2	0.159858	0.289203		Sart1	0.6463	0.0460324		Selenoi	0.980328	1.05762e-19		Serinc3	-0.0151451	0.000189633
Zcchc14	1.2275	0.336369		Sos2	0.0512281	0.291372		Hint1	0.251266	0.0460954		Azin1	0.798465	1.07945e-19		Tarsl2	0.711651	0.000190634
C330002G04Rik	0.962817	0.337257		Alkbh5	0.15064	0.293901		Vdac1	0.35102	0.0462348		Uqcrq	0.911175	1.10331e-19		Tubgcp4	0.549973	0.000191102
Btc	0.636382	0.338293		Trip12	0.0357708	0.293901		Wdr12	0.2663	0.0463863		Snhg3	1.09914	1.18224e-19		Eif2s1	0.447769	0.000193548
Sema7a	0.441826	0.338351		Procr	0.33456	0.294109		Slc43a1	0.67825	0.0465299		Plcb2	-0.69652	1.18484e-19		Npm3	0.558675	0.000195528
Atxn7	-0.0656833	0.340272		Ttpa	0.19279	0.294571		Eif3d	0.453223	0.0467136		Ndufb1-ps	0.841573	1.21161e-19		Thoc7	0.426332	0.000196895
Pex3	0.179446	0.340844		Ercc6	0.111206	0.295861		Eif3l	0.524039	0.0467254		Taok3	0.385316	1.23722e-19		Fasn	0.917027	0.00020057
Auts2	0.083196	0.341549		Zrsr2	0.144244	0.295861		Slc7a5	0.87029	0.0467456		Odc1	0.885945	1.24867e-19		Setx	0.34544	0.000203344
Sntg2	1.53104	0.342121		3010003L21Rik	0.654959	0.298753		Tmem14c	0.623282	0.0470116		Xrcc4	-0.431177	1.2796e-19		Calm1	0.315711	0.00020455
Nbeal1	0.0151409	0.343359		Zswim4	0.512133	0.299221		Rbm26	0.141875	0.0471871		Nup188	0.902723	1.36862e-19		Sinhcaf	0.518228	0.000205649
Agbl3	0.448661	0.343408		Pafah2	0.121739	0.29923		Bcl2l13	0.498113	0.0473162		Parp14	-1.08658	1.38704e-19		Nup54	0.536987	0.000205925
Dennd6a	-0.0367776	0.343408		Pglyrp2	0.212703	0.299389		Mtss1	0.431171	0.0474674		Msh2	0.737395	1.41804e-19		Tpx2	1.44202	0.000206929
Cd55	0.177034	0.343976		Atg12	0.237044	0.301318		Trmt6	0.520355	0.0475365		5031425E22Rik	-0.539063	1.42636e-19		Cox6a1	0.448633	0.000207675
Zfp760	0.249953	0.344566		Plekha5	0.0428508	0.301514		Wdr18	0.806143	0.0478443		AY036118	0.0224908	1.44996e-19		S100pbp	0.44908	0.000217455
Phldb2	0.356424	0.344691		Scd2	0.132163	0.30233		Stip1	0.382536	0.0478899		Actl6a	0.925369	1.49308e-19		Snrpd3	0.489311	0.000225549
Lin28b	0.557566	0.351028		Map4k5	0.101	0.30454		Fam117a	0.492608	0.0479618		Myl10	-2.06296	1.67712e-19		Dpysl2	0.832423	0.000225925
Akap13	0.00027069	0.351067		Tbck	0.0702061	0.306262		Akap9	0.157865	0.0480359		Hmgn1	0.862296	1.72341e-19		Psma7	0.375159	0.000225942
C130026I21Rik	0.653797	0.35189		Zfp386	0.159563	0.308463		Gtf2h5	0.48306	0.0480967		Dscc1	2.55235	1.83694e-19		Pbdc1	0.531993	0.000229854
Gm28187	0.353026	0.355079		Tbc1d12	0.198674	0.309938		Nol8	0.396545	0.0481983		Gucy1b1	2.48302	2.01129e-19		Stk3	0.230675	0.000232236
Enkur	0.637061	0.355223		Itga9	0.316007	0.315318		Cap1	0.383071	0.0482042		Plekhg1	-2.59846	2.04382e-19		Slc25a25	0.785506	0.000232368
Rfx7	-0.0579678	0.355383		Zfp609	0.0936982	0.316068		Cfap20	0.385443	0.0482873		Dok6	-1.5853	2.41808e-19		Phf19	1.81292	0.000232514
Zfp395	0.0782524	0.355383		Gtf2ird2	0.220221	0.317268		Puf60	0.389445	0.0483575		Nop14	0.932263	2.43956e-19		Psmb9	0.565476	0.000232825
Lima1	0.286522	0.355553		5430405H02Rik	0.244064	0.318456		Psma6	0.369533	0.0492207		Ube2l3	0.677066	2.73575e-19		Ptk2b	-0.0265151	0.000237303
Olfr632	2.18108	0.355553		Ing2	0.20593	0.318745		Dnajc15	0.431289	0.0494601		Larp7	0.794472	3.07549e-19		Crybg3	1.25575	0.000237322
Pnrc1	0.0305739	0.358058		Arpc3	0.0735178	0.320892		Ilrun	0.293402	0.0498873		Ckap2	2.00661	3.24554e-19		Top1	-0.000907059	0.000239307
Pls3	0.536124	0.358207		Ankrd17	0.0166652	0.323011		Cntln	0.252407	0.0504829		Sumo1	-0.291009	3.36682e-19		Asap1	0.00986635	0.000239522
Krba1	0.412545	0.359509		Cul5	0.0841934	0.323306		Zfp706	0.340305	0.0505717		Osbpl3	0.64739	3.42115e-19		Msl3	0.596131	0.000239646
Pygl	0.138956	0.361512		Dennd3	0.234695	0.323458		Rnf10	0.383873	0.0507166		Taf3	0.603658	3.42115e-19		Csrp1	0.753959	0.000240295
Rasa4	0.9277	0.365825		Tmem164	0.0154959	0.323769		Nfkbia	0.369566	0.0507386		Pus7	0.763438	3.72584e-19		Cbfa2t3	-0.00886218	0.000244136
Zc3h12b	0.0364794	0.365875		Cdc73	0.0214918	0.324058		Eif5	0.184871	0.0509266		Cdk1	2.04602	3.76353e-19		Tjp2	0.541607	0.000244769
Pbxip1	0.200887	0.367021		Sp140	0.201282	0.325134		Impad1	0.311212	0.050964		Srpk1	0.696825	3.76353e-19		Ern1	-0.083824	0.00024586
Ctsf	0.654415	0.367784		Txnrd1	0.0727742	0.326995		E2f3	0.228721	0.0511163		Pank2	0.674073	4.11894e-19		Adamts6	-0.222223	0.000246727
Prxl2c	0.224956	0.370849		Rnf24	0.27206	0.327349		Tmem64	0.658238	0.0512129		Gng2	-0.737572	4.53788e-19		Pkmyt1	2.09575	0.000251158
Gm16201	0.460263	0.372214		Manba	0.130893	0.328094		Usp39	0.719724	0.0515772		2610020C07Rik	0.969322	4.61245e-19		Polr2m	0.498314	0.000253254
Lrrk1	-0.0407904	0.372603		Bicral	0.119616	0.328933		Ptpa	0.374422	0.0524659		Fancd2	3.10013	4.72645e-19		Snapc3	-0.261409	0.000259725
Gsap	0.034408	0.373266		Gm44686	0.581116	0.330678		Surf6	0.65626	0.0531945		Med13l	-0.0837191	4.73005e-19		Tcf3	0.584331	0.000260794
Erlec1	0.091759	0.374071		Siah1a	0.203697	0.331525		Zbtb7a	0.273778	0.0539592		4632427E13Rik	-0.449565	4.84353e-19		Hace1	0.434665	0.000262966
Gm4841	0.992227	0.374155		Usp33	0.0896512	0.331525		Dis3	0.369797	0.0541603		Rassf2	-1.25142	4.89554e-19		Isoc1	0.563717	0.000269424
Zfr2	0.591635	0.37589		Gab2	0.0411522	0.331525		Arpc5	0.297388	0.054243		Ywhaq	0.635183	4.9954e-19		Fbxo45	1.01854	0.00027012
Igdcc4	0.488805	0.37589		Fbxo28	0.161702	0.331899		Scp2	0.427927	0.0542665		Tpm3	0.351158	5.44372e-19		Zdhhc3	0.598816	0.000272677
Zfp874b	0.382617	0.377949		Pias1	0.0554059	0.333061		Seh1l	0.480239	0.054533		Rab38	-0.261377	5.50374e-19		Atp5j	0.447302	0.000274005
Mvp	0.237263	0.379555		Aph1c	0.366369	0.333496		Nup107	0.480996	0.0547934		Cdk14	-0.601055	5.50905e-19		Golim4	0.380891	0.000274266
Tnks1bp1	0.578096	0.380095		Gm16599	0.15183	0.333496		Ahctf1	0.175599	0.0548555		Ndufb8	0.949855	5.52983e-19		Cnst	0.66669	0.000276171
Usp53	0.220642	0.382272		Rabgap1	0.0316704	0.333703		Orc4	0.230913	0.055269		Mrpl18	1.32447	5.9638e-19		Rcc2	0.388507	0.000277937
2810410L24Rik	0.581548	0.383458		Ttll7	0.41168	0.333877		Ube2f	0.53144	0.0553679		Tomm6	0.955351	6.14628e-19		Slc39a10	0.549753	0.000280376
Msh5	0.48239	0.385661		Icam1	0.370275	0.335597		Gm20732	0.410286	0.055549		Anapc5	0.571403	6.34379e-19		Disc1	1.22203	0.000280376
Ccdc149	0.233884	0.386621		Pnrc2	0.248407	0.336124		Gpatch4	0.406392	0.0557018		Pnn	0.63411	6.62051e-19		Ppwd1	0.439362	0.000282305
Lmbr1	0.144416	0.386621		Usp54	0.053797	0.336912		Uqcrc2	0.283153	0.0557648		Ppp1cc	0.822361	6.6408e-19		Ndufa4	0.405736	0.000286705
Crebl2	0.260832	0.389593		Slc38a6	0.342221	0.337062		Tomm22	0.704943	0.0559059		Psmb5	1.05202	6.84512e-19		Psmd13	0.688736	0.000291153
Ubxn7	0.00340722	0.389593		Gstm1	0.348261	0.337507		Ifitm2	0.236843	0.0560074		Exoc5	0.630297	7.03036e-19		Ddx31	0.631619	0.000292046
5430405H02Rik	0.206226	0.390063		Cfl2	0.115166	0.337884		Foxj3	0.270697	0.0561979		Zfp532	-1.09618	7.4087e-19		Gabpb2	0.399312	0.000297643
Supt3	-0.0444093	0.390084		Clk4	0.0774384	0.340413		Ppp4r3a	0.181769	0.0565959		Cers4	-0.796546	7.41658e-19		Ppfibp1	0.678049	0.000297643
Ebi3	0.389715	0.390143		Serp1	0.240507	0.342193		Cnot10	0.325548	0.0577173		Hspa9	0.603842	7.4996e-19		Usp53	0.631699	0.000300886
Gm46430	0.290138	0.390305		Dyrk3	0.303735	0.344027		Pcmt1	0.322306	0.0578149		Kctd1	0.499047	7.50909e-19		Tax1bp1	-0.0398043	0.000301254
Efnb2	1.08392	0.390531		Mindy2	0.136417	0.344027		Prrc2a	0.304223	0.0578149		Lin52	0.795529	7.69674e-19		Phka2	0.436365	0.000308817
Pde1b	0.568225	0.391239		Usp22	0.187868	0.345387		Srgap3	0.251267	0.0580108		Hipk1	0.451585	7.79917e-19		Uri1	0.224366	0.000310063
Rnf24	0.249472	0.392366		Bdh2	0.74882	0.346959		Akr1b3	0.483498	0.0582227		Rnf13	-0.86932	8.03789e-19		Srrm1	0.307925	0.000314042
Ppt1	0.119228	0.393502		Fam13b	0.0471033	0.34876		Polr2f	0.502381	0.0586921		Nop2	1.31481	8.39089e-19		Cmss1	0.0505264	0.000315767
Oas1c	0.545436	0.393724		Arhgef12	0.0377389	0.349139		Cnot6l	0.112151	0.0588985		Shcbp1	2.98582	8.55933e-19		Psma4	0.450769	0.000317141
Arhgap17	-0.0382624	0.393811		Eif4e3	0.237034	0.351007		Eif3f	0.247865	0.0590647		Ccnd1	1.17092	8.84828e-19		Pigu	0.432058	0.000324292
Tlr4	0.345976	0.393825		Map2k6	0.106592	0.351478		Akirin1	0.688119	0.0591185		Rev3l	0.484922	8.99623e-19		Stap1	-0.187003	0.000324292
4921504A21Rik	0.83887	0.393946		Appbp2	0.0172572	0.356164		Dnajc8	0.35014	0.0594808		Prc1	2.39149	9.22608e-19		Cryl1	0.709079	0.000324688
Vwf	0.123451	0.395087		Mtm1	0.152514	0.357057		Lin52	0.337092	0.0594808		E2f6	1.25516	9.27273e-19		Tdrd3	0.385144	0.000325347
Itpr1	-0.0754113	0.396077		Gm28417	0.304694	0.357516		Fam3c	0.426492	0.0595787		Nup133	1.17083	9.3707e-19		Carnmt1	0.408505	0.00032648
A530072M11Rik	0.40057	0.399195		Rprd2	0.0436919	0.358411		Nol7	0.312266	0.059589		Pabpn1	0.48422	9.64734e-19		Mtch1	0.655536	0.000326721
Fam171b	0.90888	0.404429		Prpf39	0.0330262	0.359406		Tpst2	0.332692	0.0596819		Shmt2	1.67711	9.84951e-19		Lrp5	0.485701	0.000328459
Chic1	0.230727	0.405025		Hnmt	0.206379	0.360516		Arpc3	0.288705	0.0596819		Matr3	0.459962	1.02322e-18		Tssc4	1.05565	0.000329356
Kif6	0.501459	0.405846		Srsf11	0.0552643	0.362588		Snrpb2	0.572149	0.0598605		Zfand4	0.843592	1.03309e-18		D5Ertd579e	0.450012	0.000345463
Sh2b3	0.375566	0.40609		Sncaip	0.53276	0.362624		Ptpre	0.109511	0.0604906		Sbf2	-1.65344	1.05253e-18		Gfm1	0.629061	0.000347706
Zfyve16	0.124193	0.410012		Usp38	0.112771	0.36345		Bms1	0.372676	0.0606923		Tagln2	0.725437	1.05732e-18		Sms	0.423861	0.000352464
Epc2	-0.0404522	0.410758		Ano10	0.442564	0.363748		Srp9	0.407562	0.0607869		Chsy1	1.10034	1.12751e-18		Mms19	0.488451	0.000356672
BC065397	0.217952	0.411125		Hpgds	0.737883	0.364582		Trak1	0.289987	0.0609394		Snu13	0.858713	1.30004e-18		Nfat5	0.00448129	0.000360215
Traf3ip2	0.477703	0.411273		Rnf166	0.16055	0.366884		Pgk1	0.371665	0.0613038		Tcea1	0.597585	1.33364e-18		Tent2	0.317374	0.000369019
Tbl1x	-0.0390978	0.411281		Itsn2	0.0108124	0.366997		Atp1a1	0.303941	0.0613806		Gm49336	0.781773	1.39117e-18		Sgsm2	0.83069	0.000369206
Nfatc2	0.133775	0.411522		Mcf2	1.17989	0.367285		Casc3	0.364549	0.0614602		Jmjd1c	-0.0737739	1.72537e-18		Ctse	-0.553595	0.000369206
Irgm1	0.321454	0.412435		Nrk	0.234273	0.368252		M6pr	0.344367	0.0616515		Cd2ap	-1.07627	1.78366e-18		Pgm2l1	0.418638	0.000369359
Nbeal2	0.19889	0.413597		Bcl9l	0.202499	0.369508		1810026B05Rik	0.159834	0.0616916		Arhgap25	-0.737581	1.80592e-18		Prps2	0.867803	0.000370164
Ankrd13d	0.590701	0.415202		Wls	0.0434326	0.369867		Cul5	0.272618	0.0617689		Ltb	-2.59142	1.82828e-18		Fkbp3	0.406942	0.000380718
Vps54	-0.0663189	0.416993		Fkbp1a	0.146808	0.372923		Tbl1xr1	0.173837	0.0623981		Psmb4	0.792938	1.88443e-18		Nf2	0.471614	0.000383873
Fam160a2	0.241021	0.417856		Fth1	0.0636196	0.373698		Prmt3	0.217903	0.0626676		Tfec	-0.985669	1.9511e-18		Abce1	0.367962	0.000386554
Abr	0.165215	0.422153		Vamp1	0.295681	0.373698		Lrp6	0.208376	0.0627379		Dgcr8	0.772272	2.17557e-18		Eif4a3	0.58467	0.000386554
Cd274	0.177795	0.422357		Safb2	0.0886314	0.374683		Dis3l2	0.151183	0.0629707		Cdk19	-0.240215	2.26285e-18		Tcf20	0.226651	0.000387044
4931406P16Rik	0.0728425	0.423462		Ppp4r3b	0.040755	0.375077		Cfdp1	0.280725	0.0632724		Smarca4	0.5697	2.26458e-18		Mbd5	-0.0146001	0.000390041
Socs5	0.0737335	0.427735		Cir1	0.102651	0.377031		Cs	0.466412	0.0633408		Neurl3	-1.47695	2.4057e-18		Lclat1	0.481467	0.000392475
Gm14966	0.322034	0.429262		Eif4a2	0.00842682	0.37846		Fam162a	0.418461	0.0633408		Agfg2	1.29702	2.71858e-18		Epb41l2	0.450964	0.00039364
Sfmbt2	0.434983	0.429391		Irf2	0.0286741	0.379179		Iars	0.328803	0.0635264		Cdk2	1.01213	2.86055e-18		Casp4	-0.394815	0.00039364
Poc5	0.332376	0.42986		Cep57	0.124796	0.381047		Chtop	0.408619	0.0638304		Exosc5	1.06945	3.08179e-18		Hmces	0.748653	0.000396556
Slc16a7	0.13891	0.431918		Rec8	0.474518	0.38252		Slc10a7	0.198916	0.064009		Hspa14	0.842363	3.26127e-18		Mnd1	1.25997	0.000396556
Snx20	0.538162	0.433362		Fbxo30	0.246331	0.38252		Cep295	0.304879	0.064067		Arpp19	0.771844	3.3558e-18		Ube2g1	0.303655	0.00039835
Mtus2	0.72315	0.43389		AU040320	0.0996798	0.38252		Tada2a	0.391463	0.0641663		Dyrk1a	0.347656	3.46895e-18		Orc5	0.445873	0.00040239
Cdc14b	0.312744	0.435104		Col4a1	0.171553	0.38252		Slc9a7	0.993677	0.0643074		Psmc3	0.877509	3.5312e-18		Tex9	0.627569	0.00040239
Ganc	0.186211	0.435227		Lrp1b	0.0967747	0.383096		Ankrd26	0.349392	0.0648231		Asxl2	0.415474	3.53493e-18		Snx16	0.736891	0.000406147
Zfp866	0.276193	0.435599		Ikbke	0.202774	0.383284		Rae1	0.389695	0.0654912		Exosc1	1.02553	3.63267e-18		Snrpa1	0.552317	0.00040679
Ifngr1	0.147835	0.43602		Rala	0.217336	0.385677		Dars	0.25233	0.0655139		Pbk	3.39447	3.86339e-18		Cebpg	0.655633	0.00040679
Gm15675	0.507921	0.436389		Xpr1	0.0471776	0.39053		Sdhb	0.456938	0.0656912		Atp5j	0.706563	4.23609e-18		Cd63	0.422336	0.000407134
D630039A03Rik	1.11303	0.437389		Carns1	0.367837	0.392939		Slc14a1	0.357365	0.0657114		Aqp1	2.70908	4.32584e-18		Fxr1	0.285998	0.000409084
Crbn	0.195286	0.44093		Parp6	0.124541	0.393045		Tmem167	0.341599	0.0659089		Rnaseh2c	1.33856	4.33887e-18		Sec24b	0.367131	0.000416157
Mef2b	0.527542	0.441849		Btbd9	0.0138342	0.393442		2024-03-02	0.600944	0.0659092		Ammecr1	0.738186	4.34048e-18		Vipr2	0.469311	0.000416266
Ripk2	0.260815	0.442222		Ldlrad4	0.223916	0.396903		Cd9	0.398184	0.0659716		Tomm40	0.974251	4.44715e-18		Bclaf3	0.403569	0.00041706
Gm5148	0.590147	0.44269		Ms4a6b	0.387478	0.39781		Sec61a1	0.346981	0.0662123		Amd1	1.01673	4.51131e-18		Reep3	0.452141	0.000420836
Mettl24	0.578971	0.443853		Golph3	0.155456	0.398238		Psmb3	0.483462	0.0663544		Rsbn1	-0.393481	4.52048e-18		Prpf40a	0.27986	0.000421304
Rnf14	0.10072	0.445583		Polr2a	0.115867	0.398238		Srm	0.669145	0.0665365		Rfc3	1.21317	4.62431e-18		Idi1	0.825624	0.000421616
Fam43a	0.618725	0.446294		Zfp738	0.220276	0.398398		Dnajc9	0.562574	0.0667876		mt-Nd4l	0.289368	4.97739e-18		Poc1b	0.517757	0.000423497
Avl9	0.00254302	0.447439		Golgb1	0.0652737	0.399141		Nploc4	0.397998	0.067307		Eef1a1	0.0587485	5.29331e-18		Recql	1.01893	0.000423497
Acadm	0.0270307	0.447447		Tpd52	0.0918103	0.399777		Sf3b2	0.205739	0.0675174		Cip2a	2.17797	5.34813e-18		Smarce1	0.417227	0.000424733
Micu3	0.0186672	0.447684		Nipsnap1	0.196392	0.402176		Smc3	0.229555	0.0684079		Sec61b	0.659763	5.4304e-18		Ube2t	1.03873	0.000425184
1700029J07Rik	0.5478	0.449428		Gtf3c1	0.100547	0.404823		Atg16l1	0.316537	0.0688794		Slc7a5	1.62572	5.47436e-18		Tial1	0.358992	0.000426312
Gtpbp8	0.239914	0.449635		Irf1	0.183154	0.404823		Coro1a	0.250908	0.069103		Rbmxl1	0.97541	6.23009e-18		Fam120c	0.367207	0.000427466
Kifap3	0.0756719	0.449991		Ikbkb	0.0719012	0.405276		Fmc1	0.72953	0.0695229		Ppp4r3a	0.457521	6.42484e-18		Slc30a5	0.425834	0.000427466
Amigo2	1.06499	0.451466		Ncf2	0.173904	0.410307		Usp15	0.0414811	0.069963		Cacnb2	-0.0671862	6.45978e-18		Qk	0.226514	0.000431653
Scn2a	1.00751	0.451949		Tap2	0.121269	0.411986		Clta	0.319714	0.069963		Gar1	1.32877	7.16662e-18		Itfg1	0.359181	0.000433394
Sidt1	1.03031	0.453133		Cyld	0.0504429	0.413546		Atp6ap2	0.478104	0.0700795		Vdac3	0.84038	7.25041e-18		Pwwp3a	0.55129	0.000445951
Slc30a4	0.399457	0.45347		Hibadh	0.0442744	0.413767		N4bp2l2	0.193141	0.0704206		Gm20559	-1.1509	7.97818e-18		AW554918	0.207244	0.00045069
Ttc12	0.761517	0.453791		Frmd4a	0.0980699	0.415396		Ppif	0.626103	0.0706671		Fnbp1l	-0.272501	8.09639e-18		Fancd2	1.76819	0.000454348
Tacr1	2.24928	0.454538		Leng8	0.171996	0.415431		Tubgcp5	0.331124	0.0708358		Rsl1d1	0.603115	8.20918e-18		Tpr	0.21832	0.000457357
Adarb1	0.133442	0.455681		Uvssa	0.168632	0.417189		Nadk2	0.212252	0.0709385		Arid4a	-0.223585	8.24172e-18		U2af1	0.399227	0.000463773
Mark3	-0.0224282	0.455794		Clcf1	0.648412	0.417598		Cyb5b	0.338745	0.071156		Thsd1	-2.39488	8.41578e-18		1110059E24Rik	0.563341	0.000468915
9430091E24Rik	0.373841	0.456461		Upp2	0.569559	0.417945		Cenpe	0.850724	0.0714896		Adgrg3	0.700158	8.5107e-18		Erap1	0.403313	0.000468915
Tmem56	1.02006	0.456745		Sh3bp5	0.280884	0.421266		Gm49336	0.327246	0.0715447		Sfi1	-0.514079	8.84562e-18		Tut7	-0.0172005	0.000468917
Pabpc4l	0.633801	0.456984		Crem	0.364669	0.421582		Vkorc1l1	0.247911	0.0715877		Sh3kbp1	-0.287248	8.88152e-18		Fbxw7	0.32675	0.000471174
Npepps	-0.0522473	0.457559		Zfp169	0.298898	0.421582		Pi4k2a	0.541837	0.0716611		Krtcap2	0.828191	9.01995e-18		Tomm40	0.537364	0.000483746
B4galt4	0.424364	0.458275		Fbxo32	0.507454	0.422829		Tnpo3	0.158918	0.0716678		Ddx17	-0.129685	9.68409e-18		Limk2	0.703959	0.000484359
Gm20467	0.425245	0.45891		Capza2	0.0283002	0.42755		Arfgef1	0.0823989	0.0724463		Snrpe	0.664198	9.9265e-18		Eif4e	0.387304	0.000495126
Acrbp	0.478357	0.459808		Gnai3	0.0625211	0.430041		Tm7sf3	0.58357	0.0727202		Sf3b5	1.07398	1.03443e-17		Ywhab	0.368811	0.000497008
Veph1	0.454999	0.461177		Nop53	0.070536	0.430675		Pgls	0.464223	0.0728439		Uqcr10	0.958713	1.05438e-17		Zwint	0.429991	0.000497008
Zfp160	0.142434	0.461204		Rasal3	0.212291	0.430959		Pcyt1a	0.384933	0.0732032		Pms1	0.884157	1.0605e-17		Saal1	1.01577	0.000497429
Mid2	0.435328	0.461575		Lrrc4	0.237719	0.435235		Zfp24	0.434897	0.0734796		Polr2f	1.0749	1.20377e-17		Ccdc149	0.692675	0.000504033
Vezt	0.12266	0.462055		Atraid	0.380061	0.435652		Anks1	0.172681	0.0740377		Myo1f	-1.23074	1.21051e-17		Ganab	0.508478	0.000508901
9530082P21Rik	0.876017	0.46322		Dclre1c	0.160457	0.435681		Gramd4	0.453958	0.0742009		Emcn	-2.23906	1.25165e-17		Erg	-0.0123829	0.000512414
2610037D02Rik	0.0243884	0.466893		Usp15	0.00414474	0.438122		Gtf2f1	0.690661	0.0747544		Pcnt	0.694312	1.40936e-17		Topors	0.547604	0.000514788
Slc44a1	0.212964	0.467949		Brix1	0.124809	0.438497		Eri1	0.317962	0.0748465		Sf3a1	1.01324	1.41219e-17		Snhg5	0.780863	0.000515846
Tatdn3	0.388065	0.468449		L3mbtl3	0.0833044	0.438548		Fcf1	0.474001	0.0750745		Fabp5	1.60702	1.58602e-17		Mycbp2	-0.00722141	0.000519105
Hacl1	0.313836	0.470739		Aftph	0.031165	0.440415		Klf10	0.360753	0.0759323		Elk3	-0.519358	1.58602e-17		Osbpl1a	0.292411	0.000519681
Plk2	0.603947	0.474416		Acad10	0.261428	0.440754		5033406O09Rik	0.703288	0.0759323		Zfp131	0.797765	1.5889e-17		Zfp950	-0.125495	0.000526592
Ikzf4	0.544461	0.475122		Pfdn5	0.0751673	0.441217		Ndufaf4	0.428374	0.0759323		Gnai2	0.536992	1.63313e-17		Zfp131	0.456585	0.000536587
Fbxw4	0.161883	0.476158		Pcp4l1	0.722076	0.441666		Gfi1b	0.756084	0.0759323		Dclk2	1.0636	1.71158e-17		Fam76b	0.445955	0.000543256
Arhgef11	0.0849731	0.477881		Tmem176b	0.100526	0.444024		Asph	0.194816	0.0760334		Cox6b1	0.677498	1.76036e-17		Alox5ap	0.454722	0.000558544
Nmi	0.152039	0.477881		Prkaa2	0.180198	0.44444		Myom1	0.54964	0.0760334		Entpd1	-3.18723	1.8587e-17		Fam120a	0.266067	0.000570567
Unc13d	0.157195	0.478088		Pank1	0.0848943	0.446527		Etaa1	0.460424	0.0760597		Bub1	3.64879	1.93947e-17		Slc14a1	-0.550793	0.000573824
Ppp4r3b	-0.0738792	0.478088		Ing4	0.233426	0.447033		Chaf1b	0.486245	0.0764942		Cct4	0.575263	1.96941e-17		Knop1	0.455443	0.000578544
Irak2	0.251594	0.481067		Khnyn	0.20713	0.447033		Atf1	0.323146	0.0774282		Hnrnph3	-0.318193	2.07667e-17		Rbm22	0.511392	0.000579273
Slc22a18	0.645711	0.481453		Pggt1b	0.0814508	0.447033		Arf1	0.345408	0.0778075		Tex30	1.42253	2.15253e-17		Raph1	1.12004	0.00057955
Ntn4	1.05517	0.482982		Rbbp6	0.021762	0.449108		Lrpprc	0.282097	0.0784157		Chek2	0.92475	2.15705e-17		Slc38a10	0.495569	0.000588749
Ankrd44	-0.0231481	0.484074		Hes1	0.667215	0.450435		Dcaf10	0.343427	0.079232		Upf1	1.1837	2.16034e-17		Tcp1	0.395395	0.000588749
Ano10	0.396397	0.485075		Nufip2	0.0378898	0.450994		Alg8	0.527822	0.0792826		Slain2	0.738939	2.24029e-17		Ppid	0.446293	0.000596254
Eps8l2	0.912027	0.485075		Fmo5	0.356027	0.451084		Picalm	0.203659	0.0793854		Mdn1	0.488778	2.36572e-17		Nfx1	0.34698	0.000596254
Cyp39a1	0.924413	0.487399		Hltf	0.0542831	0.454634		B230307C23Rik	0.395235	0.0793854		Nup210	0.610371	2.38706e-17		Clock	0.433742	0.000598062
Erap1	-0.0120206	0.488562		Luc7l	0.024274	0.454694		Capza1	0.224259	0.0793854		0610010F05Rik	0.8068	2.54428e-17		Ift140	0.544841	0.000598504
Gm44899	0.360312	0.490065		Arhgap31	0.100069	0.456009		Acbd6	0.226181	0.080533		Map7	-0.220353	2.54428e-17		Irak1	0.392076	0.000599383
Reck	0.455918	0.490199		Ywhag	0.0816901	0.456238		H2afj	0.413948	0.0806113		Rcc2	0.617532	2.54597e-17		Map4k1	0.553648	0.000616256
Slc9b2	0.682301	0.49164		Gosr2	0.349232	0.457787		Bach1	0.299829	0.0807504		Gm16286	0.885107	2.57161e-17		Tasp1	0.363767	0.000619021
Ppp6r2	0.0511724	0.496174		B4galt6	0.142666	0.45821		St3gal3	0.299211	0.0815115		Mastl	3.05425	2.75052e-17		Cdk12	-0.0885222	0.000624708
Kdm3a	0.0463082	0.498142		Epc2	0.02888	0.45821		Mark3	0.250516	0.0817015		Mgat2	1.08018	2.7729e-17		Sgo1	1.70018	0.000626826
Net1	0.258196	0.499664		St6galnac5	0.946994	0.460617		Scarb1	0.612746	0.0817015		Cnrip1	-3.38273	2.8837e-17		Bri3bp	0.593827	0.00063268
Ttc23	0.473122	0.501779		Rffl	0.0867176	0.462176		Wee1	0.324425	0.0822193		Ube2n	0.710422	2.92772e-17		Ncbp1	0.540774	0.000636076
Nr6a1	0.0863244	0.5022		Ccl4	0.572987	0.462644		Steap3	1.58428	0.0822922		Cox4i1	0.49353	2.95997e-17		Nsmce2	0.293867	0.000641845
Xpr1	-0.0333062	0.50405		Tsc22d4	0.0457626	0.463118		Exosc2	0.545933	0.0823217		Zdhhc14	1.04122	3.01489e-17		Rars	0.474033	0.000642652
Dnajc18	0.243204	0.504329		Eng	0.0578902	0.463964		Ciapin1	0.838879	0.0823217		Ap2s1	1.05828	3.05303e-17		Atxn1	0.0132371	0.000643294
H2-Aa	0.468391	0.504592		Ltb	0.187635	0.464138		Cops2	0.333987	0.0828947		Tuba8	3.20694	3.12212e-17		Lockd	0.622401	0.000643803
Lurap1	0.838596	0.505495		Npc1	0.266601	0.465806		Bin2	0.223204	0.0830118		Hist1h1d	1.09564	3.18425e-17		Kpna1	0.377565	0.000650717
Arrdc3	0.278096	0.506492		Slc25a37	0.155628	0.465818		Chd8	0.243226	0.0830118		Frs2	-0.351209	3.20737e-17		Plppr3	0.89933	0.000651367
Rnf167	0.224486	0.506865		Dcaf6	0.0459262	0.467028		Vps13a	0.122758	0.083308		Hdac2	0.790598	3.33878e-17		Noc2l	0.452744	0.000657642
5430402O13Rik	0.553454	0.50752		Klf7	0.226854	0.467672		Fkbp4	0.403643	0.0834443		Csf3r	-2.04026	3.3461e-17		Mrpl28	0.800988	0.000659765
Tmem135	-0.0462787	0.507663		Atf7	0.0156513	0.467877		Gm45353	0.787085	0.0836747		Celf1	0.305773	3.50471e-17		Ube2s	0.443134	0.000673107
Klhl13	0.694392	0.508756		Tor1aip1	0.0599755	0.468432		Gtf2e2	0.333178	0.0838498		Pdcd11	0.724763	3.7086e-17		Tbc1d1	0.449321	0.000674057
Chst7	1.19607	0.509461		Ndufs4	0.0538735	0.468569		Rnps1	0.330438	0.083894		H2afv	0.770686	3.72343e-17		Jund	-0.0868293	0.000676335
Spats2l	1.65553	0.511377		Pogz	0.10405	0.468936		Ndufab1	0.376819	0.0839824		Bdp1	0.50983	3.8064e-17		Ccdc127	0.689596	0.000678761
Ypel2	0.232809	0.513554		Zbtb44	0.0775284	0.473155		Mtrex	0.237017	0.0845562		Uchl3	0.761377	4.23889e-17		Ezr	0.551205	0.000685498
Hnmt	0.170676	0.513617		Tnfaip3	0.518924	0.474755		Nat10	0.439301	0.0852135		Arhgef3	-1.06087	4.25138e-17		Hspa4	0.292483	0.000687104
Pdss2	-0.0254316	0.514891		Cry2	0.264813	0.475995		Hcfc2	0.367647	0.0852254		Hnrnpul1	0.627123	4.31557e-17		Cklf	0.827126	0.000689033
Rtkn	0.571129	0.515885		Gdi2	0.0355322	0.477404		Nup155	0.328268	0.0859905		Zfp950	-0.350282	4.40027e-17		Rtf1	0.366738	0.000690433
1810073O08Rik	0.943321	0.517207		Kpna1	0.0584761	0.477501		Gpd2	0.217369	0.0859905		Trpm7	0.290072	4.46583e-17		6720489N17Rik	1.65659	0.0006928
Tsacc	0.19533	0.518462		Rnf41	0.180728	0.477589		Vamp5	0.186026	0.086419		Psmg2	1.00375	4.64801e-17		Kdelr2	0.730422	0.000695175
F11r	0.216166	0.518842		Trip4	0.181721	0.478718		Srsf4	0.276307	0.0865134		Srpk2	-0.466888	4.74499e-17		Pum2	0.127903	0.000699142
Iqcn	0.589473	0.52067		Atg4c	0.130701	0.478919		Zfp871	0.201756	0.0871904		Cfdp1	0.688233	4.87525e-17		N4bp1	0.46958	0.000705555
Rnf125	0.0876385	0.520866		Trp53cor1	0.545522	0.479583		Pptc7	0.414809	0.0879708		Ipo11	0.475789	5.37068e-17		Rbm15	0.446772	0.000705555
D130040H23Rik	0.116206	0.522232		Arhgef3	0.115094	0.479762		Zc3h13	0.229491	0.0883718		Pik3cd	-0.613138	5.65994e-17		Senp6	0.00439253	0.000705555
Flrt3	1.71216	0.523277		Arhgap4	0.124596	0.480042		Cenpf	1.08881	0.088773		Gps1	1.35845	5.71261e-17		Cuta	0.659872	0.00070677
Rrm2b	0.222782	0.524245		Ppm1a	0.0673519	0.480042		Naa10	0.56068	0.0890546		Myo1d	-0.561232	5.8381e-17		Shq1	0.460392	0.000707893
Rpap2	0.117902	0.528538		Idh1	0.395589	0.480846		Zfp710	0.283821	0.0891679		Myb	-0.112688	6.32584e-17		Pcm1	0.204598	0.000707893
Nfkbiz	0.0225969	0.530242		Fbh1	0.221261	0.482734		Snrnp27	0.568145	0.0893791		Tpx2	2.4256	6.33901e-17		Dhdds	0.488625	0.000715641
Bbip1	0.120474	0.530356		Slc25a12	0.0840833	0.483207		Smn1	0.636982	0.0898678		Psmb7	0.737159	6.45855e-17		Ddx21	0.36497	0.000719016
Fam168a	-0.0389871	0.530372		Osbpl1a	0.00682567	0.484156		Vdac3	0.353854	0.0898805		Slc16a6	0.762565	6.51549e-17		Hnrnpl	0.413128	0.000723151
Tbck	-0.0277507	0.532039		Ldb1	0.0936737	0.484233		Txndc11	0.309417	0.0900302		Pcbp3	0.874879	6.659e-17		2700097O09Rik	0.525342	0.000738495
Evi5l	0.371022	0.53482		Lrif1	0.13518	0.484887		Rrp1	0.347587	0.0907344		Tmem256	0.890575	6.7025e-17		Agtpbp1	0.366671	0.000745542
Dgka	0.24322	0.536929		Cask	0.0979731	0.485519		Flna	0.314712	0.0908982		Herc2	0.551755	6.84621e-17		Bend4	0.9726	0.000745542
Txndc16	0.22541	0.536929		Fam49b	0.0468035	0.486829		Gm16286	0.376887	0.0908982		Cdca7l	0.710188	7.10519e-17		Tarbp1	0.623274	0.000745827
Sfrp1	0.953146	0.538221		Kynu	0.790575	0.487281		Meis1	0.0185997	0.0910099		Rars	0.794915	7.35026e-17		Dnajc3	0.35563	0.000749626
Tep1	0.173826	0.538658		Wipf2	0.137237	0.490368		Hadhb	0.404413	0.0911089		Fus	0.178253	8.06189e-17		Snu13	0.468646	0.000749626
Tmem62	0.301918	0.539767		Ptp4a1	0.773321	0.492487		Hars	0.466753	0.0915532		4932438A13Rik	-0.10749	8.08701e-17		Pank3	0.506933	0.000757882
Dnhd1	0.365779	0.540235		Mettl25	0.110984	0.495758		Treml1	1.70533	0.0920523		Ablim1	-3.49553	9.14894e-17		Gusb	0.486339	0.000759848
Msrb2	0.148662	0.543231		Sppl2a	0.063089	0.496762		Ube2l3	0.258081	0.0925873		Calm3	1.03829	9.46967e-17		Dph6	0.313885	0.000761701
Arhgef26	0.76532	0.54384		Qk	0.0301452	0.49805		Hnrnpul2	0.309062	0.0929503		Ywhae	0.392698	9.64189e-17		Tubgcp5	0.43751	0.00077032
Gm14455	0.595226	0.545536		Fmnl1	0.140795	0.498692		Igf1r	0.042839	0.0931903		Alkbh1	0.605675	9.71552e-17		Relch	-0.0303798	0.000770853
Lrp1b	0.0358352	0.546572		Nudt6	0.242325	0.499983		Setdb1	0.295961	0.0932647		Lsm6	1.0911	9.94705e-17		Mybbp1a	0.389647	0.000772178
Cacna1d	0.283087	0.547827		Dusp10	0.53372	0.503207		Pabpn1	0.199885	0.093473		Ccdc25	1.40868	1.02395e-16		Ltn1	0.389876	0.000776245
Gm15564	-0.0153881	0.548059		Bod1l	0.0329405	0.503449		Chka	0.216439	0.0935054		Ddx11	1.07958	1.06428e-16		Ndufab1	0.481461	0.000791717
Nipbl	-0.0327334	0.548388		Zmym5	0.0669591	0.504349		Cox14	0.445266	0.0938293		Lsm2	1.42223	1.07834e-16		Txlna	0.44766	0.000792955
Lrrc9	0.54267	0.550282		Ggps1	0.106164	0.504349		Ptbp2	0.122874	0.0938293		Got2	0.868026	1.08615e-16		Mark3	-0.178816	0.000803796
Rph3al	0.6714	0.551433		Arhgap45	0.049301	0.504926		Zfand5	0.135124	0.0946056		Eefsec	0.593596	1.08983e-16		Abcb1b	0.40287	0.000813612
Lratd2	0.554505	0.552423		Fam234a	0.428946	0.505729		Ndufa2	0.346248	0.0946347		Cln3	-1.49281	1.22076e-16		Tmco1	0.455729	0.000814989
Slc24a5	0.140488	0.55337		Ssbp1	0.0854728	0.507061		Slc7a6os	0.561526	0.0966295		Mns1	1.88116	1.27264e-16		Bcap29	0.3376	0.000814989
Chpt1	0.219464	0.553626		Bbip1	0.146529	0.508681		Pfkp	0.358076	0.0975671		Cul1	0.387451	1.28424e-16		Matr3	0.281852	0.00081672
Ubxn2b	0.183365	0.555238		Slc17a9	0.227839	0.509325		Chuk	0.371192	0.0978037		Usp31	1.08381	1.3794e-16		Rnf144a	0.440441	0.000818187
Secisbp2l	0.131927	0.555447		Mex3a	0.244275	0.511112		Srrm1	0.228883	0.0979053		Pprc1	1.07804	1.39808e-16		Snap23	-0.224613	0.000818187
Slc7a7	0.462897	0.555456		Ralgps2	0.0599728	0.512419		Nsun2	0.301344	0.0984346		Elob	0.734951	1.4483e-16		Myof	-0.395814	0.000820261
Upp1	0.564183	0.556228		Zfp212	0.346158	0.518327		Tmem131l	0.158631	0.0985568		Pitpnm2	0.888343	1.48361e-16		Ube2k	0.242036	0.000848802
Morn2	0.81593	0.556266		Cbx7	0.285498	0.519026		Pspc1	0.131887	0.0990469		Ndufa3	0.903797	1.48709e-16		Ptk7	0.916192	0.000850559
Syt11	0.397841	0.55719		Mlph	0.50825	0.519202		Abi2	0.232502	0.0995169		Bin2	0.606268	1.57914e-16		Bex3	0.577779	0.000851148
Dkkl1	0.428204	0.557421		Hpcal1	0.156253	0.519363		Tceal9	0.395602	0.099999		Naa40	0.979081	1.63562e-16		Nck2	0.441396	0.000855346
Zmym5	-0.006839	0.55814		Lcp2	0.0342653	0.519426		Pdia3	0.227057	0.100149		Ube2m	1.27538	1.75428e-16		4930503L19Rik	0.613411	0.000861975
Nod1	0.363262	0.559367		Abr	0.169095	0.519469		Exosc5	0.470515	0.100449		Atp5l	0.582902	1.76939e-16		Alg13	0.462419	0.000863582
Gm39326	0.813241	0.559887		Il10rb	0.396868	0.519927		Usp22	0.425539	0.100608		Psmb3	0.984509	1.77089e-16		Ints2	0.485193	0.000865634
Robo4	0.291505	0.560148		Spry1	0.467988	0.520232		Cd69	1.2347	0.101717		Pgls	0.998442	1.77851e-16		Agbl1	-1.00382	0.000869015
Cerkl	0.480204	0.560577		Ccdc60	0.209284	0.52274		Atp6v0c	0.468438	0.101727		Romo1	0.918207	1.90633e-16		Ppp1r14b	0.554921	0.000870946
Npnt	1.14496	0.56078		Papolg	0.163448	0.524943		Atp2a3	0.295238	0.101765		Prickle1	0.953188	1.95771e-16		Ndufaf4	0.51953	0.000874571
Ifit1	0.708923	0.560955		Ppcdc	0.209664	0.525094		Mapk8	0.241798	0.103781		Mapkapk2	0.812561	1.98984e-16		Ahsa1	0.626014	0.000885292
Syde1	0.487199	0.56155		Fam102b	0.172204	0.52617		Trim33	0.161914	0.103813		Tmco1	0.766169	2.11821e-16		Foxred2	0.621943	0.000887799
Lrif1	0.103189	0.562733		Ankrd16	0.261475	0.526698		Agfg2	0.619553	0.104813		Tubgcp2	1.10848	2.13284e-16		Zfp945	-0.332435	0.00089226
Map1b	0.777405	0.568246		Zcchc7	0.00898932	0.527787		Bcas2	0.37259	0.104989		Tdp2	0.955173	2.23293e-16		Zmym4	0.203198	0.000896287
Fbxw10	0.554197	0.570034		Ccdc173	0.342168	0.528077		Psmg2	0.451886	0.10515		Sord	0.61947	2.45216e-16		Stk39	0.556621	0.000918793
Dtx3	0.12534	0.571134		Krcc1	0.0962848	0.528236		Josd1	0.479319	0.105352		Trim30a	-0.537145	2.49482e-16		Ptger3	0.422158	0.000934324
Serpina3f	1.3468	0.571142		Tmem87b	0.111944	0.531435		Hbs1l	0.254445	0.105882		Cks1b	1.75701	2.50319e-16		Gspt1	0.344341	0.000941131
Gm15918	0.949592	0.571729		Sash3	0.21372	0.531987		Ddx39	0.624075	0.106017		Cpd	0.92402	2.66125e-16		Cc2d1b	0.691416	0.000941131
Mblac2	0.153764	0.572524		Zfp933	0.22991	0.53239		Cdc5l	0.248336	0.106525		Alg8	1.11369	2.66125e-16		Aff4	-0.0241754	0.000952524
Slc17a5	0.120082	0.573845		Hibch	0.109803	0.535395		Snca	1.23868	0.106525		Timp3	1.58659	2.78009e-16		Kars	0.618859	0.000953907
Rai14	0.028346	0.575958		Ldlr	0.210367	0.536329		Pigl	0.648051	0.106536		Sass6	1.23935	2.79203e-16		Rreb1	-0.0319577	0.000961985
Ampd3	0.466701	0.576114		Kdm4a	0.275919	0.538176		Cnih1	0.688651	0.106675		Edem1	1.25546	2.79203e-16		Sav1	0.567423	0.000962018
Srr	0.210376	0.578014		Gm11973	0.299013	0.538176		Afg3l1	0.372748	0.106712		Arf5	0.913485	2.81802e-16		Eif2b3	0.471901	0.000964668
Shtn1	0.370099	0.578844		Tnfrsf13b	0.297823	0.538297		Cd44	0.170851	0.106908		Dynll2	1.12062	2.81989e-16		Slc25a36	-0.0461906	0.000964668
Tmcc3	0.426951	0.581896		Gm10138	0.40723	0.538721		Klhdc10	0.24036	0.107644		Tshz1	0.678002	2.82385e-16		Elovl6	0.321064	0.000970769
Zdhhc9	0.257632	0.588162		Ro60	0.159701	0.540382		Cep83	0.213276	0.108154		Psma5	0.826692	2.85303e-16		Acot7	0.465867	0.000972671
Zfp874a	0.487813	0.589206		Ier3	0.367796	0.540658		Xpot	0.277947	0.108304		Mpl	-0.320484	2.89212e-16		Hacd3	0.525318	0.000973775
Gm12258	0.533997	0.590657		Mast4	0.0385292	0.541026		Fbxo9	0.241877	0.108619		2024-09-08	1.34299	2.97239e-16		Iqcb1	0.369838	0.000973775
Stard8	0.539577	0.591048		Vps36	0.0726991	0.541289		Mob1a	0.342149	0.108619		Tomm5	1.01143	2.9763e-16		Chd2	-0.0592198	0.000974451
Kdr	1.00842	0.591633		Plcl2	0.0258912	0.543074		Tars	0.62426	0.10863		Mcm8	1.98792	3.04534e-16		Adsl	0.561625	0.000977348
Nrip1	-0.0406493	0.591642		Raver2	0.252228	0.544287		Ube3c	0.157928	0.108982		Pacs1	0.465284	3.24215e-16		Zup1	-0.175689	0.000991754
Elk3	-0.00965538	0.594545		Eaf2	0.495455	0.544312		Fbxo22	0.518389	0.109646		Nap1l4	0.566821	3.26456e-16		H2-K1	-0.0207041	0.00099827
Arl10	0.357269	0.603802		Il16	0.261326	0.544523		2610507B11Rik	0.308286	0.109825		Ddx46	0.559939	3.26456e-16		Ptar1	0.449678	0.00101343
Grik5	0.0871615	0.605495		Rchy1	0.122716	0.54702		Taf4b	0.424405	0.110242		Dtnbp1	0.54018	3.26456e-16		Lars	0.37946	0.00101859
Ptger4	0.197787	0.606029		Cstf3	0.0169076	0.549631		Bag1	0.429222	0.110276		Narf	1.10108	3.35874e-16		Hspe1	0.38538	0.00102475
Upp2	0.435488	0.606205		Cmas	0.0540285	0.549936		Smarcb1	0.393446	0.110799		Mphosph9	0.800996	3.46006e-16		Drg1	0.377415	0.0010265
Rarg	0.547365	0.606335		Cr1l	0.0375734	0.552256		Ankrd11	0.0696887	0.111182		Phf5a	1.35339	3.52518e-16		Rrbp1	0.327764	0.00104716
Sh3gl3	1.45644	0.607312		Kidins220	0.0382249	0.552868		Erp29	0.38694	0.111305		Eif4enif1	0.720643	3.55037e-16		Srl	1.02696	0.00105338
Tbc1d32	0.0711975	0.607312		Bcl11a	0.0135732	0.552868		Apaf1	0.316781	0.111518		Zbtb1	0.81233	3.59921e-16		Hars	0.544789	0.00105575
Foxo3	-0.0510562	0.607641		Gpatch2l	0.126506	0.553285		Smad2	0.247165	0.111518		Cnst	1.13279	3.78254e-16		Hipk1	-0.0517344	0.00105888
Nbdy	0.11889	0.607641		Rp2	0.143441	0.553367		Snw1	0.200231	0.111518		Kpna1	0.598505	3.81446e-16		E2f6	0.662558	0.00106769
2510009E07Rik	0.40499	0.608956		A530072M11Rik	0.359661	0.553367		Grcc10	0.250082	0.111988		Kif18a	1.07099	3.87045e-16		Arhgef40	0.680964	0.00106827
Tnfrsf1b	0.257236	0.609447		Mpzl1	0.233375	0.554285		Ppid	0.294153	0.112424		Arhgap11a	1.98137	3.89915e-16		Bcl7a	0.522713	0.00106912
Ccr5	1.19997	0.609447		B3galt1	0.0912282	0.557241		Prpf19	0.495501	0.112629		Hyou1	1.4308	3.98781e-16		Fmnl3	0.899856	0.0010861
Slc22a21	0.282402	0.609937		Tmem248	0.14671	0.557288		Plcb1	0.269901	0.112732		Ndufaf4	0.923133	4.0916e-16		Mki67	0.626752	0.00109825
Gimap4	2.2086	0.611376		Trib2	0.597051	0.557563		Arl6ip6	0.371489	0.112732		Fmn2	1.37079	4.25051e-16		Apaf1	0.431499	0.00109825
Ephb2	1.26394	0.611714		Zfp113	0.270406	0.559115		Tmem248	0.399868	0.112732		Chaf1b	1.02432	4.30845e-16		Vti1a	0.263699	0.00110742
Ctss	1.0121	0.612243		Rnf34	0.255831	0.560552		Poldip3	0.482656	0.112864		Tlk1	0.458278	4.35435e-16		Polr2f	0.569945	0.00112939
Iqsec1	0.107499	0.615109		Dusp5	0.549293	0.562617		Rrp1b	0.377036	0.112864		Crlf3	-0.17794	4.38579e-16		E130307A14Rik	0.360917	0.00113583
Gstm1	0.287165	0.615209		Sgsm1	0.31041	0.562617		Sord	0.238123	0.112925		1810037I17Rik	0.903965	4.49691e-16		Prep	0.462415	0.00113583
Spi1	0.154716	0.617362		Sike1	0.238422	0.563966		Nup50	0.412013	0.113484		Gfi1b	1.42055	4.56026e-16		Odc1	0.460575	0.00113975
Them4	0.646778	0.619402		Ccnk	0.178226	0.564307		Dicer1	0.265258	0.113484		Ogdh	0.587881	4.62492e-16		Arpp19	0.419608	0.00114558
Pgap1	0.739919	0.619741		Gm6225	0.615806	0.564477		Rtn3	0.173479	0.113484		Uggt1	0.645547	4.69608e-16		Znhit6	0.498437	0.00114677
Shb	0.230389	0.620042		Aff1	0.0474614	0.565595		Pfdn6	0.68152	0.113564		Hnrnpll	0.748529	4.78983e-16		Dbi	0.488092	0.00115067
Ptpn21	0.155935	0.620143		Cxxc5	0.0656129	0.566016		Atp5a1	0.236611	0.114141		Rad51ap1	2.72596	4.82172e-16		Isy1	0.492929	0.0011509
Lsr	1.01928	0.62016		Csf2rb	0.547867	0.570023		Slc7a6	0.329503	0.114141		Epg5	0.739761	4.83603e-16		Prkce	0.116643	0.00115643
5730480H06Rik	0.110774	0.626831		4930481A15Rik	0.328025	0.571694		Cox10	0.435868	0.114141		Dnajc8	0.748221	4.88479e-16		Agk	0.395369	0.001165
Hk3	0.550053	0.62772		Ube4b	0.0351073	0.573405		Psmd13	0.51698	0.114144		Psat1	1.62172	5.32085e-16		Cisd2	0.404094	0.001165
Tk2	0.286736	0.628157		Nudcd3	0.0424704	0.574159		Tbrg4	0.809789	0.114388		Dusp1	-0.65614	5.70314e-16		Slc22a3	0.397789	0.00118123
Abi1	-0.0591369	0.628689		Ppp2r5e	0.0184291	0.578747		Ncapd3	0.263156	0.114514		Psmd2	0.945301	6.01154e-16		Dok6	0.45341	0.00118169
Trim30c	0.658409	0.628721		Cdk12	0.0242155	0.57913		Gnb1	0.151969	0.11528		Zdhhc17	-0.325945	6.06642e-16		Minpp1	0.475519	0.00118169
Def6	-0.0241948	0.631135		Phf1	0.70149	0.583053		Rcor3	0.298681	0.115384		Mcl1	-0.387958	6.19785e-16		Hdgfl2	0.751415	0.00119075
Lama4	0.530177	0.631853		Emcn	0.159058	0.584011		Zmym4	0.123144	0.115718		Hnrnpa1	0.429688	6.29457e-16		Hdlbp	0.362156	0.00119175
Cyth3	0.144575	0.63528		Cebpb	0.434524	0.584808		Cad	0.705916	0.115803		Ctbp1	0.849599	6.56872e-16		Mrpl3	0.513687	0.00119348
Rnf146	0.0714232	0.635806		Nfyc	0.0532629	0.585192		Tmem234	0.265188	0.116371		Aaas	1.40774	6.64013e-16		Apex1	0.671363	0.00119705
H2-T22	0.19344	0.637115		1110032A03Rik	0.265099	0.585265		Hnrnpll	0.318564	0.116624		Yaf2	0.677698	6.94115e-16		Hdac1	0.415308	0.00120189
Prpf6	0.0345974	0.637697		Ifngr1	0.157336	0.586027		Ccdc86	0.648926	0.116683		Pmf1	1.64051	7.62204e-16		Lrp12	0.437462	0.00120959
Evc2	0.375432	0.637697		Cyb5a	0.138715	0.58621		Atxn10	0.22185	0.117928		Hcfc1	0.936788	7.69982e-16		Clint1	0.00364932	0.00121266
Klhdc1	0.149517	0.63802		Cd24a	0.144117	0.587446		Med27	0.354717	0.117928		Uqcc2	1.29585	7.94392e-16		Cyp51	0.623096	0.00124728
Zfp354c	0.313027	0.63931		2410080I02Rik	0.705358	0.588385		Arpc1b	0.199388	0.118249		Txndc11	0.71073	8.29859e-16		Pfkp	0.462948	0.00126132
Hpcal1	0.124048	0.639965		Tspan2	0.822626	0.588397		Nxt1	0.93795	0.118249		Xrcc6	0.860798	9.20551e-16		Rnf144b	0.514348	0.0012644
Exd2	0.217577	0.640913		Alg2	0.183648	0.588444		Ubl5	0.346645	0.118413		Mob3b	0.868311	9.328e-16		Zc3h6	-0.562208	0.00127519
Ermard	0.209632	0.641236		Lmbr1l	0.465064	0.588698		Cct4	0.226184	0.118413		Eif3m	0.634123	9.68787e-16		Rora	-0.0281125	0.00127519
Khnyn	0.163175	0.646923		Ccdc69	0.160328	0.59043		Trim35	0.621451	0.118413		Hbp1	-1.06957	1.00022e-15		Cfl1	0.348684	0.00127995
Dok3	0.865403	0.647375		A530088E08Rik	0.363295	0.592156		Ppm1e	0.853506	0.11892		Eepd1	-1.15527	1.04501e-15		Slc20a1	0.613164	0.00128626
Dnmt3a	-0.0567464	0.648058		Herpud1	0.195823	0.592631		Kansl2	0.398013	0.120882		Lamp1	0.961376	1.06207e-15		Trpm7	0.225023	0.001289
Unc45bos	1.11076	0.648217		Ccdc50	0.0428714	0.59303		Focad	0.200634	0.120933		Yy1	0.504384	1.06984e-15		Rad54l2	0.420859	0.00130032
Rdh12	0.774484	0.65208		Hcls1	0.128865	0.59303		Dnajc5	0.248094	0.121582		Fxr1	0.432226	1.07836e-15		Parp2	0.551839	0.0013007
Tnrc6c	-0.0638256	0.655348		Zfp618	0.355719	0.59325		C1d	0.458477	0.122255		Nmnat3	0.601012	1.11744e-15		Smarca2	-0.0370906	0.00130458
Trp53cor1	0.462456	0.655899		Dnttip1	0.178414	0.593334		Ergic2	0.272134	0.122268		Axin1	0.726968	1.12633e-15		Dnajc8	0.422458	0.0013112
Rab3gap1	-0.0527766	0.658779		Malt1	0.0791762	0.59379		Ncbp2	0.558459	0.12391		Snca	2.50178	1.12769e-15		Nubpl	0.546988	0.00131134
9130008F23Rik	0.419021	0.662553		Tmem59	0.058363	0.594868		Uba6	0.210204	0.124959		2310001H17Rik	-1.23773	1.12885e-15		Ergic1	0.434416	0.00131134
Shroom2	0.872311	0.662553		Zfyve1	0.18925	0.595151		Larp1b	0.349871	0.12539		Zfp948	1.46679	1.13756e-15		Sephs1	0.605584	0.00131819
Thap3	0.158637	0.662633		Lrrc58	0.0553544	0.597441		Mcph1	0.218012	0.12539		Abcg2	-0.350519	1.13756e-15		Med13	0.00365328	0.00133754
Pik3ap1	0.149875	0.662867		Veph1	0.472259	0.599392		Ctsd	0.464572	0.125965		Tmem167	0.750853	1.1378e-15		Rbm5	-0.00265597	0.00135106
Epb41l5	0.267541	0.663808		Slc7a8	0.42699	0.600675		Inka1	0.57378	0.125965		Emb	-1.49258	1.22998e-15		Ssbp4	0.858074	0.00135133
Zfp260	0.157959	0.666935		Tob2	0.143466	0.600675		Ubp1	0.281845	0.125965		Cdca8	3.04136	1.29764e-15		Psme1	0.371314	0.00135442
Zranb2	-0.0173779	0.66725		Nxpe3	0.0906892	0.601956		Cd37	0.613357	0.126355		Suv39h1	1.6413	1.29886e-15		Slk	0.345443	0.00136175
Adgre4	0.539559	0.670508		Pbxip1	0.189733	0.60268		Aqp9	0.595738	0.127339		Ppib	0.763852	1.30102e-15		Mrs2	0.653881	0.00136878
Hhex	0.186814	0.671852		Plxna4	0.173344	0.603358		Rhag	1.39206	0.12757		Dbi	0.854745	1.36857e-15		Atp5j2	0.425212	0.00137122
Gm16638	0.471333	0.676873		Sla2	0.331177	0.604127		Ampd2	0.420372	0.128682		Slc1a5	0.786684	1.4336e-15		Tecr	0.472952	0.00137137
2900052L18Rik	0.351655	0.680707		Soat1	0.187337	0.604127		Ppig	0.212788	0.129038		Clcn3	-0.363575	1.47238e-15		Exoc4	0.111468	0.00137137
Cracr2b	0.980031	0.681312		Eps8	0.162848	0.605357		Bola1	0.861649	0.129038		Bcap29	0.563721	1.54715e-15		Glce	0.647528	0.00137212
Afdn	0.0187608	0.682089		Ino80d	0.0339178	0.606806		Pwwp2a	0.246445	0.129331		Pcgf5	-0.113615	1.56675e-15		Eny2	0.435941	0.00137301
Gabre	0.513016	0.682654		Fam49a	0.100572	0.609668		Ube2n	0.304569	0.129548		Eldr	2.80014	1.5763e-15		Rabl6	0.398985	0.00139381
Hoxa6	0.879173	0.682654		Sdf2	0.152856	0.609829		Cdc26	0.352261	0.130195		Hdlbp	0.538191	1.57679e-15		Btg1	-0.218604	0.00139754
5930430L01Rik	0.645287	0.684119		Tbc1d15	0.0562891	0.610063		Nin	0.288775	0.130253		Rin2	-1.77996	1.66382e-15		Exoc5	0.349815	0.00140864
Pkp2	0.74337	0.684595		Cyth1	0.0974763	0.612305		Psmb6	0.415649	0.130253		Mrpl15	0.967925	1.66463e-15		Ikzf2	-0.0440465	0.00140955
Srcap	-0.073718	0.685718		Aopep	0.0395937	0.612832		Ppm1b	0.213017	0.130253		Tsc22d3	-0.472514	1.7291e-15		Adamts3	0.601812	0.00143369
Plxna2	0.426366	0.688183		Trmt10c	0.307841	0.612982		Mrps16	0.547346	0.130573		Taf1	0.582894	1.80122e-15		Psmb7	0.418998	0.0014684
Mapk12	1.10024	0.691303		Gpx1	0.0414952	0.613716		Qrich1	0.220596	0.13116		Atg10	-0.512986	1.82119e-15		Maml2	-0.00166664	0.00147079
Mff	0.0827792	0.692788		D830025C05Rik	0.69425	0.614212		Rbfa	0.718516	0.131296		Map3k14	-1.46345	1.83228e-15		Rcbtb1	0.733962	0.00147153
Abcd4	0.348107	0.693043		Trpv2	0.401031	0.61513		Klf2	0.636966	0.131296		Gna13	0.640987	1.91208e-15		Eif2ak2	0.367314	0.0014724
Ttll7	0.31703	0.695001		Tnks	0.0147093	0.616718		Fbxo42	0.34491	0.131391		Kmt5b	-0.438597	1.991e-15		Nfyb	0.66419	0.00149837
Ndst1	0.135208	0.695001		Smpdl3a	0.201246	0.616808		Rasgrp2	0.371644	0.131851		Arhgdia	1.03454	2.00113e-15		Arpc1b	0.297749	0.00151
Cttnbp2	1.55949	0.696332		Fzd3	0.257942	0.617957		Prodh	0.638246	0.131851		Hgf	-0.533439	2.03936e-15		Commd1	0.435899	0.00152651
Dixdc1	1.00248	0.697633		Lonrf1	0.239438	0.617957		Bcap29	0.224962	0.131851		Slf2	0.519875	2.08919e-15		Lmbrd1	-0.291515	0.00152681
1110019D14Rik	0.152327	0.697633		Kcnd3	0.748697	0.618327		Pitpna	0.230394	0.131947		Aifm1	0.814782	2.09171e-15		Nefh	1.04363	0.00152788
Efcab2	0.282552	0.697633		Heca	0.0894106	0.619671		Lyar	0.546211	0.131947		St13	0.477801	2.12744e-15		Tars	0.704527	0.00153353
Megf8	0.32491	0.698321		Rybp	0.0782421	0.621934		Ndufb4	0.450672	0.132153		Pdcd5	1.06577	2.23389e-15		Taco1	0.385291	0.00153633
Rorb	0.779142	0.698337		Zfp369	0.139031	0.623028		Zfp592	0.295516	0.132503		Tma7	0.648228	2.25069e-15		Dsg2	1.63639	0.00153952
Birc2	0.0331609	0.698378		Ocel1	0.4386	0.623028		Abl1	0.272326	0.132605		Scai	-0.138241	2.27946e-15		Plekha7	0.998015	0.00153952
Prune2	0.427813	0.699232		Layn	0.309453	0.623063		Emid1	0.762713	0.134143		Trappc10	0.855484	2.39921e-15		Cntrob	1.11048	0.0015437
Fas	0.955288	0.700236		Mapkbp1	0.301002	0.623475		Ippk	0.612166	0.134157		Stard7	0.841085	2.51973e-15		Stk35	0.993847	0.00154956
A230056P14Rik	0.658905	0.701043		Supt3	0.00649607	0.623837		Kbtbd2	0.413465	0.134563		Ddx39	1.27187	2.52707e-15		Gtf2a2	0.450538	0.00155567
Slc25a21	0.664734	0.701575		Tom1l2	0.0565304	0.625008		Vac14	0.579316	0.134563		Mrpl14	1.22903	2.58862e-15		Prkag2	0.25394	0.00156495
Idnk	0.207141	0.701724		Naip5	0.0872386	0.625008		Klhl22	0.549159	0.135423		Recql	1.65875	2.64689e-15		Smarcd2	0.560241	0.00156758
Cdc42se2	0.00956866	0.704339		H2-Q4	0.0730749	0.628657		Cep192	0.228113	0.135833		Atp6v0b	-0.466296	2.69196e-15		Chd1l	0.474812	0.00156959
Csnk1g1	-0.0483864	0.704889		Trim5	0.30981	0.628657		Phykpl	0.437109	0.136269		Pphln1	0.6799	2.73435e-15		Rabepk	0.549814	0.0015812
Stox2	1.07147	0.705672		Arih2	0.0649396	0.628657		Hspa9	0.213122	0.136279		Snrnp40	0.882631	2.76301e-15		Glul	-0.235838	0.0015882
Rfx8	1.09397	0.706792		Gm45669	0.533036	0.629155		H1fx	0.737289	0.136797		Tomm20	0.644486	2.78498e-15		Shtn1	1.01593	0.00161767
Amot	0.438002	0.70735		Cd300a	0.327294	0.629886		Ap1b1	0.370121	0.137093		Polr2e	0.999726	2.80586e-15		Susd1	0.230769	0.001623
Gm45894	0.469887	0.707776		Tnik	0.0539929	0.63059		Polr2e	0.454467	0.137093		Flna	0.715678	2.81403e-15		Kdm5c	-0.115599	0.00164195
Tmem80	0.348706	0.708662		Mapk1ip1l	0.0551639	0.632862		Eef1d	0.303894	0.137134		Srgap3	0.550566	2.83285e-15		Cops5	0.424351	0.00164753
Lsp1	0.209936	0.710318		Mppe1	0.264479	0.632984		Slc7a1	0.316559	0.137134		Inip	1.02458	2.8968e-15		Fer	0.410208	0.00164753
Gm45479	0.713202	0.710668		Gimap1os	0.442965	0.634323		Tmem256	0.375138	0.137357		Capzb	0.576575	2.94738e-15		Larp1b	0.434967	0.00167681
Uvssa	0.111718	0.713083		C030037D09Rik	0.28598	0.636215		Hist1h3e	0.547243	0.137714		Psmb8	0.715176	3.12334e-15		Higd1a	0.591709	0.00167681
Mturn	0.649182	0.713317		Dstyk	0.0999684	0.637805		Ubash3a	1.62761	0.138028		Hist1h1e	0.620154	3.24263e-15		Smco4	0.917628	0.00168085
Mapkapk3	0.0514818	0.713367		Zfp606	0.300792	0.638149		Chchd6	0.314298	0.138869		Cdc123	0.635898	3.2965e-15		Zc3h8	0.706722	0.0016924
Relb	0.503578	0.714519		Mia2	0.0418284	0.63826		Cetn2	0.595975	0.140131		Nrip1	-0.127581	3.39189e-15		5430416N02Rik	0.755813	0.00170253
4921507P07Rik	0.591156	0.716209		Pi4k2b	0.122346	0.639267		Cnn2	0.441984	0.140581		Otulin	0.702502	3.60938e-15		Foxn3	0.00726566	0.00170413
Slc15a2	0.18062	0.71802		Fars2	-0.00314022	0.639488		Bex3	0.440908	0.140748		Gapvd1	0.357899	3.61404e-15		Osgin2	0.90641	0.00172002
Slc25a45	0.31765	0.719064		Dock7	0.0259083	0.640944		Rsrc1	0.121293	0.140998		Chd6	-0.0826621	3.77594e-15		Ppargc1b	0.499816	0.00173148
Ankrd33b	0.15224	0.720136		Slc8b1	0.474486	0.641532		Lin54	0.454739	0.141483		Ndfip1	-0.470975	3.78048e-15		Lcorl	0.276743	0.00173573
4933434E20Rik	0.114546	0.720364		Prorp	0.0914301	0.643928		Marcksl1	0.801177	0.141712		Psmd13	1.09269	3.80363e-15		Tpp2	0.284702	0.00173617
Azin2	0.687282	0.723888		Trib1	0.823731	0.644414		Rnpc3	0.317149	0.142588		Dock1	0.405544	3.83101e-15		Als2	0.501194	0.00174928
Gm13212	0.122144	0.725743		Prrc1	0.142604	0.645351		Mgat2	0.449273	0.143476		Sinhcaf	0.82764	4.1321e-15		Kif21a	0.682252	0.00175237
Ms4a6c	0.497075	0.726776		Herpud2	0.100417	0.645463		Optn	0.73064	0.143713		Dgkg	0.434476	4.25582e-15		Uqcr10	0.492864	0.0017541
Hook2	0.249706	0.727982		Adrb2	0.742371	0.645987		Gp5	1.55121	0.143835		Sarnp	0.49773	4.42903e-15		Srpr	0.400178	0.00175737
Ulk1	0.151945	0.728406		Trim30d	0.134595	0.6477		Pgm2	0.535716	0.144588		Gpatch4	0.839171	4.58875e-15		Igfbp4	0.713606	0.00176538
Cbl	-0.0583917	0.72928		Capn7	0.0615555	0.648974		Magoh	0.356913	0.144716		B230219D22Rik	0.663395	4.80552e-15		Ube2q2	0.388352	0.00177514
H13	-0.0404658	0.730933		Shisa5	0.159858	0.650257		Ube2j2	0.384134	0.145077		Lars	0.62471	4.82497e-15		Deaf1	0.56069	0.00181868
Acpp	1.05214	0.730933		Il1rl2	0.573295	0.650285		Cisd1	0.561278	0.145077		Nedd8	0.793548	4.84021e-15		Snx7	1.2967	0.00183174
Tmem30a	-0.0265948	0.731694		Tm6sf1	0.420088	0.650897		Brd3	0.241489	0.145669		Washc4	-0.349179	4.87148e-15		Pde5a	0.583076	0.0018339
Galm	0.372477	0.731811		Arntl	0.228301	0.650897		Ipo9	0.262469	0.146449		Hnrnpul2	0.698359	5.04601e-15		Rab3ip	0.586661	0.00183779
Gca	0.246602	0.733022		Dap	0.284251	0.651502		Adss	0.19212	0.146471		Ezr	0.957771	5.05834e-15		Plek	-0.665623	0.00183779
Zfp37	1.17198	0.735062		Prxl2c	0.192976	0.653266		Fundc2	0.444943	0.147006		Dnph1	1.75612	5.22786e-15		Atp1a1	0.397618	0.00186786
Emb	0.0941889	0.736005		Fam102a	0.481254	0.654397		Gm2245	1.62289	0.147945		Myo10	1.05459	5.4928e-15		2810429I04Rik	2.59198	0.00187427
Gm47644	0.627997	0.736516		Etohd2	0.809354	0.654457		Rab1a	0.246154	0.149186		Btk	0.570729	5.7221e-15		Spcs3	0.522543	0.00187427
Irf6	0.583672	0.737748		Mir155hg	0.190552	0.654951		Tex9	0.469066	0.149489		Ubxn1	0.994495	6.57764e-15		Heatr1	0.432562	0.00188049
Gm12963	0.452972	0.738261		Stau1	0.0552063	0.655833		Ssr3	0.294113	0.149838		Snx24	-2.24625	6.6065e-15		Dcaf6	-0.122055	0.00189341
Ccdc62	0.282727	0.739082		Ercc5	0.184863	0.656328		Jun	0.149938	0.150114		Atp5c1	0.58674	6.78192e-15		Pter	0.48017	0.001902
Zfp975	0.114397	0.740376		Oxa1l	0.21142	0.656545		Ascc3	0.12055	0.150297		Hist1h4d	0.688229	6.96993e-15		Slc7a6	0.425338	0.00190738
Trim6	0.229471	0.742767		Abcc4	0.0333356	0.658518		Smdt1	0.527539	0.150458		Prkg1	-0.0290548	7.25472e-15		Aftph	-0.0929391	0.00191371
Itga4	-0.0511335	0.743145		Arl6ip1	0.0635124	0.659129		Gm26839	0.879328	0.150775		Pik3c2a	-1.09259	7.38883e-15		Megf9	0.660063	0.00191532
Homer1	0.168675	0.749466		Nt5dc1	0.0606261	0.659176		Ech1	0.560235	0.150925		Mrpl57	1.14021	7.46256e-15		Ibtk	0.38405	0.0019186
Gm5833	0.468028	0.752336		Hhat	0.253253	0.659834		Rpp21	0.717143	0.150925		Cggbp1	0.584971	7.49326e-15		Psmg2	0.527829	0.00192897
Sdc4	1.06925	0.752336		Ivns1abp	0.0594295	0.659834		Eloc	0.36943	0.150925		Cks2	1.04029	7.76137e-15		Wdr43	0.266432	0.00194146
Synj1	-0.00391454	0.753794		D030028A08Rik	0.159868	0.662013		Gp9	0.9961	0.150971		Usp10	0.779162	7.76173e-15		Ythdc2	0.412446	0.00194187
Arhgef1	-0.00436153	0.755101		Orai1	0.115351	0.668807		Dnaaf2	0.878325	0.15126		Fkbp2	1.49588	7.99689e-15		Uqcrq	0.456354	0.0019467
Plekhg6	1.28331	0.755101		S1pr1	0.489329	0.669761		Wdr45b	0.298954	0.151306		Tle5	0.742906	8.05457e-15		Pacs2	0.545935	0.00197249
Oas1a	0.382595	0.757515		Atxn7l1	0.0214098	0.670889		Stau1	0.245566	0.151393		Spata13	-1.59385	8.24308e-15		Zbtb41	0.514721	0.00197249
Glipr2	0.299162	0.757515		Usp25	0.0126338	0.672232		Atp5c1	0.23394	0.151393		Map3k20	0.559937	8.48214e-15		Meis1	-0.0151181	0.00197249
Prdm5	-0.0310981	0.759022		Prune1	0.34859	0.674489		Atp5k	0.385665	0.151891		Heatr3	0.732259	8.59155e-15		Rcan3	0.818897	0.00197587
Arl13b	0.161107	0.760497		Hk2	0.0987584	0.674489		Rbis	0.357316	0.152071		Slk	0.459668	8.77312e-15		Sox6	0.434615	0.00197992
Rapgef3	0.625028	0.760819		9530018F02Rik	0.434832	0.674827		Polr2h	0.584607	0.152641		Galnt2	0.682939	8.81457e-15		Emsy	0.331008	0.00198236
Dclre1c	0.0898791	0.761166		Nbea	0.0610296	0.674904		Fem1c	0.257812	0.154021		Klhl23	1.06767	9.00553e-15		Cox7c	0.289364	0.00198791
Prpf18	0.100829	0.761166		Rnf217	0.0871595	0.677031		Taldo1	0.414353	0.154115		Apbb1ip	-0.178086	9.03295e-15		5031425E22Rik	-0.185255	0.00198791
Arhgef5	0.308213	0.762758		Castor2	0.252006	0.678052		Glb1	0.256758	0.154339		Ndufc1	1.00901	9.14374e-15		Agap3	0.597764	0.00199247
2310002F09Rik	0.749025	0.765905		Rlf	0.0405839	0.678304		E2f4	0.641983	0.154527		Irak3	-0.516457	9.15868e-15		mt-Cytb	0.0127365	0.00199646
Prtn3	0.086958	0.766018		Snx6	0.0469101	0.682049		Cyc1	0.551017	0.155076		Samd1	1.81243	9.16639e-15		Gphn	0.103249	0.00200936
Klhl7	0.0193904	0.767426		Irs2	0.348939	0.682068		Snhg5	0.58028	0.155076		Magt1	0.625073	9.81408e-15		Eif4enif1	0.409073	0.00203065
Spns2	-0.0398102	0.768518		Zfp758	0.216064	0.683271		Rcc1l	0.622339	0.155721		Tex2	0.627158	1.00714e-14		Chsy1	0.562822	0.0020382
Sumo1	-0.0816546	0.769153		Slc49a4	0.278169	0.684494		Treml2	0.247256	0.155721		Zfp407	0.410837	1.02225e-14		Pde6d	0.534306	0.0020382
Vps53	0.0823478	0.769222		Hmgcr	0.101181	0.684513		Slc16a6	0.290782	0.155888		Kiz	-0.615178	1.03413e-14		Rap1gds1	0.241546	0.00205521
Syt14	0.751695	0.770104		Luc7l2	0.00527916	0.686709		Cdc73	0.162017	0.156072		Deptor	-0.778898	1.05047e-14		Ppp1r15b	0.610605	0.00206449
Scamp1	0.00568098	0.77107		Anxa6	0.236308	0.687396		Trappc10	0.359614	0.156245		Mrpl36	1.30597	1.05755e-14		Nap1l4	0.352509	0.00207471
Atg7	0.0209816	0.771455		Casz1	0.366603	0.687897		Eef2	0.139735	0.156245		Nudt3	0.705948	1.06628e-14		Cct4	0.345482	0.00208828
Serinc5	0.225534	0.771991		Ccndbp1	0.261112	0.688801		Prps1	0.661646	0.15637		Grb2	0.461488	1.09525e-14		Dop1a	0.362742	0.00208874
Mindy1	0.148915	0.772259		Pde7a	0.0270594	0.688801		Wdr61	0.355063	0.15637		Zfp800	-0.144708	1.10448e-14		Myh9	0.296885	0.00209589
Mfhas1	0.210361	0.772614		Sgk3	0.0515596	0.692309		Gatad1	0.256602	0.157564		Dnajb9	-0.777448	1.12044e-14		Arpc4	0.44976	0.00209589
Cd200	0.779266	0.772614		Pigx	0.2074	0.698051		Elf4	0.226493	0.157906		Dpf2	0.917636	1.13344e-14		Psma2	0.416207	0.00210048
3830408C21Rik	0.515438	0.774058		9930111J21Rik2	0.344153	0.699699		Cstf3	0.170609	0.157906		Hnrnpm	0.274613	1.15355e-14		Gpat4	0.596858	0.00210255
Gm26771	1.58728	0.777267		Cd93	0.0710743	0.701042		Kansl1	0.0325874	0.158218		Phtf1	0.699572	1.15868e-14		Pikfyve	0.38484	0.00210444
Col4a5	0.736413	0.779885		Hk3	0.559471	0.70141		Cop1	0.0849933	0.158682		Thap12	1.02287	1.1918e-14		Cxcr4	1.02966	0.00210444
Gm48236	0.905688	0.780034		Armc3	0.497378	0.704572		Nr4a1	0.587203	0.159309		Hprt	0.591165	1.20404e-14		Dcaf1	0.305289	0.00210444
C030037D09Rik	0.270743	0.780766		Taok1	0.0102394	0.704572		Eif4b	0.226467	0.159412		Map4k3	-0.693454	1.2197e-14		Ppfia1	0.407537	0.00211932
Psap	0.0654388	0.782884		Smim6	0.667213	0.706141		Zfp622	0.512179	0.159493		Mad2l1	1.82836	1.33041e-14		Bag4	0.688607	0.00212586
Tgtp1	0.866285	0.7851		Nras	0.083102	0.706141		Hacd3	0.396064	0.159493		Exoc4	0.139652	1.39517e-14		Fam117b	-0.22587	0.00212586
Ldhd	0.743436	0.786958		Neb	0.511726	0.707223		Ogdh	0.207437	0.159493		Dennd4a	-0.0982639	1.46457e-14		Ctnna1	0.363864	0.00214562
AU019990	0.810675	0.787328		Slc15a2	0.184368	0.707904		Naip6	0.536924	0.159887		Eif3i	0.712571	1.48214e-14		P4hb	0.495153	0.00214692
Tmem53	0.572769	0.792247		Tcf12	0.0167183	0.707984		Nav1	0.294914	0.159949		Pcmt1	0.645709	1.514e-14		Zfp961	0.622558	0.00218577
Lats2	0.183998	0.79257		Leng9	0.410989	0.708376		Tax1bp1	0.0902053	0.160569		H13	-0.317727	1.52936e-14		Cltb	0.758041	0.00219119
Dync2li1	0.545369	0.796002		Stx16	0.0410942	0.709309		Stx12	0.372577	0.161209		Phactr2	-0.21124	1.56905e-14		Med26	0.462354	0.0022197
Glipr1l1	1.07823	0.797182		4930556M19Rik	0.438592	0.710554		Hsd17b4	0.373313	0.16124		Hist1h1a	2.31111	1.58759e-14		Fam20b	0.568072	0.0022285
Zfp780b	0.218791	0.797963		Atrx	-0.00796161	0.711006		Zbtb1	0.319176	0.161901		Ccdc57	1.00302	1.60915e-14		Ddx18	0.3869	0.00223252
Usp25	-0.0785334	0.798287		Rbm5	0.0209924	0.714256		Setd5	0.11312	0.162208		Ubash3a	3.3953	1.66286e-14		Idh3a	0.594401	0.00223536
Anxa7	0.0812982	0.798402		Atxn7l3b	0.0269949	0.716365		Ndufs6	0.498193	0.162209		Smad2	0.579349	1.69367e-14		Zfp831	-0.571746	0.0022381
Kynu	0.539824	0.800239		Ngly1	0.0605057	0.717376		Psmb8	0.274789	0.16224		Zfp36l2	-0.0825344	1.70368e-14		Naa15	0.266811	0.00224429
Gm20300	0.557231	0.800239		Rassf6	0.728485	0.718215		Maz	0.462712	0.16242		Ythdf2	0.573145	1.72258e-14		Eda	0.48647	0.0022534
Bfar	0.0415177	0.800239		Itga2	0.429797	0.720017		Itgb2	1.3197	0.16274		Dlg3	1.08431	1.84038e-14		Cep170	0.355699	0.00226354
Rint1	0.00302363	0.801831		Vamp4	0.156192	0.721955		Pde12	0.77385	0.16292		Prrg1	0.840182	1.84931e-14		Abhd17c	0.656743	0.00226354
Cast	-0.0084536	0.803754		Plcg1	0.148928	0.727156		Pgp	0.556621	0.163877		Apaf1	0.703302	1.86477e-14		Ube2l3	0.364674	0.00226354
Prickle3	0.409745	0.804085		1700012D14Rik	0.152483	0.729955		Cbx1	0.235339	0.16433		Fam3c	0.862079	1.98556e-14		Top3a	0.852524	0.00228177
Ccdc173	0.28531	0.804964		Unc93b1	0.193079	0.730365		Dlg3	0.50089	0.164337		Prpf19	1.0335	2.00387e-14		Mipol1	0.326464	0.00233492
Wbp2	0.187614	0.806805		Myo18a	0.0375823	0.730426		Acsl3	0.370647	0.165846		Setdb1	0.646814	2.02271e-14		Myo5c	0.485264	0.00235515
Mtmr14	0.154532	0.808101		Casp6	0.519777	0.732496		Cryzl1	0.291424	0.166736		Naf1	0.741026	2.03375e-14		Elovl7	0.690397	0.00236468
Chst2	1.12976	0.808176		Gm37494	0.108869	0.733613		Rasa1	0.159539	0.166846		Atp5d	0.777438	2.05715e-14		Wtap	0.399733	0.00241767
Epc1	-0.0367742	0.808176		Ppm1k	0.238222	0.735247		Rprd1b	0.274676	0.166846		Sox12	1.74759	2.07901e-14		Chd1	0.236479	0.00241885
Gm49539	0.5084	0.809406		Pdk1	0.0855688	0.736081		C1galt1	0.316765	0.166846		Ostm1	1.31224	2.1648e-14		Slc25a32	0.674636	0.00241885
Atp6v0a1	0.135021	0.812485		Spata7	0.226078	0.736462		Ssr2	0.47374	0.167383		Naa25	0.705851	2.19063e-14		Efcab7	0.678002	0.00242678
Insrr	0.525741	0.813629		Ccdc88a	-0.00658483	0.737389		Plekhf2	0.470547	0.16739		Ppp1r13b	-0.349578	2.19171e-14		Vim	0.393786	0.00247234
Dubr	0.45949	0.814536		Trpc4ap	0.0399501	0.737956		Map2k2	0.367324	0.167429		Aco2	0.737377	2.25845e-14		Phf2	0.542465	0.00247807
Aldh6a1	0.235306	0.814756		Ifngr2	0.462185	0.73804		Ercc8	0.562851	0.168118		Ung	2.25744	2.29313e-14		Ripk1	0.382767	0.00248713
Thap2	0.0918196	0.814756		Arhgef11	0.097915	0.73942		Abcb7	0.213268	0.168563		Pak1ip1	0.959908	2.3984e-14		mt-Nd4l	0.188793	0.00251384
4833420G17Rik	-0.0174618	0.816762		Pus10	0.0554567	0.741651		Pdhb	0.359681	0.16883		Apex1	1.10833	2.41062e-14		Clns1a	0.509782	0.00254324
Stxbp3	0.0595508	0.817132		Bcl10	0.21766	0.741745		Tgif2	0.898016	0.168913		Nsun7	-3.30512	2.4206e-14		Col4a3bp	-0.057291	0.00255724
Csf2rb2	1.11059	0.817446		Sptbn1	0.0261647	0.743538		Asrgl1	0.398226	0.169003		Slc20a2	0.663947	2.53354e-14		Cox10	0.505366	0.00256474
Slc37a3	1.01025	0.818046		Usf3	0.0976407	0.743921		Ddx24	0.237437	0.169603		Ifi44	-2.40362	2.53354e-14		Csnk1g2	0.456357	0.00257311
Ift80	0.0709691	0.818659		Glb1	0.0600572	0.745682		Nob1	0.4346	0.169642		Rrp1	0.778522	2.54446e-14		Nhp2	0.585468	0.00261144
Jade2	0.149597	0.819567		Acap1	0.0975673	0.747053		Fgfr2	0.279478	0.170863		Rsrc1	0.280429	2.54593e-14		Pank1	0.351345	0.00262331
Cep63	0.0974991	0.819744		Vps18	0.324617	0.748301		Zfp263	0.451679	0.171732		Myo9a	0.539905	2.57045e-14		Tmx4	0.347731	0.0026285
Arid3b	0.164323	0.821255		Fndc3b	0.174872	0.748666		Rai1	0.152105	0.171985		Rabgap1	-0.289502	2.59902e-14		2700038G22Rik	0.975087	0.00267857
Pstpip2	0.317466	0.821652		Prrg4	0.246426	0.7503		Spast	0.251979	0.171985		Ppargc1b	0.86782	2.7031e-14		Brpf1	0.649621	0.00267857
Zfp943	0.0993989	0.821652		Ap3s2	0.140518	0.75078		Ucp2	0.515625	0.172529		Hjurp	0.600888	2.70366e-14		Cinp	0.986955	0.00268869
Kdm5a	-0.0799037	0.823267		Sorbs2	0.273779	0.75223		Stk16	0.55865	0.175299		Mtss1	0.842329	2.70366e-14		Fgfr1op	0.417727	0.00269043
Rasgrp3	1.95085	0.82381		Acss2	0.115013	0.752356		Commd1	0.319048	0.176344		Itch	-0.252103	2.71883e-14		Snrnp40	0.466269	0.00270788
Cdhr4	0.888548	0.82389		Pou6f1	0.553964	0.755113		Spty2d1	0.412329	0.176388		Nudt21	0.746734	2.87445e-14		Efcab11	1.73716	0.00272596
Epm2aip1	0.10066	0.825861		Vwa5a	0.115763	0.755804		Psmc5	0.553209	0.176388		Cdk5rap2	0.816248	2.89407e-14		Zdhhc20	-0.0826091	0.00277938
Sh3bgrl	-0.0445587	0.826494		Supt6	0.0692926	0.755804		Rrp7a	0.722356	0.177111		Endod1	3.13156	2.93352e-14		Glrx3	0.347348	0.00280566
Arhgap23	0.0105732	0.826699		Maff	0.347538	0.756715		Sap130	0.262428	0.177111		Oip5os1	0.613842	3.00708e-14		Pbx4	0.619961	0.00280566
Taf1b	0.0342589	0.827261		Ccdc28a	0.174738	0.75699		Sms	0.261255	0.177111		Dck	1.43764	3.0806e-14		Pcnp	0.392538	0.00281039
Phyhd1	0.553849	0.830034		Nol10	0.116063	0.75699		Chmp4b	0.277933	0.177111		Wls	-0.163298	3.26867e-14		Pam	0.305267	0.00281141
Hist1h2be	0.190559	0.832446		Ftl1	0.0355216	0.75699		Tnfaip3	0.984714	0.177161		Atp6v0a2	1.00242	3.34588e-14		Gtf2e2	0.399723	0.0028248
AU040320	0.0244233	0.832698		Med13	0.00980386	0.759033		Ide	0.255924	0.177161		Ilf3	0.626878	3.83025e-14		Ugp2	0.450725	0.00282863
Gucy1a1	0.0540289	0.834111		Spred1	0.00747704	0.762023		Tsr1	0.585203	0.17727		Letm2	-1.20229	3.9435e-14		Nup188	0.447183	0.00284397
Gm27003	0.31094	0.835068		Fam199x	0.174396	0.762023		Cox7a2	0.301959	0.17727		Cenpo	1.40377	4.0562e-14		Ehmt2	0.496043	0.00284446
Sbno1	-0.0894428	0.837434		Bet1	0.169709	0.762119		Mak16	0.510359	0.177411		Cyp2j9	-3.189	4.07602e-14		Snhg1	0.389722	0.00284939
Gm28513	1.30905	0.838488		Lrrfip1	0.023559	0.763619		Rsph3b	0.485178	0.177963		Zbtb11	0.543188	4.07943e-14		Terf1	0.381158	0.00285594
Bmp8a	1.55709	0.838602		Lats2	0.196089	0.764304		Cdk12	0.152632	0.177963		Vdac2	0.714303	4.20569e-14		Psmb3	0.506557	0.00286076
Kdm4d	1.10093	0.839994		Trak2	0.0601551	0.765382		Aggf1	0.30457	0.179282		Ftsj3	1.12537	4.21935e-14		Nudcd1	0.490412	0.00287112
Zfp438	0.0920362	0.840037		Gramd1c	0.208934	0.766886		Gtf2h1	0.289869	0.179458		Zbed4	0.993654	4.23632e-14		Ralgapa1	0.158267	0.00287149
Pld2	0.700009	0.840387		Sec24c	0.146811	0.767439		Glrx5	0.634406	0.179568		Ppil1	1.5227	4.26397e-14		Pfn1	0.342113	0.0028789
Gtf3c2	-0.0464673	0.840387		Eef1b2	0.045915	0.768286		Recql	0.74958	0.17989		Cdk2ap1	1.30984	4.39208e-14		Trp53	0.390904	0.00289996
Dpy19l2	0.827892	0.841729		Fbrs	0.185191	0.770383		Ruvbl2	0.634414	0.18212		Wdr75	0.701892	4.70608e-14		Ctbp1	0.457312	0.0029406
Trpm6	0.716015	0.842619		Akr1b10	0.187513	0.770576		Abhd17b	0.244607	0.182152		Dnaja1	0.462794	4.83813e-14		2410002F23Rik	0.492798	0.00295457
Rnf144b	0.112408	0.8429		Uqcrh	0.0281168	0.770576		Rab40c	0.395621	0.182152		Aimp1	0.720067	5.1786e-14		Ssr4	0.433855	0.0029594
Unc93b1	0.184171	0.847749		Gm2a	0.28605	0.773599		Inf2	0.451208	0.182914		Pkig	0.805126	5.26837e-14		Cspp1	0.332238	0.00296717
Clcf1	0.412433	0.848139		Jdp2	0.318884	0.775949		Nup210l	0.831031	0.183519		Gid4	0.805687	5.28089e-14		Zfp932	0.553986	0.00299318
Cacna2d1	2.01178	0.848384		Akap8l	0.0530875	0.776142		Dnaja2	0.196588	0.183943		Nrk	-2.93812	5.30115e-14		Spc25	1.58125	0.0029992
Klf3	0.114116	0.848618		Puf60	0.0909259	0.77704		Fdps	0.911891	0.184958		Luc7l2	-0.0324584	5.32696e-14		Pcgf5	0.212825	0.00302701
Sh3yl1	0.461132	0.848879		Plin3	0.223361	0.778001		Taf3	0.196647	0.185146		Arpc4	0.781335	5.84035e-14		Npepl1	0.453641	0.00302701
Tulp3	0.45109	0.850506		Ttc38	0.398188	0.778862		Gorasp2	0.356543	0.185443		Tmed9	0.864327	5.92518e-14		Aff1	-0.0451279	0.00306773
Ints6l	-0.0478577	0.850931		Xkr6	0.100058	0.779556		Ctnnbl1	0.319151	0.185659		Npm3	0.846393	6.3073e-14		Arl8b	0.39471	0.00307245
Sh2d4b	0.631478	0.851431		Mib1	0.00817611	0.78039		Nufip1	0.415143	0.186144		Smdt1	1.12649	6.38135e-14		Sin3a	0.356142	0.00308006
Cux2	0.669138	0.851717		Ccnc	0.137385	0.780617		Atl3	0.217517	0.186144		Ndufa12	0.775016	6.40781e-14		Ttf2	0.72954	0.00309798
Plin3	0.188223	0.853593		Zmynd8	0.0103133	0.780735		Nmt1	0.315283	0.18709		Runx1t1	-2.29406	6.40781e-14		D330041H03Rik	0.579983	0.003101
Tbc1d8	0.0777201	0.853903		Tesk2	0.360706	0.783387		Aurkaip1	0.65321	0.187171		P2ry12	1.1029	6.54806e-14		Xrcc1	0.738528	0.00311831
Il16	0.209187	0.853903		Vdr	0.207493	0.784126		Lemd3	0.282222	0.187171		Abca1	-1.56603	6.77344e-14		Lcp2	-0.0906703	0.00312384
Pfkfb4	0.297093	0.854788		Cpt1a	0.0647224	0.786026		Top2b	0.0902058	0.18795		Tfam	0.969903	6.88977e-14		Gm49336	0.39927	0.00314742
Dusp22	1.10954	0.854788		Rin3	0.057963	0.786026		Sypl	0.21749	0.189505		Pnrc1	-0.590364	7.17912e-14		Pomt1	0.88099	0.00314742
Sel1l3	1.30827	0.855059		Apobec1	0.208588	0.786449		Swi5	0.333981	0.189591		Rbm10	0.733952	7.3003e-14		Scd2	0.42617	0.0031499
Gm45669	0.398304	0.855059		Bbs9	0.058527	0.786449		Sub1	0.178007	0.19193		Cox7b	0.631498	7.3003e-14		Lsm6	0.578059	0.00318053
Lrch3	-0.0596718	0.857793		Kif23	0.241748	0.787181		Nus1	0.425303	0.192793		Dbf4	1.11475	7.61048e-14		Arf5	0.481554	0.00318527
Mras	0.413532	0.860146		Snx4	0.0875325	0.787729		Zg16	1.25792	0.192838		H1fx	1.4203	7.88652e-14		Romo1	0.467604	0.00320047
Mier3	0.0578829	0.860812		Nfam1	0.276325	0.788697		Rbpj	0.219986	0.193395		Nploc4	0.792274	7.97811e-14		Macrod1	0.522761	0.00324503
Lonrf3	0.132773	0.861415		Def8	0.105811	0.790191		Ptgs1	0.253708	0.193505		Ssx2ip	1.55952	8.12429e-14		Poglut2	0.661659	0.00325135
Rnf141	0.151437	0.861767		Prkx	0.199819	0.790636		Psen1	0.280234	0.193505		Cd200r1	-1.80413	8.12429e-14		Bcl11a	0.0227438	0.00325135
Tbkbp1	0.242657	0.863424		6030443J06Rik	0.300915	0.791112		Psmb10	0.403387	0.193505		Ltbp1	3.51824	8.12483e-14		Eef1a1	0.0434461	0.00330627
Lipa	0.262184	0.863424		Mrpl48	0.154698	0.792286		Hdac2	0.300917	0.193505		Zfhx3	-0.447455	8.23173e-14		Nrgn	0.362955	0.00330732
Rbm41	0.048472	0.863465		Crlf3	0.0138239	0.796878		Ube2q2	0.208162	0.193505		Xpot	0.646192	8.43051e-14		Mecom	0.0568287	0.00335467
Kazald1	1.21703	0.864622		Krit1	0.0289182	0.799522		Sf3a1	0.399969	0.194808		Cenpc1	0.578317	8.48425e-14		Strap	0.454791	0.00335762
Smarca1	0.913843	0.864622		Fam53b	0.282734	0.799783		Scfd2	0.218144	0.19487		Pomp	0.729048	8.51442e-14		Commd10	0.45537	0.00340041
Lyst	-0.0587419	0.865075		Btrc	0.0487939	0.799817		Mrpl20	0.590635	0.19487		Wdfy3	0.391579	8.74513e-14		Rpn2	0.425459	0.00341226
Il4ra	0.350134	0.86529		Fam117a	0.13916	0.803985		Rwdd4a	0.515678	0.194944		Eml5	-1.1664	8.96675e-14		Smim14	-0.209479	0.00341226
Cd24a	0.0937014	0.869137		Gm34636	0.558288	0.808451		Nab1	0.243232	0.19516		Micos13	0.880467	9.10771e-14		Plag1	-0.257182	0.00342943
Ecscr	0.719847	0.869209		1700096K18Rik	0.853876	0.809523		Rnf168	0.337896	0.195163		Mydgf	1.24433	9.19764e-14		Aifm1	0.433696	0.00342957
Zfp558	0.9186	0.869384		Anxa4	0.198657	0.809677		Hist1h1b	0.686713	0.195609		Ttc13	0.875636	9.42254e-14		Atp6v1g1	0.614725	0.00343577
Map3k13	0.613224	0.871254		Immp1l	0.0751758	0.809907		Kdm5c	0.193407	0.195661		Foxo3	-0.250521	9.55677e-14		Jade3	0.431135	0.00343687
Sike1	0.165981	0.87638		Lztfl1	0.12529	0.811233		Mllt10	0.0561233	0.195692		Eif3d	0.847794	1.01976e-13		Ftsj3	0.616707	0.00345047
Cyth1	0.0419101	0.876628		Traf5	0.299842	0.813801		Mfsd14a	0.311809	0.195932		Thrb	-0.842821	1.12732e-13		Tm9sf1	0.924183	0.00347169
Gm43813	0.292553	0.87779		Lst1	0.139199	0.816273		Srsf10	0.196433	0.195946		Mrpl19	1.01326	1.1381e-13		Camk2g	0.355942	0.00347505
Ramp2	3.84467	0.878229		Tcn2	0.527275	0.817224		Btbd9	0.106419	0.196682		Atp11b	-0.0601044	1.1381e-13		Nrm	1.28285	0.00347505
Catsperg1	0.718963	0.878716		Mc5r	0.446791	0.817489		Tlk1	0.156615	0.197983		U2af2	0.790652	1.16377e-13		Mfhas1	0.635753	0.00351972
Ophn1	0.0489666	0.879489		Efcc1	0.132483	0.819008		Trp53	0.241979	0.199038		Clic1	0.612879	1.19655e-13		Utp18	0.426211	0.00354826
Vmn2r29	0.419498	0.879552		Rab10os	0.272561	0.822903		Wapl	0.149619	0.199601		A330023F24Rik	-1.6957	1.24267e-13		Alkbh1	0.364746	0.00354987
Efna1	1.42794	0.880464		Dip2c	0.0421557	0.827061		Papola	0.0994605	0.199603		Wdr12	0.56455	1.24928e-13		Tmem256	0.448871	0.00354987
Ctbs	0.481941	0.880464		Zfp655	0.131081	0.827173		Rnf19a	0.429121	0.199788		Iigp1	-1.96058	1.27526e-13		Slc36a4	1.01262	0.00357051
Rchy1	0.0587579	0.880464		Ccdc66	0.179599	0.831567		Nudcd2	0.486047	0.199951		Ssbp4	1.4019	1.28648e-13		Rptor	0.336207	0.0035801
Cdk12	-0.0652883	0.880464		Ambra1	0.00986747	0.833486		Smarce1	0.223905	0.200292		Stk4	-0.142393	1.31189e-13		Gmcl1	0.483084	0.0035801
Cadm1	0.670315	0.880517		Slc30a5	0.0397776	0.833676		Kdsr	0.330155	0.200434		Thrap3	0.315635	1.33126e-13		Trim27	0.49014	0.00359123
4833418N02Rik	0.439867	0.880722		Snhg12	0.0627256	0.83418		Cnot9	0.466012	0.200542		Rrp1b	0.811936	1.35502e-13		Tcp11l1	0.479807	0.00362652
Spire1	0.0845119	0.88098		Lyl1	0.133684	0.83418		Btbd7	0.192164	0.200542		Meaf6	0.985692	1.36544e-13		Shcbp1	1.52748	0.00366841
Neb	0.377036	0.881052		Cul9	0.0891998	0.834515		Rbm22	0.34033	0.201683		Eef1d	0.684135	1.4231e-13		Bub1b	1.35129	0.00366857
Tmem117	1.0101	0.881439		Ccni	0.0818049	0.836727		Tmem160	0.635758	0.202		Ssr4	0.721233	1.47504e-13		Chchd1	0.559193	0.0037092
Efr3a	-0.0555378	0.881464		Pold4	0.429843	0.837716		Plcl2	0.182195	0.203075		Galc	-0.886216	1.47504e-13		Ccdc171	-0.0870978	0.00372225
Rassf3	0.169418	0.882128		Mthfd2l	0.13258	0.838354		Ltv1	0.482849	0.203922		Nat10	0.864618	1.52206e-13		Ciz1	0.534879	0.00373034
Ppp6r3	-0.0927939	0.882858		Fig4	0.1312	0.838972		Elavl1	0.169673	0.204753		Fnip1	-0.141433	1.53801e-13		Hbp1	-0.436567	0.00374174
Zxdc	0.160698	0.885734		Lysmd3	0.215978	0.839018		Txnl1	0.233068	0.204755		Utrn	-0.0413331	1.56935e-13		Atxn2	0.345292	0.00375542
Gm31356	1.0672	0.886516		Bin3	0.117751	0.839803		Srpk1	0.250413	0.205514		Ndufv2	0.662071	1.60321e-13		Mettl16	0.39789	0.00376758
Gm16023	0.419067	0.889299		Npc2	0.11606	0.839882		Eif4h	0.225283	0.205958		Plaa	0.669705	1.60859e-13		Thrap3	0.226258	0.00378713
Phlpp1	-0.0230217	0.889447		Bahcc1	0.103278	0.84061		Jpt2	0.462075	0.206245		Bcl2l1	1.0716	1.611e-13		Metap2	0.328996	0.00379307
Kyat1	0.405815	0.8914		Ivd	0.19288	0.841685		Eif2b3	0.325769	0.2067		Hspa4l	0.630237	1.67504e-13		Ddost	0.656606	0.00383074
Wdr41	0.0573365	0.891447		Itgav	0.0644508	0.842608		Bub3	0.441869	0.207018		Stard4	0.742288	1.71474e-13		Gins4	1.04183	0.00384632
Sec14l1	0.157866	0.892465		Mtif2	0.0538796	0.84331		Desi1	0.471353	0.207089		Usp32	0.357577	1.72947e-13		B3galt1	0.339043	0.00384738
Apbb1	1.0234	0.893484		Ubald2	0.207041	0.843379		Ilf2	0.258736	0.208607		Sh3rf1	0.721385	1.82061e-13		Flt3	0.827691	0.00385289
Zfp512	0.0297795	0.89436		Gm28112	0.904131	0.844036		Tecpr2	0.412721	0.209468		Ebna1bp2	1.01523	1.84983e-13		Ncaph	2.08031	0.00396075
Gsdmd	0.174253	0.894424		Maml1	0.186006	0.844036		Atad3a	0.359608	0.209468		Ppa1	0.809945	1.87999e-13		Fundc2	0.517365	0.00396385
Lysmd1	0.57116	0.894477		4931406C07Rik	0.123462	0.849218		Pdss1	0.340034	0.210295		Dnajc21	0.843979	1.90632e-13		Mfsd10	0.868269	0.00396403
Zfp595	0.211347	0.894483		Traf3ip2	0.37493	0.849218		Lhfpl2	1.29858	0.210956		Fundc2	0.923166	1.90885e-13		St3gal4	0.305619	0.00396841
Gm50237	2.41651	0.895807		Smad1	0.0894449	0.849218		Nsfl1c	0.408186	0.211593		Glrx5	1.27781	1.95285e-13		Polr1a	0.403159	0.00398947
Dexi	0.253345	0.89652		Csrnp3	0.962107	0.849218		Samd1	0.884753	0.212693		Vkorc1l1	0.538706	1.96712e-13		Usf2	0.525701	0.00400917
Mecp2	-0.0400084	0.897369		Dhdh	0.221425	0.849357		Ttc7b	0.217592	0.212888		Tbxas1	-0.0833377	1.97403e-13		Morc3	0.343197	0.00406001
Sema3e	0.656476	0.897918		Nfya	0.042701	0.849505		Psma5	0.3204	0.213621		Slc7a6	0.725648	1.98428e-13		Neurl3	-0.522906	0.00414729
Tmem220	0.768094	0.898524		Ubr2	0.00858983	0.851254		Ndufc1	0.418259	0.214159		St6galnac3	-0.180501	2.03101e-13		Map4	0.433643	0.00418265
Cpt1c	0.721246	0.898854		Zfp184	0.420375	0.853466		Kdm2b	0.233562	0.214247		Rbm27	0.543763	2.07586e-13		Plod2	0.58704	0.00421384
Fgf12	0.910354	0.899412		Zmat5	0.272465	0.854375		Hist1h4i	1.2698	0.214427		Map3k1	-0.850834	2.10647e-13		Lsm2	0.712731	0.00421751
2410017I17Rik	1.02879	0.899714		Fam227a	0.663775	0.854375		Fem1b	0.460127	0.214427		Pms2	1.05361	2.11829e-13		Prmt5	0.513113	0.00421751
Edem2	0.103615	0.901076		Wdr44	0.0686006	0.857755		Chaf1a	0.58207	0.214921		Gtpbp4	0.656231	2.24188e-13		Tecpr2	0.5209	0.00422583
Fbxl17	-0.0480017	0.901753		Map9	0.231758	0.859662		BC005561	0.271224	0.214947		Atp2a3	0.631376	2.4597e-13		Umad1	0.345601	0.00423068
Zranb1	-0.0663767	0.903057		Fgfr2	0.0654792	0.859779		Cuedc2	0.449073	0.215346		Brd7	0.629755	2.52667e-13		Atf1	0.394915	0.0042435
Gm35722	1.48915	0.903991		Tmem106b	0.163103	0.859779		Maco1	0.203748	0.216071		Ppif	1.11755	2.5542e-13		Fabp5	0.778245	0.00424506
Nrxn2	1.20165	0.904213		Gabarapl1	0.0875748	0.860698		Eefsec	0.231396	0.216244		Xpnpep1	1.04838	2.68053e-13		Pde1c	-0.3003	0.00434656
Man2c1os	0.24085	0.904658		Mgst1	0.698043	0.861837		Tatdn2	0.752465	0.216244		Git2	-0.160322	2.68945e-13		Syt9	3.16002	0.00436269
Kcnk5	0.0675987	0.905594		Peg13	0.292454	0.862126		Itpa	0.640809	0.216263		Gmcl1	0.841841	2.70018e-13		Scfd2	0.301334	0.00437429
4930471E19Rik	0.620255	0.908926		Gm20539	0.444767	0.862867		Ccnd2	0.0821358	0.216984		Nsmce4a	0.964969	2.70018e-13		Ptpn11	0.425963	0.00439132
Tead2	0.356004	0.91015		Polr3b	0.0809235	0.863018		Stk40	0.527151	0.217777		Smg7	0.441508	2.70173e-13		Pdap1	0.444188	0.00445845
Med12	0.169797	0.910587		Alox5ap	0.076315	0.866305		Ik	0.272858	0.217823		Eif4b	0.49338	2.73637e-13		Igf1r	-0.000637397	0.00446396
Parp3	0.336903	0.91091		Slc29a3	0.377817	0.868469		G3bp2	0.206221	0.218744		Gcn1	0.789056	2.79115e-13		Ppp1cc	0.407594	0.00449074
4930517O19Rik	0.722648	0.911666		Mroh1	0.238446	0.86893		Smndc1	0.36284	0.218744		Setdb2	0.992006	2.84961e-13		Slc29a1	1.38762	0.00450142
Btbd3	0.157874	0.912796		Adamts12	0.243688	0.872058		Eif1b	0.431568	0.220201		Cox10	0.883206	2.87772e-13		Tmem165	0.404522	0.00450142
Rnf41	0.110003	0.913		Wdr41	0.0959306	0.873375		Pcbp2	0.156606	0.220244		Nf2	0.702621	2.90901e-13		Tmem181a	0.489984	0.0045148
Ak5	1.63793	0.913953		Max	0.0729748	0.873836		Zfp236	0.277164	0.220437		Tspan32	0.585137	2.9588e-13		Odf2	0.386544	0.00457408
Epha5	0.664894	0.914084		Gstt2	0.265438	0.875509		Hexb	0.0729604	0.220465		Ppp2r3a	-0.341819	2.99444e-13		Prpf3	0.458766	0.00457493
Coro2b	0.264224	0.914176		Abcg2	-0.004126	0.878628		Mkln1	0.10605	0.220678		Stub1	1.10569	3.03177e-13		Fli1	0.0152713	0.00458621
Nhsl2	0.344108	0.916362		Sec16a	0.105527	0.881534		Tcof1	0.274192	0.220678		Llph	0.711137	3.08081e-13		Atp5g1	0.411759	0.0045971
Krit1	-0.0853977	0.917014		Gata3	0.167138	0.881536		Vasp	0.394689	0.220855		Tmed2	0.680158	3.1523e-13		Arhgdia	0.533021	0.00460844
Fbn1	0.961059	0.91716		Synj1	0.0488899	0.885454		Fam104a	0.361248	0.221335		2610507B11Rik	0.652051	3.21445e-13		Mphosph10	0.466502	0.00463033
Rhbdf1	0.81505	0.917307		Rilpl2	0.209072	0.88681		Smchd1	0.100342	0.221545		Helb	0.913259	3.25258e-13		Rabggtb	0.520683	0.00465783
Ctdsp2	0.0803618	0.918162		Arhgef28	0.196941	0.886989		Cep76	0.933364	0.222005		Nptn	0.541172	3.32882e-13		Glod4	0.450773	0.00466761
Slc6a15	0.0558447	0.920777		Zfp943	0.119383	0.89185		Tcea1	0.209049	0.222264		Ccnd2	0.208215	3.33295e-13		Ppip5k2	0.312577	0.00467698
Rab6b	0.228321	0.92137		Nckap5l	0.48223	0.8919		Chchd1	0.43455	0.223061		Hoxa5	-1.7578	3.33708e-13		Myo1c	0.644371	0.00468743
Casp1	0.252009	0.922357		2310015A10Rik	0.203252	0.892277		Aebp2	0.215809	0.223352		Abcf2	1.41746	3.49586e-13		Tle4	-0.0620715	0.00469492
Cadm2	0.758989	0.922431		Ust	0.80615	0.892708		Cox17	0.411947	0.224016		Gins3	2.09107	3.50397e-13		Mad2l1	0.971598	0.00469814
Tet1	-0.0316171	0.922518		Lyz2	0.113138	0.894353		1810058I24Rik	0.530807	0.224939		Ewsr1	0.344651	3.65294e-13		Hexb	0.100886	0.00470781
Edc3	0.0649615	0.922518		Ep300	0.0112074	0.894778		Hist1h2bg	0.911436	0.225785		Col4a1	-1.35247	3.90202e-13		Invs	0.344579	0.00470781
Usp8	-0.0187181	0.923557		Zfp260	0.144551	0.897121		Nr2c2	0.102677	0.225785		Tmem135	-0.158861	3.95012e-13		Cacybp	0.415692	0.00473213
Enah	0.465126	0.923789		C130046K22Rik	0.574999	0.899345		Taf2	0.259769	0.225844		Cenpf	1.87225	3.97635e-13		Bdp1	0.30175	0.00473213
Ccl4	0.364525	0.923789		Dop1b	0.17928	0.899446		Fam98b	0.275579	0.225844		Cep250	0.768572	4.02269e-13		Psmb4	0.402074	0.00473213
Chst15	0.417161	0.925183		Chrnb1	0.301236	0.899446		Gm28791	0.765235	0.225844		Sgo1	2.55215	4.04033e-13		Nop2	0.623618	0.00474271
Hmcn1	0.532711	0.925299		Iqcb1	0.0463988	0.899808		Vti1a	0.138829	0.225844		Acvr2a	-0.802157	4.04033e-13		Twsg1	0.686	0.00477387
4930412C18Rik	1.06921	0.925688		Rgl1	0.159084	0.900092		Stub1	0.49778	0.226417		E2f4	1.28814	4.10571e-13		Bora	0.408927	0.00478041
Pja2	-0.0356217	0.926586		Ggnbp2	0.0078213	0.901994		Ddx1	0.288547	0.226417		Nfkb1	-0.139012	4.23122e-13		Dgkh	0.463875	0.00478633
Rbm12b1	0.394195	0.928891		Tmem30a	0.0535753	0.902358		Pola2	0.412851	0.227016		Scaf4	0.489068	4.35365e-13		St13	0.290151	0.00478633
Ctnnd1	-0.0371633	0.931462		Klhl28	0.139492	0.902383		Orc1	0.769949	0.227134		Ckap5	0.552512	4.70367e-13		Tbc1d5	0.138985	0.00483861
Ash1l	-0.0435062	0.931535		Smim10l1	0.161244	0.902621		Aldh9a1	0.488499	0.227828		Ppp1r7	0.850451	4.88406e-13		Haus5	1.36193	0.00483861
Sirt2	0.179599	0.932101		Unkl	0.129622	0.902827		Dcaf7	0.349228	0.227828		Snrpb2	1.01467	4.88767e-13		Hs2st1	0.311397	0.00485337
Gm45397	1.45211	0.932358		Zfp182	0.0605853	0.902957		Atxn7l3	0.797298	0.229969		Dleu2	0.389379	5.02294e-13		Fam217b	1.04601	0.0048616
Rdh10	0.252048	0.932573		Rasgef1b	0.106955	0.905036		Tal1	0.210387	0.230449		Denr	0.836534	5.02333e-13		Carmil1	0.864472	0.0048616
Nxpe4	0.761293	0.932579		Svbp	0.399599	0.905036		Lig3	0.374695	0.23065		2024-09-07	0.40592	5.16783e-13		Casc4	0.39378	0.00487157
Dnal1	0.461496	0.933573		Zfp281	0.181187	0.905205		Rrm1	0.30477	0.231299		Tubb4b	0.819108	5.43196e-13		Cep41	0.613815	0.00487651
C1ra	0.471337	0.933573		Mccc1	0.159855	0.9066		Slc35a3	0.280122	0.231345		Cwf19l2	-0.352376	5.5117e-13		Cox7a2	0.390777	0.00487651
Gm33373	0.906576	0.934632		Gm30881	0.391566	0.9066		Ppp1r12c	0.313398	0.231345		Ndufs6	1.05047	5.81314e-13		Hmgn5	0.466221	0.00488341
Gm20429	2.01159	0.934755		Il17re	0.472977	0.906673		Ncoa5	0.26008	0.231345		Tet1	-0.40762	5.90323e-13		Hlcs	0.400988	0.00489742
Fgfr3	0.738308	0.935135		Acvr1b	0.173238	0.90679		Jpt1	0.501071	0.231345		Vps50	0.667232	5.95241e-13		Ppp2r3a	0.305994	0.00492595
Gm16675	0.268114	0.935135		Pdgfd	0.0874684	0.90679		Klhl15	0.347991	0.232153		Appl2	-1.38133	5.95241e-13		Rtel1	0.905459	0.00492868
Itpkb	0.0164877	0.937321		Ccz1	0.0610728	0.90751		Ube2e3	0.189505	0.233199		Scfd2	0.46084	6.00055e-13		Dnajc27	0.706264	0.00493431
Ifi213	1.41556	0.938403		Lin7c	0.13138	0.909971		Rnasek	0.601264	0.234824		Ago2	0.468472	6.03516e-13		Sdha	0.337757	0.00497632
Podnl1	1.07067	0.942161		Ppm1l	0.11087	0.912113		Zcchc4	0.412544	0.236135		Gpi1	0.615681	6.11806e-13		Magi2	0.344612	0.00497727
Epas1	1.29804	0.943773		Ddx54	0.136879	0.912119		Ecd	0.320786	0.23629		Nuf2	3.59481	7.50797e-13		Grk6	0.602324	0.00500148
AW549877	0.124936	0.943773		Plekho1	0.184224	0.912119		Srsf9	0.645578	0.236354		Adipor2	-0.206318	7.55172e-13		Cnot1	0.199379	0.00500652
Cyp27a1	1.2388	0.945717		Kcnq1ot1	0.00696792	0.913564		Ccdc59	0.378896	0.236409		Lrrc20	1.8063	8.11173e-13		Blvra	0.729033	0.00500662
Prnp	0.43932	0.947697		Adssl1	0.381295	0.916129		Pum3	0.256788	0.236409		Csk	0.805818	8.50358e-13		Cbx6	0.366671	0.00500662
Kctd12b	0.610361	0.947879		Ermard	0.168557	0.917514		Siva1	0.467996	0.236505		Mtpn	0.6194	8.64503e-13		Isg20l2	0.672363	0.00500894
Brox	0.0887986	0.948778		Myo1g	0.195897	0.917928		Uba2	0.300407	0.2381		Lst1	-1.64947	8.64503e-13		Prickle1	0.447415	0.00507162
Nfix	-0.0627884	0.949091		Gm4117	0.451445	0.918745		Nfya	0.228029	0.239978		Mnd1	1.84571	8.79819e-13		Tgs1	0.351144	0.00507162
Stx5a	0.0221048	0.949765		Kdm4c	0.00369626	0.918745		Dnaja1	0.174082	0.24142		Mrpl13	0.865173	9.0289e-13		Rin3	0.352925	0.00507162
Rasa2	-0.0028395	0.950164		Bace1	0.24211	0.921089		Ndufs2	0.435917	0.242074		Tmem160	1.29647	9.37202e-13		Fancb	1.36047	0.00507162
Pigv	0.301788	0.950164		Aspa	0.279635	0.921104		Ndufa3	0.337585	0.242074		Mphosph8	0.599911	9.53626e-13		4930519L02Rik	0.471437	0.00509857
Asxl3	1.04627	0.9512		Slc16a9	0.155081	0.921566		Cmc1	0.279714	0.242215		Dlst	0.718824	9.59083e-13		Mrpl42	0.512997	0.00511432
Sirt5	0.283128	0.951476		Mast3	0.162765	0.921891		Ttll4	0.300679	0.242649		Rbm5	-0.107153	9.60645e-13		Golt1b	0.928464	0.00516171
Ddhd2	-0.0404015	0.951624		0610030E20Rik	0.160284	0.922059		Imp3	0.392014	0.24355		Ddost	1.13059	9.65668e-13		Ptch1	0.478186	0.00518629
Plxna3	0.629557	0.952086		Abi3	0.302604	0.924108		Smim15	0.585331	0.243632		Rab8b	-0.216297	1.00093e-12		Nfatc2ip	1.09376	0.00526436
Gm12743	0.244514	0.952504		P2ry10b	0.841518	0.926679		Sla	0.329741	0.243671		Fxn	0.959097	1.02679e-12		Polr3k	0.774827	0.00530061
1810034E14Rik	0.527125	0.954752		Plrg1	0.302596	0.927541		Gm26749	0.532626	0.243941		Slc38a1	0.453333	1.02921e-12		Kif2a	0.270145	0.00531526
Cept1	-0.0333703	0.956787		Serpinf1	0.284513	0.927887		Bsg	0.337954	0.244273		Htt	0.521929	1.04944e-12		Ocrl	0.0149358	0.00532251
mt-Nd5	-0.0364466	0.960776		4933421O10Rik	0.53274	0.929152		Uqcc1	0.238649	0.244356		Thoc3	1.03434	1.06771e-12		Psmc4	0.720854	0.00536251
Bmerb1	0.72729	0.961547		Nsrp1	0.0714047	0.92969		Nup188	0.302457	0.24443		Asah2	-0.635011	1.07241e-12		Brix1	0.413987	0.00537055
Gm15787	0.326041	0.961964		Ric1	0.0411521	0.930855		Arf5	0.344729	0.244512		Bcl11a	-0.0892129	1.08726e-12		Pdik1l	0.685433	0.0054014
E430024I08Rik	0.207385	0.963528		Adipor1	0.110702	0.933653		Psme2	0.400657	0.244733		Tmtc2	-0.215701	1.09125e-12		Psmb2	0.367963	0.00540147
Rbms3	0.566595	0.963579		Vps41	0.0240654	0.934938		Rbm15	0.268723	0.245652		Arhgap21	0.47637	1.15678e-12		Scml2	0.6552	0.00543688
Tmem8	0.444582	0.964572		Galk2	0.033344	0.934938		Pfdn5	0.230734	0.246228		Rttn	0.565612	1.17889e-12		Mob3b	0.428548	0.00544013
Slc27a1	0.313881	0.964671		Amn1	0.111611	0.935005		Tm9sf1	0.727679	0.246377		Ifi47	1.14662	1.19957e-12		D130040H23Rik	0.417641	0.00549812
Zfp369	0.0747868	0.965207		Chmp1b	0.237914	0.935005		Adcy9	0.130563	0.246616		Hnrnpdl	0.52566	1.22447e-12		Gpr180	0.741556	0.00549812
Habp4	0.424723	0.966751		Egln3	0.436122	0.935127		Mrps21	0.486682	0.24739		Ints2	0.76339	1.24816e-12		Lsm8	0.656501	0.00549812
Adck2	0.324216	0.968129		Zer1	0.174874	0.936217		Rab37	0.521791	0.247457		Phf12	0.564899	1.28193e-12		Caprin2	0.639783	0.00553189
Alg2	0.118505	0.96877		Trim59	0.294941	0.937087		Mri1	0.306915	0.247963		Abcc1	0.440377	1.286e-12		Rnaseh2c	0.590976	0.00553197
Tm4sf1	2.04088	0.970731		Rnmt	0.0711849	0.937087		Plekho2	0.391251	0.248369		Psmd4	0.745709	1.28683e-12		Pnp	0.429274	0.00553826
Tbc1d2	0.261757	0.971293		Dusp11	0.0673348	0.937087		Pop1	0.546401	0.248418		Nvl	0.605051	1.29742e-12		Slc3a2	0.384512	0.00553934
Gm14302	0.587534	0.972198		Gabre	0.48798	0.937087		Stat5a	0.28868	0.248473		Shisa5	-1.78705	1.31522e-12		Gm16091	1.06027	0.00555378
Jag1	1.09754	0.972198		Klhl12	0.113764	0.938293		Zbtb25	0.479116	0.248597		Dock5	0.630285	1.33304e-12		Cox17	0.516938	0.00555378
Faxc	0.510229	0.97286		Fam222b	0.103373	0.938523		Mrfap1	0.295493	0.250021		Edf1	0.921513	1.34357e-12		Fam185a	0.378453	0.00555378
Loxl3	0.529337	0.97286		Pip4p2	0.0652791	0.939983		Nop2	0.493742	0.250257		Bri3bp	0.918898	1.41566e-12		Hmgb3	0.480681	0.0055681
2310058D17Rik	0.412062	0.973916		Gpam	0.300398	0.940692		Prpf4b	0.165986	0.250257		Psme3	1.3357	1.42544e-12		Calu	0.431747	0.0055872
Htra3	2.09715	0.97401		Tns3	0.0778291	0.942748		Prpf8	0.234846	0.250499		Lsm4	0.847279	1.48073e-12		Hipk3	0.347077	0.00563814
Il7	0.324289	0.975452		Mynn	0.176878	0.943141		Dnph1	0.756902	0.250575		Gp5	2.95535	1.48073e-12		Sp100	-0.172412	0.00564101
Cd200r4	0.674978	0.976643		Cuedc1	0.0518579	0.943189		Rars	0.282051	0.250894		Tacc3	1.92393	1.48073e-12		Dus4l	0.561095	0.00568221
Malt1	0.0127869	0.977455		Lrrn4	0.532056	0.944586		Cdc16	0.340596	0.250894		Wdr5	0.840583	1.48902e-12		Nop14	0.4392	0.0056954
Trim68	0.363032	0.977916		P2rx7	0.745315	0.946314		Ilkap	0.302919	0.25111		Meis1	-0.0281125	1.55589e-12		Gxylt1	0.47662	0.0056954
Gm20125	1.30105	0.97852		Grasp	0.334775	0.946485		Emsy	0.191823	0.251389		Dazap1	0.706096	1.58523e-12		Ip6k1	-0.160378	0.00572183
Sned1	1.26747	0.978777		Wdr33	-0.00527984	0.947025		Psma1	0.274284	0.252099		Snx9	0.705393	1.58523e-12		Samd1	0.931268	0.00575336
Mark2	-0.0757999	0.97941		Zfp65	0.208258	0.94703		Phgdh	0.308637	0.252252		Hnrnpr	0.369535	1.58677e-12		Msra	0.295834	0.00575336
Acap2	-0.0283039	0.980421		Spata1	0.128989	0.947678		Eif4enif1	0.256345	0.252629		Polr3g	1.02697	1.59629e-12		Tcf12	0.0607685	0.00580077
Carns1	0.239166	0.980421		Slc2a1	0.25872	0.947765		Stk11	0.451879	0.252684		Tcf3	0.854829	1.67883e-12		Nedd8	0.426886	0.00580892
Nynrin	0.235077	0.980421		Capn5	0.218511	0.949951		Gtf2b	0.399994	0.25354		Zfp91	0.419815	1.68467e-12		Ctcf	0.325696	0.00587694
Nadk2	-0.0610663	0.981575		Pink1	0.26907	0.953188		Tnks	0.148487	0.25417		Fasn	1.29363	1.70039e-12		A330040F15Rik	1.38615	0.00590125
Irf7	0.702781	0.982027		Wdr45b	0.0613206	0.953706		Rad23a	0.668118	0.254421		Nup214	0.605105	1.79471e-12		Ube2i	0.356347	0.00597347
Sema4b	0.108344	0.983202		Mettl27	0.206495	0.954521		Inip	0.434361	0.254498		Ubr5	0.364106	1.86659e-12		Ppp1r8	0.652315	0.00598275
Clk4	-0.0484332	0.983202		Nek7	0.00339296	0.954798		Taf4	0.392512	0.254549		Cand1	0.573395	1.9115e-12		Ndufs6	0.564438	0.00598275
Gtf2i	-0.0882633	0.985819		Nim1k	0.300955	0.955094		Gna15	0.415044	0.254564		Fam104a	0.835274	1.94897e-12		Cdc16	0.451604	0.00599591
Ercc5	0.128985	0.985913		Ncoa1	0.0162201	0.956068		Atp6v0a2	0.415791	0.255501		Tcp11l2	-2.13688	2.04395e-12		Tomm70a	0.310155	0.00599591
9530062K07Rik	0.779641	0.986275		Inpp5k	0.124353	0.958975		Ube2m	0.511681	0.255686		Alg6	1.17844	2.05897e-12		Obsl1	0.675066	0.00599591
Apbb2	0.291598	0.989098		Snx13	0.0268696	0.962533		Gripap1	0.272589	0.255772		Hp1bp3	0.522918	2.06512e-12		Trappc9	-0.0795134	0.00601397
Gpr132	0.215053	0.990106		Fkbp7	0.3507	0.9635		Ghitm	0.31304	0.255966		Helq	1.31247	2.07028e-12		Ilf2	0.369385	0.00602402
Stim1	-0.0650642	0.990642		Rab2b	0.207755	0.963625		Alad	0.778748	0.256061		Ddx10	0.389295	2.0808e-12		Fto	0.200164	0.00604539
Ston2	0.194339	0.993302		Gm40841	1.08476	0.964384		Atxn2	0.206425	0.256666		Cep85l	-0.48533	2.09407e-12		Cenps	1.6468	0.00606668
Oas1g	0.764857	0.993411		Kif17	0.39884	0.964384		Eif4e2	0.364689	0.256771		Rprd1b	0.624307	2.1601e-12		Clic4	0.369761	0.00606668
Gm10848	0.339677	0.994486		Znrd1	0.232725	0.964521		Ggnbp2	0.159303	0.25742		Rnf157	1.0577	2.18789e-12		Sox12	0.984698	0.00610831
Prkaa2	0.100222	0.995794		Rbm4b	0.264037	0.967487		Cul3	0.113722	0.258855		Cs	0.840382	2.19653e-12		Lsm4	0.465796	0.00611796
Vsig10	0.245882	0.995929		Mcts1	0.0643339	0.9682		Pgrmc2	0.488847	0.260969		Spast	0.609406	2.25031e-12		Slc22a15	0.489805	0.00612572
Kcnip1	0.464051	0.996974		Hmox2	0.0702364	0.968571		Slc25a3	0.146453	0.261357		Uhrf1bp1l	0.528792	2.47763e-12		Myg1	0.8989	0.00614688
Rhoq	0.124011	0.997089		Selplg	0.237298	0.969316		Hsf1	0.480986	0.263558		St3gal1	-0.148364	2.50059e-12		Pafah2	-0.377084	0.00614755
Axl	0.583342	1		Ogfrl1	0.0323777	0.969316		Senp5	0.239328	0.264507		Aplp2	-0.688363	2.53024e-12		Ccm2	-0.0820326	0.00617264
Tmem59	-0.0333957	1		Luzp2	0.273655	0.972045		Sfpq	0.0617726	0.265173		Ccdc15	0.818222	2.55615e-12		Vars	0.418842	0.00618101
Stx1a	1.62086	1		Copb1	0.0506344	0.972045		Snrpa	0.406053	0.265173		Tomm7	0.637093	2.55615e-12		Phf21a	0.0137897	0.0061916
AW112010	0.138427	1		Plk2	0.355372	0.974866		Pi4ka	0.19743	0.265173		Ulbp1	1.18608	2.58355e-12		Ankrd49	0.443725	0.00619669
Pot1b	-0.0383027	1		Kyat3	0.312435	0.97502		Setd2	0.140556	0.265173		Taf4b	0.824974	2.67153e-12		Atp2b4	-0.0330755	0.00620566
Ttc5	0.0802664	1		Slc37a1	0.0748367	0.981931		Carm1	0.396724	0.265173		Ruvbl1	0.74728	2.79627e-12		Cisd1	0.636917	0.00624067
Lama3	0.949078	1		Syne3	0.070472	0.983311		Lcor	0.117232	0.267135		Cenpu	1.89627	2.79627e-12		Mrtfa	0.326538	0.00624191
Nek3	0.278124	1		Unc5cl	0.27039	0.983311		Orc6	0.372192	0.267694		Tnpo3	0.433643	2.80637e-12		Sars	0.521145	0.00627405
Cpne3	0.0297801	1		Trp53bp2	0.160967	0.983901		Rac1	0.237141	0.268226		Immt	0.574341	2.82531e-12		Dcakd	0.540914	0.00630353
Arhgap12	-0.0145697	1		Arrdc4	0.233045	0.98397		Ufd1	0.355006	0.268335		Cd3eap	1.2516	2.856e-12		Inpp4b	-0.0809294	0.00633005
Fn3k	0.726895	1		Glmn	0.0968569	0.984279		Kdelr1	0.402622	0.269043		Haus4	1.11367	2.8824e-12		Pdia5	0.791502	0.00639659
Rida	0.215316	1		Gpcpd1	0.0210155	0.985759		Becn1	0.331274	0.2691		Csgalnact2	0.73347	2.9235e-12		Ap1ar	0.417345	0.00641863
Ctsb	0.109584	1		Pclo	0.281393	0.989894		Zzef1	0.154745	0.2691		Tbc1d23	-0.501396	2.92468e-12		Scrib	0.997868	0.00643959
1700123M08Rik	0.274003	1		Tsga10	0.210954	0.989911		Chek1	0.606674	0.269433		Oga	-0.217413	2.94346e-12		Park7	0.389456	0.0064396
Acp2	0.268431	1		Gm40645	0.541127	0.990992		Hist2h2ac	0.687261	0.270332		Ndufb5	0.848924	2.95645e-12		Vopp1	0.528145	0.0064396
Tnrc18	-0.012304	1		E130308A19Rik	0.0418853	0.992109		Exoc2	0.113845	0.270332		Map3k5	0.585217	2.96902e-12		Abcc4	0.328503	0.00644061
Gm36266	0.371101	1		Tom1	0.221451	0.993044		Sdsl	0.539066	0.272593		Ndufa5	0.924418	2.97378e-12		Gulp1	-0.105739	0.00647254
Rras	0.502058	1		Kcmf1	0.0127322	0.993469		Ccar2	0.453016	0.273762		Ndufb10	0.934706	3.07578e-12		Psmd7	0.374077	0.00656165
Zfp30	0.457436	1		Slc35b3	0.113184	0.994408		Dgkg	0.167295	0.27429		Naca	0.312877	3.10889e-12		Nsd3	0.18778	0.00659092
Gprc5b	0.482366	1		Slc25a26	0.0851661	0.994408		Dnajc3	0.221256	0.27429		Eef1b2	0.217577	3.20774e-12		Ccdc122	0.480744	0.00659371
Ifngr2	0.319123	1		Tgoln1	0.0819047	0.994408		Abcd3	0.268523	0.274836		Carnmt1	0.597031	3.22033e-12		Rpn1	0.435436	0.00660146
Glmn	0.0684264	1		Mthfr	0.359463	0.994408		Nbn	0.411767	0.275175		Ddb1	0.67848	3.31816e-12		Usp6nl	0.329111	0.00660366
Gm20045	0.388658	1		Ppp6r2	0.0670259	0.995355		Usp42	0.475766	0.275238		Utp11	0.792791	3.44187e-12		Rbm25	0.088874	0.00662271
Ap4s1	0.0329723	1		Atp11c	0.02709	0.997841		Tent5a	1.68554	0.275954		Hdac8	-0.173648	3.44711e-12		Mtmr2	0.377807	0.00662271
Snx2	-0.0332101	1		Dcaf17	0.0558058	0.997841		Srfbp1	0.344893	0.276831		Casp7	0.749752	3.45236e-12		Lmln	1.32511	0.00662405
Pou2f1	-0.0619814	1		Rnf2	0.0667419	0.999097		Ctdspl2	0.193513	0.277066		Hsd17b11	-1.11219	3.60674e-12		Zw10	0.692843	0.00666036
Vps26c	0.247641	1		Pcdh7	0.0440363	1		Inpp5b	0.335591	0.278414		Ubn1	0.509766	3.67343e-12		St5	1.12025	0.00667026
Ltbp3	0.167565	1		Eepd1	0.0877127	1		Urb2	0.579567	0.279093		Prep	0.713966	3.733e-12		Dlgap5	1.66079	0.00669702
Tm2d1	0.0677561	1		R3hdm2	0.00503983	1		Ppa1	0.321312	0.279093		Isy1	0.759344	3.78207e-12		Ptpa	0.400437	0.00670875
Tmem202	0.846601	1		Efr3a	0.0171039	1		Golt1b	0.71131	0.279093		Ogfrl1	0.539245	3.85286e-12		Zfp507	0.401808	0.00675862
D930020B18Rik	0.883567	1		E230016M11Rik	0.324588	1		Cops6	0.604647	0.279093		Prtn3	-1.19373	3.88242e-12		Eef1d	0.38303	0.00680553
Stx7	0.0782628	1		Pick1	0.219281	1		Atxn2l	0.333277	0.279093		Rack1	0.176232	3.93561e-12		Ift74	0.5566	0.00680858
Izumo4	0.434983	1		Pdlim5	0.072178	1		Anapc13	0.50799	0.279594		Gk	0.787281	3.93752e-12		Ptp4a2	0.193136	0.00680858
Pou6f1	0.432883	1		Tmem50a	0.0342062	1		Cry1	0.554851	0.279842		Polr1a	0.643573	4.01276e-12		Senp7	-0.0764274	0.00681237
Fads3	0.790327	1		Gm20559	0.0815757	1		Pde10a	0.878206	0.280243		Gimap5	-2.2861	4.03133e-12		Vcp	0.257955	0.00683605
Map2k4	-0.0709503	1		Hnrnpa2b1	0.0162164	1		Eif6	0.531094	0.280631		Mrfap1	0.719855	4.06644e-12		Naa35	0.375951	0.00685436
Dram1	0.665352	1		Fyb2	0.932536	1		Cttn	0.533522	0.280631		Aprt	0.810534	4.08689e-12		Phf5a	0.658755	0.00688849
Usp47	-0.0880075	1		Gdap2	0.238203	1		Uchl5	0.206352	0.281272		Gm45353	1.33941	4.20915e-12		Pole4	0.449794	0.00691547
Abhd4	0.253537	1		Dph3	0.210978	1		Maml1	0.485978	0.281299		Mrps28	0.596196	4.2246e-12		D930016D06Rik	0.486746	0.0069456
4933406C10Rik	0.164524	1		Ift46	0.266266	1		Pus10	0.219669	0.281721		Hist2h2ac	1.47588	4.25493e-12		Rbpj	0.360569	0.00697328
Smox	0.379541	1		Gm15545	0.373458	1		Vps28	0.545249	0.281804		Lcp2	-0.254088	4.26174e-12		Ccl25	0.407156	0.00697328
Arrdc4	0.215162	1		Socs5	0.0750458	1		Ammecr1	0.232993	0.282034		Por	-0.449814	4.36344e-12		Tmed2	0.394826	0.00701167
Nek6	0.232902	1		Gpr107	0.172107	1		Prkcsh	0.483748	0.283027		Mettl1	0.770427	4.44631e-12		Ctnnb1	0.344052	0.00704902
mt-Nd6	0.0241157	1		Arfgap1	0.136298	1		Rex1bd	0.620376	0.285285		Ahsa1	0.95894	4.58566e-12		Utp6	0.410365	0.00706743
Cep19	0.280652	1		Kif3c	0.272263	1		Nkg7	1.4092	0.2862		Supt20	-0.270115	4.62991e-12		Mark2	-0.0816464	0.00706743
Gm37469	1.39443	1		Lemd2	0.178017	1		Macf1	0.116679	0.287206		Polr2b	0.713768	4.77831e-12		Zc3h14	0.343718	0.0070838
Gm26672	0.46899	1		Trmt1l	0.0565962	1		Erc1	0.17426	0.287694		Prmt5	0.885475	4.82285e-12		Anln	0.941724	0.0070838
3010001F23Rik	0.664714	1		Zc3hav1	0.0655777	1		Dennd1a	0.0673552	0.289577		Gata1	2.67795	4.89409e-12		Pgam1	0.567665	0.0070838
Mirg	2.56225	1		Il1r1	0.337916	1		8030462N17Rik	0.19694	0.289966		Akap7	-0.633823	4.9155e-12		Usp39	0.667664	0.0070838
Rab4a	0.259388	1		Srgap1	0.588386	1		Hnrnpdl	0.182929	0.290474		Cyp2j6	-2.20024	5.07128e-12		Prpf8	0.375503	0.00709118
Gm26632	0.431508	1		Hoxb3	0.130406	1		Tpd52l2	0.295196	0.293529		Aebp2	0.557919	5.09265e-12		Ppif	0.601689	0.00709451
Ift172	0.219231	1		Pim3	0.415688	1		Top3b	0.338432	0.295161		Gata2	0.501358	5.24729e-12		Myo19	1.17959	0.00713478
Bmpr1a	0.467345	1		Atp10a	0.0562131	1		Pde5a	0.414341	0.295161		Adsl	0.868162	5.46884e-12		Csf3r	0.450328	0.00717652
Nab2	0.538246	1		Atf2	0.0063676	1		Tuba4a	0.337189	0.295585		Ankib1	0.318286	5.48448e-12		Mdh1	0.414399	0.00720296
4732471J01Rik	-0.00068466	1		Proser1	0.13878	1		Actr1a	0.447936	0.296384		Map4k1	0.839618	5.5093e-12		Sec61g	0.389049	0.00732151
Meis3	1.9157	1		AW112010	0.169047	1		Usp38	0.238308	0.297167		Ehbp1	-0.311936	5.8858e-12		Mrps9	0.328078	0.00739643
Maf	0.485353	1		Dync1li2	0.0810679	1		Cope	0.421521	0.298771		Macrod1	0.900624	6.01877e-12		Cep85	0.440262	0.00739643
Uaca	0.232276	1		Dmxl1	0.0159771	1		Cebpz	0.171296	0.299943		Fam117b	-0.471583	6.16829e-12		Gon4l	0.310131	0.00739643
Iqgap1	-0.0836461	1		Sfxn4	0.263255	1		R3hdm4	0.346256	0.300315		Tfrc	0.795613	6.19663e-12		Ryk	0.423055	0.00745591
Gm15834	0.36796	1		Lrrc36	0.694803	1		Actn1	0.558299	0.302363		Zfp462	1.05178	6.31156e-12		Cenpc1	0.346411	0.00747413
Gm39469	0.182157	1		Ctsh	0.427403	1		Psmd6	0.408252	0.302363		Sdf2l1	2.76252	6.41139e-12		Mat2a	0.223251	0.00748648
Gspt2	0.408975	1		Gm36266	0.466816	1		Zfp367	0.386445	0.30239		Ep400	0.379031	6.56892e-12		Ssb	0.282421	0.00751233
Cfap54	0.26486	1		Srp9	0.0838102	1		Rpe	0.397973	0.30239		Rnps1	0.688617	6.70329e-12		Cdkal1	0.248357	0.00751617
Mbip	0.0498175	1		Snx12	0.111843	1		Bop1	0.688256	0.303545		Senp5	0.620731	6.81134e-12		Slc25a4	0.421054	0.00751926
Sorcs1	1.72771	1		Faf2	0.0751665	1		Blm	0.329314	0.303611		Cd247	-2.92034	6.86037e-12		Tnpo1	0.195485	0.00751926
Golga4	-0.0719555	1		Klf3	0.128853	1		Stt3a	0.243844	0.303611		Ssr2	0.960997	6.94682e-12		Chchd2	0.327399	0.00752236
Zfp711	0.394959	1		Ttc19	0.0729799	1		Sergef	0.35367	0.30404		Dpf3	2.29544	7.17512e-12		Xpot	0.360467	0.00752236
4930402H24Rik	0.0121596	1		Ypel1	0.335619	1		Timp3	0.670067	0.30411		Psmc5	1.10528	7.33431e-12		Usp46	0.460631	0.00756313
Ccdc17	1.26522	1		Nmrk1	0.256317	1		Bod1l	0.139425	0.304158		Mpped2	-1.80769	7.34767e-12		Ptpn22	-0.234352	0.00756313
4930555A03Rik	0.562887	1		Akt3	0.0192691	1		Slf2	0.196369	0.304158		Rmdn1	-0.614808	7.36279e-12		Cip2a	1.09909	0.00760885
Nox1	0.351759	1		Zfp869	0.104761	1		Fbxw2	0.274559	0.304167		Knop1	0.672362	7.50894e-12		Ddb1	0.401448	0.00761133
Serpini1	0.135959	1		Mfng	0.0800608	1		Hcfc1	0.341728	0.304854		Lsm7	0.862481	7.51789e-12		Tnfrsf21	0.365968	0.00761133
Fyttd1	0.022589	1		Grm1	0.632126	1		Socs4	0.313462	0.30674		Ergic2	0.623006	7.56419e-12		Slc39a6	0.812571	0.00769011
Aph1b	0.410949	1		Galnt11	0.0703391	1		Kcnn4	0.24453	0.306946		Cab39	0.526818	7.58929e-12		Utp4	0.486371	0.00769011
Nxpe5	0.376568	1		Slc35d1	0.139734	1		Rnf138	0.210546	0.307344		Ciao2a	1.04182	7.95791e-12		Prpf19	0.523612	0.00769171
Rcan2	0.752932	1		Dmwd	0.374751	1		Pcnt	0.241076	0.307344		Atxn7	-0.0896721	8.07564e-12		Tomm20	0.34902	0.00778936
AI661453	0.420904	1		Pex5	0.170014	1		Atox1	0.399205	0.307344		Psma4	0.650698	8.496e-12		Rbm10	0.392759	0.00787921
Gm13274	0.516502	1		Synj2bp	0.0429681	1		Nacc1	0.393525	0.307747		Cuta	0.996958	8.79893e-12		Atp8a1	0.00540436	0.0079083
Kif9	0.380956	1		Stx3	0.467955	1		Emilin1	0.526058	0.307776		Vrk2	0.566442	8.81353e-12		Mmrn1	-0.037152	0.0079083
Etfbkmt	0.195175	1		Sort1	0.055231	1		Brd1	0.201195	0.308864		Rbpj	0.534527	8.86349e-12		Snhg4	0.484922	0.00793932
Gm41361	0.771752	1		Fgd5	0.0844093	1		Sap18	0.496621	0.309495		Dock9	-0.957382	8.93888e-12		Casp2	0.469476	0.00796072
A330076H08Rik	2.18597	1		Ypel5	0.227422	1		Khdc4	0.159491	0.310452		Fam214a	-0.650295	9.04884e-12		Pebp1	0.357005	0.00799889
Eno2	1.2245	1		B230118H07Rik	0.146856	1		Capza2	0.197025	0.310777		Smap2	0.5768	9.28353e-12		Cep55	1.7746	0.0080016
Snrnp70	-0.0837978	1		Csf2ra	0.23244	1		Pnpt1	0.23638	0.310777		Rnf144a	0.659123	9.36097e-12		Usp7	0.279648	0.0080242
Stx6	0.0555616	1		Cnpy3	0.219703	1		Lmna	1.06783	0.310777		Pold2	1.60802	9.70852e-12		Gtf2f1	0.69028	0.00802447
Hint3	0.24571	1		Itgam	0.754497	1		Dpy30	0.409226	0.310777		Dicer1	0.566015	1.01564e-11		Aprt	0.443157	0.00804749
3222401L13Rik	0.615404	1		2310001H17Rik	0.0859464	1		Farsb	0.194876	0.311016		Fbxl17	-0.0396093	1.02818e-11		Zc3h12c	0.383448	0.00806179
Gm11613	0.386089	1		Ino80	0.000784678	1		Kmt2b	0.49731	0.311337		Atp7a	-0.729844	1.0323e-11		Shfl	0.516879	0.00807577
Gm13830	0.496355	1		Galc	0.0681001	1		Cdca7l	0.24652	0.312634		Bbx	-0.093867	1.06506e-11		Mcu	0.331664	0.00808062
Abtb2	0.443361	1		Lrig2	0.0561166	1		Pygb	0.418259	0.31353		Maz	0.929308	1.07375e-11		Phrf1	0.398752	0.00813418
Gnai1	0.67016	1		Cep63	0.102589	1		Upf3b	0.213384	0.313738		Ralbp1	0.538314	1.11117e-11		Akap8l	-0.183136	0.00819483
Ptprj	-0.0798577	1		Mdfi	0.213765	1		Wdr82	0.354944	0.313745		Rnf187	0.993904	1.1184e-11		Slc43a1	0.637778	0.00819654
Clec14a	0.951798	1		Ap1s3	0.0762043	1		Exosc8	0.428721	0.313745		Cetn3	0.858933	1.13608e-11		Hibadh	-0.0654812	0.00823934
Ciita	0.708913	1		Ggta1	0.145604	1		Rapgef1	0.217919	0.314364		Fntb	0.942381	1.14365e-11		Qrich1	0.3138	0.00824177
Clec9a	1.76778	1		Ttc28	0.0329492	1		Orc2	0.308116	0.316126		Cytip	-0.889944	1.15558e-11		Pitpnb	0.370171	0.00828012
Inpp1	0.0219085	1		Nod1	0.258264	1		S100a11	0.297354	0.316474		Taf10	0.98189	1.15911e-11		Tsnax	0.531582	0.0082804
5730409E04Rik	0.738728	1		Etl4	0.609134	1		Ccdc191	0.269825	0.316514		Impa2	0.641378	1.16365e-11		Bzw1	0.323057	0.00831711
3830406C13Rik	0.0831119	1		Rhoj	0.131084	1		Lars2	0.0594726	0.316514		Mrpl51	1.08408	1.25485e-11		Klf9	-0.160563	0.00834925
Pam	-0.0536779	1		Ly96	0.558956	1		Rbmxl1	0.32935	0.316545		Chuk	0.725971	1.29976e-11		Brpf3	0.670614	0.00838004
Fam110c	0.225929	1		Cat	0.120551	1		Mtmr2	0.256821	0.316775		Melk	3.45101	1.31881e-11		Ppm1d	0.511354	0.00844818
Dennd5b	0.0178444	1		Aldh6a1	0.206636	1		Tomm6	0.319209	0.316775		Ttc14	-0.0733651	1.31913e-11		Josd1	0.498764	0.00844818
Echdc3	1.17476	1		Fopnl	0.124782	1		Man2a1	0.219162	0.31726		Snx25	0.71419	1.32234e-11		Arhgdib	-0.0796991	0.00845142
Acad12	0.309083	1		Tmem230	0.200035	1		Rab5c	0.410899	0.317716		Tet3	0.452045	1.3641e-11		Hmga2	0.339125	0.00845465
Tgm5	1.45817	1		Gsta4	0.753687	1		Ints7	0.212049	0.317724		Dars	0.453788	1.46622e-11		Cab39	0.328491	0.00853044
Myadm	0.554108	1		Gm16758	0.717139	1		Gon4l	0.1694	0.317978		Piezo1	0.802935	1.51231e-11		Zdhhc1	0.513715	0.00853963
Dll4	1.87653	1		Ly75	0.114995	1		Zfx	0.201202	0.317978		E2f2	3.56275	1.51292e-11		Arhgap26	-0.0943378	0.00855735
Spata1	0.108822	1		Ccnl2	0.00238972	1		Supt5	0.285627	0.318104		Sipa1l3	-0.313751	1.54709e-11		Fbxo5	0.837931	0.00863398
Sp140	0.0876795	1		Ip6k2	0.148939	1		Ing2	0.352696	0.318476		Ndufa11	1.09413	1.56459e-11		Ndufb8	0.424784	0.00868378
Gm28874	0.672832	1		Gm28187	0.202946	1		Fndc3a	0.0855009	0.318581		Gins2	1.35003	1.57617e-11		Psme2	0.484298	0.0086965
Iqcb1	-0.0111491	1		Ankrd28	0.038971	1		Zbtb2	0.640053	0.319208		Nsl1	2.97313	1.58636e-11		Brcc3	0.406523	0.00875041
Btbd7	-0.069189	1		Znrf2	0.0285953	1		Snrpc	0.259776	0.319708		Khdrbs3	0.752129	1.58811e-11		Arhgef7	0.464609	0.00875944
Spint2	0.0609813	1		Chrac1	0.189701	1		Ddx54	0.349483	0.319708		Sart3	1.14983	1.59183e-11		Mapre1	0.326212	0.00875976
Ahr	0.179825	1		Galnt10	0.104512	1		Sec24a	0.27309	0.319867		Il12a	2.05629	1.59642e-11		Vamp8	0.358355	0.00876312
Gm26631	0.785554	1		Csrnp1	0.506068	1		Sirt1	0.287277	0.319867		Pls1	2.41877	1.65086e-11		Cetn3	0.471212	0.00881741
Leng8	0.0791307	1		Plxna4os1	0.495151	1		Rad54l2	0.236203	0.320144		Trp53inp1	-2.77644	1.67313e-11		Ckap2	0.905624	0.00882994
Lrp4	0.465229	1		Alkbh3	0.108847	1		Parm1	1.34428	0.320144		Taldo1	0.828288	1.6786e-11		Rmnd1	0.417999	0.00884583
Dguok	0.0774905	1		Gprin3	0.792759	1		Flii	0.393952	0.321297		Actn1	1.20272	1.75671e-11		Tdp1	0.595788	0.00884583
Fbxo16	0.45146	1		Nlrp1a	0.639707	1		Hist1h3a	0.919563	0.321297		Lsm14a	0.541349	1.76436e-11		Setd1a	0.564612	0.00884583
Sytl1	0.363403	1		Gm5833	0.43786	1		Zfp808	0.263686	0.322475		Nfatc2ip	1.78458	1.80953e-11		Camta1	0.334554	0.00890521
Pcdh9	2.41971	1		Raf1	0.0202789	1		Mafk	0.663748	0.322819		Dhx29	1.22514	1.84769e-11		Elp3	0.392498	0.00894099
A830031A19Rik	0.655839	1		Zfp729a	0.173063	1		Rgs2	0.391794	0.323141		Nxn	0.552222	1.85201e-11		Rhobtb3	0.320765	0.0090029
Fam184a	0.11467	1		Flot1	0.148502	1		Nap1l4	0.176764	0.323141		Setd7	-0.168368	1.89148e-11		Atp5md	0.422313	0.00900635
Ltbp4	0.956961	1		Mdga1	0.120903	1		Bcat2	0.515172	0.325545		Bag4	1.0681	1.91073e-11		Mettl1	0.431459	0.00902459
Esam	0.132199	1		Mgat1	0.161753	1		Hspa4l	0.234491	0.326075		Vamp5	0.415015	1.93629e-11		Psma1	0.375455	0.00903545
Gm43568	0.227387	1		Trim13	0.6112	1		Clstn3	0.572331	0.326075		Shoc2	0.522169	1.94605e-11		Ccnd2	0.143553	0.00904477
Gm7967	0.54164	1		Cbr1	0.245193	1		Nbas	0.204429	0.32692		Zmat2	0.829774	2.01157e-11		Nhlrc2	0.341672	0.00909361
Gm40040	2.98865	1		Naca	0.0154459	1		Paxip1	0.355405	0.326942		Uqcrc1	0.839827	2.01157e-11		Pold2	0.881472	0.00912695
Fbxl12	0.188393	1		BC065397	0.1383	1		Zfp654	0.156753	0.327169		Dcaf1	0.493624	2.14112e-11		Slc37a1	-0.362846	0.00913754
Nfkb2	0.270604	1		Sil1	0.0516797	1		Dazap1	0.27443	0.33056		Nbn	0.946606	2.19912e-11		Pcbd2	0.424052	0.00920783
H2-Eb1	0.529826	1		Them7	0.282376	1		Ifrd1	0.171997	0.33102		Rbm17	0.768652	2.23979e-11		Cdca2	0.69478	0.0092535
Rubcnl	0.565372	1		Abhd17b	0.043822	1		Csrp1	0.481278	0.333847		Pum2	0.155087	2.24345e-11		Xpr1	-0.100185	0.00926622
Gm14320	0.602465	1		Kif21b	0.257396	1		Brd7	0.217879	0.333847		Smpd4	1.18195	2.25439e-11		Msantd2	0.34644	0.00930695
Triobp	0.173708	1		Mei4	0.46677	1		Alg9	0.386815	0.334864		Mrpl42	0.867673	2.35836e-11		Ppp1r12b	0.298102	0.0093394
Ephx1	0.726011	1		St18	0.404531	1		Twf2	0.573027	0.334864		Cbfa2t2	0.48524	2.35836e-11		Cers6	0.339114	0.00934738
Pan2	0.194826	1		Chic1	0.140003	1		Nln	0.329561	0.335107		Adam10	0.267681	2.4427e-11		Arhgap18	-0.0233549	0.00934738
Sec61a2	0.0248351	1		Zfp799	0.136039	1		Prickle1	0.326772	0.335207		Nup160	0.585717	2.4427e-11		Elf1	0.0245401	0.00944998
Dmxl2	0.0755587	1		A230072E10Rik	0.319327	1		Ppp2r5e	0.156597	0.335373		Gorasp2	0.754647	2.44425e-11		Ndufc1	0.493998	0.00948452
Tnfsf12	0.505454	1		Ankrd6	0.360348	1		Rbm28	0.206624	0.335673		Stk17b	-0.773161	2.51298e-11		Ssr3	0.366676	0.00949264
Gm39556	1.04571	1		Brd4	0.00402165	1		Rrp12	0.575829	0.335673		Il18	-2.3825	2.52404e-11		St8sia4	-0.197572	0.00952815
Galk2	-0.0207646	1		Kmt2d	0.0474679	1		Mex3c	0.300442	0.335673		Kdm2b	0.553887	2.52894e-11		Atxn7l1	-0.0256283	0.00954532
Foxa3	0.738031	1		Mr1	0.457373	1		Tek	0.234504	0.335795		Tarbp1	0.93592	2.54241e-11		Cep135	0.417598	0.00955842
Robo2	1.83905	1		5031439G07Rik	0.327991	1		2010204K13Rik	0.652848	0.336327		Ccdc138	0.881139	2.55086e-11		Ube2d2a	0.284629	0.00958099
Slco2a1	0.336076	1		Sugp2	0.0217938	1		Ppp4r1	0.227057	0.336328		Psmc2	0.884213	2.56642e-11		Armc9	0.541452	0.00960196
Fam131a	0.470874	1		Tgif2	0.298605	1		Mfsd10	0.600295	0.336861		Stk11	0.950669	2.63104e-11		Ube2b	-0.0546609	0.00967761
Ralgds	0.303331	1		Brd2	0.0260313	1		Nrros	0.138952	0.336861		Drap1	0.811372	2.68591e-11		4930447C04Rik	0.635897	0.00968631
Tbc1d22a	-0.02283	1		Il2rg	0.178528	1		Timm10b	0.426258	0.337028		H2afx	1.70828	2.71493e-11		Nars	0.393554	0.00968796
Maged1	0.186445	1		Slc39a11	0.0168724	1		Sumo3	0.390849	0.337518		Pvt1	0.858214	2.72562e-11		Mia3	0.403896	0.00969376
Nemp1	0.16916	1		Fbxo8	0.0757898	1		Arcn1	0.254079	0.337964		Rere	-0.0469889	2.80531e-11		Rcc1l	0.64865	0.00970913
Lrrk2	0.0819939	1		Dusp23	0.315363	1		Usp9x	0.0395583	0.33851		Glrx3	0.557006	2.82974e-11		Rab38	-0.0414702	0.00980108
Gm16576	0.390311	1		Tmem131	0.00738445	1		Vps37a	0.249702	0.338935		Banp	0.53253	2.86051e-11		Dock2	0.00137149	0.00984735
Skap2	-0.0576794	1		Dram2	0.0761718	1		Ufm1	0.660269	0.342232		Rab2a	-0.0905184	2.95603e-11		Timm50	0.949675	0.00990526
Ip6k2	0.122239	1		Platr16	0.390028	1		Napa	0.407517	0.343449		Zfp385a	1.02932	2.99478e-11		Gm43462	0.685005	0.0099184
Kcnb2	3.47394	1		Cd28	0.55848	1		Usp36	0.307985	0.343517		Adamts3	0.979932	3.0047e-11		Phf6	0.355831	0.00992179
Dhx57	0.0520893	1		Akap9	-0.00122935	1		Scaf4	0.178835	0.343631		Ndufa1	0.971654	3.0232e-11		Ints11	0.725831	0.00995111
Fbxo32	0.26796	1		Trim2	0.593988	1		Mef2a	0.0971178	0.343631		Fmc1	1.17809	3.04693e-11		Dbf4	0.566391	0.00997327
Ccdc187	2.19415	1		Rictor	-0.00643181	1		Txndc9	0.425561	0.344106		Pole3	1.64772	3.08661e-11		Ptbp1	0.373786	0.0100319
Zfp40	0.0723365	1		Cd72	0.456312	1		Trim27	0.338444	0.344955		Cyld	-0.276951	3.0888e-11		Plcg1	0.470147	0.0100985
Met	0.522172	1		D830036C21Rik	1.17735	1		Rtraf	0.304138	0.346877		Hdgfl2	1.1322	3.09714e-11		Hspbp1	0.551574	0.0101344
Gpbp1l1	-0.0701562	1		Klhl18	0.116028	1		Dipk1a	0.223674	0.347674		Atf7ip	-0.11208	3.12622e-11		Cdc37	0.37355	0.0101491
Scfd1	-0.0408758	1		Ccdc149	0.137586	1		Sumf1	0.745245	0.349103		Api5	0.543835	3.14786e-11		Bend3	1.22132	0.0101934
Stard5	0.260275	1		Acvr1	0.145519	1		Fh1	0.50201	0.350296		Tasp1	0.491535	3.2812e-11		Xpo5	0.398138	0.0102305
Zfp974	0.444281	1		Zfp263	0.134972	1		Emp3	0.275757	0.350296		Camkk2	0.578939	3.4003e-11		mt-Nd2	0.0158131	0.0102318
Snn	0.489827	1		Appl1	0.040249	1		Adamts3	0.4423	0.351813		Snrnp200	0.694269	3.44029e-11		Hnrnpk	0.247018	0.0102786
Cr2	0.720603	1		Cplane1	0.0606273	1		Zcchc7	0.0540313	0.353001		Cd47	0.199092	3.60411e-11		Tube1	1.23682	0.0103019
Serpinb9	0.311012	1		Sgk1	1.09641	1		Arl6ip4	0.572639	0.353464		Snapc3	-0.436941	3.6746e-11		Dnajc11	0.437698	0.0103649
Fat3	2.14884	1		Phactr2	-0.0078781	1		Naa25	0.240816	0.355234		Tnk2	1.67701	3.67972e-11		Mis18bp1	1.05787	0.0103671
Cd86	0.255173	1		Pacc1	0.343357	1		Mrpl52	0.232318	0.355444		Tmsb10	0.69291	3.72633e-11		Irf2	-0.00151354	0.0103795
Rnf17	0.283122	1		Gm28154	0.575805	1		Hmgn1	0.267757	0.355955		Gfm1	0.893032	3.7355e-11		Rnf217	0.327945	0.0104332
Trim25	0.0718024	1		Stoml1	0.352878	1		Ccnq	1.06436	0.356596		Nsf	0.504767	3.80388e-11		Ifi203	-0.0414352	0.0104639
Gm44731	1.02132	1		Tjp1	0.262723	1		Efl1	0.245229	0.358859		Pde3b	-0.569405	3.80976e-11		Eif2s2	0.286701	0.0104786
S1pr1	0.293543	1		Tug1	0.048237	1		Zcchc17	0.316771	0.358859		Eif3k	0.561726	3.89099e-11		Smpd4	0.660558	0.0105247
Plxna4os1	0.364906	1		Cog3	0.0720213	1		Adh5	0.399037	0.360698		Ska2	1.45936	4.20413e-11		Fam168a	0.287344	0.01054
Trim23	0.067289	1		Hic2	0.284884	1		Ak6	0.777733	0.361121		St3gal3	0.58238	4.26274e-11		Polr3g	0.555854	0.0106927
Gm31728	0.858723	1		Xrcc5	0.0505073	1		Cdc7	0.496354	0.362652		Atf1	0.620562	4.33693e-11		Ddx46	0.304864	0.0106927
Obscn	0.599439	1		Sys1	0.109811	1		Tmed10	0.173682	0.362771		Kansl1	-0.0151171	4.37671e-11		Kcnn4	0.371027	0.0106927
Trim26	0.229421	1		Sec11c	0.0586277	1		Psma4	0.240035	0.363822		Eif4a3	0.836541	4.48584e-11		Nrxn1	0.0577826	0.0106927
Dpyd	1.78958	1		Kcnip1	0.317294	1		Platr25	0.307024	0.363976		Ptcd3	0.561785	4.48584e-11		Pnrc1	-0.207573	0.0107378
Abcc3	0.974014	1		Txlng	0.00973782	1		Sh2d5	1.20409	0.36484		Setd5	0.235433	4.50607e-11		Abcf2	0.733367	0.010773
4732463B04Rik	1.07647	1		Ago4	0.13436	1		Tiprl	0.327936	0.364936		Cluh	1.16216	4.51952e-11		Tmem260	0.314883	0.0107918
Cdip1	0.0757953	1		Gm16565	0.390087	1		Dhx33	0.439406	0.367443		Dctd	0.712444	4.55023e-11		Nsun2	0.365098	0.0107918
Cep68	-0.0258202	1		Zfp950	0.0264933	1		Nudt5	0.278965	0.368376		Taf15	0.3203	4.57282e-11		Nup98	0.251149	0.0108387
Dync1li2	0.0336188	1		Gm47071	0.512828	1		Lamtor5	0.514309	0.368376		Ehd3	1.98413	4.58752e-11		Pofut1	0.383578	0.010865
2900060N12Rik	0.592749	1		Kxd1	0.165408	1		Hsd3b7	0.664525	0.368389		4930581F22Rik	-1.09075	4.63131e-11		B230307C23Rik	0.40811	0.010878
Glis2	0.262268	1		Zfp330	0.105942	1		Sec13	0.723334	0.369739		Sdhb	0.793747	4.66453e-11		Ercc6l2	0.316877	0.0109044
Yme1l1	-0.0718327	1		Slc30a7	0.0124137	1		Setx	0.147498	0.369921		Mrpl21	0.882928	4.67952e-11		Otud6b	0.474179	0.0110048
Gm16894	0.83117	1		Plekho2	0.122288	1		Ube2q1	0.417367	0.369921		Uba1	0.601648	4.69562e-11		Tomm5	0.465957	0.01101
Gm14532	0.68294	1		Gprasp1	0.0245593	1		Fen1	0.682933	0.369969		Myc	0.827695	4.98186e-11		Slx4ip	0.323999	0.0110352
9230116N13Rik	0.481246	1		Wdr7	0.0728791	1		Timm8a1	0.647672	0.370619		Tram1	0.48669	5.10177e-11		Ppih	0.688429	0.0111292
Kcnd3	0.435173	1		C1ra	0.440333	1		Ctbp1	0.281214	0.370848		Spata6	-1.14816	5.27094e-11		Brms1l	0.533268	0.0111377
Kcnh8	1.35319	1		Eid1	0.033291	1		Zfp280d	0.0793846	0.372135		Armc1	0.895911	5.65218e-11		mt-Co2	0.00598174	0.0112263
Dmd	0.151953	1		Rgmb	0.476833	1		Tmed2	0.21991	0.372135		Tia1	-0.124666	5.73094e-11		Lman1	0.393117	0.011234
Esco1	-0.0215669	1		Nfe2	0.072918	1		Tmem165	0.25975	0.374369		Esyt1	0.861998	5.90579e-11		Srsf11	0.174765	0.0112951
Gm16794	0.356008	1		Etv1	1.46926	1		Tmed7	0.361429	0.37556		Nelfa	0.890485	6.28963e-11		Decr1	0.520171	0.0113535
Gm48500	0.97868	1		Unc45a	0.238154	1		Agap1	0.16758	0.37556		Pkp4	0.534312	6.34307e-11		Nedd1	0.385863	0.0113603
Myct1	-0.0458575	1		Ldlrap1	0.136002	1		Txn2	0.452161	0.37556		Cmpk1	0.669133	6.63583e-11		Lonrf3	0.46866	0.0113777
Gm26760	0.395025	1		Sec24b	0.0149703	1		Cluap1	0.243028	0.376751		Pinx1	0.892616	6.74335e-11		Mapk8	0.320407	0.0115864
Kif1b	0.0165755	1		Zc3h3	0.153541	1		2810004N23Rik	0.238944	0.37791		Trim27	0.797696	6.74335e-11		Akt1	0.559778	0.011605
Yipf2	0.31511	1		Ppp2r2b	0.244985	1		Map4k1	0.336529	0.37791		Cox7a2	0.630179	6.88392e-11		8030462N17Rik	0.318807	0.0116419
Pdlim7	0.168779	1		Fam110b	0.0571921	1		Ppp6c	0.226975	0.378788		Uspl1	0.679621	6.89134e-11		Wdr83os	0.519316	0.0116419
Slc18b1	0.434905	1		A930029G22Rik	0.832423	1		Daxx	0.800297	0.379582		Polh	1.05883	6.95187e-11		Pdpk1	0.332945	0.0116553
A230057D06Rik	1.16077	1		Myo5a	-0.00415988	1		Vav2	0.595898	0.380795		mt-Cytb	0.0266456	7.04727e-11		Hcfc1	0.438454	0.0116553
Tspyl4	0.602594	1		Tmed2	0.048545	1		Pex1	0.348533	0.380992		Nup54	0.730274	7.12894e-11		Wdr5	0.438409	0.0116553
Mgat1	0.148113	1		Cggbp1	0.0253029	1		Ifit2	0.499906	0.38209		Fam171a1	-0.729876	7.43146e-11		Bptf	0.000957464	0.011677
Mannr	1.93623	1		Clip2	0.135207	1		Nup98	0.132856	0.38209		Vim	-0.75901	7.4927e-11		Tmem201	0.568451	0.0116805
Vsig2	0.517687	1		B230217O12Rik	0.127736	1		Bccip	0.594663	0.38209		Rbx1	0.599401	7.59308e-11		Utp14a	0.445478	0.011689
Zfp275	0.275711	1		C1rl	0.222944	1		Dctd	0.271173	0.38209		Asph	0.447973	7.74692e-11		Rbp1	0.426755	0.0117162
Dnajc12	0.52084	1		Psd4	0.0664219	1		Asnsd1	0.429067	0.383937		Cblb	-0.192493	7.7698e-11		Purb	0.279314	0.0117207
Oas2	0.330899	1		Atp6v0d1	0.104177	1		Lsm6	0.368147	0.383937		Ash2l	0.734798	7.78516e-11		Trappc5	0.689164	0.0117346
[truncated: 18,532 more rows]

## Sheet: HSCsubstpe_markergenes_q<0.05 
q-HSC_names	q-HSC_logfoldch	q-HSC_pvals_adj		Mgk-HSC_names	Mgk-HSC_logfoldch	Mgk-HSC_pvals_adj		Int-HSC_names	Int-HSC_logfoldch	Int-HSC_pvals_adj		MLin-HSC_names	MLin-HSC_logfoldch	MLin-HSC_pvals_adj		p-HSC_names	p-HSC_logfoldch	p-HSC_pvals_adj
Plcl1	0.845138	2.13359e-192		Nrxn1	0.28258	1.00857e-150		Cdk6	0.878888	2.02971e-130		Pola1	1.22832	2.12963e-270		Pola1	1.15172	8.92707e-180
Mllt3	0.231998	5.32054e-133		Fosb	0.640858	1.01495e-102		Slc22a3	1.69102	8.19791e-100		Cdk6	0.948092	8.70586e-261		Hells	2.18212	1.63568e-159
Itsn1	0.469961	1.96719e-127		2610307P16Rik	0.487654	3.28698e-99		Pitpnc1	0.427548	8.47311e-73		Pbx1	0.310124	5.87757e-235		Rad51b	1.69768	3.85473e-137
Mecom	0.11962	4.14637e-124		Arhgap15	0.196399	1.52457e-98		Zeb2	0.509394	4.96557e-68		Atad2	1.5748	3.91617e-207		Atad2	1.44587	8.57464e-132
Mir99ahg	0.414069	8.35092e-122		Jun	0.422172	7.77456e-95		Pbx1	0.205791	1.3291e-61		Ptma	0.342975	8.32482e-202		Dtl	1.64506	1.68329e-127
Mctp1	0.129451	1.54314e-118		Fos	0.762954	5.71731e-84		Psd3	0.54665	4.65432e-56		Nap1l1	0.793819	2.59701e-200		Mms22l	1.43051	1.37074e-125
Hlf	0.437193	3.30344e-118		Pde4b	0.444791	6.2898e-70		Med12l	0.290267	1.42705e-49		Zeb2	0.64453	3.17916e-194		Mcm6	1.41507	7.61235e-110
Rora	0.54073	1.75215e-111		Msi2	0.0903028	6.59291e-70		Arid1b	0.16753	2.37577e-48		Itga2b	2.59054	1.20697e-193		Prim2	1.67902	1.02074e-102
Pde4d	0.237571	1.6483e-97		Gcnt2	0.234249	1.11714e-68		Nol4l	1.23423	9.62689e-48		Hsp90aa1	0.455005	3.01722e-193		Ezh2	1.17638	1.59281e-102
Abcg3	0.820813	4.84479e-94		Klf6	0.800978	1.37342e-68		Bcl2	0.640853	3.13367e-46		Hells	2.20214	5.70218e-187		Cbx5	1.02982	1.60537e-98
Zbtb20	0.0713895	1.12654e-91		Nfkbiz	0.791076	1.86287e-68		Pdcd4	0.534477	1.01536e-43		Mef2c	0.352878	5.87612e-184		Xist	0.0845286	1.64072e-94
Camk2d	0.599381	3.92076e-91		Akap13	0.0795398	2.76767e-64		Actb	0.195295	2.21055e-43		Dek	0.916408	6.12591e-180		Lig1	1.91429	2.50886e-89
Malat1	0.0364529	9.16975e-91		Adgrl4	0.28811	6.93615e-63		Asap1	0.402445	9.64625e-42		Pdcd4	0.801132	5.95658e-176		Atad5	1.73583	7.06961e-84
Myof	1.18729	6.04432e-88		Aff3	0.100921	3.14528e-62		Runx1	0.11655	1.70004e-40		Rap1b	0.801894	4.79951e-175		Wdhd1	1.82298	4.05382e-83
Pdgfd	0.770049	2.11318e-87		Sox4	0.565809	1.31416e-56		Dnajc6	1.36411	1.24399e-39		Ezh2	1.32031	5.57476e-174		Brca2	1.71474	1.71856e-79
Tox	0.642038	5.81048e-86		Zbtb20	0.0678056	2.17396e-53		Fyb	0.864749	1.6337e-39		Rad51b	1.73356	2.99743e-172		Dnmt1	1.32379	1.37234e-78
Exoc6b	0.282138	4.12887e-77		Fam107b	0.335066	5.60136e-52		Mef2c	0.224927	5.88591e-39		Med12l	0.372852	7.67658e-172		Pole	2.19673	1.85547e-77
Ccnd3	0.226224	6.92207e-76		Ddx5	0.103799	3.00184e-51		Pabpc1	0.113843	1.19699e-38		Set	0.8814	1.45252e-170		Topbp1	1.19463	3.31246e-74
Nbea	0.419273	1.16139e-72		Mir99ahg	0.332622	2.7216e-49		Ptbp3	0.35929	3.82917e-38		Plek	2.32831	2.9214e-164		Zgrf1	1.7719	6.30107e-72
Samd12	0.215994	2.42248e-71		Jmjd1c	0.177745	6.37408e-49		Tgfb1	1.11901	3.52526e-37		Dnmt1	1.59636	5.25813e-163		Uhrf1	2.2131	1.41785e-70
Il1rapl2	0.981656	6.71452e-71		Hlf	0.358535	4.28216e-48		Ptma	0.229102	7.61014e-37		Dtl	1.6811	3.23632e-161		Rif1	0.618943	7.33689e-68
Sox5	1.1031	1.25001e-70		Zfp608	0.353569	1.15119e-46		Serbp1	0.266317	2.44079e-35		Mcm6	1.51331	4.21857e-157		Nsd2	0.775974	3.60916e-67
Eya2	0.438752	2.64106e-70		H3f3b	0.179385	1.73445e-46		Tgfbr3	0.654702	2.04444e-34		Lims1	0.936148	6.29202e-157		Fam111a	1.50222	6.29474e-67
Prex2	0.850457	7.22428e-69		Runx2	0.305605	4.17987e-46		Hsp90aa1	0.287152	4.88768e-33		Prim2	1.84751	1.34166e-156		Dhfr	2.25745	1.72941e-65
Klf12	0.533168	6.26752e-68		Ikzf2	0.353535	7.06611e-46		Ripor2	0.146231	7.99207e-33		Cbx5	1.09426	3.05253e-152		Lmnb1	1.44198	9.37443e-65
Plxdc2	0.219708	9.09144e-68		Ptprc	0.196087	8.09105e-46		Itga2b	1.51265	8.66829e-33		Lmnb1	1.86255	4.34939e-150		Brip1	2.15135	1.06804e-64
Hacd4	0.62055	1.04398e-67		Ywhaz	0.215281	5.98204e-45		Elf1	0.329346	9.02605e-32		Slc22a3	1.68795	3.18674e-146		Rbl1	1.33011	2.61345e-64
Zfp608	0.330324	5.19894e-65		Baz2b	0.160684	1.01155e-44		Plek	1.43696	1.23819e-31		Atad5	2.02742	2.42242e-145		Rfc1	0.944875	7.41028e-63
St8sia4	0.811012	6.73973e-65		Ptpre	0.193243	4.13725e-42		Nap1l1	0.492359	1.11365e-30		Bcl2	0.83984	4.65118e-145		Cntln	0.817008	1.25953e-61
Fcho2	0.153593	2.99234e-62		Elmo1	0.0622999	9.91277e-42		Osbpl8	0.227819	2.81736e-30		Serbp1	0.376273	1.0368e-144		Tmpo	0.879764	1.36601e-60
Mndal	0.383803	3.51901e-60		Arf4	0.402405	1.05392e-41		Dach1	0.169486	1.10376e-29		Ncl	0.393333	3.40905e-143		Stmn1	0.907296	2.87779e-60
Maml2	0.214668	1.22845e-59		Myct1	0.519228	1.26493e-41		Runx3	1.543	7.29031e-29		Uhrf1	2.82502	1.95885e-142		Top2a	1.69764	3.03725e-60
mt-Co1	0.0253119	4.00395e-59		Ccnl1	0.22651	5.62103e-40		Baz1a	0.832315	4.26224e-28		Lig1	2.17175	3.01154e-142		Mcm3	1.48864	3.06327e-60
Alcam	0.624892	8.8179e-59		Calm2	0.252657	1.54281e-39		Plxnc1	0.258308	1.34809e-27		Rrm1	2.01885	3.79126e-140		Nasp	1.46823	2.56845e-58
Airn	0.673375	1.44823e-58		Lncpint	0.255249	3.58304e-39		mt-Nd1	0.0724375	2.47897e-26		Topbp1	1.40582	1.83002e-138		Slf1	0.977245	2.29672e-57
Prkn	0.515593	1.33858e-57		Srgn	0.221754	4.1126e-39		F2r	1.49589	4.1036e-26		Psd3	0.642351	1.53771e-137		Mcm4	1.60875	3.50107e-57
Mmp16	1.01976	3.9273e-57		Pim1	0.385765	5.07875e-39		Taok3	0.425948	6.04398e-25		Adgrl1	2.53969	4.21006e-136		Dna2	1.7707	3.81889e-56
Magi2	0.879801	3.9273e-57		Egr1	0.629484	1.30818e-38		Hdgf	0.86749	8.27448e-25		Tgfb1	1.58122	1.91781e-135		Ranbp17	1.16701	2.89435e-55
Ifi203	0.391891	5.23413e-57		Ccnd3	0.195167	2.01678e-38		Muc13	0.777303	3.25533e-23		Mms22l	1.36908	1.60254e-132		Dek	0.678447	1.16161e-54
Ogt	0.145535	3.38398e-55		Parp8	0.461901	1.2226e-37		Set	0.479712	8.48392e-23		mt-Nd1	0.112963	1.76075e-129		Baz1b	0.699805	1.73819e-54
Sgms1	0.0854526	4.60736e-55		Clk1	0.235249	2.14006e-37		Ybx3	0.717686	1.94527e-22		Nucks1	1.04937	7.47252e-129		Sfmbt1	0.912945	6.02986e-54
Dock2	0.0662387	6.117e-55		Iqgap2	0.142576	3.63756e-37		Ncl	0.240977	3.58607e-22		Anp32b	0.944013	2.18109e-128		Tubb5	1.05043	1.03953e-53
Ncam2	1.65197	8.57657e-55		Mcl1	0.50571	4.34218e-37		Sik3	0.400899	3.90495e-22		H2afz	1.09226	1.94526e-124		Wdr76	1.64326	1.90996e-53
Fmnl2	0.477907	3.48042e-52		Fut8	0.110306	3.68869e-36		Rap1b	0.410309	1.57161e-21		Ybx1	0.856389	1.41388e-123		Platr25	1.63153	8.7474e-53
Pim1	0.392874	5.53446e-51		Znrf1	0.287074	2.65263e-33		Dock8	0.416188	1.8462e-21		Dut	1.71227	3.49342e-123		Alms1	1.15881	1.46543e-52
Ccser1	0.40757	9.78578e-48		Prkch	0.288233	1.65345e-31		Tnik	0.60795	2.00056e-21		Fyb	1.14277	9.93276e-122		Pold3	1.36214	1.18977e-51
Lpp	0.294743	2.60093e-46		Eya1	0.311772	2.56607e-31		Mcm6	0.820404	3.21315e-21		Top2a	2.17805	7.57006e-121		Mthfd1l	1.0822	3.65595e-51
Calcrl	0.288318	1.08441e-45		Txnip	0.278176	3.15917e-31		Ddx21	0.675501	3.85491e-21		Actb	0.24165	2.55515e-120		Mcm7	1.42988	1.4588e-50
Setbp1	1.21027	1.805e-44		Btg1	0.53398	3.22799e-31		Topbp1	0.787716	1.75495e-20		Eif3a	0.581759	2.97488e-120		Tipin	1.62538	1.47326e-50
Parp8	0.427709	2.02962e-44		Tra2b	0.203452	5.30198e-31		Dapp1	0.15595	2.28259e-20		Wdhd1	1.97378	3.67324e-119		Prim1	1.76198	3.52942e-49
Lhcgr	0.668782	3.75398e-44		Ubc	0.515167	8.14344e-31		Pola1	0.608186	2.3006e-20		Runx3	2.25178	7.36537e-119		Hat1	1.11047	7.45929e-49
Tbxas1	0.113232	1.03184e-42		1810026B05Rik	0.298815	1.78338e-30		Eif3a	0.367395	1.0231e-19		Mgat5	0.894433	1.05554e-118		Nap1l1	0.550481	8.59114e-49
AC149090.1	0.140337	1.38226e-42		Il15	0.43579	5.46819e-30		Fry	0.467664	1.06997e-19		Mcm3	1.81116	2.336e-118		Rrm1	1.41493	1.7582e-48
Agbl1	1.52402	2.39767e-42		Dusp1	0.590888	8.91434e-30		Hsp90ab1	0.142662	1.36463e-19		Ybx3	1.12563	9.41599e-116		Usp37	0.841454	4.74925e-48
Gm4951	1.30686	5.55555e-42		Esr1	0.595536	1.24745e-29		Fermt3	0.470688	1.98965e-19		Usp24	0.753181	4.99265e-115		Ncapg2	1.9359	1.03618e-46
Lncpint	0.210443	1.1625e-41		Pten	0.206427	3.01621e-29		Apoe	0.789785	2.05208e-19		Blm	2.07985	7.1062e-114		Cep128	1.06771	2.07962e-46
Apobec3	0.343755	4.72977e-41		Cdk17	0.13007	3.01817e-29		Adk	0.440945	3.80036e-19		Stmn1	1.05838	7.6995e-113		Rad18	1.54863	4.41827e-46
Hoxa3	0.717677	9.42366e-41		Tut7	0.267212	3.73532e-29		Anp32b	0.530004	4.15205e-19		Baz1a	1.21998	1.14047e-110		Zfp367	1.77436	6.86089e-46
Dst	0.221577	1.86693e-40		Kansl1l	0.266669	4.07013e-29		Syncrip	0.406171	4.40165e-19		Cdca7	1.74371	1.49577e-110		Tuba1b	1.25371	6.89422e-46
Hdac9	0.367961	2.84668e-39		Foxn3	0.079432	1.02301e-28		Zfpm1	0.731616	4.46195e-19		Npm1	0.476062	7.49956e-109		Casp8ap2	1.16741	8.1588e-46
Nfat5	0.124618	3.9315e-38		Zfp800	0.256226	2.91739e-28		Ppia	0.258561	1.03385e-18		Rif1	0.656969	1.14766e-108		Tyms	1.76147	9.69752e-45
Pcmtd2	0.567173	2.17276e-37		Kdm5b	0.413353	5.45956e-28		Calm1	0.526129	1.61331e-18		Prkca	0.69754	1.19753e-108		Brca1	2.2262	1.50635e-44
Plscr4	0.481886	1.35889e-36		Sik1	0.738569	7.67185e-28		Adgrl1	1.39549	1.82864e-18		Pole	2.37076	2.11882e-106		Slfn9	1.89558	2.365e-44
Cpq	0.108588	1.90703e-36		Nceh1	0.4374	1.32166e-27		Prkdc	0.641523	1.92099e-18		Rad18	2.01591	5.17835e-106		Smc6	0.914467	2.47746e-44
Fgd5	0.810055	2.77273e-36		Rnf220	0.242156	2.39417e-27		Gse1	0.228172	2.7275e-18		Nol4l	1.42033	1.2073e-105		Mbnl3	1.11946	1.51948e-43
Gimap6	0.537872	2.80125e-36		Jund	0.303019	4.23862e-26		Sipa1l1	0.508139	3.93271e-18		Hdgf	1.2837	1.55698e-105		Hsp90aa1	0.30496	4.43327e-43
Mamdc2	0.756153	5.2783e-36		Fchsd2	0.109455	5.42242e-26		Lims1	0.478587	1.40479e-17		Smc2	1.59936	3.4404e-105		Cenpk	2.12106	7.36525e-43
Ppp3ca	0.0983169	6.98964e-36		Cytip	0.754003	3.93713e-25		AI504432	1.29943	6.26558e-17		Ncapg2	2.57255	3.82045e-105		Kntc1	2.45423	4.17566e-42
Hivep3	0.659105	1.49315e-35		Ern1	0.258864	6.32005e-25		Adgrl2	0.444383	1.03153e-16		Hsp90ab1	0.233359	6.78787e-103		Rpa1	1.37109	1.60555e-41
Ifitm1	0.412608	3.321e-35		Arhgap32	0.325041	1.34791e-24		Mfsd2b	2.08179	1.42253e-16		Rab27b	1.41097	8.25371e-103		Rmi2	2.23235	2.08871e-41
Lrmda	0.0555804	4.95487e-35		Slc12a6	0.206601	2.79136e-24		Usp24	0.422885	1.60933e-16		Brca2	1.77213	4.37075e-102		Mcm5	1.82957	2.72812e-41
Txnip	0.23174	1.03632e-34		Pag1	0.307538	1.10559e-23		Grb2	0.541792	1.64873e-16		Diaph3	0.571274	2.02525e-101		Ptma	0.220157	3.45884e-41
Sbf2	1.02815	1.57509e-34		Alcam	0.446867	2.2306e-23		Nrgn	0.639761	1.6998e-16		Hmgb2	1.00163	4.01985e-101		Prkdc	0.809388	2.90127e-38
2610035D17Rik	0.470867	4.3132e-34		Pik3ip1	0.539168	4.71182e-23		Ubash3b	0.610151	1.74063e-16		Mki67	2.62944	5.3769e-101		Ncapd3	1.02831	4.48737e-38
Tnip3	0.736871	3.63846e-33		Itsn1	0.262111	9.60723e-23		Gnas	0.309629	1.86466e-16		Nasp	1.69834	1.11363e-100		Zranb3	1.36511	1.21771e-37
Tmtc2	0.303012	8.55317e-33		Gm19590	0.700413	2.37854e-22		Pcdh7	0.518318	1.89996e-16		Nop58	0.79867	1.21525e-99		Dut	1.14959	2.50432e-37
Trpc6	0.153574	1.17145e-32		Nfat5	0.130986	2.68289e-22		Snx5	0.599265	2.14342e-16		Ppia	0.44953	5.19108e-99		Zfp808	1.17997	3.0449e-37
Diaph2	0.229007	3.62281e-32		Coq10b	0.778745	7.29553e-22		Syk	0.748087	3.80629e-16		Baz1b	0.799983	7.47744e-99		Clspn	2.04746	5.69951e-36
Samhd1	0.514159	6.55711e-32		Prkag2	0.243026	1.74456e-21		Nop58	0.457184	5.43932e-16		Brip1	2.45389	7.53213e-99		Pds5a	0.372347	1.13946e-35
Nceh1	0.39168	4.08975e-31		Cux1	0.0857631	2.50865e-21		Dkc1	0.689933	5.86973e-16		Pf4	1.8816	5.50094e-98		Usp1	1.31574	1.29681e-35
Vegfc	0.570248	4.96336e-31		Malat1	0.0199155	2.84163e-21		Atpif1	0.608481	6.78394e-16		Brca1	3.01742	7.51889e-98		Ulbp1	1.96577	7.63134e-35
Gimap8	0.843943	5.28028e-31		Tox	0.393492	4.04266e-21		H2afz	0.576385	1.08568e-15		Cavin2	1.98189	7.78992e-97		Exo1	2.21633	7.63134e-35
Aff1	0.242125	3.84162e-30		Stat4	0.259054	5.75201e-21		Lgals9	0.909222	1.18366e-15		Hspd1	1.05229	1.25399e-95		Rbbp8	1.11917	1.2552e-34
Igf2bp2	1.52773	9.63618e-30		Celf2	0.0700111	8.6891e-21		G3bp1	0.432874	1.68449e-15		Fam111a	1.61969	2.77492e-95		Cenph	2.04112	2.65703e-34
Plekhg1	1.19355	1.02657e-29		Klf12	0.337298	9.51159e-21		Eif5a	0.596097	1.94136e-15		Hspa8	0.49278	5.58016e-95		Chek1	2.05102	3.6537e-34
Epb41l4b	0.364354	1.79056e-29		Hoxa9	0.508053	1.18545e-20		Ipo7	0.603167	2.11122e-15		Mcm4	1.83587	9.23629e-95		Cdca7	1.18935	6.15266e-34
Stat4	0.22204	1.90347e-29		Rbm39	0.0593389	1.27679e-20		Spata5	0.484587	3.65424e-15		Mcm2	2.18242	4.61798e-94		Mast2	1.21569	6.24357e-34
Ikzf2	0.273204	2.72228e-29		Rgs1	0.621693	1.30605e-20		Ncor1	0.16663	7.15901e-15		Ipo5	1.33269	4.14138e-93		Trim37	0.912463	8.01233e-34
Dlg2	0.14211	8.03002e-29		Stk17b	0.631471	2.35716e-20		Hnrnpu	0.199674	1.01189e-14		Pds5a	0.46744	8.97225e-93		Smc2	1.10039	1.27664e-33
Prdm16	0.241572	1.47296e-28		Rel	0.732718	2.84227e-20		Sfxn1	0.717768	1.26956e-14		G3bp1	0.748169	1.31226e-92		Mcmbp	0.927059	7.89656e-33
Slc18a2	0.210102	3.46361e-28		Ctla2a	0.340949	5.17254e-20		Mob1b	0.760236	1.50878e-14		Cenpp	2.30022	5.86537e-92		Timeless	1.91593	3.06856e-32
Plag1	0.550839	7.62436e-28		Ccser1	0.313299	6.23098e-20		Ak2	0.87305	2.43007e-14		AI504432	2.08489	1.4574e-91		Nup205	0.958346	6.50678e-32
Meg3	2.08811	1.26882e-27		Ier2	0.525439	7.12769e-20		Sema4d	1.09942	3.02332e-14		Usp1	1.77116	1.44553e-90		Ipo9	0.954348	1.14788e-31
Crebbp	0.0993544	1.30492e-27		Zfand5	0.225478	7.46403e-20		Ybx1	0.468026	4.4169e-14		Tyms	2.20919	1.89768e-90		E2f7	2.43439	5.67142e-31
Pnisr	0.135777	4.19635e-27		Rlim	0.280561	8.68062e-20		Ptpn7	0.755256	4.43592e-14		Supt16	0.907188	2.00475e-90		Blm	1.31721	6.04064e-31
Ptprc	0.131657	5.73258e-27		Erg	0.163583	9.67658e-20		Mcm3	0.916281	7.25346e-14		Clspn	2.81868	3.22641e-90		Set	0.542843	6.33624e-31
Elmo1	0.0512396	9.6509e-27		Foxp1	0.0380893	2.54524e-19		Eif4a1	0.448065	8.36409e-14		Tipin	1.93148	3.26435e-90		Pole2	1.85874	6.40108e-31
Mmrn1	0.228594	2.81517e-26		Cdk11b	0.372122	3.515e-19		Mdn1	0.453741	8.43544e-14		Tmpo	0.939447	4.34718e-90		Kcnq5	0.470287	8.62785e-31
B3galt1	0.524161	4.34042e-26		Creb5	0.736091	3.93298e-19		Prkar2b	0.499745	8.87667e-14		Mcm7	1.68067	8.84528e-90		Stag1	0.187554	1.47538e-30
Patj	0.575958	5.31713e-26		Srsf5	0.177827	4.0183e-19		Tpm3	0.316221	9.547e-14		Ldha	1.28007	2.99603e-89		Nop56	0.822699	5.2557e-30
Adam22	0.31545	6.79332e-26		Gria3	0.425091	5.75368e-19		Mdga1	1.18343	1.42398e-13		Hnrnpd	0.720091	3.15496e-89		Rad54b	2.34506	6.57925e-30
Pcmtd1	0.236175	7.85044e-26		Mbnl2	0.133074	8.16014e-19		Rcc2	0.622606	1.62493e-13		Hnrnpab	1.03838	3.21129e-89		Rev1	0.690661	5.88734e-29
St3gal1	0.175405	1.68815e-25		Kdm7a	0.516336	8.47812e-19		Ptp4a2	0.283912	1.65722e-13		Fli1	0.268767	9.43535e-89		E2f3	0.619463	1.79134e-28
Nr3c2	0.861371	2.28662e-25		Zfp36	0.625425	1.15795e-18		Dnmt1	0.724395	2.1653e-13		Prim1	2.07974	3.98981e-88		A630089N07Rik	0.807853	2.56895e-28
Palld	0.590242	2.60711e-25		Meis1	0.0338381	2.44814e-18		Dtl	0.765862	2.24913e-13		Oxct1	1.23416	8.50962e-87		Rnf157	1.66851	5.52357e-28
Ern1	0.198283	5.18941e-25		Dnajb9	0.52709	2.95449e-18		Rgs1	0.814896	2.72779e-13		Mthfd1l	1.21404	1.80129e-86		Pcna	0.786993	8.88769e-28
Erg	0.139455	6.79144e-25		Ddx3x	0.170253	2.95449e-18		Etfb	0.77763	3.06405e-13		Rabgap1l	0.363912	9.09923e-86		Faf1	0.402874	9.04972e-28
Rsrp1	0.174626	8.06342e-25		Serinc3	0.0775867	4.15285e-18		mt-Nd3	0.0772719	4.29887e-13		Cep128	1.23725	2.52798e-85		Cdc7	1.84267	9.20656e-28
Gria3	0.425232	8.49429e-25		Klf9	0.376843	9.47894e-18		Bzw1	0.584316	4.68332e-13		Cbx3	0.856824	3.87972e-85		Ncl	0.257891	2.46431e-27
Zfp950	0.266848	1.10094e-24		Mbnl1	0.0364561	1.95138e-17		Gpx1	0.486353	4.91059e-13		Runx1	0.129542	3.8957e-85		Jazf1	1.4561	3.50472e-27
Cadps2	0.251749	6.22761e-24		Fgd4	0.404005	2.6019e-17		Pfn1	0.437485	5.01854e-13		Vcl	1.31286	4.29724e-85		Ints7	0.852149	3.61743e-27
Arid5b	0.719355	6.79384e-24		Hist1h2ac	0.676615	2.6019e-17		R3hdm1	0.26776	7.26794e-13		Asap1	0.449979	9.17767e-85		Rapgef5	1.30794	4.05738e-27
Crebrf	0.33757	7.90155e-24		Atxn1	0.11184	2.66139e-17		Eef1g	0.34035	8.71942e-13		Ranbp1	1.30207	3.28473e-83		Cit	1.91394	6.63987e-27
Trim14	0.359804	8.83427e-24		Klhl6	0.300683	4.78746e-17		Mgat5	0.436475	1.13578e-12		Casp8ap2	1.36904	4.23157e-83		Neto2	1.31522	8.83561e-27
Klhl4	0.813482	9.31366e-24		Wdfy2	0.6146	6.67592e-17		Oxct1	0.686182	1.24085e-12		Zfpm1	1.13613	8.02395e-83		1700025G04Rik	1.1313	1.09432e-26
Iigp1	1.12864	1.03788e-23		Itga4	0.140074	7.00053e-17		Npm1	0.265831	1.25062e-12		Zgrf1	1.75272	2.87363e-82		Rbbp7	0.699667	2.3546e-26
Irf2	0.145646	3.49501e-23		Aff4	0.236161	8.50412e-17		Rif1	0.356605	1.43575e-12		Wdr76	1.83472	4.08836e-82		Smc3	0.682107	2.35824e-26
Glis3	1.53503	5.17633e-23		Arid5b	0.626139	9.35514e-17		Gspt1	0.449256	1.7007e-12		Hsp90b1	0.908304	7.05115e-82		Rapgef4	0.959445	2.78824e-26
Gm16070	0.595119	5.67341e-23		Eef2k	0.367189	1.27425e-16		Btg2	1.31293	2.11294e-12		Ipo7	1.00779	9.38357e-82		Acaca	0.740921	3.45383e-26
Cacnb2	0.0430332	1.33974e-22		Samd12	0.170845	1.97601e-16		Pds5a	0.281887	3.04761e-12		Calm1	0.806475	1.33469e-81		Cenpp	1.47874	3.86307e-26
Pdgfc	2.73815	1.69007e-22		Rhob	0.529476	4.68987e-16		Cdca7	0.878869	3.08718e-12		Cenpk	2.58468	1.57846e-81		Sae1	0.826328	4.15064e-26
Runx1t1	1.14371	2.5468e-22		Myb	0.157912	1.62752e-15		Erbin	0.208343	3.55103e-12		Hmgb1	0.412724	2.2051e-81		Supt16	0.639358	4.39947e-26
Gm20559	0.655891	4.39704e-22		2410006H16Rik	0.317579	1.62752e-15		Eif2s2	0.437683	4.1558e-12		Pcna	1.09907	1.90652e-80		Rnf168	1.17928	5.21449e-26
Tcf7l2	0.432392	1.13202e-21		Fbxo33	0.444037	1.77369e-15		Ctla2a	0.49948	4.47251e-12		Kntc1	3.08362	4.18893e-80		Spata5	0.633981	5.86168e-26
Phf21a	0.0676154	1.41486e-21		Prdx6	0.2817	2.55813e-15		Gm47283	0.307198	5.61146e-12		Pa2g4	1.13256	1.13576e-79		Tfdp1	1.00037	6.59929e-26
Shisa9	2.15885	1.56434e-21		Chd2	0.188355	2.92698e-15		Micos10	0.690018	5.8763e-12		Kif24	2.63891	1.90507e-79		E2f1	2.02309	8.27281e-26
Arhgap26	0.307126	2.27745e-21		Palld	0.490152	4.3753e-15		Nucks1	0.498964	7.89478e-12		Nrgn	1.01102	1.91898e-79		Fanca	2.36692	9.11267e-26
Hmga2	0.548866	1.17653e-20		Gng2	0.400289	4.45814e-15		Stt3b	0.503582	1.04004e-11		Tgfbr3	0.780871	1.11193e-78		Ssh2	0.450933	9.91079e-26
Neat1	0.274206	1.6157e-20		Junb	0.588787	5.92308e-15		Adgrg3	0.72561	1.05595e-11		Alms1	1.28904	4.66227e-78		Spidr	0.807205	1.53944e-25
Rin2	0.901201	1.76467e-20		Sh3kbp1	0.244895	6.76786e-15		Mthfd1l	0.65038	1.07885e-11		Bard1	2.58064	6.43918e-78		Msh3	0.919577	2.16842e-25
Lmo2	0.0460901	2.03614e-20		Calcrl	0.217241	7.41737e-15		Alms1	0.705017	1.21318e-11		Cit	2.81418	9.44901e-78		Psip1	0.727288	2.93494e-25
Cpne8	0.820213	3.79695e-20		Top1	0.13545	7.77299e-15		Gata2	0.524822	1.2176e-11		Pde5a	2.21244	1.01753e-77		Tsix	0.408736	3.12776e-25
Phkb	0.0993666	5.31631e-20		Dst	0.175919	1.01875e-14		Eif4e	0.61247	1.22024e-11		Prkdc	0.982873	1.5886e-77		Zfp934	1.00977	3.32326e-25
Mpl	0.230136	5.63312e-20		Gimap6	0.38757	1.22843e-14		Kras	0.665913	1.26639e-11		Spata5	0.818101	1.88127e-77		Atm	0.629589	3.73988e-25
Thrb	0.566594	5.63312e-20		Klhl24	0.300769	1.2489e-14		Ivns1abp	0.284377	1.29426e-11		Slc16a10	1.98407	2.42166e-77		Pola2	1.36543	6.91888e-25
Mettl7a1	0.846753	6.13517e-20		Vav3	0.121809	2.21393e-14		Etf1	0.508637	1.42236e-11		Slc24a3	2.44966	2.53236e-76		Gm47283	0.375579	8.90604e-25
Klhl24	0.270647	8.37359e-20		Pan3	0.0816381	2.40811e-14		Nomo1	0.757694	1.51743e-11		Vwf	1.60185	8.29435e-76		Rfc2	1.09842	1.01246e-24
Pik3ip1	0.445566	1.34084e-19		Maml3	0.173389	2.7558e-14		Slc25a5	0.720077	1.68413e-11		Ran	1.14757	1.58034e-75		Chaf1a	1.80588	1.17514e-24
C530008M17Rik	0.271958	1.52298e-19		Atp11b	0.110358	2.82852e-14		Actg1	0.454109	1.85529e-11		Arhgap10	1.48427	3.23165e-75		Ctdspl	0.763068	1.35162e-24
Retreg1	0.437049	1.58339e-19		Bach2	0.286058	2.87526e-14		Itgb1	0.379389	1.99125e-11		Atp8a1	0.377768	3.39077e-75		Tcerg1	0.509873	1.37878e-24
Mill2	0.680485	4.43008e-19		Hist1h2bc	0.647393	2.90551e-14		Ldha	0.6511	1.99759e-11		Cenph	2.67348	5.2042e-75		Hsp90ab1	0.160167	1.4317e-24
Cd2ap	0.570113	4.83541e-19		Rbpms	0.20444	3.18942e-14		Nme1	0.841876	2.84875e-11		Nop56	1.0837	7.90877e-75		Cbfb	0.514994	1.78997e-24
Kdm7a	0.464623	5.35271e-19		Myl10	0.74461	5.34207e-14		Fam133b	0.694251	4.59518e-11		Pfn1	0.810967	1.07581e-74		Suz12	0.574015	3.3833e-24
Il15	0.291606	6.40752e-19		Zfp831	0.633143	7.66386e-14		Dhx9	0.384995	5.26339e-11		Tmsb4x	0.427794	1.5835e-74		Mtbp	1.39006	3.72786e-24
Rb1cc1	0.108537	8.77012e-19		Atp2b4	0.175454	8.39738e-14		Cox6c	0.583048	5.33273e-11		Mcm5	2.16681	1.87332e-74		BC055324	1.6682	3.80667e-24
Prkg1	0.0193063	1.03275e-18		Mctp1	0.0669584	1.36676e-13		Hmgb1	0.222125	6.03511e-11		Alyref	1.65563	2.90417e-74		Hspa8	0.330241	5.30228e-24
Ddx17	0.0693596	1.79532e-18		Camk2d	0.311067	1.45152e-13		Bzw2	0.542092	6.07698e-11		Hnrnpa3	0.535891	3.71994e-74		Nop58	0.54445	5.30228e-24
Afap1l1	0.25395	2.18808e-18		Pde4d	0.13419	1.77516e-13		Vcl	0.689826	7.93655e-11		Canx	0.632678	4.93066e-74		Eif3a	0.382676	5.65434e-24
Hgf	0.346375	4.14518e-18		Bmpr2	0.248452	1.85694e-13		Prim2	0.760669	7.94576e-11		Syncrip	0.546814	5.9899e-74		Mpdz	1.12367	8.44707e-24
Eya1	0.171943	6.804e-18		Lcp1	0.29271	1.87461e-13		Hmgb3	1.02352	8.00155e-11		Knl1	2.97382	8.63111e-74		Cdt1	1.97698	8.64119e-24
Baz2b	0.065248	1.07915e-17		Ogt	0.100227	1.97935e-13		Ran	0.625979	8.39479e-11		Pitpnc1	0.383761	1.15306e-73		9330182L06Rik	1.19921	1.24783e-23
Gbp7	0.387757	1.23512e-17		Fmnl2	0.316302	2.49857e-13		Pa2g4	0.609092	1.57596e-10		E2f8	3.67617	1.25044e-73		Dock1	0.551579	1.8398e-23
2310001H17Rik	0.652221	1.55024e-17		Map4k4	0.304876	2.6624e-13		Twistnb	0.699464	1.58925e-10		Slc9a9	2.30984	2.11672e-73		Paics	0.860387	2.02246e-23
Mrtfb	0.277437	2.83809e-17		Crebrf	0.326702	2.6624e-13		Hnrnpf	0.353195	1.70316e-10		Mvb12b	1.15584	3.33389e-73		Kif24	1.72124	2.7086e-23
Gcnt2	0.10948	2.97755e-17		Arhgef18	0.204774	2.69094e-13		Tmsb4x	0.235037	2.07296e-10		Sfmbt1	0.957536	9.633e-73		Hspd1	0.699184	3.30436e-23
Zdhhc17	0.201669	3.17442e-17		Clnk	0.991025	2.69094e-13		Spag9	0.262981	2.3383e-10		Dna2	1.82471	1.56057e-72		Ubap2	0.634886	6.55225e-23
Rarb	1.07764	5.92195e-17		Nwd1	0.32243	4.18625e-13		Purb	0.400606	2.79299e-10		Cntln	0.819567	1.56057e-72		Arsb	1.31273	6.98854e-23
Rcsd1	0.398468	1.36095e-16		Arih1	0.071594	4.21569e-13		Vps37b	0.914665	3.38769e-10		Dgkd	1.15792	2.67839e-72		Dtymk	0.956632	7.271e-23
Ltb	0.901898	1.48762e-16		Ppm1h	0.233923	5.54373e-13		Nop56	0.615531	3.38769e-10		Suz12	0.774418	5.5681e-72		Dhx9	0.515865	7.5896e-23
Pou2f2	0.628441	1.59618e-16		Anks1	0.192857	6.66905e-13		Wdr43	0.401369	3.99357e-10		Rfc1	0.910112	6.25712e-72		Nucks1	0.655263	8.23344e-23
Evi5	0.671436	2.04555e-16		Sqstm1	0.644938	6.87992e-13		Khdrbs1	0.40516	4.17471e-10		Mast2	1.5219	8.24546e-72		Gins1	1.93728	8.87725e-23
Arhgef3	0.537307	2.56084e-16		Dok6	0.615471	7.81428e-13		Tbcd	0.646251	4.81994e-10		Pabpc1	0.12397	1.74655e-71		Mcm2	1.30959	1.57657e-22
Sugct	0.542827	2.88413e-16		Skil	0.629494	8.50373e-13		Mcm2	1.0928	5.03892e-10		Slc25a5	1.24773	2.14751e-71		Smarcc1	0.470775	1.80783e-22
Syne2	0.480837	4.59058e-16		Tiparp	0.597869	1.29802e-12		Eif4g1	0.374302	5.91246e-10		Bmp2k	1.33519	3.42993e-71		Rad51	2.18396	1.85306e-22
9530026P05Rik	1.97002	6.19039e-16		Rcsd1	0.394218	1.31432e-12		Dut	0.751421	6.1739e-10		Etfb	1.29477	7.33232e-71		Ranbp1	0.860663	1.94246e-22
Pced1b	0.387056	6.51558e-16		Stat3	0.232479	1.36498e-12		Eef1a1	0.0543872	7.66664e-10		Ddx21	0.955955	8.01406e-71		Dgcr8	0.937734	2.14331e-22
Ghr	0.479901	7.62449e-16		Inpp5d	0.153632	2.15203e-12		Cbfa2t3	0.188957	8.55313e-10		Slc14a1	1.46869	1.12527e-69		Auts2	0.855592	2.17921e-22
Pik3r1	0.0835894	1.04941e-15		Tnfaip8	0.165062	2.16586e-12		Gnl3	0.502383	1.00417e-09		Eif5a	0.918869	2.16379e-69		G3bp1	0.501606	2.74415e-22
Pard3b	0.0467906	1.25422e-15		Eif5	0.191028	2.46072e-12		Lrrc8c	0.668864	1.08873e-09		Tfdp1	1.36344	6.89079e-69		Tanc2	0.67386	4.206e-22
Fnbp1	0.0717723	2.7719e-15		2610035D17Rik	0.316369	2.50611e-12		Rack1	0.164287	1.08873e-09		Adk	0.608664	9.38802e-69		Pa2g4	0.763574	7.26795e-22
Zfp831	0.638101	2.7719e-15		Adgre5	0.546408	2.5228e-12		Naa15	0.352189	1.08873e-09		2024-09-11	1.30942	1.48371e-68		Cgas	1.63767	8.70785e-22
Ttc14	0.0660237	2.99728e-15		Tra2a	0.125085	2.81091e-12		Snrpf	0.634218	1.09926e-09		Atpif1	0.946388	2.49759e-68		Cdk14	0.695345	9.09296e-22
Gulp1	0.21498	3.27799e-15		Mamdc2	0.469716	3.18636e-12		Mid1	0.881718	1.15339e-09		Smc4	0.727303	4.04445e-68		Cep192	0.680971	1.48294e-21
Fhit	0.234923	4.44367e-15		Hnrnph1	0.0901728	3.19831e-12		Utp18	0.812854	1.55141e-09		Prkar2b	0.763179	4.44877e-68		Haus6	0.978666	1.98559e-21
Ddx60	0.38461	5.27491e-15		AC149090.1	0.104853	3.20676e-12		Kpna1	0.526829	1.71499e-09		Rbbp8	1.3599	7.34718e-68		Msh6	1.09538	2.16699e-21
Csad	0.331869	5.3577e-15		Spns2	0.282403	3.25628e-12		Ezh2	0.53675	1.78241e-09		Anp32e	1.47148	8.94524e-68		Diaph3	0.386484	2.33761e-21
Thsd4	0.58583	5.53946e-15		Csgalnact1	0.064176	4.41718e-12		Cfl1	0.426934	2.0354e-09		Slf1	0.985874	6.10248e-67		Slbp	1.10991	4.13439e-21
Ifi44	0.953168	6.26404e-15		Lrmda	0.0491976	5.22805e-12		Mcm4	0.876427	2.09505e-09		Nolc1	1.43047	8.72152e-67		Nup93	1.16413	4.7972e-21
Tnfaip8	0.121653	6.81477e-15		Sfpq	0.0729764	9.70957e-12		Oaz1	0.433543	2.21077e-09		Cfl1	0.829804	2.9554e-66		AI506816	0.967498	4.9085e-21
Tnrc6b	0.0445605	6.81665e-15		Bcas3	0.202883	1.3449e-11		Ndrg1	1.05716	2.36202e-09		Rpn1	1.60549	3.82374e-66		Ctdspl2	0.632637	7.02961e-21
Bach2	0.221702	6.83241e-15		Adamts6	0.300066	1.34598e-11		Slco3a1	0.498853	2.58282e-09		Dkc1	1.0298	4.36521e-66		Taf1d	0.382651	7.02961e-21
Ube2h	0.370779	7.89995e-15		Sox6	0.585506	1.71713e-11		Pip4k2a	0.371812	2.78705e-09		Hnrnpf	0.682365	7.46108e-66		H2afz	0.620455	2.89319e-20
Lcp2	0.198602	8.35823e-15		Zfp36l2	0.121326	1.99951e-11		Eif3j1	0.508595	3.42598e-09		Actn4	1.14061	8.98064e-66		Hnrnpab	0.660145	3.81078e-20
Gda	0.410083	8.97045e-15		Pnrc1	0.358275	2.31093e-11		Fyn	0.432531	3.46954e-09		Ak2	1.32764	1.41724e-65		Ipo5	0.787608	4.4056e-20
Nsmaf	0.216254	9.24745e-15		Samsn1	0.215092	2.66832e-11		Btk	0.494416	3.48527e-09		Smc3	0.845599	4.93626e-64		Smc1a	0.400224	7.58466e-20
Snap23	0.302313	1.80102e-14		Tnrc6b	0.0836814	3.22325e-11		Dhx15	0.269959	4.61283e-09		Gspt1	0.78927	6.39968e-64		Tiam1	0.663935	8.16248e-20
Atxn1	0.0488402	2.04735e-14		Aim2	0.379499	3.34315e-11		Hist1h2ae	0.817974	5.52323e-09		Polq	2.621	6.79552e-64		Smchd1	0.386402	9.06113e-20
Ptk2b	0.0761299	2.54349e-14		Maml2	0.111598	5.09567e-11		Kif5b	0.354716	5.78276e-09		Naa50	1.12304	1.14741e-63		Rad50	0.648912	1.12409e-19
Rbm5	0.065785	2.55636e-14		Rgs2	0.84059	5.79218e-11		Cpsf2	0.744539	6.73251e-09		Smc6	0.980405	2.09002e-63		Bard1	1.57997	1.1328e-19
Slc25a27	0.542925	2.92692e-14		Dnajb4	0.315383	5.9533e-11		Hspd1	0.475541	7.53219e-09		F2r	1.76596	4.25009e-63		Ptk2	0.868545	1.19065e-19
Ccdc171	0.218721	2.9951e-14		Sumo1	0.214304	6.61957e-11		Nasp	0.770861	7.7281e-09		Tuba1b	1.33137	8.83371e-63		Skp2	1.27483	2.14997e-19
Crlf3	0.107949	3.15446e-14		Diaph2	0.178242	6.61957e-11		Psma7	0.4946	7.7281e-09		Sntb1	2.39078	2.03293e-62		Ftx	0.731592	2.1599e-19
Ahnak	1.68313	3.65253e-14		St8sia4	0.378812	7.08244e-11		Atad2b	0.271719	7.7281e-09		Usp37	0.882304	2.49867e-62		mt-Nd1	0.048345	2.3725e-19
Clk1	0.109858	4.02753e-14		Snx29	0.249793	7.09581e-11		Hnrnpab	0.453539	7.76142e-09		Dhfr	2.06854	3.45076e-62		Ipo7	0.663321	2.76931e-19
Znrf1	0.110043	5.68784e-14		Cmtm7	0.198201	8.00493e-11		Hira	0.520833	7.92687e-09		Spidr	1.03185	4.98001e-62		Hpf1	0.912098	3.67593e-19
Neurl3	0.609216	5.94824e-14		Phf21a	0.102778	9.29342e-11		Caprin1	0.258048	8.09494e-09		Ptges3	0.769152	5.03804e-62		Tubgcp2	1.30253	4.16169e-19
Cd84	0.173076	5.98614e-14		Slc18a2	0.1702	1.01591e-10		Dek	0.393213	8.4091e-09		Nup93	1.66615	1.50055e-61		Rbfox2	0.825192	4.45115e-19
Klhl3	0.659085	6.61609e-14		Sdcbp	0.187206	1.06122e-10		Pf4	0.782619	8.41522e-09		Ctdspl	0.958948	2.54024e-61		Slf2	0.585345	5.18913e-19
Arhgap31	0.427983	7.56821e-14		Fhit	0.221723	1.06122e-10		Cdv3	0.607778	8.97375e-09		Ncapd3	1.15267	3.38846e-61		Slc43a3	1.34412	1.29737e-18
2210408F21Rik	0.561478	7.90346e-14		Epsti1	0.251943	1.18319e-10		Snrpg	0.455598	1.01744e-08		Fermt3	0.65983	5.66498e-61		Lin9	1.23899	1.7278e-18
Zc3h6	0.586378	8.26237e-14		Angpt1	0.0189297	1.22368e-10		Snrpd1	0.62107	1.03957e-08		Mfsd2b	2.92974	9.73669e-61		Npm1	0.306969	1.77913e-18
Osbpl9	0.204943	9.79416e-14		Ppp3ca	0.0865292	1.36865e-10		Lig1	0.849963	1.08327e-08		Zfp367	1.85299	4.15472e-60		Ran	0.745247	2.07069e-18
Tasor	0.108085	1.05031e-13		Lpp	0.194562	1.44437e-10		Naca	0.245253	1.16891e-08		Hspe1	1.06304	5.47621e-60		Hnrnpd	0.479835	2.25733e-18
Hnrnph3	0.168333	1.74565e-13		Avl9	0.287761	1.52444e-10		Rrbp1	0.464655	1.21995e-08		Ndc1	1.82276	7.05805e-60		Wee1	0.873216	3.26702e-18
5031425E22Rik	0.258541	1.8446e-13		Ythdc1	0.11483	1.65487e-10		Tent4b	0.515911	1.27175e-08		Plcb1	1.17077	7.24085e-60		Kpna3	0.63661	3.77781e-18
Clec2d	0.276033	1.96915e-13		Snrpc	0.47946	1.76204e-10		Spns3	1.68272	1.36956e-08		Gse1	0.321539	7.58663e-60		Paxip1	1.12236	6.73176e-18
Ccm2	0.189675	1.99681e-13		Arhgdib	0.240124	2.50502e-10		Fli1	0.133492	1.43815e-08		mt-Nd3	0.107181	4.51991e-59		Atp13a3	0.718503	6.94269e-18
Dennd1c	0.588773	2.42966e-13		Stxbp4	0.309735	2.58763e-10		Lmnb1	0.717855	1.49257e-08		Dock8	0.552383	6.51721e-59		Rev3l	0.518626	1.03794e-17
Kat6b	0.159013	3.80793e-13		Hspa4	0.151706	2.77298e-10		Gclm	0.610218	1.66215e-08		Nomo1	1.24923	6.93085e-59		Msh2	0.782471	1.06657e-17
Galc	0.471181	5.55383e-13		Ikzf1	0.134306	2.82807e-10		Susd1	0.26332	1.67339e-08		Paics	1.14638	7.07528e-59		Pbx3	0.552377	1.16088e-17
Firre	0.282898	8.54463e-13		Dock2	0.0513045	3.85049e-10		Wdhd1	0.822031	1.80027e-08		Mcm10	3.42523	7.27155e-59		Ddb2	1.299	1.21313e-17
Sp100	0.283115	9.55709e-13		Rsbn1	0.224233	4.25775e-10		Gpx4	0.509881	1.96183e-08		Zwilch	2.52459	7.77565e-59		Sclt1	0.694983	2.026e-17
Kmt2a	0.0272433	1.05597e-12		Emb	0.580812	4.47319e-10		Pus7	0.661771	1.96199e-08		Rad50	0.889724	8.99535e-59		Cep250	0.96055	2.05022e-17
Esr1	0.342639	1.09314e-12		Tmem131l	0.187802	4.64924e-10		Cd47	0.180552	2.01522e-08		Xpo1	0.896793	1.26176e-58		Taf15	0.392336	2.28455e-17
Pkhd1l1	1.3393	1.29811e-12		Mecom	0.0599352	5.48963e-10		Asap2	0.774475	2.17333e-08		Ppat	1.20343	1.75605e-58		Hmgb2	0.555745	3.56398e-17
Eepd1	0.5202	1.3147e-12		Vim	0.453524	5.58722e-10		Heatr1	0.737677	2.19721e-08		Kalrn	1.65751	1.90314e-58		Xpo1	0.604201	3.73894e-17
Ssbp2	0.0209108	1.65983e-12		Dennd5a	0.211344	5.89226e-10		Tsc22d2	0.375565	2.24538e-08		Slbp	1.55603	2.10811e-58		Baz1a	0.661406	4.30556e-17
Rnasel	0.36776	1.92527e-12		Pnpla7	0.278886	6.07143e-10		Gmps	0.525326	2.26455e-08		Nup153	0.754027	8.59569e-58		Pds5b	0.337275	4.4037e-17
Ptpn14	0.748106	2.28019e-12		Usp3	0.17975	7.34578e-10		Abce1	0.534607	2.26573e-08		Tubb5	1.01631	1.71796e-57		Chaf1b	1.16075	4.61085e-17
Large1	0.208725	2.41535e-12		Ppme1	0.339684	7.68741e-10		Kctd1	0.362954	2.57455e-08		Eif5b	0.751171	7.23402e-57		Stil	1.82836	4.61085e-17
Chrm3	1.71289	2.48026e-12		Lonp2	0.187298	7.94368e-10		Tbc1d1	0.709591	2.58743e-08		Rbl1	1.17176	7.58212e-57		Mthfd1	0.871012	4.90043e-17
Parp14	0.433949	3.61024e-12		Exoc6b	0.173166	8.43062e-10		Slc16a10	0.998442	2.77161e-08		Chaf1a	2.34647	1.42293e-56		Syce2	1.34037	5.1828e-17
Wls	0.09637	4.07767e-12		Ube2b	0.23004	9.903e-10		Larp1	0.292997	2.86447e-08		Psip1	0.895024	2.2943e-56		Oxct1	0.711218	6.94797e-17
A330023F24Rik	0.717925	4.19652e-12		Per1	0.435883	1.08195e-09		Mir142hg	0.492276	3.25836e-08		Bzw2	0.911914	2.66157e-56		Senp1	0.669918	7.65564e-17
Cdc42bpa	0.0571847	4.68368e-12		Klhl3	0.568446	1.12665e-09		Hipk2	0.364173	3.3096e-08		Timeless	2.22677	4.4663e-56		Shmt1	1.52987	7.88976e-17
Gm973	0.846147	5.41446e-12		Snx10	0.256115	1.22595e-09		Wdfy3	0.325124	3.63653e-08		Eif4e	0.987456	4.64284e-56		Serbp1	0.221896	1.67606e-16
Zbtb38	0.213695	6.67916e-12		Skap2	0.0939497	1.30386e-09		Tnfaip2	1.12114	4.0363e-08		Tcerg1	0.630262	6.70878e-56		Dclk2	1.14489	1.74191e-16
Traf3ip3	0.367331	7.39214e-12		Dnah8	0.412612	1.34793e-09		Gna13	0.575791	4.53507e-08		Galnt1	0.730184	7.23532e-56		Xndc1	0.987581	2.03515e-16
Trim12a	0.482195	7.58206e-12		2210408F21Rik	0.494813	1.44831e-09		Klf13	0.501907	5.57934e-08		Rpa1	1.43758	8.36819e-56		Stard13	1.19169	2.0785e-16
Nav2	0.421401	8.00218e-12		Fam117b	0.296368	1.51346e-09		Hnrnpd	0.337087	5.6685e-08		Smarcc1	0.567913	9.44379e-56		Ppat	0.780183	2.09952e-16
Kmt5b	0.216476	8.29533e-12		Zdhhc20	0.225029	1.55301e-09		Myl6	0.35098	5.8253e-08		Hat1	1.09797	1.05949e-55		Ccdc138	1.15701	2.26835e-16
Scaper	0.129377	8.42068e-12		Pcgf5	0.112203	1.72102e-09		Larp4	0.374828	6.14054e-08		Kif15	3.4974	2.26863e-55		BC052040	0.650211	2.60118e-16
Gbe1	0.176407	9.61209e-12		Plgrkt	0.232213	1.87393e-09		Cbx3	0.385528	6.73907e-08		Rfc2	1.40575	2.91454e-55		Depdc5	0.719391	2.71213e-16
Foxo1	0.52097	9.74498e-12		Ifitm1	0.260794	2.17304e-09		H2afy	0.285013	7.12889e-08		Cmss1	0.124084	3.62153e-55		Arl6ip6	0.951492	2.78276e-16
Ablim1	0.880866	1.16863e-11		Arid4b	0.140831	2.41528e-09		Olfr417	2.40923	7.48551e-08		Adgrl2	0.649365	3.78517e-55		Jpt2	1.25857	2.98243e-16
Clec1a	1.06251	1.30171e-11		Csnk1a1	0.0994085	2.4396e-09		Smarca5	0.335177	7.60835e-08		Taf1d	0.512146	3.96842e-55		Cdca7l	0.760014	4.33957e-16
Rbl2	0.227056	1.33283e-11		Rab8b	0.183769	2.47186e-09		Bmp2k	0.651466	7.96119e-08		Smarca5	0.59414	1.01146e-54		Ndc1	1.14497	4.51503e-16
Gimap5	0.870955	1.36547e-11		Rab5a	0.264462	2.60888e-09		Clint1	0.241144	8.04174e-08		Sla	1.47781	1.73601e-54		Rfwd3	0.982314	4.87517e-16
Phactr1	0.421693	1.85904e-11		Dpm1	0.289061	2.66474e-09		Ubap2	0.433676	8.0593e-08		AU020206	0.544258	2.74719e-54		Gmds	0.296941	5.04983e-16
Emcn	0.713806	2.03454e-11		Tcf4	0.0987938	2.68566e-09		Prpf40a	0.297453	8.0593e-08		Smchd1	0.486419	4.34661e-54		Xpo4	0.577213	6.37049e-16
Bmpr2	0.165345	2.11967e-11		Trps1	0.40493	2.80482e-09		Slc24a3	1.23751	8.69491e-08		Exo1	2.51815	6.4452e-54		Dnajc9	1.26903	6.5111e-16
Slc12a6	0.110187	2.57823e-11		Gm29946	0.935651	5.30029e-09		Znrf2	0.506973	1.00439e-07		Tcp1	0.882795	1.14436e-53		Ctps	1.1452	7.00688e-16
Zup1	0.199963	2.58236e-11		Arhgap18	0.160949	6.40716e-09		Smarca4	0.419439	1.02154e-07		Asap2	1.37295	1.28355e-53		Sestd1	0.85712	7.22752e-16
Ppp1r9a	0.0932156	3.22472e-11		Lmo2	0.0518778	8.09923e-09		Ubxn2a	0.689794	1.08126e-07		Tln1	0.516757	1.88032e-53		Macrod2	0.853571	8.33295e-16
B4galt6	0.535545	3.67457e-11		Csf3r	0.609536	1.26679e-08		Pip5k1b	0.376416	1.08126e-07		Chchd3	0.564406	3.30351e-53		Lair1	1.20513	1.08933e-15
Map4k2	0.404111	3.95242e-11		Slc16a12	0.524724	1.31731e-08		Ewsr1	0.264867	1.27334e-07		Slfn9	1.8921	6.66647e-53		Smc5	0.439521	1.20382e-15
Fggy	0.326993	4.8215e-11		Setd7	0.166199	1.416e-08		Exoc5	0.47861	1.31091e-07		Ubap2	0.795888	7.65656e-53		Anp32b	0.497624	1.25321e-15
Jak1	0.0397494	5.82726e-11		Neat1	0.214984	1.54803e-08		Abcf1	0.508266	1.34148e-07		Eef1g	0.534138	9.59223e-53		Nup155	0.807853	1.25321e-15
Eng	0.210064	6.14181e-11		Etv6	0.0181806	1.58782e-08		Foxk2	0.67894	1.38482e-07		Larp4b	0.512686	1.63814e-52		Rad54l	1.63685	1.33895e-15
Trim30a	0.252353	6.38161e-11		Gm4258	0.323782	1.92678e-08		Hist1h2ap	0.78476	1.40775e-07		Dtymk	1.24204	1.95845e-52		Nup153	0.530467	1.33895e-15
Smarca2	0.0410434	6.8855e-11		Glipr1	0.436653	1.93529e-08		Bclaf1	0.201654	1.48888e-07		C1galt1	1.31024	2.20966e-52		Gmnn	1.7129	1.59047e-15
Msi2	0.0344319	7.05855e-11		Nrip1	0.0966352	1.94375e-08		Cmip	0.282482	1.55693e-07		Ubash3b	0.836775	2.88514e-52		Srsf2	0.399396	1.80189e-15
Ezh1	0.578634	7.44483e-11		Gm16070	0.388654	2.05475e-08		Nrf1	0.396021	1.88672e-07		Hist1h2ap	1.43035	2.94671e-52		Dock3	2.10053	1.91002e-15
4632427E13Rik	0.192936	7.64615e-11		Scaper	0.204989	2.73468e-08		Tut7	0.270952	1.96252e-07		E2f7	2.88129	3.06789e-52		Mid1	0.923927	2.26927e-15
Sesn3	0.338675	8.09302e-11		Apbb1ip	0.154992	3.00097e-08		Hells	0.719262	2.26242e-07		Neil3	3.52567	4.02403e-52		Rpa2	1.53882	2.36784e-15
Phactr2	0.127869	9.50324e-11		Mir142hg	0.262822	3.47348e-08		Ubb	0.325879	2.31694e-07		Tanc1	1.32126	5.30383e-52		Pms1	0.92576	3.07344e-15
Adgrl4	0.143299	1.14229e-10		Chka	0.247561	3.50508e-08		Dynll1	0.716227	2.47254e-07		Rad54l	2.47147	7.60747e-52		0610010F05Rik	0.840614	3.12651e-15
Lcp1	0.204587	1.19247e-10		Tle4	0.179831	3.53461e-08		Srsf2	0.305368	2.70243e-07		Kif5b	0.619987	8.50267e-52		Rbbp4	0.58191	3.34978e-15
Nkx2-3	0.535582	1.2782e-10		Rora	0.223308	4.43689e-08		Galnt1	0.359883	2.83349e-07		AI506816	1.268	1.74664e-51		Fancm	1.11849	3.65239e-15
Cers4	0.309892	1.4909e-10		Prtn3	0.511607	4.7029e-08		H3f3a	0.256613	2.85353e-07		Zranb3	1.42928	1.83704e-51		Agap1	0.493637	5.16735e-15
Cdk14	0.24735	1.63128e-10		Ankrd13a	0.148614	5.10511e-08		Ppm1g	0.722734	2.85708e-07		Foxk2	1.24083	1.92413e-51		Cdc25a	1.12407	5.41476e-15
Foxp1	0.011159	2.22716e-10		Mbtd1	0.081718	5.51085e-08		Usp37	0.466881	3.07627e-07		Cpsf2	1.2539	3.15317e-51		Mre11a	0.816917	5.99825e-15
Serinc3	0.0180382	2.48336e-10		Man1a	0.126876	5.62295e-08		P3h2	1.10994	3.33494e-07		Mid1	1.40077	4.33505e-51		Mad1l1	0.835261	6.5523e-15
Col4a2	0.509523	2.62144e-10		Elf1	0.105332	5.63748e-08		Sacs	0.693122	3.53669e-07		Ppfia1	1.08509	4.3933e-51		Ivns1abp	0.377934	6.80159e-15
Entpd1	0.787739	2.71234e-10		Nsmaf	0.233843	6.30208e-08		Kat7	0.589258	3.95041e-07		Gpx4	0.91379	4.42966e-51		Luzp1	0.939584	7.67174e-15
Gbp8	1.34836	2.7709e-10		Ubl3	0.390178	6.66954e-08		Cct6a	0.455799	4.0135e-07		Mif	0.91797	5.83211e-51		Uchl5	0.655927	7.88082e-15
Npas3	0.659806	2.91671e-10		Slc38a2	0.129981	6.76309e-08		Sem1	0.42709	4.70238e-07		Faf1	0.442881	5.96524e-51		Rfc4	1.52463	9.1188e-15
Kiz	0.279446	3.00067e-10		Ptpn18	0.16345	7.37515e-08		Gtpbp1	1.00074	4.78464e-07		Gnl3	0.857553	1.34251e-50		Fkbp5	0.494233	9.28898e-15
Mbd5	0.0404404	3.28369e-10		Dcun1d1	0.0973598	8.13084e-08		Tma7	0.537637	4.84859e-07		Rad54b	2.69851	1.68745e-50		Smc4	0.457937	9.83377e-15
Gm17276	0.630215	3.85928e-10		Gas5	0.0742654	8.28421e-08		Clic4	0.60903	5.1023e-07		Snx5	0.815867	2.86075e-50		Sacs	0.842746	9.98814e-15
Plgrkt	0.154664	4.04724e-10		Klf13	0.264222	8.94146e-08		Abcc1	0.325304	5.54175e-07		Dhx9	0.623743	2.86926e-50		Mcm10	2.0343	1.08751e-14
Zfp945	0.327351	4.50325e-10		Ythdf3	0.124359	1.02528e-07		Faf1	0.262304	5.60367e-07		Rangap1	1.50513	3.95171e-50		2610020C07Rik	0.963184	1.18929e-14
Ube2b	0.142143	4.85607e-10		Ndfip1	0.245319	1.13326e-07		Med13	0.278052	5.60367e-07		Ube2k	0.44521	5.49206e-50		Hook1	0.779574	1.20048e-14
Rab38	0.0759602	5.08498e-10		Antxr2	0.385557	1.50318e-07		Mms22l	0.517427	5.96393e-07		Atp5h	0.968933	7.78083e-50		Snrpd1	0.720476	1.27284e-14
Ifitm7	1.03984	5.23961e-10		Map3k3	0.213757	1.58958e-07		Frrs1	0.333608	6.06613e-07		Ccne2	2.8477	8.54077e-50		Sh3d19	1.10398	1.30883e-14
Ankrd12	0.0950117	9.03654e-10		Atp6v0b	0.233692	1.63833e-07		Rb1	0.44558	6.42328e-07		Pdss1	1.39731	1.6862e-49		Ncapd2	1.38233	1.4567e-14
Gm28905	1.49516	1.24755e-09		Smarca2	0.0640332	1.96821e-07		Acaca	0.445494	6.71463e-07		Nme1	1.26371	2.51547e-49		Ssrp1	0.706941	1.89808e-14
Crispld1	0.39907	1.36373e-09		Rb1cc1	0.0864522	2.00229e-07		Rbm3	0.399323	6.74754e-07		Fanca	2.98169	2.60957e-49		Polq	1.50405	1.97413e-14
Rhoj	0.802989	1.49563e-09		Rab2a	0.103536	2.04738e-07		Cct2	0.444621	6.79438e-07		Eif3b	1.28076	2.71188e-49		Ccne2	1.88758	2.2434e-14
Clcn5	0.437013	1.78715e-09		Scml4	0.324553	2.32608e-07		Sumo2	0.436397	7.42749e-07		Hmgb3	1.54672	2.86374e-49		Zwilch	1.55277	2.25345e-14
Tspan14	0.157461	1.81923e-09		Ppp1r15a	0.470032	2.37428e-07		Slc20a1	1.01206	7.65386e-07		Snrpb	0.99732	3.92749e-49		Hjurp	0.660835	2.56605e-14
Sult1a1	1.32391	1.91452e-09		Elk3	0.210268	2.7135e-07		Pabpc4	0.436736	9.83508e-07		Ctps	1.68286	5.24884e-49		Orc6	1.05815	2.58549e-14
Frs2	0.142586	1.99736e-09		Tfec	0.34312	2.82947e-07		Ssb	0.289403	9.83984e-07		Orc6	1.63453	5.85658e-49		Tada2a	0.880678	2.70203e-14
Plekha5	0.0843601	2.3597e-09		Arhgap26	0.228113	3.24147e-07		Tpp2	0.325803	1.05654e-06		Gm47283	0.440909	8.54292e-49		Zfand4	0.834636	3.38326e-14
Slc16a9	0.833012	2.47411e-09		Sub1	0.197604	3.31141e-07		Myh9	0.313629	1.06392e-06		Nup205	1.07715	1.10801e-48		Srgap2	0.581472	3.48568e-14
Slc25a36	0.0637589	2.47502e-09		Srpk2	0.216867	3.60896e-07		Rabgap1l	0.152337	1.06566e-06		Pola2	1.66421	1.16351e-48		Haus4	1.29477	4.25913e-14
Mitf	0.378764	2.6912e-09		Flt3	1.07156	3.65581e-07		Nolc1	0.667101	1.11148e-06		Cox5a	1.19348	2.35689e-48		Ankrd26	0.793735	4.93385e-14
Tmem71	0.608671	2.83516e-09		Arhgap30	0.457877	4.78801e-07		Actr2	0.330234	1.20541e-06		Snrpd1	1.04905	2.43635e-48		Orc2	0.899322	5.24283e-14
Gm26510	0.344898	3.45102e-09		Ube2h	0.294506	6.45331e-07		Eif5b	0.36263	1.21863e-06		Cct6a	0.875589	2.527e-48		Sf3b3	0.49755	6.18809e-14
Arhgef6	0.147566	4.17524e-09		Zfp1	0.509219	7.05515e-07		Atic	0.540952	1.27009e-06		Syk	0.96352	3.05112e-48		Ubr7	1.08471	7.66691e-14
Slc38a9	0.183714	4.7469e-09		Sesn3	0.29503	7.36658e-07		Wac	0.199583	1.29829e-06		Mob1b	1.03799	1.09017e-47		Dis3	0.827994	7.98056e-14
Abcg2	0.155758	5.65926e-09		Bptf	0.109155	7.4542e-07		Tcerg1	0.302073	1.32337e-06		Eif2s2	0.638168	1.11954e-47		Afdn	0.666601	9.40137e-14
Bcl11a	0.0276345	6.65549e-09		Arhgef6	0.179262	7.5412e-07		Hspe1	0.507667	1.33124e-06		Pdia3	0.864524	1.20539e-47		Nup85	1.27491	9.51781e-14
Glul	0.241736	6.72197e-09		mt-Co1	0.0104547	8.25006e-07		Naf1	0.670726	1.33124e-06		Metap2	0.727602	1.32072e-47		H2afy	0.306777	1.08946e-13
Lnpep	0.0203042	7.03247e-09		Ubb	0.15125	8.32193e-07		Crtc3	0.515644	1.35532e-06		Lrrc8b	1.66112	2.54399e-47		Tpi1	0.838009	1.08946e-13
Snapc3	0.233796	7.24082e-09		Kit	0.0929179	8.34391e-07		Ppat	0.581776	1.40166e-06		Ssrp1	1.05525	2.60734e-47		Cep152	1.03261	1.14785e-13
Rassf2	0.410808	7.59971e-09		Tsc22d2	0.172581	8.48605e-07		St3gal4	0.385638	1.40678e-06		Gmds	0.387227	4.76544e-47		Rtn3	0.381564	1.3231e-13
Chd9	0.0149773	9.79316e-09		Klf10	0.417117	8.62355e-07		Rhoa	0.38747	1.42898e-06		Camk1d	0.0836065	4.95538e-47		Chn2	0.813484	1.43613e-13
Peli2	0.437686	1.11579e-08		Map1lc3b	0.38309	8.73707e-07		Ywhaq	0.413701	1.4523e-06		Ripor2	0.142518	8.9331e-47		Map3k5	0.655635	1.44756e-13
Aplp2	0.320981	1.12104e-08		Gm26802	0.799018	1.18807e-06		Nme2	0.521139	1.45575e-06		Hpf1	1.17581	9.0082e-47		Hint1	0.607169	1.56548e-13
Arhgap28	0.458978	1.20231e-08		Col4a3bp	0.150134	1.22708e-06		Npat	0.501335	1.50868e-06		Tkt	0.907969	1.27646e-46		Impa2	0.76298	1.77386e-13
Gm42418	0.011957	1.30385e-08		Coro7	0.296911	1.26303e-06		Snrpb	0.504309	1.53588e-06		Atp5b	0.845202	1.30186e-46		Impdh2	0.727937	2.39477e-13
Man1a	0.0531204	1.40269e-08		Ndel1	0.254854	1.35676e-06		Otud4	0.400655	1.57369e-06		Haus6	1.22913	1.69088e-46		Fmn2	1.37284	2.40104e-13
Aftph	0.098768	1.50291e-08		Cln3	0.454286	1.35991e-06		Sec61b	0.522883	1.65138e-06		Fry	0.558159	2.26701e-46		Arhgap35	0.690013	2.46515e-13
Neo1	1.55177	1.54741e-08		Chd3	0.361844	1.41366e-06		Prkca	0.265683	1.79604e-06		Chchd2	0.784533	2.99566e-46		Naa50	0.674065	3.43382e-13
Rfx3	0.129351	1.62528e-08		Wnk1	0.0549648	1.5401e-06		Eef1b2	0.219032	2.00529e-06		Kpna3	0.816991	3.19777e-46		Hdgfl3	0.623574	3.76829e-13
Rabgap1	0.111043	1.76495e-08		Ppp1r9a	0.0890072	1.60959e-06		Pla2g4a	0.285824	2.06894e-06		Pde10a	3.50005	4.35064e-46		Hmgn1	0.802786	4.39144e-13
Fbxl20	0.124334	1.93732e-08		Ppp1r10	0.366092	1.63139e-06		Mcm7	0.687069	2.08836e-06		E2f1	2.36941	6.50112e-46		Dscc1	2.2724	4.64105e-13
Oasl2	0.717729	2.06593e-08		Dip2b	0.171558	1.77806e-06		Inpp4b	0.317714	2.08836e-06		Cox6a1	1.08788	8.9019e-46		Fignl1	1.98123	4.87825e-13
Lonp2	0.0741959	2.08621e-08		Kdm6a	0.080749	1.84284e-06		Plac8	1.57404	2.08904e-06		Rad51	2.75139	1.26486e-45		Tk1	2.23544	5.06093e-13
Ptpn18	0.115276	2.95431e-08		Foxo3	0.161221	1.89174e-06		Btf3	0.350409	2.10016e-06		Agpat5	1.05522	1.36208e-45		Ybx1	0.425847	5.28221e-13
Dip2c	0.115666	3.16341e-08		Wsb1	0.231231	1.90333e-06		Birc6	0.130417	2.11907e-06		Sfxn1	0.960429	2.18229e-45		Prkar2a	1.16264	5.41193e-13
Kansl1l	0.0741282	3.48532e-08		Rnf13	0.304571	1.93794e-06		Ddx18	0.514238	2.14064e-06		Chek1	2.15452	3.28396e-45		Actn4	0.667199	5.48182e-13
Shisa5	0.624957	4.00964e-08		Mapk14	0.118141	2.21932e-06		Stmn1	0.39347	2.14764e-06		Kif20b	1.66071	3.61168e-45		Atrx	0.139507	5.61538e-13
Eps15	0.0946698	4.10214e-08		Kansl1	0.0441875	2.46826e-06		Cavin2	0.798825	2.53617e-06		Cdc25a	1.63035	4.16091e-45		Nudc	0.876564	5.69922e-13
Cep85l	0.225749	4.49961e-08		Tmed5	0.256273	2.58833e-06		Thrap3	0.222475	2.75645e-06		Purb	0.658828	6.3963e-45		Cdk4	0.811385	5.81773e-13
Fgd4	0.230931	4.66671e-08		Fnbp1	0.0910067	3.07818e-06		Mapkapk2	0.677102	2.78257e-06		Khsrp	1.0341	1.11775e-44		Pfas	0.965796	6.58411e-13
Asah2	0.282411	4.86581e-08		Nipbl	0.0388295	3.30704e-06		Nmt2	0.426205	2.82273e-06		Cdt1	2.36336	1.46289e-44		Eri1	0.724107	6.86262e-13
Mboat2	0.400529	4.89971e-08		Def6	0.218758	3.30704e-06		Cpsf6	0.191296	2.864e-06		Ola1	0.918728	1.91983e-44		Znrf3	0.494683	7.81749e-13
Cnrip1	0.710839	5.25349e-08		Hacd4	0.210157	3.42865e-06		Atp5e	0.459346	2.99074e-06		Cdc7	2.08096	2.21165e-44		Smarcad1	0.478396	7.94721e-13
Hoxb3	0.634999	5.73802e-08		Saraf	0.343758	3.80522e-06		Kpna3	0.449558	3.06245e-06		Nup155	1.13489	2.68906e-44		Fus	0.186531	8.18514e-13
Rmdn1	0.282878	5.90451e-08		Phf14	0.0832918	4.02026e-06		Atp5mpl	0.521866	3.08949e-06		Ppp1r14b	1.51104	3.35269e-44		Ticrr	1.83715	8.4404e-13
Rian	2.53965	6.31597e-08		Fnbp1l	0.141012	4.12615e-06		Atp5g2	0.364023	3.11433e-06		Sae1	0.929548	3.35402e-44		Ptprs	0.702675	9.2446e-13
Stxbp4	0.227326	6.3801e-08		Rfx3	0.158321	4.49439e-06		Mcm5	0.996888	3.20156e-06		Actg1	0.675462	4.75614e-44		Galnt1	0.464708	9.32683e-13
Ksr2	1.05383	6.63911e-08		Pik3cg	0.250296	4.52515e-06		Thada	0.316521	3.21801e-06		Dapp1	0.186028	5.16089e-44		Rfc3	1.13461	9.88878e-13
Zfp521	0.0919884	6.81892e-08		Nr4a2	0.489094	5.06634e-06		Ranbp1	0.531561	3.40618e-06		Mthfd1	1.17484	5.45034e-44		Fut8	0.129954	1.03636e-12
Triqk	0.884412	8.0008e-08		Rnf4	0.216151	5.24051e-06		Psmd11	0.480045	3.41676e-06		Cep295	1.03077	6.62121e-44		Kif20b	1.04959	1.09883e-12
Rbfox2	0.330867	8.13712e-08		Atg10	0.213194	5.29738e-06		Nup153	0.353131	3.47806e-06		Hnrnpa0	0.865189	7.14003e-44		Uhrf2	0.334629	1.393e-12
Procr	1.05185	9.07968e-08		Slc25a36	0.112052	5.34313e-06		Hectd4	0.42205	3.621e-06		Myom1	1.7497	8.52696e-44		Cadps2	0.398608	1.4424e-12
Nrg4	1.21525	9.9066e-08		Crebbp	0.0838291	5.64983e-06		Atp2a2	0.377265	3.64609e-06		Ywhah	1.28557	8.63405e-44		Prrg1	0.897025	1.53955e-12
Map3k3	0.152311	1.29922e-07		Ifi203	0.187537	5.94893e-06		Cul1	0.286341	4.36303e-06		Pip5k1b	0.670878	1.08315e-43		Cep83	0.480124	1.84479e-12
Xkr6	0.40922	1.41934e-07		Gm26887	0.82116	5.95393e-06		Prim1	0.860474	4.40323e-06		Pla2g4a	0.535589	1.39546e-43		Etaa1	0.96278	1.86577e-12
Hif3a	0.936871	1.42621e-07		Med13l	0.0554818	6.11247e-06		Eprs	0.321283	4.7769e-06		Pds5b	0.422439	1.83731e-43		Brip1os	0.645863	2.25616e-12
Rbpms	0.0460439	1.47564e-07		Dnajb6	0.16687	6.12938e-06		Add3	0.575197	4.84495e-06		Psmd1	0.852683	1.94684e-43		Ung	2.27427	2.55865e-12
Pgr	1.10519	1.54236e-07		Klf4	0.741036	6.63774e-06		Trerf1	0.427329	5.01672e-06		Ptpn7	1.00726	1.99748e-43		Pard3b	0.107516	3.53359e-12
Gm4070	0.818391	1.56104e-07		Etnk1	0.090221	6.63774e-06		Ago2	0.31629	5.09701e-06		C1qbp	1.3018	2.16367e-43		Pdss1	0.844671	3.66842e-12
Lst1	0.568822	1.64702e-07		Glul	0.227257	6.63774e-06		Gm10076	0.48198	5.14061e-06		Sema4d	1.41139	2.38454e-43		Nedd4	0.168188	3.82808e-12
Gbp6	1.57965	1.6967e-07		Cdkn1b	0.426606	6.64172e-06		Alkbh1	0.467129	5.23444e-06		Nav1	1.14617	2.77035e-43		Hnrnpa3	0.330613	4.11722e-12
Nfia	0.0592886	2.02939e-07		Apobec3	0.153532	7.07751e-06		Hnrnpc	0.179571	5.4812e-06		Hmgn2	1.15058	4.52871e-43		Gmps	0.594678	5.14365e-12
B2m	0.00233994	2.09737e-07		Git2	0.124375	7.13175e-06		Zbtb11	0.440217	5.52557e-06		Eif4g1	0.580854	8.16509e-43		D630045J12Rik	1.13725	5.16413e-12
Trim34a	0.646925	2.12182e-07		Rap1gds1	0.112732	7.51767e-06		Cox7c	0.308093	5.52557e-06		Pold3	1.17297	8.40772e-43		Atp2a2	0.499485	5.21306e-12
Ctse	0.384872	2.21221e-07		Zfand6	0.128443	8.20126e-06		Nktr	0.237189	5.57716e-06		A630089N07Rik	0.87942	8.79048e-43		Plcb1	0.668886	5.38283e-12
Gm12216	0.311038	2.30637e-07		Zbtb38	0.184883	8.35401e-06		Rreb1	0.166666	5.93795e-06		Lin54	1.54401	8.84384e-43		Anapc5	0.530207	5.55856e-12
Ttc39b	0.271807	2.36944e-07		H2-K1	0.0617305	8.35401e-06		Atad5	0.661232	6.01233e-06		Srsf2	0.538946	9.35722e-43		Tbc1d31	0.902521	5.64188e-12
Igf1r	0.0069675	2.95716e-07		Ctse	0.368486	8.75241e-06		Hmgb2	0.3815	6.37184e-06		Tiam1	0.794284	1.64735e-42		Pkp4	0.599592	5.65832e-12
Casp4	0.284064	3.23514e-07		Rbm41	0.350966	8.80727e-06		Ube2k	0.241091	6.4613e-06		Kif2a	0.560147	2.37111e-42		Dpy19l1	0.749286	5.67691e-12
4933406I18Rik	1.35836	3.25086e-07		Rock1	0.0724679	8.8514e-06		Coro1c	0.776021	6.51477e-06		P3h2	1.80159	3.81027e-42		Myo9a	0.532629	5.79193e-12
Ptprk	0.929238	3.74237e-07		Serinc1	0.27765	9.04799e-06		Ptges3	0.364538	6.58415e-06		Tnik	0.680031	4.11882e-42		Taf1	0.561654	6.38212e-12
F830016B08Rik	1.31914	3.93235e-07		Zfp945	0.27674	9.05016e-06		Cct7	0.548378	7.02544e-06		Rnf168	1.33311	4.30165e-42		Mbd4	1.15055	8.02725e-12
Cyp7b1	0.250735	4.0459e-07		Tet1	0.202155	1.05287e-05		Chd1	0.27202	7.12645e-06		Mcmbp	0.960547	5.3219e-42		Ppia	0.24688	8.22517e-12
Cbx6	0.225228	4.08922e-07		Fbxl17	0.0463539	1.15433e-05		Rhoh	0.575397	7.16137e-06		Myh9	0.550876	5.82913e-42		Myo5a	0.411686	8.7511e-12
Snx10	0.149183	4.20832e-07		Pdcd6	0.340742	1.1629e-05		Hnrnpa0	0.438639	7.47863e-06		Srsf3	0.525159	6.79251e-42		St6galnac3	0.349416	1.02704e-11
Itm2b	0.0147884	4.28185e-07		Sec62	0.140181	1.16667e-05		Gatad2b	0.337384	8.05369e-06		Nsd2	0.584653	7.52953e-42		Cbx3	0.463822	1.132e-11
4932438A13Rik	0.0129864	4.44016e-07		S100a10	0.327987	1.17402e-05		Maml3	0.251127	8.1411e-06		Hmgn5	1.40707	9.37092e-42		Arhgap32	0.438196	1.15975e-11
Tcf4	0.0406578	4.44647e-07		Wdfy4	0.117785	1.19621e-05		Xrn2	0.272534	8.69603e-06		Arid1b	0.134274	9.97954e-42		AU020206	0.387389	1.456e-11
Mbtd1	0.0159791	4.44837e-07		C030034L19Rik	0.700457	1.22341e-05		Cox5a	0.595951	9.33837e-06		Cct7	1.06431	1.59391e-41		Fen1	1.63697	1.7226e-11
Hmg20a	0.12296	5.12244e-07		Retreg1	0.258997	1.27894e-05		Ipo5	0.50117	9.90861e-06		Hsph1	1.31884	1.62245e-41		Ide	0.599984	1.74984e-11
0610043K17Rik	0.610893	5.15593e-07		Arhgap25	0.250704	1.31787e-05		Atp5b	0.393601	1.08322e-05		Nudc	1.29788	2.16674e-41		Gid4	0.82486	1.80097e-11
Akap7	0.261385	5.26998e-07		Nfe2l2	0.245715	1.34744e-05		Ola1	0.489775	1.0866e-05		Hspa5	0.477527	2.20188e-41		Trmt2b	0.733943	1.80097e-11
Ppm1h	0.0728951	5.44317e-07		Tes	0.304152	1.46892e-05		Psmb5	0.808203	1.09115e-05		Dnajc9	1.7112	2.22107e-41		Pcnt	0.632862	2.03043e-11
Rnf220	0.0786517	6.07374e-07		Tet2	0.209479	1.4939e-05		Baz1b	0.332811	1.12935e-05		Otud4	0.696757	4.22796e-41		Utp20	0.666241	2.04102e-11
Gprasp1	0.191735	6.52014e-07		Zfp521	0.128121	1.52615e-05		Tln1	0.211848	1.18035e-05		Sipa1l1	0.628851	4.4971e-41		Tubb4b	0.85906	2.30145e-11
Slc16a12	0.447781	6.69921e-07		Paip2	0.145315	1.5554e-05		Bcor	0.413478	1.18493e-05		Cdyl	1.02491	6.34282e-41		Eef1g	0.336269	2.36116e-11
Pde1c	0.250673	7.52288e-07		Clcn3	0.159729	1.59596e-05		Lyn	0.328299	1.19326e-05		Fbl	1.21436	8.43457e-41		Syncrip	0.329257	2.41429e-11
Prkag2	0.0632327	1.08037e-06		4932438A13Rik	0.0879373	1.8022e-05		Mapk14	0.173139	1.21168e-05		Slc20a1	1.68316	8.44025e-41		Itgb3bp	0.843487	2.46338e-11
Plcb2	0.195386	1.08586e-06		Creb1	0.131605	1.81386e-05		Hnrnpa3	0.244456	1.21168e-05		Mbnl3	1.01858	1.04935e-40		Ptges3	0.453522	2.69697e-11
Tsc22d3	0.144362	1.1462e-06		Taf7	0.422663	1.92055e-05		Vcp	0.243739	1.23219e-05		Ptbp3	0.342	1.12854e-40		Slc7a1	0.719889	3.31783e-11
Hsd17b11	0.415737	1.28342e-06		Cd27	0.449423	1.99057e-05		mt-Nd2	0.0323222	1.23642e-05		Cacybp	1.20345	1.79659e-40		Atrnl1	0.658555	3.32924e-11
Irak3	0.170708	1.29182e-06		Itch	0.150527	2.02563e-05		Abcb4	0.866109	1.25055e-05		Trim37	0.866371	1.92329e-40		Ak2	0.714373	3.47374e-11
Gm44148	0.463502	1.39643e-06		Ctla2b	0.531996	2.08775e-05		Stat5b	0.297224	1.31017e-05		Stip1	1.18012	2.84898e-40		Fsd1l	0.905356	3.50165e-11
Nsun7	0.687051	1.43854e-06		Tcf7l2	0.23837	2.10409e-05		Slf1	0.428768	1.33499e-05		Pclaf	2.92814	6.45875e-40		Psmd14	0.497108	3.54873e-11
Srsf5	0.00777658	1.44475e-06		Zfp532	0.315247	2.32379e-05		Ankib1	0.266551	1.33499e-05		Pdap1	1.2703	6.79722e-40		Npat	0.585123	3.60497e-11
H2-K1	0.00654318	1.50834e-06		Rnf169	0.131653	2.36429e-05		Diaph1	0.143543	1.33789e-05		Calr	0.79108	7.38081e-40		Cobll1	0.584739	3.63493e-11
Adamts6	0.148299	1.61805e-06		Nfia	0.118116	2.40798e-05		Hnrnpm	0.191222	1.34279e-05		Hnrnpu	0.268027	7.41063e-40		Pspc1	0.394906	3.846e-11
Cyld	0.0976184	1.63793e-06		Patj	0.27679	2.49039e-05		Aimp1	0.595386	1.35695e-05		Plk4	2.04125	1.0542e-39		Ndufaf2	0.682563	4.26723e-11
Rgl1	0.667941	1.74133e-06		Cables1	0.517783	2.49039e-05		Mib1	0.238771	1.55082e-05		Kpnb1	0.915462	1.14246e-39		C2cd3	0.593066	4.34568e-11
Cd247	0.740532	1.89527e-06		Tmem71	0.469482	2.62092e-05		Mapk1	0.284262	1.60218e-05		Prpf40a	0.480527	1.26317e-39		Ccdc88c	0.849277	4.56241e-11
Map3k14	0.436548	1.93231e-06		Paqr5	1.02029	2.73702e-05		Tcp1	0.421679	1.63047e-05		Ncoa3	1.03694	1.30924e-39		Rnaseh2b	1.00011	4.96902e-11
Zfp1	0.459771	2.0409e-06		Ube2d3	0.102556	2.73884e-05		Rbl1	0.533999	1.71299e-05		Dpy19l1	1.13258	2.02814e-39		Cpd	0.865612	4.98365e-11
Letm2	0.395526	2.08424e-06		Slc38a9	0.195413	2.80764e-05		Capzb	0.395293	1.71683e-05		Me2	1.47208	2.43475e-39		Aarsd1	1.24821	5.08172e-11
Epsti1	0.108363	2.26949e-06		Dennd1b	0.0801561	2.82582e-05		Mybbp1a	0.500587	1.72283e-05		Gmnn	2.33612	3.47276e-39		Taf3	0.535864	5.31873e-11
Atp7a	0.289901	2.27774e-06		Bbx	0.0743721	3.22707e-05		Tfdp1	0.578266	1.73658e-05		Snrpf	0.956725	4.21023e-39		Cdk5rap2	0.81231	6.611e-11
Nrxn1	0.052124	2.3244e-06		Fgfr1	0.595692	3.26947e-05		Fos	0.361691	1.75994e-05		Cdc6	3.02137	6.03665e-39		Hspa9	0.528143	8.30101e-11
Serpina3g	0.208862	2.38054e-06		Tspan13	0.192045	3.48522e-05		Trim28	0.696832	1.77347e-05		Nktr	0.475723	6.10032e-39		Aven	0.520493	9.37769e-11
Rnf13	0.248734	2.90113e-06		Nckap1l	0.226573	3.48595e-05		Sod1	0.432989	1.79088e-05		Mybbp1a	0.950573	1.29392e-38		Hmgn2	0.708788	9.55835e-11
Tcp11l2	0.599708	3.47039e-06		Xylt1	0.24735	3.61611e-05		Tmpo	0.393331	1.81019e-05		Ppm1g	1.20114	1.30377e-38		Srsf4	0.566471	1.04455e-10
Enox2	0.109715	3.53388e-06		Ccdc171	0.156265	3.70253e-05		Rfc1	0.431496	1.8189e-05		Srrm1	0.553771	1.34377e-38		Kpnb1	0.610692	1.09605e-10
Eps8	0.490929	4.13365e-06		Ddx60	0.255702	3.80462e-05		Osbpl3	0.454745	1.88355e-05		Rbm3	0.697901	1.39995e-38		Usp10	0.754285	1.12191e-10
Washc4	0.107638	4.47961e-06		Cnot6l	0.0807141	3.99075e-05		Ubn1	0.410012	1.96911e-05		Sf3b3	0.664338	1.55529e-38		Tubgcp3	0.756761	1.28255e-10
Sp4	0.271212	4.6208e-06		Tsc22d3	0.194781	4.23988e-05		Mcmbp	0.474871	1.9711e-05		Gins1	2.21634	1.70982e-38		Idh2	0.793883	1.5235e-10
Gvin1	0.80701	4.66088e-06		Xrcc4	0.165168	4.35444e-05		Ndufa13	0.607795	1.99068e-05		Ssb	0.592375	2.00994e-38		Vrk1	0.645605	1.57175e-10
Scml4	0.24781	4.92044e-06		Adam22	0.178949	4.79822e-05		Gtf2f2	0.427782	2.08306e-05		Rfwd3	1.29419	3.45344e-38		Scaf11	0.394924	1.57819e-10
Trpc4ap	0.15335	5.06193e-06		Zeb1	0.0638673	4.98634e-05		Khsrp	0.489634	2.09884e-05		Gtf2f2	0.838922	5.9584e-38		Ptpn7	0.624748	1.62731e-10
Ly6a	0.868443	5.19057e-06		Cers6	0.25591	4.99794e-05		Cacybp	0.62465	2.17511e-05		Crip1	1.17259	6.68945e-38		Raly	0.802559	1.78139e-10
1700012D14Rik	0.482507	5.55565e-06		Zfas1	0.268019	5.35556e-05		Bclaf3	0.443333	2.44555e-05		Dctpp1	1.63156	1.19292e-37		Cep57l1	0.579161	2.04555e-10
Magi1	0.571487	5.97727e-06		Tox4	0.293574	5.43931e-05		Eif2s3x	0.514258	2.57904e-05		Orc2	1.23965	1.22093e-37		Tdp2	0.874498	2.18076e-10
Crim1	0.0776752	6.01549e-06		Dennd4a	0.0787564	5.43931e-05		Chchd3	0.272894	2.69112e-05		Wdr43	0.53887	1.22388e-37		Ppa1	0.795196	2.24782e-10
Ikbke	0.541856	6.09993e-06		Cblb	0.13678	5.63844e-05		mt-Cytb	0.024173	2.71484e-05		Nlk	0.574832	1.26348e-37		Strbp	0.337188	2.30597e-10
Pdzd2	0.565155	7.10217e-06		Cnot7	0.221655	6.45117e-05		Kit	0.122159	2.71778e-05		Stil	2.3471	1.32554e-37		Gcfc2	0.737889	2.35543e-10
Hoxb6	1.51429	7.6829e-06		Trio	0.218197	6.49817e-05		Chchd2	0.378038	2.73409e-05		Cep192	0.786094	1.4657e-37		Ccnd1	0.991114	2.4151e-10
Ell2	0.354558	8.14579e-06		Ppp1cb	0.113301	6.61448e-05		Rpn2	0.590017	2.7416e-05		Naa15	0.554543	1.48848e-37		Tuba4a	0.84375	2.54293e-10
Lancl3	0.766893	8.20517e-06		Rnasel	0.258506	6.67282e-05		mt-Atp6	0.0165554	2.81771e-05		Larp1	0.506465	1.52255e-37		Fnip2	0.63104	2.77027e-10
Dnm3	2.29445	8.4354e-06		Mbd5	0.046447	6.86484e-05		Chd4	0.156229	2.8295e-05		Atp2a2	0.688186	1.67394e-37		Foxd2os	1.02877	2.89182e-10
Stat1	0.270829	8.60399e-06		Dock11	0.0720263	7.26561e-05		Snrpa1	0.722399	2.89011e-05		Rmi2	2.01259	1.68448e-37		Caprin1	0.266111	3.02838e-10
Fam219a	0.52058	8.83569e-06		Prdm16	0.14651	7.34352e-05		Rapgef6	0.223822	2.97574e-05		Nin	0.975454	2.01971e-37		Pitpnm2	0.818262	3.02838e-10
Atp10a	0.171914	9.06027e-06		Stk4	0.101445	7.64283e-05		Inpp5a	0.565497	2.97574e-05		Txn1	0.772827	2.10469e-37		Hirip3	1.39492	3.30034e-10
Gbp4	1.90319	9.43112e-06		Lnpep	0.0757132	7.64433e-05		Atp5h	0.451632	2.97796e-05		Pole2	1.85601	2.49715e-37		Slc25a13	0.562402	3.436e-10
Pik3cd	0.164313	1.04608e-05		Afap1l1	0.176236	7.74577e-05		Ddx10	0.260032	2.97796e-05		Muc13	0.807072	2.68813e-37		Eefsec	0.550175	3.43905e-10
Cplane1	0.267905	1.17025e-05		Chd9	0.0656284	7.92826e-05		Ppp2r5a	0.37994	2.97796e-05		Khdrbs1	0.633362	2.8385e-37		Mif	0.547998	3.83295e-10
Insr	0.0768087	1.36714e-05		Map7	0.0747447	7.98998e-05		Rest	0.440533	2.99729e-05		Prdx1	0.888866	3.04899e-37		Rdx	0.414932	4.18276e-10
Hid1	1.35047	1.40209e-05		Kmt2a	0.0455275	9.17103e-05		Pebp1	0.466009	3.01912e-05		Uchl5	0.881756	3.19718e-37		Nfic	0.580829	4.32168e-10
Hoxa5	0.500204	1.47188e-05		Supt20	0.146235	9.24806e-05		Atad2	0.45743	3.02181e-05		Anln	2.69853	3.31783e-37		Rasal2	0.590338	4.60528e-10
Tecpr1	0.842561	1.57818e-05		Suco	0.0911752	9.90573e-05		Tkt	0.453199	3.18407e-05		Gmps	0.847338	4.41868e-37		Cacna1d	1.36227	4.8394e-10
Samd9l	0.239671	1.58393e-05		Psme4	0.0988818	0.000104596		Jarid2	0.138846	3.19465e-05		Ubtf	1.01191	4.66626e-37		Lpgat1	0.648172	5.03093e-10
Cdk19	0.0312078	1.67418e-05		Rnf150	0.597067	0.000104625		Ski	0.423643	3.26029e-05		Rdx	0.592307	5.68694e-37		Fancl	0.595887	5.08381e-10
Dram2	0.347488	1.77308e-05		Hnrnph3	0.133356	0.000108421		Jak2	0.335745	3.45064e-05		R3hdm1	0.381547	8.48248e-37		Stau2	0.527267	5.12277e-10
Cyp2j6	0.587316	1.8887e-05		Hoxa7	0.401248	0.000110672		Smap2	0.475308	3.45447e-05		Ticrr	2.59203	1.30126e-36		Cdc45	1.76118	5.13509e-10
mt-Co3	0.00338412	1.93782e-05		Galnt6	0.412403	0.000111191		Fbl	0.611229	3.51974e-05		Thada	0.553967	1.36056e-36		Slc10a7	0.445571	5.17577e-10
Sgsm1	0.926858	1.96049e-05		Il18rap	0.760801	0.000126381		Mvb12b	0.466185	3.72685e-05		Cox6c	0.81924	1.73641e-36		Pkig	0.783688	5.29313e-10
Trappc9	0.0734782	1.96873e-05		Atf4	0.369134	0.000126381		Csgalnact2	0.637368	3.73602e-05		Spc24	2.94284	1.84187e-36		Naa16	0.456623	5.5174e-10
Fstl1	0.484891	1.99361e-05		Itpr2	0.333411	0.000126891		2024-03-03	0.375456	3.82554e-05		Mlec	0.978276	1.85308e-36		Sass6	1.11858	5.93194e-10
Cabcoco1	0.477473	2.05046e-05		Hoxa3	0.26376	0.000131202		Psmd14	0.350246	3.92672e-05		Abracl	1.1686	2.24729e-36		Abi2	0.524398	5.94283e-10
Mbnl2	0.0300218	2.07423e-05		Hbp1	0.312606	0.000140716		Tagln2	0.486743	4.01539e-05		Ipo9	0.93478	2.44838e-36		Hspa5	0.322351	6.01072e-10
Grb10	0.107614	2.28067e-05		Smim14	0.189175	0.000143351		Metap2	0.319347	4.04266e-05		Hexb	0.189777	2.91521e-36		Slc16a6	0.670137	6.27616e-10
Gimap1	0.356652	2.28261e-05		Phldb2	0.852823	0.000144253		Arhgap21	0.370717	4.08278e-05		Abcf1	0.841888	3.03183e-36		Smg7	0.433352	6.29554e-10
Zfand6	0.0238659	2.30387e-05		Gbe1	0.177262	0.000148418		Eif3c	0.305964	4.14811e-05		Snhg4	1.42943	3.88329e-36		Kansl3	0.701935	6.57622e-10
Parp11	0.282361	2.51824e-05		Zc3h12a	0.643828	0.000155237		Dtnbp1	0.353008	4.26944e-05		Lrrc8c	0.955044	4.31122e-36		Nono	0.535106	7.81275e-10
Nrk	0.61458	2.72816e-05		Ssbp2	0.0289189	0.000156222		Ythdf2	0.408852	4.27934e-05		Inpp5a	1.05722	4.74819e-36		Memo1	0.406417	7.81275e-10
Ddx58	0.355089	2.78299e-05		Pcf11	0.138353	0.000163549		Llph	0.559609	4.30835e-05		Ranbp17	0.910165	6.40588e-36		Fanci	1.97289	8.10244e-10
8430419K02Rik	0.374789	2.78402e-05		Map3k1	0.290849	0.000163572		Cct8	0.416609	4.39565e-05		Xpo4	0.700444	6.48398e-36		Dctpp1	1.00006	8.68693e-10
Ttc3	0.0124719	2.79388e-05		Vgll4	0.141125	0.000170806		Psmd1	0.411403	4.46421e-05		Rrbp1	0.704736	6.65593e-36		Anp32a	0.556601	9.03349e-10
Ccdc28a	0.584696	2.98876e-05		Jak1	0.0786399	0.000172522		Ssr1	0.433652	4.49381e-05		Dach1	0.162828	6.65593e-36		Atp10a	0.546488	9.30771e-10
Hbp1	0.302176	3.05591e-05		Fndc3a	0.0733703	0.0001727		C1qbp	0.647965	4.55137e-05		Pbx3	0.681923	7.41433e-36		Atl3	0.562324	9.72382e-10
Coro7	0.207437	3.1972e-05		Arid4a	0.108379	0.000177674		Rab27b	0.487397	4.79886e-05		Psma7	0.752057	8.97962e-36		Eml4	0.305248	9.85343e-10
Arhgap18	0.062278	3.27183e-05		Mndal	0.137546	0.000192237		Hnrnpk	0.228887	4.79886e-05		Pdia6	1.15519	9.1028e-36		Gpd2	0.45438	1.03018e-09
Gm16124	0.467826	3.29299e-05		Ccnt1	0.116183	0.000216669		Adam10	0.157931	4.91878e-05		Cct8	0.871072	9.58676e-36		Atp1b3	0.684899	1.2085e-09
Zfp467	0.621411	4.21257e-05		Pik3ap1	0.501402	0.000233198		Sec62	0.229146	5.30376e-05		Hipk2	0.568047	1.29131e-35		2024-09-11	0.637409	1.33567e-09
Arntl	0.712904	4.73181e-05		Chd6	0.0608221	0.000236303		Gatad2a	0.486214	5.32196e-05		Mcph1	0.699805	1.88773e-35		Adk	0.347369	1.49022e-09
Oga	0.0475695	4.95917e-05		Rmnd5b	0.663029	0.000247305		Ier2	0.457171	5.42747e-05		Kif11	2.53616	2.03985e-35		Apex2	0.625889	1.66818e-09
Col4a1	0.389621	5.75635e-05		Fbxl20	0.142377	0.000256599		Atp8a1	0.142189	5.42747e-05		Aarsd1	1.90123	2.33446e-35		Hnrnpu	0.209268	1.85633e-09
4930581F22Rik	0.360919	5.97416e-05		Ramp1	0.321653	0.000264357		Gata1	2.35028	5.55127e-05		Parp1	1.10461	3.35117e-35		Myh10	1.199	1.89446e-09
Arhgef12	0.0649408	6.06037e-05		Sash1	0.201673	0.000271527		Mbnl1	0.0350334	5.74049e-05		Micos10	0.906566	3.50006e-35		Orc1	1.5533	2.03298e-09
Zdhhc20	0.0587067	6.32725e-05		Plaur	0.949203	0.00028041		Slc9a9	0.919003	5.76739e-05		Ncapd2	1.8551	3.55259e-35		Ybx3	0.494867	2.04512e-09
Atp2b4	0.0272668	7.19667e-05		Hdac8	0.105363	0.000283096		Tipin	0.716379	5.79321e-05		Uba2	1.12503	4.56823e-35		Phlpp1	0.469466	2.04512e-09
Lrch1	0.0569598	7.53741e-05		4931422A03Rik	0.302783	0.000285817		Prep	0.609427	5.84804e-05		Abce1	0.823034	4.76238e-35		3110082I17Rik	0.757757	2.08069e-09
Inpp5d	0.0124874	7.54982e-05		Bcl9	0.408651	0.000291494		Parp1	0.593111	6.15131e-05		Sik3	0.415239	4.83441e-35		Klhdc10	0.530677	2.42785e-09
Thsd1	0.463235	7.57146e-05		Slc3a2	0.260644	0.000291882		Taf1d	0.25625	6.18267e-05		Rev1	0.683227	5.25602e-35		Meaf6	0.930248	2.54839e-09
Tgm2	0.395007	7.79615e-05		Arl5b	0.38669	0.00029881		Atm	0.343103	6.38847e-05		Platr25	1.2806	5.69083e-35		Cdc6	1.75092	2.63523e-09
Parp4	0.181594	7.81706e-05		Dnajb1	0.47139	0.000299125		Api5	0.418396	6.41743e-05		Vdac1	1.01542	5.74779e-35		Pvt1	0.908334	2.94457e-09
Bcas3	0.0814359	8.15993e-05		Sf3b1	0.0708947	0.000300085		Utp20	0.509651	6.66626e-05		Cgas	1.84034	6.05578e-35		Gsr	0.680893	3.02012e-09
Pnpla7	0.119732	8.83908e-05		Cobll1	0.20311	0.000301485		Foxn2	0.664572	6.68412e-05		Ptger3	1.01466	6.85201e-35		Rttn	0.572979	3.08326e-09
Csgalnact1	0.00951547	8.87386e-05		Phkb	0.098294	0.000307753		4930519L02Rik	0.743741	6.82715e-05		Sumo2	0.733372	7.52261e-35		Sfxn1	0.561197	3.18127e-09
Akap8l	0.147499	8.9006e-05		Lrch1	0.11015	0.000317559		Tshz1	0.468975	6.91178e-05		Raly	1.2186	9.21578e-35		H2afv	0.665794	3.80906e-09
Pik3c2a	0.299835	9.90067e-05		Trim14	0.163042	0.000317559		Cltc	0.3393	7.17234e-05		Vcp	0.435458	9.30403e-35		Zfp704	0.418162	3.98104e-09
Gm46515	0.962452	9.92737e-05		Evi5	0.353182	0.000335172		Prkar1a	0.40576	7.51332e-05		Rnaseh2b	1.46986	1.07127e-34		Vkorc1l1	0.490663	4.26954e-09
Tns1	0.129485	0.000100965		Cd247	0.567479	0.000335319		Gmfg	0.519685	7.59395e-05		Mapk1	0.552455	1.14108e-34		Neil3	1.77133	4.27806e-09
Ldb2	0.740573	0.000100965		Osbpl9	0.15116	0.000350964		Tfrc	0.688239	7.74571e-05		Depdc1b	2.34124	1.26177e-34		Slfn3	1.63301	4.45941e-09
Stk4	0.00179351	0.000102232		Abca1	0.401464	0.000356041		Eif2s1	0.500575	7.79185e-05		Brd3	0.862461	1.319e-34		Pde3b	0.556154	4.53315e-09
Nav3	1.26465	0.000111444		Glg1	0.130159	0.000363385		Cox6b1	0.459135	7.92782e-05		Rb1	0.733136	1.44877e-34		B3glct	0.799777	4.60786e-09
Scai	0.0144463	0.000116448		Tmem135	0.090758	0.000368004		Zc3h18	0.515402	8.06166e-05		Itgb1	0.551861	1.53094e-34		Nup107	0.833879	4.64715e-09
Stap1	0.105347	0.000117732		Zc3h6	0.33099	0.000379946		Snhg4	0.766177	8.53533e-05		Cct5	0.816134	2.06029e-34		Slc1a5	0.680975	4.85261e-09
Mlxip	0.162062	0.000123624		Cnrip1	0.503453	0.000384002		Psmb1	0.451385	8.64079e-05		Dnajc2	1.0281	2.06029e-34		Ccdc34	0.941701	4.94291e-09
Spata13	0.394673	0.000127728		Tcp11l2	0.49041	0.000394833		Cox8a	0.356596	8.99034e-05		Atic	0.897074	2.18897e-34		Hnrnpr	0.381687	4.96578e-09
Immp2l	0.0313191	0.00012787		Rgs7bp	0.432136	0.000400212		Tomm7	0.520814	9.18986e-05		Nt5c3	0.528749	2.30251e-34		Nup210	0.516024	5.04882e-09
Ctsc	0.414974	0.000129193		Mllt3	0.0497103	0.000405398		Rap1a	0.287843	9.19527e-05		Skp2	1.49063	2.38878e-34		B230219D22Rik	0.567124	5.12397e-09
Abcb1a	1.0673	0.000134256		Rsrp1	0.111594	0.000431576		Hist1h1e	0.460254	9.43429e-05		Ckap2l	3.69378	2.57129e-34		Mtap	0.662444	5.64968e-09
Mettl27	0.740584	0.000143593		Pik3cd	0.189592	0.000431707		Tmod1	1.58475	9.84273e-05		Fen1	2.37715	2.80943e-34		Mettl9	0.736879	5.68165e-09
Trim12c	0.411065	0.000144128		Tbc1d23	0.201389	0.00043425		Tsn	0.425554	9.84273e-05		Dnajc6	1.05252	4.1737e-34		Srpk1	0.581861	5.85806e-09
Ubl3	0.251986	0.000155431		Appl2	0.385363	0.000435179		Ctps	0.803972	0.000101258		Psmd14	0.70219	4.326e-34		Hsd17b12	0.490831	6.47374e-09
Arhgap25	0.16762	0.000155431		Rhoh	0.267694	0.000436169		Bola2	0.639652	0.000101258		Xist	0.0525125	4.77983e-34		Phlpp2	0.73608	6.47374e-09
Sorbs1	0.209312	0.000159088		Chm	0.18989	0.000439124		Anp32a	0.4224	0.000104118		Eif3j1	0.777608	4.88075e-34		Pgp	1.06274	6.78861e-09
Cd200r1	0.440487	0.000160988		Plxdc2	0.0884214	0.000457799		Rad23b	0.353603	0.000107596		Rfc4	1.98222	5.50039e-34		Lin54	0.864874	6.99251e-09
Sipa1l3	0.0854674	0.000171197		Paqr8	0.623513	0.000465515		Tgs1	0.41202	0.000108589		Sos1	0.599526	5.56237e-34		Foxk2	0.650176	7.12225e-09
Acer3	0.105348	0.00017761		Susd6	0.111032	0.000471585		Cd180	1.82363	0.000109228		Bzw1	0.725406	6.63311e-34		Ep400	0.362775	8.31546e-09
Mpp7	0.0322142	0.000183465		Ehd4	0.212299	0.000485748		Tacc1	0.270838	0.000112425		Srm	1.82245	7.96477e-34		Me2	0.835978	8.74673e-09
Tpd52	0.184129	0.000214081		Fnip1	0.0917541	0.000515218		Rbm8a	0.564497	0.000112957		Pabpc4	0.758283	8.15534e-34		Hnrnpf	0.35525	9.47277e-09
Tbc1d23	0.139683	0.000216338		Cd200r1	0.429838	0.000520996		Supt16	0.302917	0.000116045		Anp32a	0.820913	9.18344e-34		Rab31	0.580243	9.54067e-09
Tbc1d10c	0.434348	0.000218231		Plcb2	0.197879	0.000523675		Mapre1	0.379546	0.000116177		Nup107	1.3565	1.05766e-33		Rnf219	0.718165	9.89692e-09
Inhba	2.9383	0.000238493		2810013P06Rik	0.523759	0.00052799		Arpc2	0.155289	0.000117277		Orc1	2.35962	1.09663e-33		C1qbp	0.71626	1.00175e-08
Acvr2a	0.229789	0.000245314		Fau	0.0336662	0.000606091		Crip1	0.599882	0.000117277		Hint1	0.781262	1.275e-33		Helq	1.24867	1.12195e-08
Igf2r	0.561285	0.000259225		Nfatc1	0.302788	0.00061181		Pum2	0.134745	0.000118564		Acaca	0.740544	1.4593e-33		Cbx1	0.508334	1.14974e-08
Cyp2j9	0.54757	0.000261714		Nsa2	0.1218	0.000617457		Dusp3	1.0552	0.000121888		Banf1	1.29013	1.61711e-33		Cdk2	0.811105	1.1946e-08
Atf7	0.0476047	0.000271104		Pik3r1	0.0731478	0.000625627		Fam111a	0.557176	0.000125489		Cct2	0.731077	1.75054e-33		Mphosph8	0.587994	1.22057e-08
Kidins220	0.0183571	0.000279714		Tia1	0.103874	0.000629908		Serf2	0.345076	0.000125954		Bora	1.14025	1.87332e-33		Stard7	0.732992	1.25586e-08
Eml5	0.317543	0.000281712		Zfhx3	0.179346	0.000629908		Ppp1ca	0.641271	0.000126098		Siva1	1.54727	1.92278e-33		Syne2	0.587209	1.27434e-08
Mpped2	0.472893	0.000284216		Atp9b	0.0770031	0.000631242		Abl2	0.351622	0.00013157		Nckap1	1.19326	2.11157e-33		Tspan5	0.544885	1.288e-08
Cerk	0.325273	0.000285233		Vegfc	0.219079	0.000640308		Hspa8	0.208334	0.000131845		Slc43a3	1.55238	3.69662e-33		Tusc3	0.675102	1.5014e-08
Herc3	0.31144	0.000289827		Tnrc6c	0.0553686	0.000655608		Cmss1	0.0498524	0.000131845		Noc2l	1.02119	4.34008e-33		Pold1	1.35883	1.52024e-08
Mmp28	1.19734	0.000299754		Sirt3	0.196112	0.000685231		Abracl	0.588777	0.000133159		Msh3	0.92689	5.56858e-33		Srsf10	0.503877	1.6063e-08
Trim30d	0.353513	0.000301287		Gm973	0.48002	0.000685633		Usp1	0.62461	0.000141276		Nup50	1.26331	6.07708e-33		Canx	0.350403	1.68054e-08
Spata6	0.351998	0.000306916		Dnaja2	0.155311	0.000713528		Tpr	0.207273	0.000143321		Cdc45	2.65377	6.87438e-33		C530008M17Rik	0.461678	1.68265e-08
Ehbp1	0.0637495	0.00031092		Bcl6	0.890767	0.000718818		Bnip3l	0.470688	0.000143321		Svil	0.502136	7.04136e-33		Slco3a1	0.449022	1.717e-08
Aig1	0.0234862	0.000311949		Dhrs11	0.652777	0.000732476		Snrpe	0.444299	0.000145229		Sf3b2	0.682256	7.30797e-33		Mcm9	0.514622	1.717e-08
Pde2a	0.805018	0.000314984		Hdac9	0.135598	0.000734067		Ppp2ca	0.281938	0.000146293		Atp1b3	1.03899	7.61002e-33		Cnot9	0.959066	1.72101e-08
Parp9	0.335251	0.000373153		Peli2	0.304305	0.000757722		Skil	0.642336	0.000146293		Psmd7	0.995969	1.26354e-32		Exosc2	0.962899	1.72525e-08
Pkd1	0.206201	0.000403334		Zswim6	0.146978	0.000757794		Cox6a1	0.498407	0.000148774		Hnrnpk	0.486753	1.30695e-32		Uba2	0.68376	1.72525e-08
Cers5	0.136379	0.000414828		Rfx7	0.0567973	0.000779288		Hnrnpa1	0.260327	0.000150553		Cd9	1.18352	1.34297e-32		Psmd1	0.497572	1.76149e-08
Cd74	1.03354	0.000420642		Zfp292	0.048426	0.000818292		Cks2	0.809886	0.00015327		Pgp	1.69037	1.39715e-32		Smarca5	0.351289	1.881e-08
Fam49a	0.258847	0.00046165		Trp53inp1	0.545883	0.000821219		Psmd4	0.595737	0.00015327		Fancm	1.40045	1.66106e-32		Agpat5	0.568114	1.89349e-08
Ip6k1	0.106057	0.000462819		Nr6a1os	0.476318	0.000876227		Tet3	0.285774	0.000156727		Ncapg	2.95022	2.05927e-32		Plk4	1.16286	1.91059e-08
Stk26	0.0539838	0.000468264		Chst11	0.172989	0.000877149		Slc38a1	0.296474	0.000160367		Stt3b	0.693302	2.28184e-32		Mboat1	0.957463	1.95466e-08
Acyp2	0.291238	0.000474332		Cox7a2l	0.150295	0.000893848		Fosb	0.251682	0.000163704		Hist1h1b	2.33396	2.90342e-32		Siva1	0.946726	1.97411e-08
Lmbrd1	0.164709	0.000478269		Cyp2j9	0.52762	0.000902614		Cct5	0.422159	0.000164866		Sacs	1.0606	3.3017e-32		Fancc	0.704372	2.08689e-08
N4bp2	0.0211854	0.000481794		Irf2bp2	0.237334	0.00091749		Esf1	0.406085	0.000171602		Unc119	1.9609	4.0606e-32		Ncaph2	0.777806	2.30018e-08
Arid4a	0.00505197	0.000501879		Ago3	0.111065	0.000917884		Vapa	0.337573	0.000179334		Lrp8	1.3469	4.72532e-32		Cyb5b	0.625042	2.31188e-08
Ptpn22	0.158617	0.000518624		Morf4l2	0.20009	0.000936605		mt-Nd4	0.0269621	0.000179554		Serf2	0.676498	5.8064e-32		Cep162	0.748957	2.34155e-08
Gbp9	1.71661	0.000548554		Rab38	0.111598	0.000946501		Uqcr11	0.52833	0.000179554		Lrpprc	0.778442	6.18639e-32		Ccdc57	0.897829	2.35365e-08
Amn1	0.342664	0.000552947		Esyt2	0.0720496	0.000956488		Pum1	0.148175	0.000182812		Ssr1	0.82373	6.61341e-32		Gtf2ird1	0.675904	2.4117e-08
Bend7	0.635063	0.000597316		Pcca	0.145814	0.000965627		Thoc1	0.415237	0.000183055		Hist1h2ae	1.12976	6.85419e-32		mt-Nd3	0.0496695	2.53973e-08
N4bp2l1	0.668108	0.000604671		Gm13986	0.37714	0.000978065		Tspan32	0.413571	0.000187315		Utp20	0.923284	7.39205e-32		Actl6a	0.705886	2.69777e-08
Hoxb4	0.549142	0.000612444		Cflar	0.160609	0.000983671		Kmt5a	0.596842	0.000187919		Dhx15	0.412393	7.61533e-32		Ncapg	1.8255	2.77476e-08
Mirt1	0.697828	0.000626436		Adipor2	0.0854241	0.00100163		Smad7	0.646433	0.000187919		Dnajc3	0.705515	7.79044e-32		Zdhhc2	1.6275	2.77476e-08
Galnt7	0.055413	0.000627556		Ranbp2	0.0615834	0.00100671		Pomp	0.54791	0.000188744		Cox5b	1.02374	8.14968e-32		Pabpc1	0.0560274	2.8496e-08
Gbp5	0.747211	0.000630259		Rreb1	0.0694454	0.00102699		Tmx4	0.414958	0.000192357		Pbrm1	0.477682	1.05012e-31		Pmf1	1.363	2.85672e-08
Gm13483	0.488509	0.000630259		Utrn	0.037721	0.00103337		Rngtt	0.328953	0.000203439		Tex9	1.44588	1.08037e-31		Pdzd8	0.505357	2.89542e-08
Msn	0.0340787	0.000663175		Fbxo11	0.0991668	0.00103626		Ube2d2a	0.295893	0.000219502		Cdv3	0.867912	1.19717e-31		Slc20a2	0.603847	2.89917e-08
Meis2	2.17244	0.000666664		H13	0.0998764	0.00104445		Ndufa4	0.405105	0.000220065		Ubxn2a	1.01897	1.33789e-31		Lcp1	0.444681	3.01829e-08
Ndnf	2.33352	0.000693525		Firre	0.165758	0.00104964		Arih2	0.370891	0.000220065		Tcof1	0.962474	1.34449e-31		Mlec	0.59511	3.01829e-08
Atg10	0.116995	0.000704887		Thsd1	0.422239	0.00106418		Zfp407	0.260007	0.000220065		Phka2	0.90974	1.82796e-31		Arhgap5	0.550756	3.04028e-08
Smpdl3a	0.512731	0.000720063		Mtmr3	0.0752874	0.00108901		Asxl2	0.247299	0.000223651		Sumo3	1.43555	2.2719e-31		Eif4g1	0.384906	3.04493e-08
Notch1	0.680598	0.000728863		Zcchc9	0.416881	0.00108901		Mtf2	0.245826	0.00023082		Cep152	1.33221	2.65518e-31		Chchd6	0.641854	3.05981e-08
Igf1	3.09221	0.000744524		Pnpla8	0.19145	0.00109356		Robo3	1.93024	0.000234349		Pold1	2.14525	2.67201e-31		Cstf2	0.65623	3.05981e-08
Trio	0.13573	0.000778536		Etv3	0.328002	0.0011336		Timeless	0.996898	0.000235186		Snrpd3	1.03739	3.40731e-31		Gli3	2.44243	3.06059e-08
Cflar	0.117752	0.000786354		Dusp16	0.315942	0.0011336		Ankrd17	0.0523373	0.000235503		Atp5a1	0.621951	3.67452e-31		Gstcd	0.561658	3.16224e-08
Socs2	0.526643	0.000835144		Dazap2	0.330494	0.00116202		Spidr	0.411953	0.000241788		Clint1	0.323253	3.75237e-31		Nemp2	1.23082	3.17691e-08
Ppp2r2b	1.0565	0.000923558		Rsbn1l	0.0820581	0.00117283		Cox4i1	0.266824	0.000241788		Msh6	1.17128	3.75241e-31		St3gal3	0.562241	3.29693e-08
Cpeb3	0.890895	0.000958176		Ocrl	0.0681743	0.00118647		Kpna4	0.243458	0.000246941		Nhp2	1.5092	3.85216e-31		Hnrnpa1	0.367084	3.31671e-08
Birc3	0.32041	0.000989537		Bach1	0.233703	0.00123832		Ywhab	0.367015	0.000247837		Dot1l	1.12492	6.82095e-31		Gm26917	0.185671	3.41071e-08
Ccdc112	0.313265	0.00100318		Dnmbp	0.290634	0.00130726		Esyt1	0.78168	0.000268298		Osbpl8	0.209397	7.98253e-31		Zdhhc21	0.531526	3.61645e-08
E130102H24Rik	0.507821	0.00102267		Zfp644	0.0692212	0.00131367		Gstcd	0.432829	0.000268298		Ptp4a2	0.336915	8.05545e-31		Parp1	0.656608	3.64769e-08
Hdac8	0.00878943	0.00106468		Dusp2	0.496046	0.00132454		AY036118	0.013266	0.000273856		Kmt5a	1.11713	9.0538e-31		Hspa14	0.650954	3.72475e-08
Snx29	0.0546766	0.0010783		Ube2e3	0.124386	0.00134652		Rad50	0.372458	0.000283979		Eftud2	1.00205	9.06223e-31		Smyd4	1.30613	3.99862e-08
Abca5	0.454579	0.00113252		Map2k4	0.120339	0.00134917		Larp4b	0.262272	0.000289379		Eif4a1	0.540163	9.17915e-31		Erc1	0.481125	4.54412e-08
Prdm11	0.211472	0.00115481		Zfp141	0.227931	0.00135971		Cops4	0.508778	0.000290985		Senp1	0.785603	1.06735e-30		Lrrc8b	0.854549	4.94266e-08
Cyp26b1	2.66802	0.00118433		Stap1	0.153008	0.00143929		Kmt2c	0.113308	0.00029889		Ppp1ca	1.14413	1.16759e-30		Fip1l1	0.373261	4.99877e-08
Map3k8	0.740278	0.00121562		Son	0.0404629	0.00144066		Wdr36	0.476202	0.000307058		Foxn2	1.14343	1.33381e-30		Uxs1	0.589612	5.2337e-08
Trp53inp1	0.525297	0.00135323		Atxn7	0.0520774	0.00147847		Suz12	0.305051	0.000318514		Mre11a	1.00598	1.347e-30		Cep295	0.592718	5.24643e-08
Uba7	0.184514	0.00136155		Gpr171	0.538917	0.00148194		Wdr76	0.646932	0.000320273		E2f3	0.600282	1.62695e-30		Khdrbs3	0.718425	5.59617e-08
Myo1d	0.111203	0.00136521		Dcaf8	0.100997	0.00148513		Senp6	0.11765	0.000324237		Etf1	0.697677	1.64135e-30		Nup160	0.578421	5.68985e-08
Zfp532	0.21568	0.00141527		Sh3glb1	0.0948203	0.00151771		Hipk1	0.233063	0.000327387		Cnbp	0.475291	1.981e-30		Slc25a5	0.570597	5.80311e-08
Selenop	0.33557	0.0014202		Apc	0.0902912	0.00152498		Fbxw11	0.338084	0.000329976		Impdh2	0.924441	2.02227e-30		Ndc80	1.44002	5.86443e-08
Sdc2	0.469288	0.00152036		Ccm2	0.140733	0.00155214		Hectd1	0.171835	0.000330905		Paxip1	1.2787	2.23515e-30		Gins2	1.26323	5.96118e-08
Cysltr2	0.290042	0.00153934		Tapt1	0.158637	0.00156296		Pank1	0.41715	0.000331389		Elf1	0.294969	2.51336e-30		Casp8	0.503397	6.03084e-08
Agpat4	0.499365	0.00155334		Slc28a2	0.59687	0.00159195		Narf	0.797704	0.000331389		Rbbp4	0.726648	2.66814e-30		Ptpn3	0.765474	6.05136e-08
Bicd1	0.0329794	0.00155451		Cfap20	0.292378	0.00171357		Dpy19l1	0.543662	0.000337988		Nup85	1.60876	2.74614e-30		Rgs12	0.95077	6.3247e-08
Sash1	0.12	0.00155752		Impact	0.117696	0.00173457		Dlst	0.549858	0.000341007		Heatr1	1.03846	2.91182e-30		Rnps1	0.646847	6.39001e-08
Inpp4a	0.330268	0.00157346		Klf2	0.598567	0.00174536		Trpm7	0.186163	0.000341552		Etaa1	1.27423	3.69724e-30		Chchd3	0.344398	6.44836e-08
Map4k4	0.0721249	0.00164496		Rftn1	0.0701431	0.00176623		Arl8b	0.473833	0.000343392		Eprs	0.555952	4.85404e-30		Dynll2	0.898574	6.51735e-08
Sytl5	0.635737	0.00165153		Ptk2b	0.0750974	0.00178109		Arhgap10	0.528051	0.000350512		Mapre1	0.764955	5.24067e-30		Cenpi	2.04492	6.70192e-08
Tfec	0.19919	0.00168779		Kdm6b	0.313944	0.00184361		Elob	0.479892	0.000366175		Oaz1	0.618151	7.19134e-30		Spice1	1.00872	7.38668e-08
Cwf19l2	0.0493429	0.00179616		Atp7a	0.236402	0.00184361		U2af1	0.376925	0.000377209		Pfas	1.24987	8.4852e-30		Pde7a	0.457643	7.59462e-08
Map3k1	0.204562	0.00186648		Rnf130	0.103029	0.00186653		Ppan	0.688379	0.000379449		Cdk4	1.05488	9.46273e-30		Gnl3	0.484717	7.84799e-08
Anxa6	0.624102	0.00190543		Pcmtd1	0.116982	0.00188963		Bora	0.577999	0.000388215		Tada2a	1.0946	1.16654e-29		Ddx1	0.637253	8.18379e-08
Acot11	0.437801	0.0019675		Mcoln2	0.451479	0.00190221		Ints2	0.585549	0.000399573		Incenp	1.91386	1.3282e-29		Dtnb	0.439095	8.69738e-08
Prkch	0.0383942	0.00196852		Arpc2	0.0854711	0.00191038		Cdyl	0.468258	0.000403626		Atp5g1	1.04219	1.44635e-29		Palb2	1.26386	8.69738e-08
Atxn7l1	0.0019779	0.00198383		Extl3	0.336546	0.00191934		Tnfrsf21	0.465332	0.000408523		Fkbp4	1.14752	1.51975e-29		Herc2	0.419096	8.69813e-08
Aff4	0.00956222	0.00202569		Ap3b1	0.0611521	0.00194095		Sfmbt1	0.367206	0.000410893		Atr	0.687477	4.08624e-29		Ecpas	0.160101	8.74366e-08
1110051M20Rik	0.141772	0.00204657		Fggy	0.220396	0.00205068		Tpt1	0.0528211	0.000412984		Tmem14c	1.53477	4.45709e-29		Foxn2	0.694869	9.2309e-08
Gpcpd1	0.0862489	0.00206149		Isca1	0.444311	0.00228395		Calm3	0.726676	0.000419529		Ddx1	1.02645	4.64833e-29		Erh	0.703431	9.804e-08
Asah1	0.246543	0.00209719		Crispld1	0.258771	0.00240304		Aatf	0.325268	0.000419778		Dynll1	1.03709	5.03432e-29		Usp49	0.997934	1.02315e-07
Il18	0.484764	0.0021426		2610008E11Rik	0.383631	0.00243176		Tra2b	0.162439	0.000419778		Birc6	0.202575	5.04271e-29		Gtf2f2	0.480175	1.07555e-07
Swt1	0.0413176	0.00221391		Senp7	0.124294	0.00252963		Ezr	0.701899	0.000436941		Ints7	0.798694	5.50373e-29		Cenpo	1.19581	1.07555e-07
Chd7	0.476969	0.00229154		Wbp1l	0.161813	0.00255843		Tex2	0.41533	0.000446292		Atp5g3	0.974329	7.08526e-29		Ppm1g	0.654858	1.1713e-07
Lbp	0.717067	0.00229373		Cpq	0.0409511	0.00256646		Stxbp5	0.118983	0.000461583		Larp4	0.578817	7.62212e-29		Cdv3	0.532599	1.2617e-07
Tmcc1	0.0254647	0.00229648		N4bp2	0.112105	0.00257169		Arid1a	0.214027	0.000464828		Sik2	0.615508	8.00901e-29		Ccdc82	0.538238	1.27605e-07
Ubl7	0.211463	0.00229958		Klhl4	0.301437	0.00257505		Lcorl	0.271374	0.000466096		Arl6ip6	1.10597	8.04917e-29		Pabpc4	0.465159	1.2799e-07
Rnf213	0.0252155	0.0023438		Reps1	0.112988	0.00258966		Pbrm1	0.229838	0.000472481		Pcbp1	0.934238	9.20779e-29		Lbr	0.453903	1.32053e-07
Bank1	1.695	0.00241284		Nf1	0.0898557	0.00259193		Prdx1	0.40869	0.00047589		Nme2	0.805861	9.51696e-29		Pank2	0.493738	1.32576e-07
Gm19590	0.222869	0.00241561		Sertad2	0.258477	0.0026566		Eif3h	0.306651	0.000480468		Cep83	0.616046	9.80372e-29		Simc1	0.704949	1.33885e-07
Gata3	0.519818	0.00241938		Ptger4	0.505156	0.0028507		Psmb4	0.500614	0.000480721		Tpi1	1.05457	1.05786e-28		Zbtb11	0.466672	1.34426e-07
Prxl2a	0.393258	0.00248669		Arnt	0.188398	0.0029328		Tpi1	0.559968	0.000487298		Mdm1	2.5968	1.19277e-28		Pclaf	1.55956	1.35586e-07
Casp12	0.256931	0.00251687		Hivep3	0.203475	0.00294061		Sppl3	0.260436	0.000491993		Gart	1.03606	1.34574e-28		Brd3	0.518645	1.35682e-07
Dock9	0.246596	0.00255876		Sat1	0.33598	0.0029856		Cct3	0.390947	0.000499763		Rpn2	1.01194	1.63261e-28		Cdyl	0.570821	1.42769e-07
Cr1l	0.0440549	0.00260764		Ube2w	0.139344	0.00301703		Rbm25	0.10678	0.000512023		Npat	0.800764	1.77221e-28		Lnpk	0.62041	1.47038e-07
Vwa5a	0.269728	0.00262547		Nr4a1	0.607229	0.00301703		Slk	0.259472	0.000512023		Pdzd8	0.745994	1.86571e-28		Crip1	0.649628	1.48712e-07
Ago4	0.518374	0.00264857		Ctsl	0.612827	0.00303053		Ctcf	0.318653	0.000514479		Mrpl12	1.42858	1.94897e-28		Cchcr1	1.73085	1.5008e-07
Srpk2	0.0650242	0.00265137		Ccdc125	0.428414	0.00306473		Foxn3	0.0677874	0.000514832		Slc7a1	0.973515	2.85091e-28		Alg8	0.894227	1.50219e-07
Map4k3	0.143345	0.0026803		Hivep2	0.168801	0.00307936		Prkce	0.0955362	0.000514832		Cct3	0.77643	2.93073e-28		Nxn	0.517047	1.56027e-07
Sbno2	0.179828	0.00279053		Mex3c	0.319398	0.00310695		Rab11a	0.418802	0.000523601		Pip4k2a	0.515928	3.27874e-28		Arhgap21	0.468806	1.56657e-07
Zfhx3	0.0791346	0.00286616		Swap70	0.223658	0.00311184		Ptprcap	0.380798	0.000526721		Prmt1	1.13097	3.62115e-28		Cdk1	1.46931	1.58154e-07
Gm17473	0.725357	0.0029437		Cd34	0.39916	0.0031295		Ptger3	0.487067	0.000526721		Eif2s3x	0.853077	3.8065e-28		Dock9	0.633342	1.63847e-07
Hoxa9	0.160927	0.0029437		Taf13	0.586843	0.00318525		Mbnl3	0.46372	0.000529544		Atp5f1	0.770424	3.83714e-28		Gatm	1.19724	1.65769e-07
Il6st	0.438582	0.00300422		Herc1	0.032762	0.00318525		Psmd7	0.470342	0.000530523		Mad1l1	1.00269	5.71283e-28		Nbn	0.875195	1.67966e-07
Pclo	0.770864	0.00313403		Fcho2	0.0641341	0.00321254		Ppp1r14b	0.673385	0.000573636		Rnf219	1.08091	8.72194e-28		Gart	0.648203	1.68208e-07
Gab1	0.224667	0.00315898		Tgfbr2	0.263997	0.00324368		Hist1h1c	0.528062	0.000580389		Hectd4	0.720574	9.76739e-28		Dck	1.19581	1.79475e-07
Nwd1	0.0799777	0.00325745		Camk2g	0.13461	0.00325491		Eif4g2	0.207029	0.000585229		Inpp4b	0.495107	9.88011e-28		Eif5b	0.392118	1.80951e-07
Tnfsf10	0.325612	0.00349525		Aig1	0.0922421	0.00326294		Med1	0.411252	0.000588688		Eri1	0.931233	1.17017e-27		Pgk1	0.645457	1.84493e-07
Xrcc4	0.0515487	0.00352188		Stx5a	0.221205	0.00331195		Eif3k	0.396069	0.000588688		Ctdspl2	0.666366	1.20273e-27		Alyref	0.692626	1.8629e-07
Cmas	0.0672747	0.00353028		Lgals8	0.248668	0.00335221		Huwe1	0.103513	0.000588688		Usp14	0.773891	1.22412e-27		Nova1	2.08234	1.92499e-07
Fam169b	0.622288	0.0035391		Srebf2	0.125473	0.00336621		Camta1	0.390277	0.000602752		Vrk1	0.877134	1.37798e-27		Aaas	1.13219	1.94528e-07
Shprh	0.0081601	0.0036517		Pou2f1	0.105601	0.003438		Dyrk3	0.945024	0.000603375		Atp5o	1.02805	1.54235e-27		Mtf2	0.31124	1.94528e-07
Sfi1	0.0675828	0.00366613		A630001G21Rik	0.195205	0.00346945		Snrpd3	0.530491	0.000604749		Cox7c	0.515688	1.61356e-27		Larp4b	0.301444	1.99955e-07
Susd6	0.0367233	0.00369416		Tgif1	0.815173	0.00348384		Dnajc2	0.484781	0.000613233		Fam133b	0.839113	2.16619e-27		Sik2	0.415986	2.05919e-07
Il2rg	0.667443	0.00391653		Prkn	0.147195	0.00354024		Ddx39b	0.378872	0.000620329		Kras	0.799562	2.39671e-27		Pwp1	0.749254	2.12868e-07
St6galnac3	0.021175	0.00408163		Gls	0.0537869	0.00354081		Aff3	0.0617456	0.000623244		Ndufb7	1.1739	2.63883e-27		Atic	0.529146	2.16823e-07
Myo1f	0.230445	0.00417291		Slc45a4	0.367387	0.00362656		Msh2	0.428702	0.000642196		Fnip2	0.899501	2.647e-27		Nme1	0.622352	2.16823e-07
Sorbs2	0.683061	0.00417723		Sgms1	0.0380048	0.00380976		Rdx	0.270748	0.000642196		Rbbp7	0.678718	3.82847e-27		Ddx11	0.847729	2.21269e-07
Cyp4f13	0.417374	0.00417723		Siah2	0.576805	0.00394066		Mbp	0.394785	0.000644213		Dipk2a	1.9281	3.84905e-27		Prdx1	0.514234	2.44705e-07
Prkcq	0.0482443	0.00426209		Dennd1c	0.290528	0.00396305		Fus	0.116051	0.000663289		Pcdh7	0.614853	3.86465e-27		Pde8a	0.70894	2.46179e-07
Ms4a6b	0.746052	0.00436674		Tmbim4	0.190347	0.0039988		Bdp1	0.306554	0.000664057		mt-Nd2	0.0474708	4.10083e-27		Erlin1	0.854569	2.57556e-07
Gm46210	0.969148	0.00436924		Eya2	0.0974833	0.00406082		Tmsb10	0.552301	0.000669509		Gapdh	0.788594	4.39059e-27		Mlkl	0.952251	2.61027e-07
Lpar6	0.409236	0.00440635		Myo1f	0.268059	0.00409198		Phf5a	0.971031	0.000676289		Nop10	0.855429	4.74419e-27		Usp31	0.833055	2.61073e-07
Cradd	0.282348	0.00447382		Kcnk12	0.912009	0.00419144		Junb	0.502802	0.000676289		Erbin	0.229061	5.14815e-27		Naa40	0.749689	2.66117e-07
Sesn1	0.0334153	0.00459338		Fam214a	0.202187	0.00425668		Kars	0.773906	0.000676692		Dnajb11	1.47568	5.324e-27		Mllt10	0.109624	2.73244e-07
Pnpla8	0.0884618	0.00460275		Map2k5	0.0555764	0.00426364		Dtymk	0.494455	0.000678064		Rbm8a	0.982458	7.49435e-27		Dcp2	0.624589	2.75961e-07
Mysm1	0.0485966	0.00467567		4632427E13Rik	0.11727	0.00441847		Pdzd8	0.342063	0.000684728		Rngtt	0.621144	7.59584e-27		Dag1	0.706752	2.8698e-07
Spaca6	0.693399	0.00473493		Smad7	0.308832	0.00442971		Vezf1	0.348399	0.000694017		Atl3	0.745462	8.26958e-27		Cenpv	1.03099	2.95924e-07
Marf1	0.0656351	0.00477368		Asah2	0.190277	0.00481334		Pak1ip1	0.703322	0.000719024		Rasal2	0.815963	9.20639e-27		Nme2	0.496542	3.23015e-07
Fam135a	0.647167	0.0049209		Xpc	0.294296	0.00481334		Matr3	0.229999	0.00071924		Ankrd26	0.940961	1.10982e-26		Banf1	0.724174	3.31945e-07
Slfn5	0.758763	0.00494741		Il18	0.457335	0.0048937		Brd2	0.432333	0.000727271		AI662270	0.736271	1.14502e-26		4930452B06Rik	2.7199	3.35149e-07
Fndc3b	0.416122	0.00503878		Snx24	0.404996	0.0048937		Anp32e	0.539386	0.000730847		Atm	0.606766	1.27661e-26		Setdb1	0.525832	3.35149e-07
Ppargc1a	1.1571	0.00528013		Nkx2-3	0.291384	0.0049965		Vdac2	0.4994	0.000733405		Nsun2	0.887265	1.3513e-26		Ehmt1	0.320817	3.40857e-07
Chil5	2.25304	0.00531118		Tacc1	0.109032	0.00505126		Atp5md	0.559472	0.000753912		Manf	1.05131	1.555e-26		Bclaf1	0.212211	3.58104e-07
Slc16a2	0.466342	0.0054283		Gm11944	0.178277	0.00512099		Atp5f1	0.367306	0.000760589		P4hb	1.14529	1.6839e-26		Nin	0.556495	3.59662e-07
Ext2	0.102892	0.00544698		Fam171a1	0.227873	0.00512099		Cggbp1	0.368106	0.000760589		Srsf10	0.67894	1.82725e-26		Man1a2	0.355901	3.67608e-07
E230032D23Rik	0.698567	0.00546767		Lrrc8d	0.111129	0.00512099		Txn1	0.326792	0.000793075		Trim28	1.10038	1.84091e-26		Otud4	0.431854	3.6768e-07
4931406C07Rik	0.333616	0.0056742		Lrba	0.053813	0.00530135		Gapvd1	0.240115	0.000797349		Ndrg1	1.28124	1.86325e-26		Ect2	1.78638	3.77783e-07
Tie1	0.193885	0.0056742		Kat6a	0.101738	0.00547453		Nudt3	0.467879	0.000798178		Add3	0.893774	2.03545e-26		Plcl2	0.320333	4.11785e-07
Zfp182	0.149256	0.00571288		Dusp6	0.600739	0.0057238		Qk	0.167273	0.0008175		Lgals9	0.928256	2.08736e-26		Etfa	0.529099	4.15663e-07
Dennd2a	0.911706	0.00581512		Phf3	0.0621714	0.00575013		Rgcc	0.820725	0.000848558		Mtf2	0.441622	2.09848e-26		Pcbp3	0.65796	4.18053e-07
Fzd6	0.502621	0.00605728		Rabgef1	0.29217	0.00575491		Scaf8	0.168194	0.000851668		Trip13	2.23929	2.31975e-26		Srsf7	0.327261	4.24062e-07
Gm12185	0.890458	0.00609653		Cyp7b1	0.169055	0.00581122		Rtf1	0.315173	0.000866669		Bcl7a	1.16146	2.5617e-26		Spc24	1.59227	4.32963e-07
Rab5b	0.344147	0.00630778		Washc4	0.116645	0.00588713		Slc30a5	0.36808	0.000885676		Ctnnal1	0.953384	2.95205e-26		Gapdh	0.516001	4.34751e-07
Pcca	0.0530729	0.0065117		Ap2b1	0.103433	0.00607332		Mlec	0.431523	0.000886327		Syce2	1.48385	3.57254e-26		Snx5	0.431791	4.35419e-07
Aim2	0.139481	0.00655839		Rgcc	0.500106	0.00615332		Eif1ax	0.467353	0.000911082		Hnrnpl	0.836116	3.63147e-26		Umps	0.90902	4.49143e-07
Chm	0.0940959	0.00679585		Nsun7	0.464858	0.00622149		Snu13	0.519096	0.000931002		Prkar2a	1.42173	3.71841e-26		Asap2	0.627112	4.71274e-07
Tmod3	0.0181281	0.00696852		Spty2d1	0.377321	0.00635452		Sos1	0.298042	0.000947887		Eif1ax	0.911403	3.98665e-26		Lin52	0.566401	4.71274e-07
Myo5c	0.317499	0.0072186		Cyfip2	0.0744024	0.0063718		1700109H08Rik	0.581996	0.000956356		Cdc37	0.884043	4.0777e-26		Rcor3	0.561531	4.77062e-07
Ppfibp2	0.292388	0.00733978		Tspan5	0.167155	0.00643293		Dot1l	0.550913	0.000992002		Rpa2	1.77831	4.21619e-26		Zfp280d	0.295722	4.86466e-07
Cbx7	0.572148	0.00745213		Spag9	0.0750451	0.00645814		Hp1bp3	0.293417	0.00100495		Snrpd2	0.83751	4.96422e-26		Kif18a	0.821772	4.92848e-07
Ccdc60	0.42173	0.00747811		6030498E09Rik	0.564558	0.00646019		Zfp131	0.489995	0.00103141		Tbc1d1	0.926994	5.33085e-26		Ankrd10	0.390893	5.21689e-07
Rc3h2	0.0350973	0.00753672		Phf20l1	0.0346529	0.00657355		Uck2	0.413938	0.00103141		Gnas	0.383521	5.70487e-26		Xylt1	0.508571	5.2896e-07
Ptpn4	0.0206077	0.007542		Rmdn1	0.187061	0.00664344		Htt	0.33389	0.00104636		Ncbp1	1.16873	6.00909e-26		Phtf1	0.575892	5.42174e-07
Fam214a	0.145755	0.00767018		Lax1	0.558356	0.00667041		Ammecr1l	0.48313	0.00105433		Gatad2a	0.83834	6.20888e-26		Elovl5	0.726402	5.43083e-07
Bicral	0.166852	0.0082439		Map4k3	0.186155	0.00700658		Ptprs	0.418044	0.00107624		Gstcd	0.7931	6.27182e-26		Tkt	0.494967	5.45811e-07
Scarf1	0.2143	0.0082517		Pcmtd2	0.16903	0.00729828		Rspry1	0.391153	0.00107684		Slc16a1	1.58672	8.26445e-26		Mcm8	1.57722	5.63368e-07
Nlrc5	0.0278388	0.00830023		Ubxn7	0.150912	0.00731674		Dpf2	0.652239	0.00109145		Eif3c	0.549664	8.75268e-26		Ttll5	0.517036	5.86613e-07
Tle2	0.466243	0.00838876		Gm10563	0.715501	0.00737618		Hmgn5	0.623228	0.00110166		BC055324	1.5954	1.00861e-25		Cse1l	0.535596	6.1953e-07
Acer2	0.779023	0.00847124		Tmlhe	0.196417	0.00739416		Wdr75	0.483367	0.00111249		Abcb4	1.26973	1.04432e-25		Atp2b1	0.370021	6.1953e-07
Snx13	0.0353288	0.00865191		Arl15	0.056045	0.0074659		Ftx	0.388858	0.00112557		Atp5e	0.727719	1.14914e-25		Sp3	0.421972	6.36473e-07
4931422A03Rik	0.206277	0.00889513		Cep120	0.209962	0.00754234		Cdkn2aip	0.831228	0.00114135		Kif4	3.78138	1.33383e-25		Hsph1	0.672067	6.54556e-07
Rsbn1	0.031933	0.00896409		Rere	0.0324446	0.00759836		Tm9sf3	0.227339	0.00116285		Pebp1	0.778474	1.35088e-25		Snrpd2	0.544981	6.54556e-07
Xiap	0.0388825	0.00897795		Ip6k1	0.155562	0.00770903		Ppfia1	0.416137	0.00117229		Tmod1	2.49645	1.59137e-25		2310033P09Rik	0.762056	6.55202e-07
Unc13b	0.677234	0.00903729		Smurf2	0.0855096	0.00771156		Gas5	0.162194	0.0011728		P2ry1	3.31154	1.67065e-25		Ttk	1.82798	6.71191e-07
Zmat1	0.312083	0.00905658		Tmx4	0.157668	0.00780912		Gmds	0.155737	0.00117303		Umps	1.42787	1.6769e-25		Nup133	0.82533	6.82175e-07
Pear1	0.203625	0.00934132		Pced1b	0.164117	0.00795635		Cnbp	0.267596	0.00118205		Tk1	2.75971	1.68789e-25		Gatad2a	0.548623	6.84076e-07
Jam2	0.8996	0.00969424		P2rx4	0.315618	0.00802852		Fxr1	0.227712	0.00118455		Tmem123	1.03765	1.78161e-25		Pms2	0.883027	6.89539e-07
Smad3	0.0664231	0.00974402		Mirt1	0.605981	0.00805443		Ripor1	0.612889	0.00118598		Cdca2	1.78373	1.79248e-25		Mcph1	0.421524	6.98165e-07
Tcf7l1	0.846799	0.0100311		Lmbrd1	0.170374	0.008087		Naa50	0.404634	0.00121546		Mdh2	1.09617	1.80024e-25		Rprd1b	0.537232	7.0831e-07
Atp6v0b	0.0555521	0.0100488		Nedd9	0.511229	0.00811697		Smarcc1	0.236907	0.00122844		Ptpn11	0.989081	2.2146e-25		Dkc1	0.477675	7.14406e-07
Pygm	0.897176	0.0101684		Cyp4f13	0.411112	0.00819314		Plaa	0.450635	0.00123265		Tpr	0.318186	2.25873e-25		Larp4	0.413637	7.24682e-07
Ppp1r13b	0.0440509	0.0103284		Peak1	0.112546	0.00829334		Rcor1	0.276166	0.00125734		Cse1l	0.797468	2.26824e-25		Eif3b	0.610766	7.42673e-07
Wwtr1	1.11396	0.0103761		Rassf2	0.242914	0.00832133		Eif3e	0.23103	0.00127422		Lockd	1.35039	4.43195e-25		Camkk2	0.515173	7.87688e-07
Stxbp6	1.07416	0.0104279		Gramd1a	0.277534	0.00835362		Prmt1	0.575501	0.00129863		Cad	1.77183	4.66912e-25		Mpp6	0.306398	8.05149e-07
Itch	0.00265267	0.010456		Sp100	0.138867	0.00843797		Sik2	0.248948	0.00133353		Ubr7	1.27116	4.75171e-25		Cask	0.516725	8.09776e-07
Tns2	1.76999	0.0105189		Zmym2	0.0971344	0.00846737		Smap1	0.395806	0.00135108		Ccdc34	1.3569	5.02416e-25		Ssr1	0.485537	8.94688e-07
Mmaa	0.434861	0.0105552		Herc4	0.0747012	0.00850493		Gnai2	0.299049	0.00139164		Rhoa	0.655509	6.56386e-25		Dip2c	0.345886	9.21343e-07
Frmd4b	0.364316	0.0106186		Ahdc1	0.240928	0.00853811		Sarnp	0.292118	0.0014098		Naa16	0.59034	7.28865e-25		Ubtf	0.552534	9.39872e-07
Nipsnap2	0.065045	0.0109959		Iqgap1	0.0635083	0.00885696		Mta2	0.640916	0.00141551		Chsy3	2.01426	7.60924e-25		Sf3b2	0.411187	9.71467e-07
Abca1	0.297541	0.0110957		Kdm2a	0.071479	0.00887684		mt-Co2	0.0126904	0.00143036		Tgs1	0.725746	7.68844e-25		Evl	1.89167	9.75294e-07
Msrb3	1.33169	0.0111178		Fam168b	0.19218	0.00887971		Nup210	0.313418	0.00145259		Pgk1	0.979535	9.29752e-25		Cyp7b1	0.471091	1.07015e-06
Man1c1	0.58231	0.0112858		Gm12216	0.207692	0.00902823		Cpne2	0.432915	0.00147907		Bclaf1	0.282774	9.94654e-25		Camk1d	0.0389528	1.0761e-06
Ppp1r16b	0.52382	0.0114859		Klhl5	0.165724	0.00907707		Paics	0.4142	0.00148718		Ccdc88c	1.08641	1.01922e-24		Arhgap10	0.57327	1.15118e-06
Ypel3	0.443655	0.0115869		Ppp1r13b	0.101882	0.00928158		Srsf3	0.180664	0.00150695		Cox8a	0.581255	1.08592e-24		Cdyl2	0.537508	1.15273e-06
P2rx4	0.269555	0.0117098		Dido1	0.105199	0.00932497		Pole2	0.896761	0.00153314		Tbcd	0.778528	1.09219e-24		Trim28	0.659648	1.15709e-06
Por	0.0781333	0.0118902		Rab31	0.203423	0.0093929		Ppp6r1	0.493854	0.0015414		Mybl2	3.0022	1.2878e-24		Mdn1	0.391953	1.15919e-06
Cln3	0.253913	0.0120445		Pik3c2a	0.246245	0.00951647		Rad51b	0.446853	0.00154962		Sh3bgrl3	0.991576	1.38912e-24		Cnot6	0.394326	1.17843e-06
Sat1	0.276288	0.0121472		Klhl7	0.184567	0.00955588		Cep170	0.366038	0.00156554		H2afj	1.09254	1.52817e-24		Sh3rf1	0.593979	1.17961e-06
Coq8a	0.63611	0.0122641		Ubn2	0.055383	0.00958094		Ppp1cb	0.246687	0.00156554		Clic4	0.860495	1.55246e-24		Phf20	0.441184	1.18481e-06
Cd46	0.277012	0.0123284		Acox1	0.17519	0.00960579		Slc1a5	0.512145	0.00156554		Ksr1	1.0265	1.59938e-24		Hmgxb4	0.652506	1.23116e-06
Ppp2r3a	0.0410972	0.01259		Mctp2	0.313937	0.00982721		Sf3b1	0.142205	0.00157425		Atp5mpl	0.798274	1.69068e-24		Rngtt	0.417352	1.23415e-06
Akr1c19	2.0278	0.0127439		Sfi1	0.123959	0.0101311		Eif3b	0.502391	0.00158254		Rbm28	0.803651	1.70953e-24		Slc8a1	0.339558	1.24909e-06
Lamp2	0.067955	0.0133459		Zfp516	0.373123	0.0104555		Uqcrb	0.455436	0.00159349		Dis3	0.954795	1.77828e-24		Hdgf	0.494809	1.27777e-06
Ifih1	0.114314	0.0136965		Anxa1	0.617055	0.0104963		Tomm20	0.402353	0.00164812		Shmt1	1.64337	1.83144e-24		Smarca4	0.434213	1.27777e-06
Gucy1a2	0.755128	0.0138565		Gimap8	0.255294	0.0107376		Myl12a	0.544129	0.00166784		Caprin1	0.366015	1.91265e-24		Dock5	0.526125	1.30015e-06
4930481A15Rik	0.682889	0.0145303		5031425E22Rik	0.125531	0.0107958		Nup205	0.416107	0.00166784		Atp5g2	0.566517	2.00085e-24		Ccdc15	0.689402	1.30595e-06
Rnf217	0.129876	0.0147231		Ggt5	0.748547	0.0109722		Snrpd2	0.412796	0.00171921		Sp3	0.608679	2.15289e-24		Snrpb	0.478471	1.33348e-06
Kantr	0.248366	0.0147231		Tax1bp1	0.0743261	0.011051		Eif3i	0.464739	0.00172038		Cenpi	3.11909	2.19573e-24		Nav1	0.55754	1.34088e-06
Lgr4	0.595611	0.014818		Sgpl1	0.676396	0.0112454		Sp3	0.297308	0.00172155		Apoe	0.71405	2.52143e-24		Htt	0.447313	1.34297e-06
2610008E11Rik	0.306786	0.0149011		Tnrc18	0.171429	0.0112602		Psma2	0.449442	0.00173904		Exoc3l2	2.79364	2.62012e-24		Nudt5	0.604533	1.35709e-06
Adipor2	0.0108409	0.0152338		Tpt1	0.0347197	0.0114147		Ywhah	0.528061	0.00173904		Cenpe	1.87402	2.97206e-24		Cct3	0.495277	1.43215e-06
Sgk3	0.0586178	0.0153735		Leprotl1	0.294396	0.0119364		Smg1	0.165514	0.00177421		Actr3	0.614716	3.06904e-24		Ptn	2.32698	1.48474e-06
Phc3	0.0243472	0.0155182		Sugct	0.226075	0.0120837		Odc1	0.509451	0.00179374		Jpt1	1.42182	3.20778e-24		Magi3	0.671521	1.49176e-06
Zhx2	0.581173	0.0157004		Heatr5a	0.0506426	0.0120899		Sinhcaf	0.545519	0.00179381		Cd180	2.84884	3.25e-24		Pml	0.493757	1.57856e-06
Gabbr1	0.209973	0.0159388		Gramd3	0.569942	0.0120914		Zc3h15	0.351826	0.00180457		Rasgrp2	1.05328	3.27975e-24		Dnm1l	0.404149	1.62237e-06
Slc37a1	0.162485	0.0159978		Bmt2	0.155433	0.0120914		Uhrf1bp1l	0.336433	0.00181274		Ssh2	0.418908	3.41245e-24		Prdx4	0.840012	1.66322e-06
Il4	1.1075	0.0164175		Letm2	0.261164	0.0121216		Cops9	0.624799	0.00182177		Srgap2	0.683348	3.56536e-24		1600010M07Rik	0.649238	1.68409e-06
Gbp3	0.788404	0.0164428		Trim30b	0.493031	0.0122582		Lrrc8b	0.6829	0.00182177		Xndc1	1.05948	3.59839e-24		Ywhaq	0.443872	1.69338e-06
Tnfrsf26	0.97089	0.0168388		Kat6b	0.103932	0.0123125		Ndrg3	0.514745	0.0018362		Pign	0.490906	3.69574e-24		Tfdp2	0.352908	1.70295e-06
Auh	0.139023	0.0168423		Ppfibp2	0.305013	0.0124015		Zfp326	0.352388	0.00184173		Exosc8	1.39452	4.06471e-24		Kat7	0.533986	1.74229e-06
Pde7b	1.0333	0.0172446		Eif4g2	0.0757907	0.0124039		Gemin5	0.561626	0.00185082		Chn2	0.941628	4.15972e-24		Ola1	0.466299	1.79337e-06
Sh3bp5	0.492231	0.0175487		Gulp1	0.116965	0.0126125		Brd4	0.215034	0.0018761		Mtbp	1.27387	4.16846e-24		Cnbp	0.343942	1.85937e-06
Vps41	0.0405292	0.0177752		Nfkb1	0.0710765	0.0129995		Alyref	0.547083	0.00189554		Tomm70a	0.67213	4.40117e-24		Elf2	0.350744	1.93273e-06
Gtpbp2	0.209419	0.0178328		Trappc9	0.101931	0.0131389		Pitpnb	0.416675	0.00189596		Xpo5	0.993097	5.27339e-24		Stimate	0.715959	1.94336e-06
Ptk2	0.169427	0.0180791		Csad	0.153667	0.0133439		Ubtf	0.439427	0.00191092		Ptbp1	0.882508	5.27339e-24		Setdb2	0.813866	2.12266e-06
Cd82	1.01752	0.0184705		Rnf11	0.234225	0.013465		Ttc27	0.382409	0.00195488		Rexo2	1.13109	5.36304e-24		Tmem245	0.371213	2.13206e-06
Stard9	1.00038	0.0192792		Prkacb	0.0635642	0.0137511		Dnm1l	0.280536	0.00195599		Gars	0.96681	5.384e-24		Hira	0.453169	2.18964e-06
Zscan26	0.267919	0.0196337		Cyp2j6	0.384275	0.0137724		Rnf19b	0.763947	0.00196527		Ndufab1	1.00097	5.62364e-24		Zfp982	0.620198	2.20295e-06
Ccm2l	0.575998	0.0198643		Frmd4b	0.369925	0.0141437		Casp8ap2	0.437292	0.00196571		Phb2	1.16334	5.75084e-24		Map3k20	0.449445	2.21619e-06
Zfp516	0.328935	0.020295		Satb1	0.490993	0.0144194		Pde4b	0.211715	0.00198098		Ttk	2.97529	5.96154e-24		Uck2	0.500149	2.23914e-06
Oxr1	0.00192987	0.0206003		Neurl3	0.256105	0.0145014		Ncoa3	0.423996	0.00206404		Srsf4	0.693403	5.96399e-24		Stip1	0.585172	2.26879e-06
Pigp	0.397866	0.021146		Spag6l	0.771398	0.0148231		Lsm4	0.609487	0.00206987		Sod1	0.7201	7.18775e-24		Rrp1b	0.638877	2.32547e-06
Yes1	0.232092	0.0216058		Deptor	0.181279	0.0148525		Mrpl19	0.718166	0.00208074		Fbxo5	1.96224	7.64351e-24		Qser1	0.447604	2.43435e-06
Satb1	0.48944	0.0221741		Tbc1d9	0.380593	0.0149988		Slmap	0.292789	0.00208516		Ddx39b	0.715008	8.25106e-24		Xrcc5	0.523283	2.45972e-06
Arhgap6	0.00749287	0.022556		Camk2a	0.642499	0.015342		Hemgn	0.96901	0.00211138		Higd1a	1.29694	8.25817e-24		Mybl2	1.87803	2.45972e-06
Cdh23	0.851155	0.0225619		Ppp2r3a	0.10617	0.0155134		Kmt2e	0.129004	0.00211343		Snrpg	0.621133	9.33061e-24		Plp2	1.37908	2.46028e-06
Chrnb1	0.697247	0.0226332		Mpp7	0.0945996	0.0158676		Camk1d	0.0247	0.0021277		Lyar	1.42616	1.01233e-23		Cpsf2	0.570899	2.46882e-06
Zfp612	0.861747	0.0246132		Plekhm3	0.233178	0.0158678		Xpo1	0.320471	0.00213235		Cep170	0.716451	1.04837e-23		Vps16	0.788636	2.48133e-06
Appl2	0.24831	0.0246781		Kdm5c	0.106516	0.0158709		Tanc1	0.492559	0.00221895		Bola2	1.01986	1.05422e-23		Prkd1	1.56237	2.52523e-06
Ctso	0.244078	0.0247959		Cerk	0.261708	0.0165396		Atp5d	0.526547	0.00226549		Mis18bp1	2.54639	1.16276e-23		Ppil1	1.16719	2.55534e-06
Zc2hc1a	0.312331	0.0250278		Zfp652	0.154786	0.0165835		Eif4ebp2	0.447998	0.00229107		Dusp3	1.58582	1.42188e-23		Zmynd19	1.16557	2.57218e-06
Lgals8	0.177962	0.025057		Dusp4	0.967603	0.0167269		Spen	0.310249	0.00231043		Tsn	0.704849	1.49041e-23		Dhrs4	1.05235	2.61075e-06
Herc6	0.0527752	0.025066		Cdk19	0.0680117	0.0174529		Noc2l	0.451105	0.00232368		Dpy30	1.24612	1.99569e-23		Wwox	0.246042	2.65809e-06
Naip5	0.130232	0.0253371		Eef1a1	0.0218883	0.0174937		Aqp1	1.73068	0.00232607		Robo3	3.08651	1.99785e-23		Tceal9	0.640693	2.7465e-06
Slfn8	0.272351	0.025596		4930581F22Rik	0.268197	0.0180952		Snhg1	0.396561	0.00234397		Fyn	0.603731	2.06763e-23		Khsrp	0.517008	2.75802e-06
Asb3	0.0395592	0.0259129		Traf3ip3	0.173623	0.018315		Atp5o	0.510124	0.00237566		Lhfp	2.85874	2.4639e-23		Cep290	0.538489	2.8074e-06
Trafd1	0.332514	0.0263708		Mylip	0.269024	0.0183269		Ncbp1	0.604095	0.00238695		Slc10a7	0.575782	2.85794e-23		Casp7	0.625926	2.84245e-06
Abhd18	0.251014	0.026389		Nedd4l	0.123511	0.018367		Cox5b	0.468745	0.00245717		Ctcf	0.550458	2.88142e-23		Cct6a	0.434515	2.84923e-06
Tmem140	0.641927	0.0264592		Swt1	0.0837539	0.018727		2024-09-11	0.441106	0.00247559		Timm23	0.873731	2.92092e-23		Khdrbs1	0.414318	2.89772e-06
Traf1	0.912187	0.0265267		Hsd17b11	0.25562	0.0190808		Yaf2	0.384506	0.00255682		Adcy6	1.6316	3.11277e-23		Gnb1l	1.05266	3.10098e-06
Pts	0.195497	0.0267019		Coro1a	0.13319	0.0196398		Pphln1	0.383913	0.00255682		Ppig	0.529698	3.48542e-23		Rbm3	0.388566	3.12131e-06
Eml6	0.237759	0.0269141		Ube2j1	0.313355	0.0198418		Ogfrl1	0.355793	0.00259799		Myl6	0.464964	3.68684e-23		Mtfr2	0.741671	3.12514e-06
Irgm2	0.709542	0.0274497		Phtf2	0.0520509	0.0199328		Luc7l3	0.199706	0.0026377		Cchcr1	2.61007	4.05197e-23		Dnph1	1.29247	3.13205e-06
Zbtb4	0.388475	0.0281279		Acvr2a	0.198515	0.0199746		Ndufa10	0.454733	0.00265678		Fignl1	2.33667	4.14201e-23		Prdm5	0.373817	3.19914e-06
Gm31645	0.759288	0.028251		Map3k2	0.115004	0.0200211		Rbbp4	0.307167	0.00266207		Atp5j2	0.848628	4.19676e-23		Hnrnpll	0.551734	3.32782e-06
Cyyr1	0.309694	0.0289759		Kmt2e	0.0525071	0.0203036		P2ry12	0.811722	0.00266494		Timm13	1.20843	4.56324e-23		Pbrm1	0.327134	3.37481e-06
Creb5	0.219508	0.0292153		Vmp1	0.0772017	0.0207362		Nmnat3	0.3649	0.00270683		Jpt2	1.33295	4.84345e-23		Larp1	0.328376	3.41962e-06
Zbtb37	0.266325	0.0294198		Gla	0.850438	0.0209808		Yy1	0.256919	0.00272192		Ndufa10	0.89789	5.27035e-23		Pprc1	0.783887	3.442e-06
Fmo5	0.605168	0.0294803		Rnf125	0.227072	0.0212504		Pafah2	0.458169	0.00272192		Jarid2	0.228341	5.36052e-23		Oser1	0.869469	3.54529e-06
Skint3	0.946082	0.0298895		Pja2	0.133844	0.0214013		Ebna1bp2	0.721483	0.00272285		Cnot6	0.548422	5.44021e-23		Fry	0.329753	3.56194e-06
Pkia	0.387992	0.0299766		2024-09-06	0.150424	0.0214934		Ranbp2	0.170202	0.00273696		Atad3a	1.06399	5.7363e-23		Cenpm	2.11115	3.56194e-06
Rsad2	0.625314	0.0301533		Prpf38b	0.0994178	0.0216174		Ddb1	0.480068	0.00278339		Cyb5b	0.891727	5.9499e-23		Psmc3	0.610219	3.6061e-06
Cir1	0.11263	0.0304756		Large1	0.124829	0.0219203		Nudt21	0.467879	0.00280251		Atp5k	1.07716	6.64799e-23		Pkm	0.505159	3.68811e-06
Limd2	0.341731	0.0307061		Btg3	0.241842	0.0219969		Memo1	0.238677	0.00281269		Hirip3	1.78023	6.75629e-23		Pdia6	0.586779	3.75646e-06
Senp7	0.0129091	0.0314358		Rab3gap1	0.0885024	0.0223911		Psmc3	0.512662	0.00284341		Ddx18	0.713074	6.82117e-23		Prdm10	0.698232	3.75646e-06
Ets1	0.692105	0.0317707		Ppp2ca	0.0846099	0.0224026		Vmp1	0.306131	0.00284341		Hsd17b12	0.616547	7.23603e-23		Lpcat1	0.776723	3.86332e-06
2310015A10Rik	0.473961	0.0319723		Il17ra	0.214864	0.0229454		Ankrd28	0.201215	0.00286018		Ltn1	0.762075	8.41022e-23		Cep97	0.581185	3.86332e-06
Clcn3	0.0183912	0.0327822		Cdc42	0.0488986	0.02304		Rpn1	0.54771	0.00288126		Nifk	1.01607	8.72704e-23		Herc6	0.420964	4.03006e-06
Abca3	0.296162	0.0330376		Pecam1	0.219371	0.0232806		Cnot6	0.267434	0.00290479		Eif3h	0.6042	8.98738e-23		Got2	0.61681	4.07507e-06
Vdr	0.413209	0.0332543		Slc2a3	0.164585	0.0233568		Ep400	0.223801	0.00292536		Snrpa1	1.07901	9.12532e-23		Primpol	0.619238	4.07985e-06
Mthfs	0.261968	0.0334613		Htr2a	0.207798	0.0234924		Gnb4	0.564155	0.00299964		Nudt5	0.93815	9.76079e-23		Bzw2	0.444527	4.26195e-06
Glt8d1	0.324199	0.0337823		Ipcef1	0.697256	0.023586		Mdh2	0.556256	0.00300811		Itgb3	0.999383	1.0634e-22		Dnaja1	0.374458	4.34988e-06
Mcoln2	0.337272	0.0341423		Sde2	0.229947	0.0239273		Zfp36l2	0.154494	0.00304631		Lnpk	0.906699	1.29305e-22		Cep78	0.779656	4.50496e-06
Kcnab1	0.764554	0.0350111		Gnaq	0.0632235	0.0241011		Dgkd	0.384052	0.00305303		Tuba4a	1.0551	1.44864e-22		Fmr1	0.429722	4.55715e-06
Gm16083	0.391199	0.0351949		Csnk1g1	0.0970898	0.0241711		Raly	0.534494	0.00306634		Rrm2	3.25547	1.60251e-22		Lrrcc1	0.462228	4.57342e-06
Pdzk1ip1	0.268101	0.0355622		Zfp395	0.203063	0.0242863		Ywhag	0.370613	0.003075		Camta1	0.697767	1.6425e-22		Chek2	0.638259	4.68537e-06
C230037L18Rik	0.744242	0.0358126		Stx8	0.147443	0.0244833		Polr1a	0.444987	0.00310977		Memo1	0.47024	1.78945e-22		2700049A03Rik	0.497175	4.71425e-06
Gm12353	0.368201	0.0358745		Rnf19b	0.385797	0.0245027		Exosc1	0.609149	0.0031442		BC052040	0.690399	1.88859e-22		Ywhah	0.603225	4.76208e-06
Tc2n	1.24585	0.0360157		Dnajc6	0.221189	0.024834		Elf2	0.202736	0.00322157		Zc3h18	0.825997	1.92765e-22		Trip13	1.37733	4.78557e-06
Lrrc49	0.247774	0.0361909		Pde3b	0.161709	0.0248574		Arih1	0.0602551	0.00322157		Ddx27	1.09699	2.19272e-22		Calr	0.425558	4.90158e-06
Pglyrp2	0.284217	0.0369335		Tango6	0.201782	0.0258415		Synpo2	1.25373	0.00322157		Galk1	1.71979	2.53179e-22		Pdia3	0.440057	5.00164e-06
Samsn1	0.00972667	0.0370265		Wdr26	0.0430042	0.0258762		Msh6	0.535091	0.0032824		Ndufa4	0.714295	2.92461e-22		Manf	0.603841	5.09441e-06
Arhgef9	0.544917	0.0377324		Lpin1	0.41122	0.0260002		Slc38a10	0.510693	0.00329041		Lin9	1.22132	2.98905e-22		Gnai2	0.424082	5.13576e-06
Ccdc125	0.323407	0.0378751		Rsrc2	0.060774	0.0260561		Ppp2cb	0.559851	0.00330706		Ppid	0.823019	3.03576e-22		Cep112	0.751257	5.13576e-06
Tnip1	0.255834	0.038073		Cebpz	0.0695752	0.0262931		Ralgapb	0.348706	0.00331897		Chchd6	0.887082	4.62872e-22		Ifit2	1.01086	5.19705e-06
Pkd2	0.0641533	0.0381824		Ifih1	0.165674	0.0264109		Rasal2	0.378584	0.00338403		Rab5if	0.877931	5.80266e-22		Eif4b	0.407628	5.27565e-06
Rnf25	0.32493	0.0382675		Nfatc2	0.27281	0.0267879		Gart	0.489436	0.00341037		Lars2	0.199339	6.31785e-22		Gkap1	0.485197	5.66026e-06
Tmem243	0.40656	0.0383553		Snx2	0.127869	0.0268083		Sntb1	0.875131	0.00344887		Luc7l3	0.436318	6.76895e-22		Ccdc18	0.952991	5.67601e-06
Rffl	0.0822417	0.0398474		Mill2	0.234622	0.0271402		Eftud2	0.463304	0.00350959		Fanci	2.57154	7.12136e-22		Eif1ax	0.529939	5.8195e-06
Cdkn1c	0.750603	0.0405063		Arhgap6	0.04628	0.0277385		Strap	0.529989	0.00351794		Park7	0.831668	7.19369e-22		Atr	0.422201	5.8312e-06
Acadsb	0.352915	0.0414212		Syn3	0.262729	0.0277806		Nop10	0.405359	0.00353509		Ndufb9	0.859571	9.13571e-22		Slc16a7	0.600903	5.84157e-06
Spo11	0.633106	0.0417546		Acap2	0.103363	0.0277843		Atr	0.335426	0.00355923		Ywhab	0.67087	9.46677e-22		Traf3	0.442945	5.88017e-06
Gm26692	1.06914	0.043052		Zdhhc17	0.0978705	0.0278001		Dyrk1a	0.20468	0.00360182		Ache	3.55349	9.59345e-22		Zdhhc15	0.834384	5.88108e-06
Tspan9	0.683002	0.0431048		Snhg8	0.168153	0.0282752		Psmb7	0.414229	0.00362016		Cbx1	0.665336	1.06314e-21		Ttc28	0.339718	5.89106e-06
Dennd2d	0.183856	0.0432187		Entpd1	0.34836	0.0284166		Hnrnpl	0.361702	0.00372725		U2af1	0.691742	1.19365e-21		Ddx39b	0.454348	5.94848e-06
Ube4a	0.0954048	0.0432954		Nav2	0.192399	0.0286731		Uchl3	0.436496	0.00381154		Esco2	3.52528	1.25315e-21		Casp3	0.588146	6.21717e-06
Kcnip3	0.362589	0.0433346		Rasa3	0.0930067	0.0287142		Slamf1	0.603796	0.00385371		Uqcrb	0.842228	1.25947e-21		Pcdh7	0.331931	6.38771e-06
Bcl9	0.248981	0.0441349		Smim3	0.587484	0.0288518		Gnb2	0.554136	0.00387453		Uqcr11	0.836823	1.29607e-21		Tbc1d4	0.36009	6.38995e-06
Gm42722	0.803191	0.0447605		Gigyf2	0.0460862	0.0288518		Myo9b	0.338518	0.00389535		Zfp808	0.862805	1.51099e-21		Xrcc6	0.627055	6.62883e-06
Atat1	0.37599	0.0450169		Tbc1d5	0.0388149	0.029231		E2f1	1.01134	0.00394133		Nudcd2	1.33314	1.52802e-21		Ammecr1	0.504908	6.62883e-06
Zrsr1	0.70183	0.0450604		Spata13	0.280719	0.0296783		Med14	0.257738	0.00394731		Ncor1	0.182886	1.64838e-21		Exosc8	0.817796	6.84767e-06
Npas2	0.818346	0.0457913		Sp4	0.187257	0.0298552		Tomm70a	0.331547	0.00395506		Plxnc1	0.232661	1.692e-21		Slc16a1	0.936267	6.9348e-06
Inpp5k	0.275766	0.0461931		Cep85l	0.119055	0.0300439		Srek1	0.175621	0.00403907		Stag1	0.166701	1.91903e-21		Rfc5	1.31822	7.01006e-06
Ndfip1	0.0356798	0.0463374		Tsc22d1	0.120073	0.0302244		Ndufb9	0.446746	0.00403907		Mcu	0.69951	1.93795e-21		Alg6	0.94953	7.22774e-06
Reps2	0.391338	0.0468404		Kdm5a	0.0587977	0.0304999		Gng12	0.306566	0.00409588		Spcs3	1.08555	1.95891e-21		Cdc123	0.4642	7.50963e-06
Slit2	0.742777	0.0471051		Yes1	0.244779	0.0305237		Srsf1	0.288528	0.00415732		Cycs	1.25068	2.44908e-21		Med14	0.360609	7.55631e-06
Tom1l2	0.0538927	0.0473368		Dock10	0.0676685	0.0306596		Sh3bgrl3	0.496216	0.00419603		Slx4ip	0.733966	2.53614e-21		Zc3h18	0.514065	7.67306e-06
Raver2	0.433602	0.0477973		Strn3	0.024857	0.0308564		Lsm12	0.605898	0.00432108		Eif2s1	0.790858	2.77309e-21		Nop10	0.502747	8.14261e-06
Dmtf1	0.0370981	0.04805		Abcg1	0.255233	0.0311869		Mif	0.357212	0.00442736		Ttll5	0.74731	3.15013e-21		Tacc3	1.52725	8.28571e-06
Aph1c	0.497502	0.0492051		Nipsnap2	0.131724	0.0313166		Sin3a	0.386074	0.00442736		Scaf11	0.458957	3.19557e-21		Fbxo34	0.596462	8.28606e-06
Myo6	0.527538	0.0497527		Atf7ip	0.037075	0.0317537		Banf1	0.586041	0.00449293		Exosc2	1.29317	3.78933e-21		Dync2h1	0.452515	8.42592e-06
				1810013L24Rik	0.154366	0.031947		Ccnc	0.579739	0.00450947		Ide	0.683735	3.87646e-21		Nup214	0.499297	8.56614e-06
				Peli1	0.0448594	0.0323364		Polr2b	0.491291	0.00460552		Ndc80	1.97279	4.1259e-21		Txn1	0.418844	8.56614e-06
				Padi4	0.420224	0.0330053		Cnot4	0.147715	0.00471735		Nos1ap	0.573932	4.26503e-21		5730522E02Rik	0.832268	8.56614e-06
				Acbd5	0.165491	0.0335315		Gm26542	0.732003	0.00474955		Erh	0.985818	4.29492e-21		Polh	0.858317	8.64796e-06
				Cped1	0.745323	0.0336944		Psmd8	0.670881	0.00474955		Hemgn	1.6222	4.67319e-21		Tardbp	0.34931	8.64796e-06
				Ttc3	0.0442767	0.0338293		Hspa14	0.460092	0.00475152		Ptprs	0.777545	4.85865e-21		Dnmt3b	0.436923	8.76326e-06
				Ifnar2	0.176574	0.0338293		Pcbp1	0.411706	0.00475478		Gemin5	0.999367	4.95806e-21		Adgra3	0.521212	8.85123e-06
				Myo1d	0.111263	0.033996		D10Wsu102e	0.676747	0.00476496		Vti1a	0.377794	5.11038e-21		Tsn	0.44056	9.03386e-06
				Cltc	0.0809731	0.0347968		Dctpp1	0.701417	0.00478325		Nono	0.670722	5.289e-21		Nudt21	0.550226	9.1975e-06
				Mxd4	0.267091	0.0348204		Cdc14a	0.267263	0.00478681		Pik3cb	1.11614	5.9529e-21		Eldr	1.9891	9.44443e-06
				Rpgrip1	0.358681	0.0362735		Sf3b6	0.425537	0.00480361		St3gal4	0.57731	7.15658e-21		Uvrag	0.313594	9.48488e-06
				Cwc27	0.0649096	0.036436		Creg1	0.331323	0.00480379		Uck2	0.733594	7.65147e-21		Pask	2.15248	9.49379e-06
				Mapk6	0.176283	0.0365064		Ssrp1	0.397217	0.00482932		Ndufaf2	0.814556	7.68704e-21		Rad51ap1	1.94747	9.54704e-06
				Micu3	0.121373	0.0365064		Slx4ip	0.362113	0.00493034		Sem1	0.604053	8.71326e-21		Tsen15	0.841392	9.57168e-06
				B3gnt5	0.533597	0.0365399		Ndufb3	0.543332	0.00493455		3110082I17Rik	0.968058	8.98972e-21		Thap12	0.749923	9.60606e-06
				Srrm2	0.0358415	0.0365422		Pnn	0.33097	0.00503515		Ndufa2	0.892655	9.23031e-21		Camsap1	0.56993	9.76559e-06
				Helz	0.0515523	0.0367606		Xpo5	0.491907	0.00503917		Tubgcp3	0.920468	9.47826e-21		Ankrd28	0.265347	9.90715e-06
				Mapre2	0.118184	0.0373374		Ccnl1	0.108537	0.00510816		Rbm15	0.816037	1.00557e-20		Prmt1	0.611675	1.00924e-05
				Sf1	0.050896	0.0377671		Bri3bp	0.641797	0.00513799		Idh2	0.952946	1.08274e-20		Eed	0.56614	1.01203e-05
				Fam91a1	0.129067	0.037799		Atp5g1	0.469602	0.00520815		Ftx	0.678709	1.19773e-20		Snx25	0.574377	1.01605e-05
				Tasor2	0.0726199	0.0378456		Zfp385a	0.763776	0.00537015		Cdc5l	0.702817	1.21794e-20		Slc35a3	0.550184	1.02831e-05
				Anxa7	0.245336	0.0381119		Ube2g1	0.238577	0.00546938		U2surp	0.409884	1.23435e-20		Snhg3	0.681808	1.06953e-05
				Senp6	0.0364243	0.0384638		Mthfd1	0.443115	0.00556913		Abcc5	0.820074	1.33265e-20		Immt	0.464268	1.09611e-05
				Ick	0.17318	0.0389676		Cbx5	0.277873	0.00562929		Bag1	1.07862	1.43656e-20		Cops3	0.497688	1.10929e-05
				Zfand3	0.0482716	0.039653		Syce2	0.769139	0.00563552		Trmt6	1.16933	1.52775e-20		Pias2	0.364491	1.13675e-05
				Ttc21b	0.25305	0.0421849		Polr1b	0.607834	0.00563552		Sf3a3	1.11972	1.57151e-20		Mns1	1.25024	1.19705e-05
				Trim12a	0.210273	0.0423438		Dpm3	0.539166	0.00582813		Hira	0.669614	1.59214e-20		Fbl	0.575229	1.23625e-05
				Exoc2	0.0375797	0.0426031		Thumpd3	0.538116	0.0058563		Mphosph10	1.0296	1.62467e-20		Sumo2	0.436274	1.25636e-05
				Lmtk2	0.16474	0.0427202		Atp5l	0.285015	0.00587449		Lsm12	1.07841	1.69728e-20		Fam114a1	1.05946	1.3039e-05
				Sox5	0.203096	0.0428697		Rbbp8	0.422015	0.00587885		Psmd11	0.699842	1.76942e-20		Eif5a	0.40983	1.31858e-05
				Khdc4	0.0748061	0.0429919		Me2	0.603321	0.00604496		Zmynd19	1.74237	1.85459e-20		Eif3c	0.347735	1.33956e-05
				Gtdc1	0.0983554	0.0433446		Cdc25a	0.642915	0.00613146		Ncaph2	1.0394	1.86489e-20		Pla2g4a	0.291349	1.35783e-05
				Nt5c2	0.0670604	0.043414		Psme1	0.363381	0.00616725		Utp18	0.897407	2.15217e-20		Man2a1	0.46311	1.3949e-05
				Sypl	0.114725	0.0441254		Cab39	0.314442	0.00617049		Uxs1	0.802994	2.4828e-20		Tgfbr1	0.494201	1.40803e-05
				Rtn4	0.0830928	0.0442107		Cox7b	0.375926	0.0062942		Eif3g	1.24029	2.55974e-20		Atp5o	0.562876	1.41645e-05
				Eml4	0.050715	0.0447012		Kalrn	0.570263	0.00633798		Srsf1	0.569262	2.58621e-20		Hdac4	0.465224	1.44428e-05
				Gm15411	0.57615	0.0447374		3110082I17Rik	0.504402	0.00637795		P2ry14	1.01557	2.83581e-20		Suv39h1	1.15575	1.52283e-05
				Cbfa2t3	0.0450596	0.0450216		Heatr3	0.435128	0.00638675		Sclt1	0.689581	2.98157e-20		Dock10	0.184935	1.52457e-05
				Cd1d1	0.582521	0.0451761		Nup93	0.565736	0.00643246		Coro1c	1.02787	3.12976e-20		Trim44	0.296345	1.56811e-05
				Akap7	0.158966	0.0454803		Sdad1	0.509731	0.00645611		Palb2	1.75815	3.16697e-20		Yeats2	0.415466	1.56811e-05
				4933406C10Rik	0.436612	0.046118		Ankrd13c	0.388297	0.00655749		Nmt2	0.614509	3.21455e-20		Tshz3	1.43307	1.57338e-05
				H3f3a	0.0704239	0.0466066		Smc6	0.358279	0.00659978		Bub1b	2.77874	3.81232e-20		Tent4b	0.402756	1.62728e-05
				Slc26a11	0.498481	0.0467461		Rbx1	0.385721	0.00659978		Ankrd28	0.366791	4.11984e-20		AI662270	0.458688	1.62932e-05
				Bclaf3	0.137526	0.0469053		Kpnb1	0.34852	0.00661627		Usp39	1.50081	4.60687e-20		Eif4a1	0.321513	1.66209e-05
				Sipa1l3	0.10369	0.0473777		Irf2bp2	0.404478	0.006654		G3bp2	0.644787	4.89427e-20		Hnrnpa0	0.440651	1.67012e-05
				Rinl	0.493253	0.0474193		Mki67	0.653308	0.00671507		Cbfb	0.452444	4.96134e-20		Naf1	0.523886	1.67387e-05
				Ulk1	0.324044	0.0474767		Tmem123	0.491714	0.006744		Olfr417	2.9329	4.97994e-20		Slc25a40	0.604717	1.67483e-05
				Kmt5b	0.111246	0.0482895		Rfc2	0.475889	0.00683842		Cisd1	1.41618	5.06117e-20		Tonsl	1.98454	1.68501e-05
				Ube2r2	0.0942252	0.0487374		Dpf3	1.64684	0.00685329		Psma2	0.811696	5.09478e-20		Pak1	0.490465	1.72309e-05
				Hsp90ab1	0.00390584	8.90709e-07		Rsl1d1	0.32908	0.00694766		Csrp1	1.372	5.31421e-20		Tanc1	0.547191	1.76481e-05
								Myc	0.598713	0.00695316		Yeats2	0.617924	5.81576e-20		Ncoa7	0.412936	1.77127e-05
								Brpf1	0.782526	0.00699858		Tbc1d31	1.01899	6.40586e-20		Prmt3	0.329524	1.81523e-05
								Rnaseh2b	0.634178	0.00699858		Fam120a	0.414279	6.6055e-20		Tmtc4	1.09623	1.88363e-05
								Arpc4	0.464793	0.00730136		Zc3h15	0.674668	6.6598e-20		Ncbp3	0.585584	1.95955e-05
								Calr	0.308717	0.0074696		Gclm	0.739302	7.02303e-20		Elmo2	0.940388	1.98056e-05
								Rcl1	0.496041	0.0074696		Idh3a	1.24569	7.26396e-20		Dicer1	0.455081	2.03832e-05
								Cdk4	0.461966	0.00749087		Rad23b	0.589241	7.45025e-20		Ylpm1	0.279849	2.07707e-05
								Slbp	0.526073	0.00755865		H3f3a	0.341411	7.96976e-20		Foxj3	0.435594	2.07852e-05
								Ubxn1	0.619044	0.0075638		Mettl9	0.947001	8.68377e-20		Mybl1	1.71272	2.08315e-05
								AI662270	0.311303	0.0075638		Nmt1	0.877066	8.87068e-20		Tmco4	0.717745	2.1244e-05
								Zfp91	0.213851	0.00773402		Selenoi	0.980328	1.05762e-19		Phgdh	0.56682	2.16974e-05
								Zfp704	0.238344	0.00773402		Azin1	0.798465	1.07945e-19		Mrpl13	0.65579	2.1747e-05
								Atp13a2	0.563502	0.00776742		Uqcrq	0.911175	1.10331e-19		Abracl	0.558462	2.17702e-05
								Prorp	0.403958	0.00789285		Snhg3	1.09914	1.18224e-19		Mphosph9	0.547637	2.18014e-05
								Fau	0.0521481	0.00802015		Ndufb1-ps	0.841573	1.21161e-19		Zbtb1	0.553294	2.1838e-05
								Eif3g	0.660541	0.00802393		Taok3	0.385316	1.23722e-19		Mgme1	0.976722	2.21474e-05
								Pgm2l1	0.353678	0.00806146		Odc1	0.885945	1.24867e-19		Lsm3	0.812724	2.24958e-05
								Ndufa1	0.719421	0.00819342		Nup188	0.902723	1.36862e-19		Wdr90	1.70366	2.27996e-05
								Hspa4	0.231396	0.00824116		Msh2	0.737395	1.41804e-19		Inip	0.727895	2.28518e-05
								Mcm9	0.335851	0.00826665		AY036118	0.0224908	1.44996e-19		Fxn	0.726752	2.36218e-05
								Ccdc88c	0.520643	0.00828875		Actl6a	0.925369	1.49308e-19		Hacd2	0.549735	2.38676e-05
								Sox6	0.481945	0.00832917		Hmgn1	0.862296	1.72341e-19		Klhl23	0.739392	2.41291e-05
								Atp5j2	0.398224	0.00836412		Dscc1	2.55235	1.83694e-19		Aatf	0.385428	2.4152e-05
								Hist1h1d	0.625991	0.00837814		Gucy1b1	2.48302	2.01129e-19		Tpst1	1.08711	2.41867e-05
								Tex30	0.855245	0.00853095		Nop14	0.932263	2.43956e-19		Knl1	0.99844	2.43643e-05
								Cuta	0.695259	0.00853095		Ube2l3	0.677066	2.73575e-19		E130308A19Rik	0.404721	2.442e-05
								Etv6	0.025399	0.00853326		Larp7	0.794472	3.07549e-19		Usp28	0.727541	2.44521e-05
								Atf3	1.35593	0.00858607		Ckap2	2.00661	3.24554e-19		Anp32e	0.548439	2.45675e-05
								B3gnt2	0.387457	0.00859022		Osbpl3	0.64739	3.42115e-19		Hmgb1	0.194407	2.52061e-05
								Psip1	0.304578	0.00859022		Taf3	0.603658	3.42115e-19		2810004N23Rik	0.503724	2.54044e-05
								mt-Nd4l	0.177582	0.00862168		Pus7	0.763438	3.72584e-19		Mrpl33	0.485788	2.54044e-05
								Eif2a	0.347448	0.00875478		Cdk1	2.04602	3.76353e-19		Azin1	0.509884	2.56946e-05
								Sf3b3	0.233474	0.00878458		Srpk1	0.696825	3.76353e-19		Myef2	0.505737	2.57658e-05
								Adsl	0.575202	0.00887159		Pank2	0.674073	4.11894e-19		Carmil2	1.15292	2.62386e-05
								Tmco1	0.420273	0.00889985		2610020C07Rik	0.969322	4.61245e-19		Zfp664	0.621376	2.66871e-05
								Fabp5	0.943746	0.00904778		Fancd2	3.10013	4.72645e-19		Cenpj	0.836063	2.70158e-05
								Nsf	0.338437	0.00913278		Ywhaq	0.635183	4.9954e-19		Acat1	0.503543	2.73155e-05
								Ndufb7	0.545579	0.00913714		Tpm3	0.351158	5.44372e-19		Smad2	0.423061	2.74258e-05
								mt-Atp8	0.121156	0.00916628		Ndufb8	0.949855	5.52983e-19		Tle5	0.523813	2.88181e-05
								Slc25a25	0.803061	0.00923804		Mrpl18	1.32447	5.9638e-19		Bcl2l11	1.23272	2.88734e-05
								Brca2	0.463198	0.0092391		Tomm6	0.955351	6.14628e-19		Kras	0.433852	2.91367e-05
								Rab14	0.215096	0.00935973		Anapc5	0.571403	6.34379e-19		Lrp8	0.671973	2.93864e-05
								Phb2	0.5715	0.00943084		Pnn	0.63411	6.62051e-19		Gemin2	0.823145	3.01409e-05
								Togaram1	0.302333	0.00952764		Ppp1cc	0.822361	6.6408e-19		Zfp827	0.513708	3.03023e-05
								Atp1b3	0.420585	0.00955785		Psmb5	1.05202	6.84512e-19		Nmt2	0.388862	3.06296e-05
								Gtpbp4	0.374338	0.00958518		Exoc5	0.630297	7.03036e-19		Rbmxl1	0.628399	3.06699e-05
								Mapk6	0.389831	0.00977473		Hspa9	0.603842	7.4996e-19		Wdr12	0.435065	3.24985e-05
								Pdha1	0.545753	0.00977939		Kctd1	0.499047	7.50909e-19		Cul1	0.295206	3.303e-05
								Lrmp	0.312408	0.00980478		Lin52	0.795529	7.69674e-19		Hdac2	0.524748	3.30615e-05
								Micall2	1.18906	0.00980845		Hipk1	0.451585	7.79917e-19		D10Wsu102e	0.711634	3.31843e-05
								Cdk13	0.138903	0.00998816		Nop2	1.31481	8.39089e-19		Uchl3	0.49438	3.67716e-05
								Atp2b1	0.251615	0.0102757		Shcbp1	2.98582	8.55933e-19		Snrpf	0.454979	3.68087e-05
								Ksr1	0.487732	0.0103436		Ccnd1	1.17092	8.84828e-19		Ywhag	0.455396	3.68899e-05
								Mms19	0.437863	0.0103889		Rev3l	0.484922	8.99623e-19		Rangap1	0.618116	3.69778e-05
								1600010M07Rik	0.512753	0.0103889		Prc1	2.39149	9.22608e-19		Gins3	1.53551	3.74856e-05
								Apex1	0.712548	0.0104464		E2f6	1.25516	9.27273e-19		Fam92a	0.596846	3.81359e-05
								Tarsl2	0.695212	0.0105559		Nup133	1.17083	9.3707e-19		Mrpl18	0.809272	3.87418e-05
								Otulin	0.369359	0.0107348		Pabpn1	0.48422	9.64734e-19		Ctc1	0.983766	3.87418e-05
								Impdh2	0.368976	0.0107708		Shmt2	1.67711	9.84951e-19		Stard4	0.541117	3.87418e-05
								Gemin8	0.745171	0.0109685		Matr3	0.459962	1.02322e-18		Hprt	0.422776	3.90727e-05
								Rab5if	0.421524	0.0109957		Zfand4	0.843592	1.03309e-18		Kdm2b	0.420461	3.93128e-05
								Nup54	0.49502	0.0110204		Tagln2	0.725437	1.05732e-18		Kif15	1.3672	3.93128e-05
								Kif2a	0.229414	0.0110206		Chsy1	1.10034	1.12751e-18		Erp29	0.598272	3.9519e-05
								Cdt1	0.950134	0.0111186		Snu13	0.858713	1.30004e-18		Man2a2	0.480407	3.99228e-05
								Zdhhc5	0.575106	0.0112274		Tcea1	0.597585	1.33364e-18		Cmtm4	0.999748	3.99228e-05
								Vamp8	0.334976	0.0113031		Gm49336	0.781773	1.39117e-18		Trim24	0.483415	4.00275e-05
								Il17ra	0.438536	0.0113578		Psmb4	0.792938	1.88443e-18		Ankrd44	0.367686	4.02279e-05
								Dnajc21	0.515498	0.0113936		Dgcr8	0.772272	2.17557e-18		4732471J01Rik	0.413568	4.04412e-05
								Mtpn	0.356709	0.0113936		Smarca4	0.5697	2.26458e-18		Hk2	0.509083	4.06605e-05
								Ndufa12	0.457449	0.0114025		Agfg2	1.29702	2.71858e-18		Pphln1	0.461125	4.07309e-05
								Rev3l	0.266586	0.0115544		Cdk2	1.01213	2.86055e-18		Rsl1d1	0.418857	4.07628e-05
								Pom121	0.554045	0.0115617		Exosc5	1.06945	3.08179e-18		Ttc13	0.635464	4.10325e-05
								Ube2d3	0.16177	0.0119172		Hspa14	0.842363	3.26127e-18		Hnrnpul1	0.43208	4.16998e-05
								Brwd1	0.26745	0.0119447		Arpp19	0.771844	3.3558e-18		Mlh1	0.577788	4.22448e-05
								Nt5c3	0.203554	0.0119555		Dyrk1a	0.347656	3.46895e-18		Dctd	0.545209	4.22579e-05
								Pfdn2	0.600418	0.0120142		Psmc3	0.877509	3.5312e-18		Prpf4	0.704336	4.31278e-05
								Nono	0.319225	0.0121363		Asxl2	0.415474	3.53493e-18		Fkbp2	1.03678	4.34767e-05
								Gbf1	0.308122	0.0121772		Exosc1	1.02553	3.63267e-18		Elavl1	0.390418	4.4292e-05
								Arid2	0.152874	0.0122918		Pbk	3.39447	3.86339e-18		Larp7	0.506961	4.4471e-05
								Galk1	0.886341	0.0123779		Atp5j	0.706563	4.23609e-18		Gpi1	0.463162	4.50055e-05
								Med26	0.484623	0.0125322		Aqp1	2.70908	4.32584e-18		L2hgdh	0.729737	4.52461e-05
								Polr1d	0.397941	0.0125635		Rnaseh2c	1.33856	4.33887e-18		Cct8	0.437898	4.53512e-05
								Uqcrq	0.462019	0.0126329		Ammecr1	0.738186	4.34048e-18		Jade1	0.506448	4.61111e-05
								Usp34	0.0805123	0.0126965		Tomm40	0.974251	4.44715e-18		Tshz1	0.450416	4.68603e-05
								Clic1	0.342118	0.0128244		Amd1	1.01673	4.51131e-18		Rnaseh2a	0.82713	4.73471e-05
								Cbfb	0.195429	0.01299		Rfc3	1.21317	4.62431e-18		Rufy3	0.516762	4.85604e-05
								Pdcd11	0.370999	0.0130178		mt-Nd4l	0.289368	4.97739e-18		Dleu2	0.333101	4.92405e-05
								Fbxw7	0.246119	0.0130182		Eef1a1	0.0587485	5.29331e-18		Kif13a	0.389174	4.97304e-05
								Celf1	0.158618	0.0130915		Cip2a	2.17797	5.34813e-18		Dennd5b	0.468384	4.98164e-05
								Hk1	0.322684	0.0134497		Sec61b	0.659763	5.4304e-18		Snx24	0.649708	5.00788e-05
								Phf12	0.305428	0.0134609		Slc7a5	1.62572	5.47436e-18		Pitrm1	0.544596	5.01371e-05
								Hsd17b12	0.269954	0.0134944		Rbmxl1	0.97541	6.23009e-18		Ttc7b	0.390687	5.01371e-05
								Serpinb1a	1.10515	0.0135879		Ppp4r3a	0.457521	6.42484e-18		Hlf	0.0253626	5.10538e-05
								Gsk3b	0.210183	0.0136231		Gar1	1.32877	7.16662e-18		Dock7	0.287623	5.11571e-05
								Car2	0.125003	0.0136413		Vdac3	0.84038	7.25041e-18		Cars2	0.598347	5.17457e-05
								Rsbn1l	0.155977	0.0137068		Rsl1d1	0.603115	8.20918e-18		Paxbp1	0.349675	5.17457e-05
								Top1	0.157951	0.0137699		Adgrg3	0.700158	8.5107e-18		Slc12a2	0.482818	5.3525e-05
								Smim5	1.15687	0.0138202		Krtcap2	0.828191	9.01995e-18		Zfp451	0.411441	5.40274e-05
								Spred2	0.30864	0.0138601		Snrpe	0.664198	9.9265e-18		Pxylp1	0.744151	5.55475e-05
								Xndc1	0.49408	0.0138714		Sf3b5	1.07398	1.03443e-17		2610507B11Rik	0.484146	5.55475e-05
								Wdr1	0.530651	0.0139435		Uqcr10	0.958713	1.05438e-17		Trnt1	0.71562	5.57166e-05
								Rp9	0.267763	0.0141579		Pms1	0.884157	1.0605e-17		Trmt6	0.659491	5.66447e-05
								Mphosph10	0.515315	0.0142656		Polr2f	1.0749	1.20377e-17		Rab27a	0.455348	5.69119e-05
								Ndufc2	0.4168	0.0145505		Pcnt	0.694312	1.40936e-17		Coro2a	0.306133	5.90258e-05
								Nudc	0.474557	0.0145946		Sf3a1	1.01324	1.41219e-17		Ccdc14	0.848424	5.96716e-05
								Idh2	0.463355	0.0146612		Fabp5	1.60702	1.58602e-17		Eftud2	0.50951	6.21056e-05
								Pttg1ip	0.654504	0.0146774		Zfp131	0.797765	1.5889e-17		Ctif	0.527786	6.27033e-05
								Pacs1	0.229754	0.0146774		Gnai2	0.536992	1.63313e-17		Ppp1r2	0.502429	6.3465e-05
								Pfas	0.543893	0.0147402		Dclk2	1.0636	1.71158e-17		Phf10	0.582897	6.3552e-05
								P2ry14	0.503696	0.0148085		Cox6b1	0.677498	1.76036e-17		Tpm3	0.237882	6.4429e-05
								Setd1b	0.370317	0.0148156		Bub1	3.64879	1.93947e-17		Eef1b2	0.187006	6.58755e-05
								Slc20a2	0.37311	0.0148331		Cct4	0.575263	1.96941e-17		Kat14	0.592774	6.58755e-05
								Knop1	0.41132	0.0149081		Tex30	1.42253	2.15253e-17		Uimc1	0.426622	6.62831e-05
								Abcg1	0.475485	0.0149081		Chek2	0.92475	2.15705e-17		Pcgf6	0.827162	6.62831e-05
								Tle5	0.41149	0.0149227		Upf1	1.1837	2.16034e-17		Acp1	0.690592	6.73088e-05
								Abraxas2	0.573042	0.0149873		Slain2	0.738939	2.24029e-17		Nfya	0.45287	6.85878e-05
								Cops3	0.3824	0.0150456		Mdn1	0.488778	2.36572e-17		Kmt5a	0.551352	6.86779e-05
								Stag1	0.0786849	0.0150776		Nup210	0.610371	2.38706e-17		Fbxo42	0.540366	6.91237e-05
								Wdr83os	0.626329	0.0151488		0610010F05Rik	0.8068	2.54428e-17		Hnrnpdl	0.402362	7.15161e-05
								Nsmce4a	0.599715	0.0152685		Rcc2	0.617532	2.54597e-17		Ccp110	1.10317	7.21337e-05
								Ppp1r7	0.523954	0.0152774		Gm16286	0.885107	2.57161e-17		Vrk2	0.425089	7.3608e-05
								Wdr3	0.484234	0.0153579		Mastl	3.05425	2.75052e-17		Psat1	1.07586	7.44104e-05
								Unc119	0.849707	0.0154301		Mgat2	1.08018	2.7729e-17		Sf3a3	0.644642	7.45166e-05
								Morf4l1	0.167168	0.0155764		Ube2n	0.710422	2.92772e-17		Abcf1	0.428517	7.45197e-05
								Copa	0.288888	0.0155764		Cox4i1	0.49353	2.95997e-17		Ppp4r3a	0.313777	7.54971e-05
								Chst11	0.296513	0.015594		Zdhhc14	1.04122	3.01489e-17		Actb	0.10616	7.64911e-05
								Rangap1	0.50672	0.0156486		Ap2s1	1.05828	3.05303e-17		Api5	0.437489	7.69901e-05
								Ctbp2	0.558809	0.0156486		Tuba8	3.20694	3.12212e-17		Rbms1	0.533002	7.73404e-05
								Srgn	0.1539	0.0156943		Hist1h1d	1.09564	3.18425e-17		Msi2	0.0484015	7.74598e-05
								Larp7	0.390933	0.0157167		Hdac2	0.790598	3.33878e-17		Selenoi	0.570949	7.87186e-05
								Emc6	0.76826	0.0157539		Celf1	0.305773	3.50471e-17		Spata24	1.15334	8.12587e-05
								Agpat5	0.349027	0.0158146		Pdcd11	0.724763	3.7086e-17		Vdac3	0.52049	8.15667e-05
								Gapdh	0.31673	0.0158717		H2afv	0.770686	3.72343e-17		Sgf29	0.565579	8.18947e-05
								Park7	0.378051	0.0159219		Bdp1	0.50983	3.8064e-17		1810037I17Rik	0.578466	8.39521e-05
								Tab2	0.176556	0.0159643		Uchl3	0.761377	4.23889e-17		Thada	0.351833	8.40283e-05
								Csnk1a1	0.127233	0.0160116		Hnrnpul1	0.627123	4.31557e-17		Axin1	0.48926	8.46181e-05
								Zfp207	0.117383	0.0163479		Trpm7	0.290072	4.46583e-17		Gpatch4	0.568339	8.59279e-05
								Atl2	0.36482	0.0163615		Psmg2	1.00375	4.64801e-17		Hsf2	0.754343	8.59279e-05
								Wtap	0.366214	0.0163767		Cfdp1	0.688233	4.87525e-17		Fkbp4	0.561591	9.00152e-05
								Rrp15	0.561361	0.0168891		Ipo11	0.475789	5.37068e-17		Mdfic	0.458147	9.01328e-05
								Nr4a2	0.496158	0.0170384		Gps1	1.35845	5.71261e-17		Fbxw8	0.59376	9.07428e-05
								Galnt6	0.490166	0.0170735		Tpx2	2.4256	6.33901e-17		Ranbp2	0.248354	9.1362e-05
								Tram1	0.287087	0.0171659		Psmb7	0.737159	6.45855e-17		Timm23	0.484527	9.25657e-05
								Cdk2ap1	0.811532	0.0172979		Slc16a6	0.762565	6.51549e-17		Abhd12	0.611389	9.42843e-05
								Herc2	0.283065	0.0173003		Pcbp3	0.874879	6.659e-17		Egln1	0.891893	9.44668e-05
								Timm23	0.384728	0.0173138		Tmem256	0.890575	6.7025e-17		Ube2n	0.473287	9.97945e-05
								Ptpn1	0.376485	0.0173247		Herc2	0.551755	6.84621e-17		Mtx2	0.500544	9.97945e-05
								Ywhae	0.202331	0.0173843		Cdca7l	0.710188	7.10519e-17		Lrrc8c	0.458574	0.000104729
								Arhgap45	0.247281	0.0174363		Rars	0.794915	7.35026e-17		Nt5c3b	0.81259	0.000108766
								Midn	0.69116	0.0177033		Fus	0.178253	8.06189e-17		Rsrc1	0.249026	0.000111319
								Nol10	0.436696	0.0178241		Calm3	1.03829	9.46967e-17		Selenoh	0.749094	0.000112454
								Mrpl57	0.675714	0.0178659		Ywhae	0.392698	9.64189e-17		Piezo1	0.593727	0.000113034
								Dync1li1	0.429376	0.0179385		Alkbh1	0.605675	9.71552e-17		Zc3hav1l	1.36575	0.000114281
								Fam120a	0.21211	0.0179385		Lsm6	1.0911	9.94705e-17		Zdhhc14	0.619068	0.000114281
								Aqr	0.287917	0.0180485		Ccdc25	1.40868	1.02395e-16		Birc6	0.14235	0.000115119
								Gins1	0.912709	0.0183851		Ddx11	1.07958	1.06428e-16		Pcbp1	0.473971	0.000115164
								Bcr	0.340201	0.0186416		Lsm2	1.42223	1.07834e-16		Hsp90b1	0.330883	0.000118642
								Actn4	0.309277	0.0187857		Got2	0.868026	1.08615e-16		Ilf3	0.436669	0.00011976
								Lrp8	0.553205	0.0188453		Eefsec	0.593596	1.08983e-16		Rb1	0.376469	0.000120336
								Cmtm7	0.216241	0.0188617		Mns1	1.88116	1.27264e-16		Magt1	0.446217	0.000120363
								Cdc42	0.178211	0.0189417		Cul1	0.387451	1.28424e-16		Slc38a1	0.314921	0.000121517
								Suco	0.172536	0.0189592		Usp31	1.08381	1.3794e-16		Nolc1	0.501269	0.000121517
								Gsto1	0.527312	0.0191316		Pprc1	1.07804	1.39808e-16		Ska2	1.08598	0.000122979
								Lsm14a	0.284578	0.0191613		Elob	0.734951	1.4483e-16		Add3	0.463601	0.00012413
[truncated: 3,299 more rows]
