# Supplementary material for: Kitlo hematopoietic stem cells exhibit distinct lymphoid-primed chromatin landscapes that enhance thymic reconstitution
Source: Nat Commun. 2025 Jul 4;16:6170. doi: 10.1038/s41467-025-61125-1 (PMC12227609; doi:10.1038/s41467-025-61125-1)
Supplement: Supplementary file 4 — Supplementary Data 2 [file 41467_2025_61125_MOESM4_ESM.xlsx]

## Sheet: young_vs_old
names	scores	logfoldchanges	pvals	pvals_adj	pct_young	pct_old
Xist	62.4639	3.7893	0	0	0.996973	0.330044
Plxdc2	51.2334	2.01537	0	0	0.898539	0.551754
Mbnl1	42.7351	0.677912	0	0	0.997631	0.985307
Rnf220	39.4511	1.62638	0	0	0.806685	0.522588
Cux1	37.5455	0.842711	0	1.38791e-305	0.971575	0.917325
Arhgap15	37.2181	1.06059	3.48057e-303	2.79284e-300	0.946967	0.842982
Kdm6a	34.93	0.897857	2.60622e-267	1.61325e-264	0.925122	0.80636
Foxn3	34.4173	0.704845	1.38872e-259	7.91755e-257	0.982498	0.935965
Ripor2	33.4097	0.702348	9.90756e-245	5.36618e-242	0.980261	0.933553
Fkbp5	33.3759	1.61121	3.06382e-244	1.61897e-241	0.62324	0.311404
Gm47283	32.6646	1.05987	4.97563e-234	2.50691e-231	0.833136	0.663158
Coro2a	30.8718	1.23768	2.85491e-209	1.10449e-206	0.718516	0.476535
Zeb2	30.2386	1.03326	7.37205e-201	2.66193e-198	0.876826	0.768421
Tsix	28.978	1.17238	1.24467e-184	4.28028e-182	0.802474	0.355263
Snd1	26.9307	0.657704	9.60291e-160	2.73746e-157	0.924595	0.836404
Ccnd3	26.7652	0.716188	8.218e-158	2.31225e-155	0.922227	0.832675
Il15	26.6587	1.35409	1.41888e-156	3.94104e-154	0.581919	0.335746
Vav3	26.5649	0.790782	1.72833e-155	4.68054e-153	0.866035	0.730702
Sik2	26.4398	1.13917	4.78475e-154	1.27977e-151	0.638505	0.395833
Psd3	26.4146	0.87834	9.30908e-154	2.45953e-151	0.825109	0.699561
Kcnq1ot1	26.1092	0.587922	2.86673e-150	7.3068e-148	0.966311	0.922588
Slc22a3	26.0154	1.79698	3.31929e-149	8.26581e-147	0.456244	0.197149
Taok3	25.2782	0.817554	5.55526e-141	1.33727e-138	0.798526	0.633333
Stag1	25.0946	0.559945	5.69721e-139	1.34163e-136	0.961311	0.90614
Itga4	25.0721	0.763519	1.00157e-138	2.33322e-136	0.874457	0.740132
Pitpnc1	25.0075	0.680515	5.06605e-138	1.15533e-135	0.907883	0.82807
Runx1	24.5046	0.437307	1.31875e-132	2.88592e-130	0.994473	0.986623
Kansl1	24.2815	0.528797	3.07409e-130	6.28276e-128	0.964206	0.913377
Exoc4	24.2811	0.545144	3.10295e-130	6.28276e-128	0.950915	0.89364
Atad2	23.3241	1.23308	2.52242e-120	4.71105e-118	0.532702	0.305044
Asap1	23.1285	0.662222	2.3955e-118	4.28913e-116	0.881827	0.774342
Aff3	22.8303	0.400238	2.29456e-115	4.07473e-113	0.986182	0.978289
Dennd1a	22.8041	0.586326	4.17328e-115	7.35074e-113	0.901961	0.815351
Ptpre	22.6622	0.597858	1.05869e-113	1.84972e-111	0.914594	0.832895
Phf14	22.5462	0.654659	1.46385e-112	2.49719e-110	0.864982	0.741228
Tnik	22.5269	0.926488	2.26068e-112	3.82638e-110	0.666009	0.484868
Wnk1	22.2897	0.540794	4.65044e-110	7.69098e-108	0.944598	0.86886
Adk	22.1837	0.733284	4.9338e-109	8.03689e-107	0.77326	0.658114
Ankrd17	22.1077	0.453771	2.66282e-108	4.30523e-106	0.974865	0.9375
Sh3kbp1	22.0675	0.848177	6.48841e-108	1.03361e-105	0.700092	0.507895
Lcorl	22.0022	0.812776	2.74347e-107	4.30705e-105	0.72878	0.552412
Ikzf2	21.9833	0.783858	4.1587e-107	6.48189e-105	0.784709	0.65636
Ezh2	21.948	1.03255	9.05202e-107	1.39086e-104	0.588235	0.392982
Pds5a	21.5754	0.586989	3.05659e-103	4.53568e-101	0.876957	0.780263
Slc12a6	21.4351	0.69758	6.28486e-102	9.2001e-100	0.817608	0.682018
Pola1	21.4325	0.930875	6.65751e-102	9.6802e-100	0.691144	0.55636
Dtl	21.3699	1.30412	2.5478e-101	3.67987e-99	0.450586	0.230921
Susd1	21.2946	0.674997	1.27307e-100	1.81455e-98	0.826293	0.69364
Myb	21.2672	0.61641	2.28403e-100	3.21322e-98	0.890117	0.794298
Arhgef18	21.2529	0.803079	3.09634e-100	4.32788e-98	0.69746	0.518202
Gria3	21.1973	1.18601	1.01085e-99	1.40386e-97	0.503356	0.292763
Dleu2	21.0329	0.826876	3.2816e-98	4.49974e-96	0.685617	0.51886
Dock10	20.8845	0.704499	7.40587e-97	1.00911e-94	0.82932	0.707456
Tet3	20.7884	0.807104	5.51221e-96	7.3265e-94	0.663508	0.482895
Naa16	20.4147	0.830184	1.23736e-92	1.55856e-90	0.626003	0.44386
Akap13	20.189	0.340315	1.22316e-90	1.53178e-88	0.995394	0.989035
Chchd3	20.1672	0.672118	1.90123e-90	2.35372e-88	0.763916	0.625
Ctdspl	20.1579	0.978521	2.29435e-90	2.82427e-88	0.536913	0.342105
Pank1	19.9448	1.16458	1.66215e-88	2.01176e-86	0.453218	0.251316
Pip4k2a	19.784	0.691837	4.09179e-87	4.89772e-85	0.72628	0.589693
Celf1	19.4852	0.558	1.46543e-84	1.72546e-82	0.853665	0.742105
Tsc22d3	19.4766	0.930521	1.73301e-84	2.02949e-82	0.540861	0.352412
Ttc28	19.4082	0.753466	6.57896e-84	7.62209e-82	0.684959	0.515789
Atrx	19.4079	0.413147	6.62145e-84	7.63052e-82	0.963416	0.915351
Rc3h1	19.195	0.628759	4.07379e-82	4.62087e-80	0.777339	0.632456
Cnot4	19.1388	0.53627	1.20001e-81	1.35408e-79	0.866298	0.767544
Syncrip	19.0242	0.555443	1.07527e-80	1.18856e-78	0.813265	0.713596
Pds5b	18.6726	0.534256	8.26649e-78	8.69386e-76	0.830636	0.730702
Cbfa2t3	18.6674	0.512433	9.12237e-78	9.54764e-76	0.890907	0.796053
Ssh2	18.5326	0.611067	1.12641e-76	1.16764e-74	0.792473	0.666667
Tbc1d5	18.4652	0.449464	3.93711e-76	4.06179e-74	0.930649	0.882895
Zfp704	18.4442	0.718423	5.80874e-76	5.95817e-74	0.653244	0.499123
Diaph3	18.444	0.612279	5.83029e-76	5.95817e-74	0.821029	0.71864
Syk	18.4289	0.977178	7.69705e-76	7.82895e-74	0.481116	0.296711
Lrrc1	18.4029	0.921003	1.24595e-75	1.26138e-73	0.502566	0.316447
Cntln	18.3508	0.744014	3.25204e-75	3.26182e-73	0.651007	0.499342
Hspa5	18.3368	0.640955	4.21016e-75	4.18409e-73	0.777866	0.676754
Mid1	18.1597	1.66781	1.07694e-73	1.05574e-71	0.319384	0.130921
Gpatch8	18.0516	0.512183	7.66939e-73	7.48456e-71	0.857613	0.751754
Zfp800	18.0103	0.623707	1.61804e-72	1.57197e-70	0.77497	0.64386
Dyrk1a	18.0083	0.534382	1.67583e-72	1.62084e-70	0.814449	0.711404
Rev3l	18.0021	0.683428	1.87442e-72	1.79687e-70	0.672194	0.526974
Rere	17.9303	0.416305	6.83579e-72	6.4955e-70	0.938545	0.882895
Mms22l	17.921	0.907584	8.09308e-72	7.65662e-70	0.521121	0.351754
Ube2k	17.9135	0.524662	9.25303e-72	8.67822e-70	0.829583	0.728947
Mthfd1l	17.8688	0.951935	2.06513e-71	1.92021e-69	0.485327	0.310307
Dach1	17.8404	0.442338	3.43464e-71	3.16645e-69	0.971707	0.966009
Tcf12	17.8087	0.331286	6.05478e-71	5.55833e-69	0.979603	0.957675
Elf1	17.7071	0.467688	3.69671e-70	3.37929e-68	0.901434	0.832675
Cers6	17.5667	1.05238	4.43242e-69	4.00118e-67	0.425188	0.241228
Fyn	17.5319	0.721497	8.17832e-69	7.35201e-67	0.614555	0.45636
Hist1h2ap	17.4962	1.42503	1.5328e-68	1.36659e-66	0.326227	0.140351
Mbtd1	17.4899	0.496972	1.70935e-68	1.51775e-66	0.87801	0.787939
Mbd5	17.4252	0.435888	5.30779e-68	4.67453e-66	0.920516	0.858772
Ern1	17.3873	0.688821	1.02887e-67	8.98808e-66	0.762074	0.655263
Mllt10	17.3806	0.380582	1.15834e-67	1.00785e-65	0.959205	0.912719
Wdfy3	17.3183	0.592379	3.42147e-67	2.95323e-65	0.723121	0.585746
Dlg2	17.316	0.471406	3.56097e-67	3.06144e-65	0.876431	0.836184
Alms1	17.2823	1.00106	6.39055e-67	5.40825e-65	0.440321	0.266447
Atp11c	17.2109	0.597717	2.20052e-66	1.84784e-64	0.748125	0.623246
Ash1l	17.1184	0.406726	1.08155e-65	9.047e-64	0.935386	0.872807
Ccdc88a	17.101	0.558553	1.45793e-65	1.21485e-63	0.776944	0.658114
Tmpo	17.0638	0.677568	2.76136e-65	2.29214e-63	0.621266	0.485746
Fto	17.0598	0.517901	2.95639e-65	2.44467e-63	0.814318	0.702412
Dnajc1	17.0505	0.46275	3.46415e-65	2.85364e-63	0.886169	0.812281
Sik3	17.0319	0.511393	4.76243e-65	3.90826e-63	0.821555	0.733114
Nol4l	17.0135	0.965748	6.52566e-65	5.33503e-63	0.456507	0.289474
R3hdm1	17.011	0.466719	6.80524e-65	5.54269e-63	0.860245	0.780702
Rtn3	16.9887	0.583727	9.95952e-65	8.05123e-63	0.753125	0.625658
Sfmbt1	16.9315	0.739411	2.63687e-64	2.11585e-62	0.588367	0.44364
Ptpn7	16.8474	0.973873	1.0956e-63	8.72655e-62	0.432689	0.260088
Pan3	16.7841	0.381892	3.19171e-63	2.53291e-61	0.959337	0.913377
Spata5	16.7692	0.625285	4.09859e-63	3.24073e-61	0.685748	0.566447
Pum2	16.7339	0.384586	7.42101e-63	5.82522e-61	0.934991	0.879825
Etv6	16.6918	0.247688	1.50324e-62	1.1715e-60	0.998026	0.995833
Angpt1	16.6265	0.279894	4.48309e-62	3.46879e-60	0.998289	0.999123
Fxr1	16.6187	0.531496	5.09969e-62	3.93184e-60	0.755889	0.638816
Ppp3ca	16.5913	0.388155	8.05967e-62	6.19194e-60	0.945124	0.903509
E2f3	16.5574	0.655109	1.4157e-61	1.07997e-59	0.637452	0.493421
Smyd3	16.5304	0.350438	2.21592e-61	1.6786e-59	0.9571	0.929825
Camk1d	16.5282	0.298972	2.29763e-61	1.73443e-59	0.997368	0.994956
Birc6	16.5186	0.361609	2.69763e-61	2.02931e-59	0.945914	0.900439
Nlk	16.4974	0.611337	3.82946e-61	2.87077e-59	0.692591	0.567763
Ubap2	16.4963	0.652463	3.90015e-61	2.91368e-59	0.615081	0.476096
Cnot2	16.4895	0.494625	4.36608e-61	3.25055e-59	0.835373	0.726754
Dock8	16.421	0.493911	1.35219e-60	9.96433e-59	0.798395	0.716228
Dmxl1	16.3906	0.476207	2.23409e-60	1.64073e-58	0.853007	0.751316
Zfp148	16.2407	0.432371	2.59861e-59	1.89559e-57	0.873404	0.794079
Prim2	16.0865	1.05598	3.17303e-58	2.27628e-56	0.399658	0.238377
Plcb1	16.0829	1.06579	3.36538e-58	2.4063e-56	0.417555	0.2625
Dennd5a	16.0185	0.592824	9.48581e-58	6.69414e-56	0.669825	0.533772
Adgrl2	15.9762	0.581492	1.87111e-57	1.30766e-55	0.705093	0.604167
Pf4	15.947	1.30599	2.99151e-57	2.07728e-55	0.310699	0.139474
Tle4	15.9315	0.58417	3.82935e-57	2.65057e-55	0.690091	0.558772
Atad2b	15.9251	0.485914	4.24244e-57	2.91786e-55	0.803264	0.703728
Bbx	15.9216	0.470109	4.48874e-57	3.07748e-55	0.843664	0.752412
Mgat5	15.8981	0.601605	6.53302e-57	4.46492e-55	0.690486	0.576974
Cop1	15.8725	0.486429	9.81898e-57	6.6686e-55	0.812081	0.705482
Rad51b	15.836	0.97888	1.75785e-56	1.19012e-54	0.463482	0.31557
Taf15	15.7823	0.493101	4.12103e-56	2.76415e-54	0.779313	0.672368
Gpbp1	15.7772	0.509757	4.46644e-56	2.98658e-54	0.754968	0.6375
Banp	15.7305	0.774492	9.3519e-56	6.215e-54	0.49546	0.339693
Spidr	15.7245	0.777157	1.02814e-55	6.81184e-54	0.502171	0.344298
Baz1b	15.6131	0.542091	5.92682e-55	3.89105e-53	0.698513	0.586404
Slc10a7	15.588	0.609561	8.77875e-55	5.72866e-53	0.628504	0.492982
Zfp292	15.5677	0.427911	1.20626e-54	7.84797e-53	0.861034	0.776096
Mcph1	15.5634	0.653176	1.28988e-54	8.34184e-53	0.59271	0.45636
Serpina3g	15.5576	0.883041	1.41277e-54	9.10945e-53	0.454402	0.301096
Fam193a	15.5563	0.502011	1.44144e-54	9.26674e-53	0.746414	0.640351
Top2a	15.5433	1.34459	1.76598e-54	1.13195e-52	0.318068	0.15307
Lcor	15.5226	0.436926	2.43946e-54	1.55902e-52	0.862745	0.775439
Ahctf1	15.507	0.555787	3.11258e-54	1.98335e-52	0.680879	0.559868
Prkg1	15.4553	0.194416	6.95399e-54	4.39236e-52	0.989078	0.99386
Pag1	15.4523	0.568296	7.27985e-54	4.58483e-52	0.700224	0.574123
Bdp1	15.4504	0.592927	7.50229e-54	4.71122e-52	0.643374	0.507018
Tmem135	15.413	0.531773	1.33815e-53	8.35473e-52	0.720226	0.595175
Smc4	15.4002	0.598272	1.6318e-53	1.01589e-51	0.683511	0.561184
Setd2	15.3618	0.447242	2.95421e-53	1.83389e-51	0.823003	0.724781
Kmt2c	15.3052	0.339067	7.05327e-53	4.35353e-51	0.943282	0.902412
Hmgb2	15.2556	0.657545	1.51213e-52	9.28054e-51	0.63153	0.51557
Gnaq	15.2055	0.425777	3.25129e-52	1.98981e-50	0.886432	0.807237
Arid2	15.177	0.43104	5.02361e-52	3.04864e-50	0.841295	0.754605
Mkln1	15.1738	0.412436	5.27548e-52	3.19255e-50	0.864587	0.786842
Hsph1	15.1456	1.41856	8.102e-52	4.88941e-50	0.284643	0.123246
Ankrd11	15.1139	0.320579	1.31138e-51	7.89198e-50	0.948809	0.912061
Runx2	14.9889	0.479368	8.67427e-51	5.17708e-49	0.81037	0.727632
Faf1	14.942	0.416447	1.75624e-50	1.0453e-48	0.83182	0.760307
Ppp2r5e	14.9378	0.546848	1.87138e-50	1.11078e-48	0.6793	0.548684
Mlec	14.9372	0.850453	1.88854e-50	1.1179e-48	0.415976	0.257675
Usp34	14.9182	0.316551	2.50855e-50	1.48087e-48	0.959863	0.922368
Ncoa2	14.9102	0.354646	2.82917e-50	1.66109e-48	0.93815	0.888158
Arid1b	14.8864	0.289398	4.04065e-50	2.36596e-48	0.984077	0.968202
Ints8	14.8088	0.875519	1.28506e-49	7.48407e-48	0.406632	0.251974
Aven	14.7782	0.715349	2.02469e-49	1.17286e-47	0.514541	0.371491
Tspan5	14.7587	0.777151	2.70414e-49	1.55812e-47	0.469272	0.320395
Baz1a	14.7556	0.673865	2.82999e-49	1.62631e-47	0.548756	0.419518
Pspc1	14.7506	0.471628	3.05021e-49	1.74822e-47	0.753257	0.650439
Ptbp3	14.7052	0.381005	5.97108e-49	3.4043e-47	0.895907	0.838816
Ints6	14.681	0.520931	8.52842e-49	4.83687e-47	0.729175	0.614693
Dhx9	14.6541	0.487824	1.26877e-48	7.17698e-47	0.718121	0.616447
Pacs1	14.5976	0.554276	2.90834e-48	1.6366e-46	0.674694	0.558114
Topbp1	14.5096	0.68649	1.05368e-47	5.85335e-46	0.514673	0.383553
Mcm6	14.5031	0.71839	1.15839e-47	6.41852e-46	0.486906	0.340132
Hmga2	14.489	0.994989	1.42161e-47	7.85694e-46	0.375971	0.228289
Caprin1	14.4886	0.406707	1.43086e-47	7.88795e-46	0.843006	0.767105
Foxo3	14.4704	0.538703	1.86404e-47	1.02498e-45	0.686669	0.572368
Rbbp8	14.4272	0.917699	3.49171e-47	1.91514e-45	0.391367	0.242105
Suz12	14.4229	0.520616	3.71173e-47	2.03067e-45	0.686406	0.57193
Ubn2	14.419	0.412071	3.93046e-47	2.14492e-45	0.879984	0.792105
Atp6v0b	14.3548	0.641414	9.94348e-47	5.34555e-45	0.520068	0.369298
Dynll1	14.3522	1.00152	1.03237e-46	5.53619e-45	0.340571	0.184649
Pkn2	14.3422	0.413108	1.19224e-46	6.37775e-45	0.854455	0.768202
Cdk13	14.3237	0.39789	1.55557e-46	8.28042e-45	0.860771	0.785746
Nasp	14.3129	0.97835	1.81794e-46	9.60624e-45	0.348862	0.194518
Hexb	14.2889	0.335588	2.56479e-46	1.34869e-44	0.957231	0.917105
Prkdc	14.2674	0.611943	3.49308e-46	1.83239e-44	0.579813	0.450219
Taf1d	14.2102	0.400457	7.91507e-46	4.13205e-44	0.818134	0.739254
Sacs	14.196	1.03296	9.70048e-46	5.05195e-44	0.334781	0.184649
Srgap2	14.1622	0.620546	1.57019e-45	8.09954e-44	0.558626	0.428728
Ppp1r12b	14.1424	0.610208	2.07951e-45	1.07013e-43	0.566917	0.428728
Nipbl	14.1421	0.294741	2.08844e-45	1.07218e-43	0.970391	0.941667
Pdcd4	14.1308	0.462314	2.455e-45	1.25739e-43	0.801948	0.740351
Tanc2	14.1233	0.682345	2.72972e-45	1.3948e-43	0.53007	0.40307
Gng2	14.0782	0.739374	5.17065e-45	2.61734e-43	0.467035	0.327632
Zeb1	14.0472	0.397025	8.01139e-45	4.02707e-43	0.896829	0.825877
Vti1a	14.0382	0.450691	9.1016e-45	4.56449e-43	0.795631	0.699342
Rfx3	14.017	0.531624	1.22753e-44	6.1419e-43	0.688906	0.573026
Ext1	14.0141	0.750502	1.27776e-44	6.37849e-43	0.485985	0.346053
Cnot1	14.0101	0.399008	1.35286e-44	6.73789e-43	0.83103	0.742763
Med14	13.9981	0.539323	1.60147e-44	7.95778e-43	0.643243	0.519956
Qk	13.9875	0.409004	1.85916e-44	9.19606e-43	0.832215	0.753289
Cnot6l	13.9804	0.391535	2.05219e-44	1.01047e-42	0.870772	0.794518
Oxct1	13.9791	0.687309	2.09078e-44	1.02714e-42	0.483879	0.344298
Pdzd8	13.9694	0.626838	2.39628e-44	1.17456e-42	0.540992	0.406798
Meis1	13.9642	0.171994	2.57891e-44	1.25838e-42	0.993815	0.996711
Ttll5	13.9571	0.73403	2.84652e-44	1.38584e-42	0.45427	0.314693
Bclaf3	13.9527	0.709876	3.02773e-44	1.47076e-42	0.479142	0.342763
Dtnbp1	13.9397	0.565206	3.63359e-44	1.76111e-42	0.58613	0.469518
Ralgps2	13.9153	0.643979	5.11732e-44	2.4747e-42	0.53007	0.39693
Fbxl17	13.9091	0.345734	5.58107e-44	2.68102e-42	0.931438	0.886184
Kdm5c	13.9008	0.555734	6.26248e-44	3.00169e-42	0.604422	0.475219
Atp11b	13.8793	0.349904	8.45627e-44	4.04426e-42	0.910778	0.852193
Wac	13.8438	0.399945	1.3866e-43	6.57345e-42	0.844322	0.766886
Wdhd1	13.8358	1.0771	1.54994e-43	7.31576e-42	0.312146	0.163377
Antxr2	13.8302	0.970106	1.67546e-43	7.89106e-42	0.353599	0.209868
Zfand3	13.8137	0.426306	2.10693e-43	9.90165e-42	0.811686	0.723246
Spag9	13.7925	0.388641	2.82985e-43	1.32416e-41	0.857613	0.795175
Zfp644	13.7908	0.39043	2.89464e-43	1.35156e-41	0.858008	0.783553
Lyn	13.7827	0.486382	3.23772e-43	1.5085e-41	0.704961	0.598026
Hist1h2ae	13.7748	0.924326	3.61241e-43	1.67946e-41	0.330965	0.181579
Cmss1	13.7689	0.295354	3.92243e-43	1.81969e-41	0.99013	0.976974
Gigyf2	13.7097	0.415575	8.88039e-43	4.11098e-41	0.792736	0.70307
Foxp1	13.6628	0.226391	1.69283e-42	7.77014e-41	0.995657	0.9875
2610307P16Rik	13.6592	0.475145	1.77894e-42	8.14813e-41	0.784709	0.706579
Kansl1l	13.6576	0.461709	1.81894e-42	8.31379e-41	0.784182	0.701535
Xpo4	13.6292	0.544999	2.68367e-42	1.2189e-40	0.607975	0.485307
Washc4	13.6025	0.55376	3.86866e-42	1.75344e-40	0.603764	0.473465
Smc2	13.595	0.838947	4.2894e-42	1.94008e-40	0.397026	0.260088
Lmnb1	13.535	0.829151	9.72288e-42	4.37934e-40	0.399131	0.265351
Gsk3b	13.5294	0.434649	1.04847e-41	4.71269e-40	0.739703	0.64693
Larp4b	13.5273	0.399907	1.07885e-41	4.83919e-40	0.798	0.716228
Ralgapa1	13.4793	0.340307	2.07072e-41	9.24993e-40	0.912225	0.855044
Cep192	13.4445	0.589824	3.31859e-41	1.4733e-39	0.54902	0.419518
Usp37	13.4418	0.560039	3.44009e-41	1.52412e-39	0.591788	0.471053
Zcchc7	13.4313	0.27174	3.96481e-41	1.75301e-39	0.957494	0.9375
Nin	13.4066	0.753294	5.52883e-41	2.43956e-39	0.417029	0.274781
Vegfc	13.4031	0.763621	5.79847e-41	2.55333e-39	0.451375	0.321711
Dlg1	13.3994	0.349433	6.09322e-41	2.67768e-39	0.898934	0.836842
Tiam1	13.3755	0.580922	8.40774e-41	3.68732e-39	0.553099	0.433991
Rsf1	13.3488	0.408649	1.2041e-40	5.25942e-39	0.806422	0.714254
St6galnac3	13.346	0.462545	1.24956e-40	5.44705e-39	0.759047	0.67193
Cblb	13.2847	0.504574	2.8381e-40	1.23469e-38	0.646927	0.525219
Myo5a	13.2705	0.474748	3.43393e-40	1.4909e-38	0.708119	0.600877
Tbc1d4	13.2655	0.525579	3.67098e-40	1.59063e-38	0.623108	0.507018
Rap1gds1	13.258	0.42766	4.05501e-40	1.75353e-38	0.791683	0.702632
Add3	13.2575	0.791491	4.08426e-40	1.76266e-38	0.395842	0.259649
Arid4b	13.2512	0.407509	4.44329e-40	1.91379e-38	0.813265	0.722368
Mmp16	13.2493	1.04804	4.55494e-40	1.95799e-38	0.348072	0.216886
Mamdc2	13.2455	0.9664	4.79365e-40	2.05246e-38	0.365443	0.234649
Ccnd2	13.2298	0.34349	5.9025e-40	2.52224e-38	0.897487	0.848026
Rabgap1l	13.2236	0.31962	6.4091e-40	2.73333e-38	0.912488	0.886623
Cep350	13.2087	0.446428	7.81935e-40	3.32822e-38	0.727727	0.623246
Casd1	13.1845	0.48281	1.07807e-39	4.57071e-38	0.671273	0.553289
Supt3	13.1634	0.375022	1.42535e-39	5.99615e-38	0.848927	0.79057
Smc6	13.1525	0.588415	1.64593e-39	6.91066e-38	0.53507	0.413596
Txlng	13.1093	0.571769	2.91426e-39	1.21887e-37	0.552441	0.425877
Cdyl	13.0968	0.745908	3.43316e-39	1.43313e-37	0.409922	0.274781
Ppp4r3a	13.0809	0.446737	4.23164e-39	1.76305e-37	0.690091	0.5875
Msi2	13.0764	0.223	4.49119e-39	1.86759e-37	0.996052	0.987939
Sla	13.0681	1.13111	5.00701e-39	2.0781e-37	0.285827	0.146491
Wee1	13.0664	0.838539	5.12533e-39	2.12314e-37	0.368338	0.230044
Fmr1	13.0614	0.520278	5.4684e-39	2.26093e-37	0.608633	0.496711
Cep83	13.0435	0.499796	6.92053e-39	2.85044e-37	0.637321	0.525439
Fam49b	12.985	0.436062	1.48909e-38	6.11007e-37	0.754705	0.653947
Hells	12.9795	0.953282	1.59846e-38	6.54642e-37	0.334912	0.198684
Slx4ip	12.9725	0.661719	1.75258e-38	7.16407e-37	0.465061	0.328947
Adgrg3	12.9607	0.732969	2.04443e-38	8.34136e-37	0.420055	0.283553
Mast2	12.9604	0.91224	2.05284e-38	8.35993e-37	0.342019	0.204825
Vps13b	12.9534	0.288463	2.24757e-38	9.13578e-37	0.955126	0.918421
Rev1	12.95	0.499295	2.34886e-38	9.5296e-37	0.627714	0.516228
Trappc9	12.9201	0.50255	3.46835e-38	1.40452e-36	0.648506	0.534868
Kif13a	12.9006	0.52102	4.46807e-38	1.80262e-36	0.597447	0.477412
Smg7	12.8917	0.470233	5.00979e-38	2.01742e-36	0.670746	0.55636
Slf1	12.8741	0.563844	6.29873e-38	2.53176e-36	0.556126	0.439693
Herc2	12.8574	0.511032	7.81532e-38	3.13553e-36	0.607843	0.490132
Mapk1	12.848	0.412883	8.82596e-38	3.53446e-36	0.74194	0.648904
Smarcc1	12.8438	0.381218	9.32433e-38	3.72715e-36	0.777339	0.70307
Lrch3	12.7505	0.48853	3.09717e-37	1.2312e-35	0.642848	0.526974
Acaca	12.7383	0.551093	3.62121e-37	1.43688e-35	0.560074	0.447149
Usp15	12.6913	0.28816	6.60983e-37	2.59895e-35	0.938939	0.897149
Nup153	12.679	0.480781	7.73265e-37	3.03493e-35	0.654297	0.551535
Agap1	12.6719	0.47571	8.46296e-37	3.31555e-35	0.634557	0.528947
Scfd2	12.6381	0.509499	1.30084e-36	5.07795e-35	0.618108	0.505702
Btbd9	12.6319	0.349657	1.40897e-36	5.49017e-35	0.873668	0.808333
Herc1	12.5915	0.347545	2.35297e-36	9.13568e-35	0.879063	0.808772
Btbd7	12.578	0.44664	2.78944e-36	1.0811e-34	0.686275	0.579825
Dnmt3b	12.5482	0.621436	4.06476e-36	1.57256e-34	0.476905	0.349123
Rfx7	12.539	0.350834	4.5653e-36	1.76305e-34	0.901829	0.837939
Ambra1	12.531	0.395579	5.05052e-36	1.94697e-34	0.784709	0.691447
Bclaf1	12.5215	0.315688	5.69161e-36	2.19021e-34	0.880642	0.826974
Dek	12.5152	0.408117	6.16626e-36	2.36446e-34	0.738387	0.662939
Tpr	12.5131	0.338005	6.3298e-36	2.42288e-34	0.851428	0.791009
Cks2	12.5079	1.19029	6.75741e-36	2.582e-34	0.261219	0.128289
Trim14	12.4761	0.579581	1.00782e-35	3.84409e-34	0.549941	0.452193
Erbin	12.4695	0.308276	1.09507e-35	4.16954e-34	0.918805	0.875439
Mapk14	12.4692	0.353997	1.09988e-35	4.18052e-34	0.84669	0.774123
Sp3	12.4051	0.4891	2.45056e-35	9.20128e-34	0.605343	0.499123
Arfgef1	12.3953	0.345131	2.7716e-35	1.03887e-33	0.888538	0.816447
Myo9a	12.3759	0.542456	3.53071e-35	1.31884e-33	0.565732	0.450439
Eea1	12.3655	0.446946	4.01739e-35	1.49548e-33	0.675352	0.569956
Med13	12.3351	0.388904	5.86191e-35	2.17463e-33	0.792999	0.702193
Kif2a	12.2938	0.400912	9.78419e-35	3.61731e-33	0.727069	0.641447
Mga	12.2654	0.352992	1.38975e-34	5.12056e-33	0.82853	0.760307
Dym	12.2587	0.413342	1.50886e-34	5.55001e-33	0.728517	0.632456
BC052040	12.2485	0.589585	1.71032e-34	6.28037e-33	0.504277	0.389693
Arhgap10	12.2427	0.797455	1.83746e-34	6.73579e-33	0.359126	0.230482
Tgfb1	12.2371	0.662474	1.9684e-34	7.20363e-33	0.456376	0.340351
Cbfb	12.2139	0.416664	2.61955e-34	9.53823e-33	0.7222	0.629167
Ncapd3	12.2092	0.638637	2.77503e-34	1.00537e-32	0.446638	0.323465
Magt1	12.1995	0.640128	3.12764e-34	1.13122e-32	0.440189	0.315351
Itsn2	12.1819	0.333608	3.87911e-34	1.39603e-32	0.891433	0.821491
Nrxn1	12.1692	0.241156	4.53742e-34	1.63023e-32	0.939861	0.94364
Nsd1	12.1632	0.308747	4.88154e-34	1.75097e-32	0.941834	0.888158
Rngtt	12.1426	0.465914	6.27779e-34	2.24807e-32	0.634162	0.515789
Trpm7	12.1379	0.344962	6.65341e-34	2.37865e-32	0.850638	0.776535
Ubn1	12.1365	0.523896	6.76717e-34	2.41533e-32	0.552573	0.43114
Tcerg1	12.121	0.387836	8.175e-34	2.90346e-32	0.736544	0.652851
Man1a2	12.1139	0.411955	8.91291e-34	3.1552e-32	0.702856	0.609211
St3gal2	12.1033	1.03611	1.01401e-33	3.58379e-32	0.282274	0.153728
Cep68	12.0972	0.605756	1.0928e-33	3.85595e-32	0.456244	0.332675
Cep170	12.0796	0.56292	1.3544e-33	4.77123e-32	0.501777	0.378947
AW554918	12.0747	0.387069	1.43706e-33	5.03785e-32	0.795631	0.714254
Ranbp9	12.0716	0.407144	1.49167e-33	5.22085e-32	0.727464	0.625219
Wdr12	12.047	0.560584	2.01235e-33	7.03185e-32	0.503356	0.38136
Trip12	12.0456	0.347486	2.04504e-33	7.13458e-32	0.849059	0.775658
Dnmt1	12.0228	0.601829	2.6967e-33	9.39292e-32	0.463877	0.347807
Snx29	12.0036	0.488979	3.403e-33	1.1834e-31	0.589814	0.474123
Thoc2	11.9971	0.338652	3.68151e-33	1.2782e-31	0.866561	0.789912
Macf1	11.9918	0.314405	3.92457e-33	1.35824e-31	0.88538	0.829386
Fip1l1	11.988	0.419047	4.10838e-33	1.41959e-31	0.683116	0.585088
Ssbp3	11.9873	0.463992	4.14266e-33	1.42915e-31	0.621398	0.507237
Igf1r	11.9819	0.230695	4.41863e-33	1.52194e-31	0.984866	0.964693
Cwc27	11.9665	0.473008	5.32435e-33	1.82519e-31	0.624293	0.514035
Gng12	11.966	0.485987	5.35766e-33	1.83371e-31	0.610212	0.508772
Arih1	11.961	0.2938	5.68627e-33	1.94311e-31	0.957889	0.91864
Dcaf6	11.9549	0.490447	6.12217e-33	2.08877e-31	0.600737	0.487939
Pum1	11.9478	0.29349	6.6672e-33	2.26758e-31	0.898013	0.847368
Kpna3	11.9417	0.511199	7.17679e-33	2.42945e-31	0.56468	0.453509
Arid1a	11.937	0.352065	7.59411e-33	2.56672e-31	0.801948	0.727632
Ddx10	11.9034	0.397491	1.13682e-32	3.83633e-31	0.722069	0.632456
Rptor	11.892	0.450897	1.30309e-32	4.37696e-31	0.628635	0.515351
Btk	11.8788	0.515835	1.52484e-32	5.11388e-31	0.541124	0.421491
Rsu1	11.8643	0.46941	1.81321e-32	6.06222e-31	0.624819	0.524781
Lrp12	11.8326	0.857961	2.64682e-32	8.8085e-31	0.321621	0.195614
Mef2a	11.8199	0.390261	3.08043e-32	1.02201e-30	0.743256	0.653947
Map2k5	11.7835	0.350831	4.74745e-32	1.56789e-30	0.81695	0.7375
Rbl1	11.7783	0.641239	5.0472e-32	1.66435e-30	0.42045	0.296053
Alkbh1	11.7685	0.546172	5.67132e-32	1.86731e-30	0.50204	0.382018
Ftx	11.7666	0.591128	5.80046e-32	1.90693e-30	0.467562	0.349123
Arl15	11.7606	0.32013	6.22668e-32	2.03778e-30	0.904724	0.850658
Map2k6	11.7295	0.712153	8.99427e-32	2.93465e-30	0.376497	0.249342
Tnrc6c	11.729	0.327758	9.05087e-32	2.94868e-30	0.840111	0.773684
Dcaf1	11.7143	0.475332	1.07739e-31	3.49949e-30	0.588762	0.470395
Tab2	11.7117	0.408496	1.1103e-31	3.60101e-30	0.704566	0.604386
Nap1l1	11.6854	0.319151	1.51448e-31	4.88989e-30	0.799316	0.762281
Fars2	11.6707	0.373642	1.79938e-31	5.78391e-30	0.763258	0.67807
Atrnl1	11.6651	0.702661	1.92144e-31	6.16711e-30	0.388999	0.266228
Rnf169	11.6503	0.418578	2.28716e-31	7.33008e-30	0.702592	0.602632
Nrf1	11.625	0.445195	3.07489e-31	9.84011e-30	0.652059	0.547149
Cenpp	11.6018	1.17719	4.0362e-31	1.28594e-29	0.261087	0.139693
Msl2	11.5726	0.541689	5.67194e-31	1.80444e-29	0.490328	0.373026
Prr14l	11.5621	0.412816	6.40974e-31	2.03617e-29	0.691144	0.586184
Mycbp2	11.5578	0.22097	6.73855e-31	2.13749e-29	0.982498	0.963596
Ints7	11.5522	0.563667	7.19497e-31	2.2756e-29	0.473615	0.35307
Galnt7	11.53	0.463667	9.31029e-31	2.93606e-29	0.626003	0.523246
Xylt1	11.5182	0.589408	1.06854e-30	3.35993e-29	0.472036	0.361842
Xpo1	11.5044	0.460506	1.25318e-30	3.92911e-29	0.593104	0.491447
Rif1	11.5014	0.355932	1.29798e-30	4.0637e-29	0.789578	0.71886
Zfp608	11.488	0.317052	1.51615e-30	4.72626e-29	0.832478	0.819298
Srgap3	11.4818	0.515302	1.62813e-30	5.06803e-29	0.53586	0.435526
Parp8	11.4816	0.452012	1.63166e-30	5.07171e-29	0.653112	0.575658
Qrich1	11.4776	0.478559	1.70907e-30	5.30471e-29	0.568364	0.456579
Dgkd	11.4482	0.571847	2.40216e-30	7.44532e-29	0.470193	0.359211
Rcsd1	11.4249	0.619014	3.1403e-30	9.69153e-29	0.439268	0.33114
Atad5	11.4141	0.802591	3.55672e-30	1.09611e-28	0.33715	0.217763
Fam126a	11.407	0.623099	3.85664e-30	1.18517e-28	0.420055	0.300658
Usp1	11.4039	0.817409	3.99703e-30	1.22657e-28	0.312146	0.188158
C2cd3	11.4011	0.524826	4.1274e-30	1.26478e-28	0.499934	0.38114
Kcnq5	11.38	0.402263	5.25838e-30	1.60908e-28	0.776286	0.740132
Man2a1	11.3489	0.580762	7.50642e-30	2.29375e-28	0.447164	0.332237
Cd47	11.3246	0.281335	9.91628e-30	3.01313e-28	0.921174	0.877412
Elp4	11.3205	0.432574	1.03844e-29	3.15094e-28	0.661929	0.568202
Zfp407	11.2959	0.380309	1.37546e-29	4.16192e-28	0.739308	0.666667
Clasp1	11.2779	0.438954	1.68756e-29	5.08497e-28	0.611133	0.502412
Nktr	11.2635	0.343145	1.98636e-29	5.96871e-28	0.797473	0.725439
Ttc3	11.26	0.316498	2.06655e-29	6.19252e-28	0.895249	0.833553
Zfp808	11.2487	0.753987	2.35077e-29	7.02476e-28	0.350046	0.233333
Pkp4	11.2462	0.542334	2.41783e-29	7.2152e-28	0.48309	0.370395
Gcnt2	11.2402	0.255779	2.58772e-29	7.70095e-28	0.92249	0.905921
Bmp2k	11.2396	0.673062	2.60593e-29	7.74451e-28	0.398605	0.284868
Cog5	11.2344	0.335221	2.76351e-29	8.20157e-28	0.819055	0.74693
Wapl	11.2215	0.326054	3.19865e-29	9.47999e-28	0.819187	0.751754
Mtr	11.2205	0.505781	3.23378e-29	9.57102e-28	0.512041	0.399342
Gtf2f2	11.2073	0.502865	3.75552e-29	1.11e-27	0.525332	0.411623
Phtf2	11.1988	0.374139	4.13449e-29	1.21869e-27	0.73786	0.643421
Emsy	11.1762	0.46285	5.33514e-29	1.57046e-27	0.565601	0.459649
Nbas	11.1621	0.55438	6.25038e-29	1.83738e-27	0.46822	0.350877
Tbxas1	11.1404	0.269985	7.97765e-29	2.33878e-27	0.929333	0.911623
Ube3a	11.1315	0.282432	8.81009e-29	2.57933e-27	0.885906	0.839912
Mvb12b	11.1306	0.56133	8.89889e-29	2.60182e-27	0.475589	0.367544
Rabl6	11.1285	0.508467	9.11593e-29	2.66168e-27	0.49796	0.382237
Pgm2l1	11.1276	0.588739	9.20834e-29	2.68504e-27	0.43611	0.322807
Rreb1	11.1243	0.307382	9.55328e-29	2.78188e-27	0.85577	0.80614
Strbp	11.1069	0.349444	1.1618e-28	3.37857e-27	0.778787	0.708114
Ipo7	11.0857	0.456441	1.47132e-28	4.26723e-27	0.581129	0.484211
Sae1	11.0773	0.52742	1.61591e-28	4.68032e-27	0.485195	0.37193
Picalm	11.0757	0.360373	1.64619e-28	4.76163e-27	0.728517	0.648026
Zmym4	11.0751	0.314533	1.65661e-28	4.78541e-27	0.848533	0.782456
Nmt2	11.0566	0.47168	2.03636e-28	5.85115e-27	0.555731	0.45307
Rrm1	11.0407	0.726879	2.4319e-28	6.97842e-27	0.347283	0.232456
Rnf111	11.0378	0.419198	2.51212e-28	7.18958e-27	0.626267	0.526754
Cbx5	11.0299	0.424034	2.74133e-28	7.83522e-27	0.631794	0.56864
Slmap	11.0298	0.393827	2.74565e-28	7.83721e-27	0.665219	0.579386
Rel	11.0238	0.851005	2.93374e-28	8.3631e-27	0.324911	0.215132
Lig1	11.0211	0.829067	3.02481e-28	8.61136e-27	0.290433	0.170614
Prpf40a	11.0117	0.324774	3.35448e-28	9.52488e-27	0.804974	0.74057
Hjurp	11.0008	0.531674	3.78843e-28	1.0743e-26	0.484669	0.376754
Ppp1r12a	10.9997	0.264939	3.8341e-28	1.08583e-26	0.935255	0.891886
Ppp1r9a	10.9966	0.325258	3.96867e-28	1.12247e-26	0.814449	0.768202
Memo1	10.962	0.374676	5.81705e-28	1.63671e-26	0.719568	0.63114
Hist1h2ac	10.9546	0.7096	6.31627e-28	1.77257e-26	0.332281	0.208114
9930021J03Rik	10.951	0.455288	6.5722e-28	1.842e-26	0.593894	0.49364
Cdkal1	10.9453	0.347407	6.99853e-28	1.95896e-26	0.772996	0.702632
Pphln1	10.9274	0.560159	8.52924e-28	2.38433e-26	0.437558	0.323904
Iqgap2	10.9153	0.254545	9.73748e-28	2.71509e-26	0.964732	0.938158
Btrc	10.9108	0.492761	1.02382e-27	2.84738e-26	0.513883	0.405263
Stx16	10.9068	0.457555	1.06956e-27	2.97076e-26	0.557573	0.449123
Exoc5	10.9054	0.462128	1.08638e-27	3.01363e-26	0.553362	0.447368
Nfkb1	10.8816	0.34605	1.41027e-27	3.89713e-26	0.781682	0.702632
Zfp638	10.8775	0.308528	1.47616e-27	4.07402e-26	0.882353	0.809868
Ipo9	10.8773	0.578466	1.47819e-27	4.07444e-26	0.430451	0.320175
Cstf3	10.8719	0.390091	1.56984e-27	4.32155e-26	0.69417	0.605921
2024-09-11	10.8609	0.623963	1.77033e-27	4.86111e-26	0.392288	0.281798
Camkmt	10.8351	0.54455	2.34668e-27	6.43554e-26	0.492696	0.388596
Ccnt2	10.8121	0.429915	3.01633e-27	8.26154e-26	0.589683	0.4875
Znrf3	10.805	0.427699	3.25828e-27	8.91295e-26	0.627451	0.535746
Rnf216	10.7924	0.338874	3.73985e-27	1.02174e-25	0.764179	0.681798
Ythdf3	10.7831	0.321878	4.13642e-27	1.12724e-25	0.810238	0.743421
Cbfa2t2	10.7813	0.446019	4.21798e-27	1.14802e-25	0.582708	0.475219
Smchd1	10.7783	0.301009	4.35777e-27	1.18458e-25	0.812081	0.758991
Pdss2	10.7444	0.43806	6.29867e-27	1.71003e-25	0.590472	0.478289
Tmem164	10.7354	0.307133	6.94001e-27	1.88179e-25	0.892486	0.82807
Svil	10.713	0.354689	8.84441e-27	2.39219e-25	0.735623	0.662281
Paxbp1	10.6959	0.405293	1.06329e-26	2.87234e-25	0.624819	0.521711
Crebbp	10.6779	0.296217	1.29119e-26	3.47499e-25	0.888012	0.824123
Mib1	10.6693	0.333907	1.41652e-26	3.80757e-25	0.810896	0.732456
Cd44	10.6558	0.404512	1.6386e-26	4.39905e-25	0.66364	0.567325
Dnah8	10.6427	0.613671	1.88605e-26	5.05709e-25	0.398737	0.287061
Abcb4	10.6413	1.08345	1.91474e-26	5.12766e-25	0.247006	0.13443
Ncoa7	10.6367	0.463948	2.01123e-26	5.37941e-25	0.534412	0.429167
Abi1	10.6042	0.354906	2.84747e-26	7.588e-25	0.713383	0.634211
Uhrf2	10.5932	0.336924	3.20307e-26	8.50422e-25	0.789578	0.707237
Tut4	10.5904	0.236346	3.30087e-26	8.75317e-25	0.94973	0.919518
Kif20b	10.5823	0.987894	3.59956e-26	9.53356e-25	0.263982	0.153289
Dnmt3a	10.5762	0.370162	3.84047e-26	1.01592e-24	0.679432	0.589912
Slf2	10.5749	0.41185	3.89475e-26	1.02902e-24	0.595473	0.501974
Fbxw7	10.5458	0.38257	5.31362e-26	1.40048e-24	0.664561	0.572807
Phf3	10.5439	0.309884	5.42134e-26	1.42714e-24	0.81287	0.744737
Platr25	10.5407	0.881187	5.60993e-26	1.47499e-24	0.270167	0.155921
Cul3	10.5256	0.314027	6.5811e-26	1.72824e-24	0.821687	0.751096
Nptn	10.516	0.468261	7.29143e-26	1.91245e-24	0.535992	0.434211
Epb41l2	10.4962	0.646043	8.98892e-26	2.35199e-24	0.372286	0.264474
Zfp451	10.4958	0.4509	9.03016e-26	2.35993e-24	0.535334	0.435526
Pde5a	10.4952	1.16381	9.09238e-26	2.37333e-24	0.224503	0.112719
Scaf8	10.4873	0.302731	9.87877e-26	2.57549e-24	0.825372	0.761184
Tent4b	10.4789	0.458712	1.07984e-25	2.81187e-24	0.533754	0.42807
Casp8ap2	10.4528	0.579287	1.42221e-25	3.69451e-24	0.408212	0.300439
Xpr1	10.4502	0.380351	1.46177e-25	3.79272e-24	0.675352	0.580702
Abcb7	10.4289	0.411195	1.83003e-25	4.73688e-24	0.594026	0.494737
Creb1	10.4144	0.36714	2.13158e-25	5.51083e-24	0.708383	0.632675
Mprip	10.4007	0.362481	2.46037e-25	6.35326e-24	0.681142	0.594956
Usp48	10.3743	0.386066	3.2453e-25	8.35028e-24	0.639821	0.545395
Ikzf1	10.3722	0.300072	3.31761e-25	8.52622e-24	0.855376	0.799342
Mrtfa	10.3427	0.502829	4.51422e-25	1.15467e-23	0.468877	0.359868
Eefsec	10.3294	0.463543	5.18609e-25	1.3234e-23	0.519542	0.419956
Cab39	10.3042	0.451995	6.742e-25	1.7164e-23	0.526122	0.428289
Tcf20	10.2855	0.304341	8.19509e-25	2.08144e-23	0.827609	0.763596
Hif1a	10.2701	0.598501	9.61182e-25	2.43841e-23	0.39321	0.287061
Gapvd1	10.2576	0.31241	1.09353e-24	2.76769e-23	0.775234	0.70614
St3gal3	10.2562	0.548488	1.10982e-24	2.80235e-23	0.407817	0.294737
Hnrnpd	10.2551	0.315956	1.12252e-24	2.83112e-23	0.729833	0.664693
Epc2	10.2241	0.375637	1.54737e-24	3.89357e-23	0.648506	0.561404
Hace1	10.219	0.59056	1.63059e-24	4.09824e-23	0.397816	0.291009
1810026B05Rik	10.217	0.34087	1.66437e-24	4.17828e-23	0.74444	0.66557
Thada	10.2121	0.334365	1.74969e-24	4.3823e-23	0.721937	0.656579
Slc16a10	10.1828	0.980998	2.36687e-24	5.92128e-23	0.242664	0.133114
Usp38	10.1777	0.565455	2.49434e-24	6.23298e-23	0.407422	0.302412
Grb2	10.1745	0.359935	2.57754e-24	6.43346e-23	0.680353	0.601316
Tbc1d1	10.1595	0.612005	3.00608e-24	7.49444e-23	0.371628	0.265132
Taf3	10.1579	0.428169	3.05718e-24	7.61307e-23	0.561784	0.460088
Npat	10.1564	0.479002	3.10328e-24	7.719e-23	0.490196	0.388158
Prim1	10.1494	0.955108	3.33362e-24	8.28243e-23	0.237268	0.126535
Ube2d3	10.1489	0.295004	3.35208e-24	8.31875e-23	0.808133	0.747149
Mapk8	10.1279	0.45176	4.15595e-24	1.02784e-22	0.509672	0.402851
Asxl2	10.1142	0.337325	4.77919e-24	1.17928e-22	0.757468	0.675439
Phka2	10.108	0.531857	5.09164e-24	1.25495e-22	0.422029	0.316447
Setd5	10.1052	0.269084	5.23631e-24	1.28768e-22	0.892354	0.841228
Jarid2	10.0917	0.243602	6.01171e-24	1.47501e-22	0.914726	0.884868
Dhx15	10.0865	0.281539	6.33893e-24	1.55354e-22	0.816818	0.759649
Mical3	10.0666	0.619236	7.764e-24	1.89636e-22	0.36439	0.25636
Eif2s3x	10.053	0.506787	8.91487e-24	2.17501e-22	0.43361	0.325439
Smg1	10.0454	0.265258	9.62714e-24	2.3435e-22	0.893802	0.839254
Fbxw11	10.024	0.394666	1.19553e-23	2.90372e-22	0.603895	0.512719
Trim33	10.0114	0.348616	1.35753e-23	3.2898e-22	0.689828	0.599781
Ipo5	10.0059	0.515934	1.43562e-23	3.4724e-22	0.442953	0.347807
Braf	9.99433	0.341467	1.61376e-23	3.88036e-22	0.751941	0.669956
Hspa8	9.98396	0.262166	1.79174e-23	4.29403e-22	0.858929	0.822368
Pafah1b1	9.97812	0.273385	1.90039e-23	4.54436e-22	0.862087	0.805921
Naa15	9.93878	0.313923	2.82252e-23	6.73458e-22	0.749309	0.678289
Fchsd2	9.92354	0.204009	3.2889e-23	7.83011e-22	0.952889	0.937719
Stag2	9.91975	0.248501	3.41608e-23	8.12397e-22	0.881695	0.842763
Umad1	9.90787	0.50383	3.84776e-23	9.14053e-22	0.465851	0.36557
Phf21a	9.90057	0.231043	4.13916e-23	9.82199e-22	0.929859	0.903509
Ubr2	9.89779	0.334571	4.25561e-23	1.00763e-21	0.709699	0.627851
Mdn1	9.89554	0.35976	4.35272e-23	1.02949e-21	0.667851	0.586184
Rybp	9.89268	0.527074	4.4787e-23	1.05814e-21	0.43282	0.331798
Kat6a	9.87901	0.311665	5.13396e-23	1.21163e-21	0.730622	0.658553
Fam168a	9.87653	0.399796	5.26252e-23	1.24061e-21	0.588893	0.49693
Fam120a	9.87482	0.316843	5.35307e-23	1.25922e-21	0.760495	0.680921
Atp1b3	9.87076	0.601812	5.57416e-23	1.30981e-21	0.36189	0.259211
Scaf4	9.8659	0.37936	5.85062e-23	1.37328e-21	0.596131	0.507018
Blm	9.84796	0.761958	6.9949e-23	1.63832e-21	0.302408	0.200658
Gnb4	9.84104	0.797455	7.4935e-23	1.75131e-21	0.287801	0.183553
Fbxo11	9.83138	0.35297	8.24788e-23	1.92347e-21	0.711541	0.623246
Stk3	9.83016	0.314568	8.3488e-23	1.94491e-21	0.800368	0.725
Sppl3	9.8294	0.316908	8.41164e-23	1.95744e-21	0.733386	0.661623
Rfwd3	9.81685	0.716525	9.52759e-23	2.21001e-21	0.29346	0.186404
Sms	9.81175	0.538708	1.00219e-22	2.32218e-21	0.3965	0.287719
Sltm	9.8082	0.264524	1.03801e-22	2.40261e-21	0.874326	0.817982
Cul1	9.79726	0.320117	1.15684e-22	2.6748e-21	0.749836	0.670395
Etaa1	9.76362	0.881247	1.61287e-22	3.70657e-21	0.248454	0.142763
Neto2	9.75817	0.922485	1.70194e-22	3.906e-21	0.243585	0.138816
Tnks	9.72167	0.310882	2.43744e-22	5.54696e-21	0.766022	0.6875
Zfp280d	9.7079	0.296265	2.79036e-22	6.34346e-21	0.78734	0.725
Cdk17	9.70079	0.238594	2.99178e-22	6.78712e-21	0.946835	0.913816
Yeats2	9.68821	0.403114	3.3839e-22	7.66865e-21	0.560863	0.462939
Erc1	9.68269	0.409313	3.57176e-22	8.08591e-21	0.557573	0.471272
Atm	9.66181	0.376088	4.38067e-22	9.87589e-21	0.621003	0.531579
Brd4	9.66027	0.298534	4.44713e-22	1.00153e-20	0.816423	0.738377
Cep128	9.65117	0.5308	4.85987e-22	1.09334e-20	0.475589	0.397588
Ldlr	9.64995	1.08244	4.91814e-22	1.10531e-20	0.218318	0.11557
Senp6	9.6383	0.253472	5.50945e-22	1.23436e-20	0.926964	0.874561
4932438A13Rik	9.63775	0.280977	5.53902e-22	1.2397e-20	0.874589	0.807018
Pibf1	9.62645	0.381247	6.18257e-22	1.38088e-20	0.616265	0.519298
Zzz3	9.62536	0.321579	6.24888e-22	1.39425e-20	0.723648	0.645833
Ppp6r3	9.61374	0.29613	6.99639e-22	1.55783e-20	0.774312	0.700219
Dna2	9.60475	0.839937	7.63442e-22	1.69815e-20	0.249507	0.144737
Phip	9.60454	0.261622	7.65025e-22	1.69993e-20	0.924727	0.881579
Uvrag	9.586	0.329108	9.15702e-22	2.03265e-20	0.713383	0.627632
Shoc2	9.58282	0.419084	9.44353e-22	2.09391e-20	0.525859	0.433772
Git2	9.58272	0.332028	9.45232e-22	2.09391e-20	0.736413	0.653289
Usp9x	9.57398	0.27125	1.02873e-21	2.27422e-20	0.89946	0.846053
Tipin	9.57103	0.801397	1.05847e-21	2.33758e-20	0.266351	0.163816
Lin52	9.56423	0.555224	1.13039e-21	2.49389e-20	0.38255	0.279825
Stt3b	9.55908	0.356912	1.18807e-21	2.61848e-20	0.617186	0.54057
Ankrd33b	9.55897	0.954594	1.18939e-21	2.61872e-20	0.229899	0.125658
Ube3c	9.54691	0.322522	1.33618e-21	2.93594e-20	0.730754	0.653947
Fnip1	9.5436	0.309491	1.37956e-21	3.02818e-20	0.784709	0.708114
Rin3	9.53705	0.478076	1.46955e-21	3.22245e-20	0.444137	0.344737
Pias2	9.535	0.36298	1.49887e-21	3.28341e-20	0.630346	0.54057
Numb	9.52606	0.447777	1.6337e-21	3.57154e-20	0.484143	0.389035
Rab27b	9.49781	0.559899	2.14359e-21	4.66743e-20	0.443874	0.359868
Gramd1b	9.48699	0.503503	2.37792e-21	5.16728e-20	0.412159	0.310088
Top1	9.48525	0.25891	2.41805e-21	5.24921e-20	0.883537	0.838158
Wasf2	9.48083	0.34746	2.52274e-21	5.46552e-20	0.682458	0.589693
Zfx	9.47082	0.378182	2.77644e-21	6.00316e-20	0.58034	0.486404
Chek2	9.46344	0.71527	2.97973e-21	6.43627e-20	0.285301	0.182018
Vrk1	9.4592	0.499046	3.10321e-21	6.69631e-20	0.414528	0.314912
Zfp592	9.45065	0.537554	3.36736e-21	7.25908e-20	0.381761	0.279386
Rock1	9.44743	0.242589	3.47239e-21	7.47806e-20	0.906961	0.865351
F2r	9.44505	0.83185	3.55231e-21	7.64258e-20	0.26793	0.168202
Rtf1	9.43709	0.376068	3.8327e-21	8.22133e-20	0.586919	0.498246
Ss18	9.42888	0.322977	4.14475e-21	8.87313e-20	0.685222	0.604386
Mark2	9.42695	0.351686	4.22178e-21	9.02911e-20	0.627714	0.533114
Depdc5	9.42052	0.47593	4.48876e-21	9.59062e-20	0.437952	0.338377
Esyt2	9.41868	0.296991	4.56781e-21	9.74991e-20	0.791025	0.723904
Heatr1	9.41524	0.595286	4.72022e-21	1.00554e-19	0.339518	0.237719
Mad1l1	9.41409	0.580988	4.77181e-21	1.01553e-19	0.355573	0.255263
Ppp1cb	9.40729	0.30636	5.0907e-21	1.08234e-19	0.740887	0.676535
Cdv3	9.40704	0.465002	5.10312e-21	1.08391e-19	0.455849	0.360965
Slc16a7	9.40628	0.786217	5.14003e-21	1.09068e-19	0.270957	0.170614
Hdac8	9.40006	0.310645	5.45328e-21	1.15602e-19	0.782077	0.70943
Txndc11	9.39531	0.544218	5.70473e-21	1.20814e-19	0.379129	0.274123
Tec	9.38293	0.598036	6.41656e-21	1.35757e-19	0.348993	0.248684
Dut	9.3773	0.5173	6.76868e-21	1.43067e-19	0.377023	0.275
Gbf1	9.3667	0.425935	7.48342e-21	1.5802e-19	0.511646	0.417325
Tmem131	9.35431	0.369392	8.41509e-21	1.7752e-19	0.596131	0.5125
Ccdc88c	9.35219	0.769588	8.58498e-21	1.80928e-19	0.273062	0.173246
Haus6	9.34063	0.582988	9.576e-21	2.01421e-19	0.347414	0.246491
Nup214	9.32241	0.453342	1.13726e-20	2.38516e-19	0.447296	0.348246
Dgcr8	9.31447	0.554678	1.22563e-20	2.568e-19	0.374786	0.279386
Bmpr2	9.31424	0.342585	1.22834e-20	2.5712e-19	0.680221	0.614474
Rffl	9.30955	0.470321	1.28378e-20	2.68208e-19	0.460324	0.365789
Chd1	9.30843	0.31852	1.2973e-20	2.7051e-19	0.740887	0.663816
Ylpm1	9.30074	0.300179	1.39476e-20	2.90553e-19	0.767996	0.691667
Ube2e3	9.29738	0.366999	1.43945e-20	2.99575e-19	0.634952	0.555921
Ywhag	9.29592	0.462959	1.45942e-20	3.03438e-19	0.441374	0.343202
Rbm15	9.29252	0.50521	1.5068e-20	3.1228e-19	0.396631	0.297588
Rasgrp2	9.2925	0.697847	1.5071e-20	3.1228e-19	0.282669	0.180263
Pten	9.29246	0.238666	1.50771e-20	3.1228e-19	0.890775	0.853289
Ankrd26	9.28452	0.556578	1.62431e-20	3.3611e-19	0.353994	0.251096
Tyms	9.27538	0.871106	1.76978e-20	3.65862e-19	0.230425	0.128509
Ctcf	9.27318	0.334406	1.8068e-20	3.72942e-19	0.638505	0.563158
Cdc27	9.27314	0.398081	1.80747e-20	3.72942e-19	0.545598	0.448904
Vps13a	9.26654	0.246468	1.92278e-20	3.96356e-19	0.886038	0.84057
Hira	9.26171	0.400754	2.01179e-20	4.14309e-19	0.523753	0.424561
Adnp	9.26072	0.3271	2.03058e-20	4.17782e-19	0.663772	0.583333
Ankhd1	9.2527	0.247287	2.18899e-20	4.49947e-19	0.869457	0.822588
Dnajc5	9.24877	0.404267	2.27087e-20	4.65894e-19	0.507698	0.416447
Nup205	9.23772	0.45615	2.51794e-20	5.15606e-19	0.446506	0.346272
Mtpn	9.22164	0.456179	2.92596e-20	5.98028e-19	0.445717	0.351096
Klf12	9.19737	0.358693	3.66828e-20	7.48335e-19	0.65706	0.596272
Ago2	9.18754	0.326529	4.01919e-20	8.1915e-19	0.655349	0.573684
Srsf11	9.17658	0.235629	4.44996e-20	9.04393e-19	0.870246	0.829167
Mbnl3	9.17144	0.510372	4.66757e-20	9.4773e-19	0.415844	0.319956
Lrpprc	9.1583	0.401587	5.27197e-20	1.06945e-18	0.5202	0.422588
Psmd14	9.15783	0.357122	5.29496e-20	1.07311e-18	0.617713	0.535526
Cdc25a	9.15008	0.919386	5.68888e-20	1.15079e-18	0.223319	0.124781
Dcaf10	9.14365	0.565416	6.03798e-20	1.22027e-18	0.354126	0.255044
Akt3	9.13717	0.181831	6.41093e-20	1.29323e-18	0.963285	0.951096
Foxj3	9.13028	0.416707	6.83218e-20	1.37692e-18	0.49138	0.397807
Dnaja1	9.1297	0.329064	6.86916e-20	1.38309e-18	0.641663	0.557895
Trim44	9.12755	0.302449	7.00662e-20	1.40946e-18	0.721542	0.651535
Zfp207	9.11586	0.253057	7.80518e-20	1.56864e-18	0.856692	0.799561
Prrc2c	9.11082	0.17784	8.17629e-20	1.6417e-18	0.967627	0.946711
Zfhx3	9.10094	0.399543	8.95487e-20	1.79304e-18	0.538624	0.448904
Setx	9.09451	0.338316	9.50095e-20	1.90063e-18	0.650612	0.559649
Ubr5	9.09184	0.296299	9.73756e-20	1.94616e-18	0.764574	0.688816
Hbs1l	9.09005	0.418514	9.89926e-20	1.97666e-18	0.482958	0.386842
Mcm4	9.07954	0.651231	1.09037e-19	2.17321e-18	0.289775	0.188596
Camta1	9.07931	0.414922	1.09261e-19	2.17569e-18	0.490854	0.398904
Nsd3	9.07772	0.261941	1.10878e-19	2.20584e-18	0.838005	0.775439
Vrk2	9.07168	0.432683	1.17196e-19	2.32941e-18	0.468877	0.375219
Brwd1	9.07027	0.337928	1.18721e-19	2.35756e-18	0.647059	0.552193
Hat1	9.06964	0.463871	1.19412e-19	2.36911e-18	0.439795	0.351096
Tsc22d2	9.06652	0.403589	1.22883e-19	2.43573e-18	0.706409	0.634868
Ric8b	9.05381	0.450586	1.38061e-19	2.73159e-18	0.438347	0.341667
Zgrf1	9.04827	0.65921	1.4525e-19	2.87121e-18	0.298329	0.200877
Acap2	9.04196	0.3808	1.53887e-19	3.03916e-18	0.542966	0.449342
Msantd2	9.04151	0.44522	1.54527e-19	3.04902e-18	0.448085	0.348684
Nxn	9.03082	0.4492	1.70394e-19	3.35904e-18	0.451244	0.354825
Herc4	9.01472	0.307064	1.97369e-19	3.88375e-18	0.715357	0.64057
Slc7a1	9.01086	0.568776	2.04454e-19	4.01951e-18	0.358731	0.262281
Tasp1	9.00855	0.385212	2.08792e-19	4.10107e-18	0.535202	0.439474
Orc4	9.00789	0.353392	2.10056e-19	4.12215e-18	0.583761	0.496053
Mob1b	9.00723	0.460368	2.11337e-19	4.14354e-18	0.449928	0.366228
Ccar1	8.98761	0.285581	2.52659e-19	4.94923e-18	0.743914	0.673465
Desi2	8.98376	0.427803	2.61663e-19	5.11174e-18	0.475589	0.380263
Tmem245	8.98183	0.350363	2.66312e-19	5.19788e-18	0.609685	0.51864
Galnt1	8.98042	0.323668	2.69731e-19	5.25988e-18	0.670878	0.607018
Pwwp2a	8.97959	0.416132	2.7178e-19	5.29506e-18	0.500461	0.411404
Abcc1	8.96753	0.309278	3.03242e-19	5.89743e-18	0.668377	0.595395
Ncapg2	8.96657	0.9144	3.0589e-19	5.94359e-18	0.216871	0.119079
Mob3b	8.96598	0.715314	3.07539e-19	5.97028e-18	0.278589	0.18136
Togaram1	8.96348	0.393434	3.14603e-19	6.10195e-18	0.509804	0.41864
Vkorc1l1	8.95103	0.387309	3.52179e-19	6.81725e-18	0.540203	0.457456
Brca2	8.94387	0.592733	3.7577e-19	7.26231e-18	0.332149	0.236842
Tex2	8.94055	0.427341	3.87231e-19	7.47049e-18	0.465719	0.374342
Pold3	8.93236	0.543255	4.17025e-19	8.03097e-18	0.354915	0.25943
Atg16l1	8.92696	0.468917	4.37877e-19	8.42504e-18	0.395842	0.296272
Cep85	8.92216	0.70871	4.57272e-19	8.78262e-18	0.278063	0.182456
Naa50	8.91412	0.435911	4.91694e-19	9.43538e-18	0.456113	0.364035
Mtmr3	8.90638	0.255786	5.27238e-19	1.00906e-17	0.877615	0.818421
Gucy1a1	8.90121	0.59481	5.52408e-19	1.0563e-17	0.335834	0.244079
Fancm	8.89713	0.840959	5.73089e-19	1.09488e-17	0.22753	0.129167
Msra	8.89664	0.358968	5.75629e-19	1.09877e-17	0.599158	0.515789
Col4a3bp	8.8944	0.297936	5.87337e-19	1.12013e-17	0.722858	0.650219
Hist1h2bc	8.88311	0.643314	6.50156e-19	1.23775e-17	0.328333	0.233114
Gna13	8.87773	0.438606	6.82355e-19	1.29791e-17	0.456639	0.364254
Gmps	8.86933	0.404799	7.35838e-19	1.39841e-17	0.500197	0.407895
Wdr76	8.85573	0.696152	8.31361e-19	1.57857e-17	0.268325	0.171491
Snx25	8.85057	0.653144	8.70719e-19	1.65041e-17	0.304251	0.210307
Ppp3cb	8.83886	0.303605	9.66972e-19	1.82805e-17	0.717594	0.640132
Rmnd5a	8.8357	0.370675	9.94697e-19	1.87882e-17	0.55231	0.461184
Rfc1	8.82929	0.346788	1.05348e-18	1.98812e-17	0.587841	0.501096
Mapkap1	8.8251	0.364272	1.09362e-18	2.06028e-17	0.560732	0.472807
Clasp2	8.82208	0.296618	1.1235e-18	2.11474e-17	0.756152	0.679167
Gm12940	8.82114	0.726093	1.133e-18	2.13076e-17	0.263193	0.167763
Nrip1	8.818	0.261763	1.16519e-18	2.18941e-17	0.846559	0.795175
Slbp	8.81194	0.633769	1.23004e-18	2.30725e-17	0.288459	0.189912
Tnpo3	8.81077	0.298951	1.24287e-18	2.32931e-17	0.696802	0.620833
Cask	8.80595	0.493475	1.29752e-18	2.42962e-17	0.406501	0.317763
Kif16b	8.80414	0.333792	1.31865e-18	2.46706e-17	0.611001	0.525877
Cox16	8.78341	0.328615	1.58587e-18	2.96443e-17	0.689038	0.623684
Adamts6	8.78069	0.378021	1.62472e-18	3.03444e-17	0.572707	0.490351
Col4a2	8.77386	0.664925	1.72638e-18	3.22153e-17	0.289512	0.194079
Capza1	8.7723	0.350713	1.75049e-18	3.26371e-17	0.573628	0.49057
Anp32b	8.76173	0.290526	1.92279e-18	3.57615e-17	0.683248	0.625877
Lrp6	8.76172	0.338114	1.92302e-18	3.57615e-17	0.621924	0.534211
Pnn	8.74654	0.378478	2.19988e-18	4.08751e-17	0.510199	0.420175
Trmt11	8.73933	0.538151	2.34506e-18	4.34981e-17	0.345967	0.249123
Bcr	8.72758	0.449743	2.60187e-18	4.8179e-17	0.419792	0.329825
Smad4	8.71353	0.335387	2.94553e-18	5.4496e-17	0.60508	0.515789
Jmjd1c	8.70788	0.258253	3.09612e-18	5.71357e-17	0.93815	0.893202
Hipk2	8.70609	0.306726	3.14539e-18	5.79956e-17	0.702592	0.644737
Patz1	8.70127	0.399356	3.28182e-18	6.04083e-17	0.472694	0.378947
Erp44	8.69672	0.449587	3.41604e-18	6.27191e-17	0.412949	0.316886
Hnrnph1	8.69507	0.201423	3.46602e-18	6.35828e-17	0.920516	0.888816
Stim2	8.67414	0.538341	4.16671e-18	7.6243e-17	0.352283	0.25943
Kcmf1	8.67308	0.321833	4.20587e-18	7.68946e-17	0.638637	0.557018
Abcc4	8.66978	0.361544	4.32969e-18	7.90251e-17	0.551915	0.464912
Zfp131	8.65762	0.503873	4.81706e-18	8.77726e-17	0.364653	0.270614
Parg	8.65551	0.355058	4.90693e-18	8.9335e-17	0.557442	0.464035
Ppig	8.64821	0.309319	5.23141e-18	9.51624e-17	0.668904	0.586842
Prpf38b	8.64795	0.331584	5.24316e-18	9.52962e-17	0.597052	0.508553
Shank3	8.64158	0.318267	5.54406e-18	1.00681e-16	0.659955	0.576316
Sos1	8.62567	0.318211	6.37157e-18	1.15418e-16	0.667588	0.595614
Arl6ip6	8.62502	0.644166	6.40792e-18	1.1598e-16	0.292144	0.200219
Epc1	8.61739	0.329023	6.84991e-18	1.23876e-16	0.625082	0.542105
Rapgef2	8.61443	0.293218	7.02883e-18	1.27005e-16	0.743914	0.667763
Gypc	8.60678	0.530096	7.51427e-18	1.35664e-16	0.350572	0.25614
Mdfic	8.59336	0.473052	8.44648e-18	1.51861e-16	0.417687	0.331798
Cdca7l	8.59111	0.462295	8.61351e-18	1.54608e-16	0.396236	0.306798
Tor1aip2	8.58945	0.432368	8.73864e-18	1.56724e-16	0.446506	0.362939
Paxip1	8.58271	0.757161	9.26658e-18	1.66055e-16	0.24648	0.154386
Hist1h1e	8.58218	0.380291	9.30903e-18	1.66678e-16	0.465193	0.370175
Slk	8.57991	0.292274	9.49464e-18	1.69861e-16	0.688906	0.61886
Galnt10	8.57817	0.716136	9.63932e-18	1.72307e-16	0.26135	0.168421
Zfc3h1	8.57707	0.297537	9.73186e-18	1.73818e-16	0.712594	0.626974
Eif4e	8.57301	0.373921	1.00812e-17	1.7976e-16	0.524148	0.437939
Med27	8.57056	0.586353	1.02979e-17	1.83474e-16	0.315963	0.225439
Hspa4l	8.55016	0.444131	1.22913e-17	2.18092e-16	0.422819	0.336184
Vim	8.54938	0.502257	1.23754e-17	2.19405e-16	0.374128	0.285088
Kcnk5	8.54564	0.639581	1.27823e-17	2.26434e-16	0.300566	0.210965
Golga4	8.54078	0.307533	1.33318e-17	2.35783e-16	0.633241	0.548246
Rad23b	8.52659	0.331092	1.50724e-17	2.65915e-16	0.591394	0.505482
Rasa1	8.52518	0.279138	1.52577e-17	2.68965e-16	0.757731	0.6875
Susd6	8.52312	0.325916	1.55309e-17	2.73559e-16	0.64548	0.558553
Pde7a	8.52148	0.353193	1.57533e-17	2.77251e-16	0.574681	0.489693
Scai	8.51624	0.284765	1.64817e-17	2.89834e-16	0.769443	0.699342
Elovl5	8.50916	0.703775	1.752e-17	3.07843e-16	0.255692	0.163158
St7l	8.50236	0.384722	1.85779e-17	3.25903e-16	0.505066	0.420175
Cdca7	8.50169	0.536565	1.86859e-17	3.27532e-16	0.325964	0.233772
Mcm3	8.49724	0.529296	1.94157e-17	3.4005e-16	0.329649	0.235965
Pitpnm2	8.49527	0.664236	1.97473e-17	3.45577e-16	0.271878	0.179386
Calm1	8.49255	0.284135	2.02154e-17	3.53484e-16	0.673246	0.616447
Bora	8.48497	0.571218	2.15768e-17	3.76985e-16	0.330833	0.241447
Klf8	8.48281	0.487632	2.19826e-17	3.83765e-16	0.404132	0.317763
Pole	8.48233	0.802438	2.20725e-17	3.84715e-16	0.225556	0.132895
Dock2	8.47989	0.188771	2.25401e-17	3.9255e-16	0.989341	0.979386
Larp4	8.47148	0.303857	2.42289e-17	4.20609e-16	0.666798	0.59057
Rbm6	8.46978	0.221508	2.45851e-17	4.2645e-16	0.869588	0.827632
Atr	8.46909	0.343943	2.47314e-17	4.28645e-16	0.573497	0.489035
Tbc1d31	8.4683	0.659771	2.49008e-17	4.31235e-16	0.270957	0.177851
Gon4l	8.45622	0.338503	2.76185e-17	4.77537e-16	0.57047	0.484211
Rapgef1	8.45605	0.357453	2.76589e-17	4.77855e-16	0.544282	0.457237
Zfp367	8.45388	0.803399	2.81773e-17	4.86036e-16	0.222398	0.129605
Zcchc8	8.45369	0.514521	2.82244e-17	4.86461e-16	0.350967	0.259211
Ppfia1	8.44554	0.43484	3.02633e-17	5.21188e-16	0.434136	0.351974
Rhot1	8.44498	0.391025	3.04102e-17	5.23302e-16	0.474536	0.386184
Gm11944	8.44352	0.413282	3.07925e-17	5.2904e-16	0.441374	0.350219
Ammecr1l	8.44243	0.525256	3.108e-17	5.33557e-16	0.351099	0.2625
Dlst	8.44016	0.523941	3.16905e-17	5.43176e-16	0.338334	0.246053
Gatad2b	8.43997	0.311701	3.17419e-17	5.43627e-16	0.664561	0.580263
2024-03-03	8.42429	0.371566	3.62949e-17	6.20134e-16	0.566259	0.489693
Bckdhb	8.41942	0.405637	3.78365e-17	6.45455e-16	0.472167	0.389474
Helz	8.3955	0.285881	4.63904e-17	7.88274e-16	0.715489	0.636404
Ube2d2a	8.37722	0.30093	5.41914e-17	9.19386e-16	0.663114	0.593421
Ctdspl2	8.3728	0.332549	5.62671e-17	9.53855e-16	0.580866	0.503728
Dapk1	8.36111	0.488489	6.21302e-17	1.05078e-15	0.374918	0.285526
8030462N17Rik	8.35756	0.377497	6.40274e-17	1.08202e-15	0.491775	0.404386
Chordc1	8.34573	0.411109	7.0773e-17	1.19416e-15	0.440716	0.35
Afap1l1	8.34496	0.352231	7.12379e-17	1.20107e-15	0.577313	0.501096
Lockd	8.33404	0.77008	7.81303e-17	1.3142e-15	0.243058	0.152851
Sdccag8	8.33141	0.349769	7.9883e-17	1.34264e-15	0.540729	0.45307
5530601H04Rik	8.32872	0.501559	8.17223e-17	1.37143e-15	0.355573	0.267325
Cdk8	8.32827	0.265818	8.20341e-17	1.3756e-15	0.81616	0.763816
Tet1	8.32591	0.350989	8.36825e-17	1.40215e-15	0.539545	0.456798
Xpo6	8.31929	0.350096	8.84949e-17	1.48164e-15	0.534939	0.444737
Snx27	8.31731	0.378996	8.99812e-17	1.50536e-15	0.474405	0.387061
Slc38a1	8.3095	0.305804	9.6103e-17	1.60654e-15	0.676668	0.602193
Mef2c	8.29856	0.195714	1.0538e-16	1.7589e-15	0.9571	0.94693
Tlk1	8.29569	0.287205	1.07954e-16	1.80048e-15	0.698645	0.634649
Cramp1l	8.29145	0.398251	1.11873e-16	1.86441e-15	0.463745	0.376535
Tnfrsf21	8.289	0.460948	1.14206e-16	1.90183e-15	0.389657	0.301316
Jpx	8.27921	0.364131	1.23992e-16	2.06319e-15	0.499276	0.406579
Tlk2	8.26687	0.286043	1.37525e-16	2.28663e-15	0.712594	0.633553
Rbm27	8.26347	0.348153	1.41491e-16	2.34896e-15	0.53336	0.444079
Cpq	8.26308	0.220253	1.41963e-16	2.355e-15	0.921042	0.887939
Pard3b	8.25857	0.146949	1.47426e-16	2.44189e-15	0.960258	0.955263
Kras	8.24758	0.389566	1.61633e-16	2.67516e-15	0.471904	0.387939
Pdpk1	8.2386	0.349474	1.74238e-16	2.88158e-15	0.537308	0.453289
Stmn1	8.23352	0.302148	1.81793e-16	3.00422e-15	0.605211	0.536623
Kdm2a	8.22805	0.275847	1.90287e-16	3.14221e-15	0.758784	0.682237
Mcm2	8.21706	0.800021	2.08546e-16	3.43848e-15	0.219108	0.129605
Cdc73	8.21582	0.26744	2.10724e-16	3.47173e-15	0.74194	0.673684
Wasl	8.20495	0.353362	2.30683e-16	3.79191e-15	0.523095	0.43443
Atp6v1h	8.20467	0.372951	2.31216e-16	3.7978e-15	0.50125	0.413158
Strn3	8.20293	0.226431	2.34593e-16	3.85035e-15	0.934465	0.888596
Gna15	8.20268	0.789102	2.35078e-16	3.85539e-15	0.223187	0.134211
Foxk2	8.19576	0.499678	2.49009e-16	4.08078e-15	0.360969	0.273026
Heatr5a	8.19548	0.27067	2.49607e-16	4.08747e-15	0.841558	0.768421
Nrd1	8.19053	0.320701	2.60078e-16	4.25573e-15	0.553889	0.471272
Ctif	8.18743	0.549357	2.66858e-16	4.36339e-15	0.318858	0.232456
Runx3	8.18514	0.700067	2.71981e-16	4.44379e-15	0.267272	0.182237
Hdac4	8.17826	0.367334	2.87962e-16	4.69782e-15	0.481379	0.394079
Ep400	8.17167	0.264422	3.04148e-16	4.95441e-15	0.727596	0.663377
Kat6b	8.15497	0.310839	3.49267e-16	5.68084e-15	0.658113	0.575877
Ldlrad3	8.15133	0.475354	3.59951e-16	5.85021e-15	0.372286	0.288158
Ttc27	8.14621	0.379098	3.75508e-16	6.09392e-15	0.467825	0.380263
H13	8.13854	0.312715	4.0006e-16	6.48751e-15	0.603237	0.522368
Azin1	8.13262	0.468715	4.20119e-16	6.80768e-15	0.390183	0.307018
Peli1	8.123	0.276283	4.54806e-16	7.35326e-15	0.739966	0.671491
Rap1b	8.11932	0.289616	4.68787e-16	7.57366e-15	0.799184	0.769737
Psip1	8.11826	0.326944	4.72896e-16	7.63435e-15	0.564416	0.484649
Pank2	8.1107	0.36888	5.03267e-16	8.1186e-15	0.489801	0.40614
Slain2	8.09778	0.442992	5.59698e-16	8.98212e-15	0.395973	0.30943
Xpo7	8.09757	0.257178	5.60668e-16	8.99103e-15	0.772075	0.709211
Tek	8.09337	0.439615	5.80377e-16	9.29332e-15	0.397947	0.311404
Uhrf1bp1l	8.08115	0.347755	6.4158e-16	1.02658e-14	0.53178	0.453509
Tfdp2	8.08016	0.300397	6.4681e-16	1.03418e-14	0.649428	0.574123
Cdc123	8.07385	0.389843	6.81164e-16	1.0875e-14	0.453481	0.371711
Adgrl1	8.06861	0.717579	7.11027e-16	1.13434e-14	0.243453	0.15614
Rbm26	8.06349	0.220344	7.41465e-16	1.17943e-14	0.882353	0.832675
Specc1	8.05411	0.708343	8.0062e-16	1.27166e-14	0.25635	0.171053
Lsm14a	8.05385	0.341417	8.02281e-16	1.27336e-14	0.517173	0.431798
Ncapd2	8.04745	0.83928	8.4538e-16	1.34079e-14	0.203974	0.116009
Ankib1	8.04387	0.253028	8.70447e-16	1.37954e-14	0.802342	0.742544
Rasa3	8.04288	0.32408	8.7753e-16	1.38974e-14	0.573628	0.498246
Abce1	8.03316	0.34774	9.4996e-16	1.50335e-14	0.511646	0.430921
Asap2	8.02786	0.542961	9.91851e-16	1.5685e-14	0.3182	0.232237
Paip1	8.02267	0.407965	1.03473e-15	1.63511e-14	0.423082	0.335965
Ube2g1	8.01922	0.290059	1.06418e-15	1.68043e-14	0.675615	0.605263
Ano6	8.01548	0.297975	1.09706e-15	1.73108e-14	0.62653	0.555482
Zc3h12c	8.00529	0.517731	1.19189e-15	1.87935e-14	0.327148	0.240789
Trim37	8.00313	0.366967	1.213e-15	1.90986e-14	0.491644	0.407456
Gpbp1l1	7.9967	0.306303	1.27798e-15	2.01071e-14	0.595473	0.522368
Cnot6	7.97704	0.285958	1.49887e-15	2.34972e-14	0.66035	0.587939
Strn	7.97379	0.397487	1.53884e-15	2.41063e-14	0.441505	0.358553
Dpy19l1	7.97056	0.510079	1.57962e-15	2.47272e-14	0.343071	0.259211
Trappc8	7.97011	0.330189	1.58539e-15	2.47997e-14	0.539808	0.457018
Kpna4	7.96792	0.242972	1.61371e-15	2.52244e-14	0.78563	0.730482
Zbtb16	7.96723	0.615576	1.62265e-15	2.53459e-14	0.283722	0.198026
Klhdc10	7.9629	0.352392	1.68056e-15	2.62315e-14	0.508751	0.427632
Rbm33	7.94763	0.279677	1.90117e-15	2.9611e-14	0.711409	0.633991
U2surp	7.94669	0.255383	1.91568e-15	2.98155e-14	0.743256	0.682675
Lrp1b	7.9334	0.382776	2.13226e-15	3.31625e-14	0.392157	0.292982
Dip2b	7.9328	0.308368	2.14264e-15	3.32762e-14	0.617976	0.543202
Arid4a	7.92953	0.276377	2.1997e-15	3.41379e-14	0.739176	0.663158
Dis3l2	7.91915	0.268593	2.39147e-15	3.70875e-14	0.713515	0.649342
Rangap1	7.91407	0.570101	2.49111e-15	3.85775e-14	0.29017	0.203947
Mcm9	7.91213	0.360846	2.53019e-15	3.90989e-14	0.499013	0.416886
Ppp4r1	7.91128	0.401331	2.54756e-15	3.93111e-14	0.412291	0.325658
Cep295	7.91005	0.400676	2.57291e-15	3.96731e-14	0.426898	0.344079
Irf2bp2	7.90996	0.42329	2.57468e-15	3.96731e-14	0.397552	0.311184
Cspp1	7.90848	0.318106	2.60559e-15	4.0121e-14	0.601921	0.526096
Bptf	7.89893	0.233756	2.81317e-15	4.32557e-14	0.844848	0.784211
Foxn2	7.89374	0.565249	2.93253e-15	4.50271e-14	0.295434	0.208991
Prkcq	7.87983	0.306075	3.27836e-15	5.03015e-14	0.613239	0.540789
Zdhhc14	7.87817	0.738691	3.32205e-15	5.09358e-14	0.237794	0.15307
Grb10	7.86231	0.316809	3.771e-15	5.76562e-14	0.624951	0.564912
Traf3	7.85891	0.362432	3.875e-15	5.92044e-14	0.491249	0.408114
Tent2	7.85425	0.275795	4.0216e-15	6.13578e-14	0.669299	0.59693
Ppp2r2a	7.8444	0.264093	4.35021e-15	6.63247e-14	0.717989	0.646272
Abi2	7.84391	0.339694	4.36736e-15	6.65392e-14	0.531912	0.451096
Lin54	7.8375	0.651193	4.59608e-15	6.99256e-14	0.251217	0.166009
Maco1	7.83702	0.329467	4.61349e-15	7.01412e-14	0.542308	0.464254
Xndc1	7.83602	0.57651	4.65058e-15	7.06556e-14	0.279116	0.191886
Pcnx	7.83491	0.355157	4.69165e-15	7.12296e-14	0.48967	0.404386
Ipo8	7.82926	0.39488	4.90762e-15	7.44042e-14	0.414397	0.328509
Pcgf5	7.80808	0.255143	5.80639e-15	8.7846e-14	0.826161	0.763596
Ehmt1	7.80357	0.248129	6.01791e-15	9.08558e-14	0.7576	0.692763
Axin1	7.80228	0.426364	6.07996e-15	9.17287e-14	0.37676	0.290789
Ncoa6	7.78624	0.351572	6.90335e-15	1.03934e-13	0.494012	0.40943
Hectd4	7.77169	0.314878	7.74484e-15	1.16361e-13	0.54573	0.475
Ola1	7.76042	0.353804	8.4652e-15	1.27007e-13	0.485459	0.413158
Ppip5k2	7.75984	0.30931	8.5034e-15	1.27492e-13	0.574549	0.501535
Tfdp1	7.75758	0.439727	8.65681e-15	1.29523e-13	0.37018	0.283553
Slc7a6	7.75237	0.500046	9.01931e-15	1.34854e-13	0.328333	0.246272
Srbd1	7.72462	0.338123	1.1219e-14	1.67051e-13	0.503224	0.423246
Apc	7.72053	0.276235	1.15848e-14	1.72379e-13	0.708646	0.632237
Cep290	7.70963	0.437512	1.26184e-14	1.8763e-13	0.366496	0.280263
Asxl1	7.70347	0.268591	1.32419e-14	1.96767e-13	0.695091	0.631579
Ncor1	7.70312	0.174817	1.32785e-14	1.97175e-13	0.95381	0.928947
Ppm1b	7.70198	0.316351	1.33977e-14	1.98809e-13	0.548625	0.473246
Fbxo7	7.69799	0.47603	1.3822e-14	2.04965e-13	0.338729	0.25636
Rbm4	7.6977	0.441906	1.38535e-14	2.05291e-13	0.369654	0.289474
Arhgap39	7.68713	0.589242	1.50475e-14	2.2268e-13	0.282406	0.200439
Spire1	7.68684	0.5803	1.50817e-14	2.23035e-13	0.280826	0.197807
Mcmbp	7.68504	0.371054	1.52951e-14	2.26036e-13	0.454139	0.372588
Vapa	7.68128	0.298784	1.57508e-14	2.32373e-13	0.615476	0.544298
Alg13	7.68124	0.496357	1.57561e-14	2.32373e-13	0.316489	0.232018
Pus10	7.67088	0.397312	1.70823e-14	2.5159e-13	0.419266	0.338158
AU020206	7.668	0.238724	1.74697e-14	2.56946e-13	0.755494	0.707237
Esco1	7.66364	0.391425	1.8073e-14	2.65459e-13	0.421503	0.338377
Brd1	7.66307	0.288906	1.8154e-14	2.66468e-13	0.592315	0.516228
Gm49797	7.65936	0.477723	1.8686e-14	2.73905e-13	0.336097	0.252632
Slc16a6	7.65708	0.434371	1.90208e-14	2.78625e-13	0.36439	0.28136
Jak2	7.65248	0.282758	1.97136e-14	2.88578e-13	0.633636	0.558333
Znrf2	7.64561	0.341953	2.07954e-14	3.04209e-13	0.51441	0.43443
Mbnl2	7.64364	0.206288	2.11161e-14	3.08691e-13	0.892091	0.850658
Ppwd1	7.63282	0.420268	2.29674e-14	3.35302e-13	0.39321	0.311184
Pot1b	7.62598	0.330283	2.4219e-14	3.53337e-13	0.521121	0.44386
Manba	7.62495	0.469515	2.44122e-14	3.55915e-13	0.341229	0.259211
Mon2	7.62218	0.319603	2.49429e-14	3.63408e-13	0.537439	0.457018
Zfp62	7.62135	0.398473	2.51038e-14	3.65507e-13	0.413607	0.328728
Med1	7.61128	0.35617	2.71403e-14	3.94627e-13	0.460719	0.376316
2610037D02Rik	7.61093	0.377824	2.72138e-14	3.9543e-13	0.440453	0.359649
Ppp2ca	7.60453	0.272557	2.85934e-14	4.15198e-13	0.661798	0.591447
Snrnp48	7.598	0.364347	3.00745e-14	4.35829e-13	0.43611	0.348246
Pdlim5	7.58859	0.451687	3.23398e-14	4.6803e-13	0.374128	0.295175
Larp1	7.58662	0.233771	3.28369e-14	4.74907e-13	0.774312	0.723026
Ptcd3	7.58288	0.344952	3.3796e-14	4.88452e-13	0.45506	0.372588
Phf6	7.57107	0.358577	3.70162e-14	5.33925e-13	0.478879	0.401974
Med15	7.57043	0.406944	3.71991e-14	5.36207e-13	0.390841	0.310746
Ppp4r2	7.56714	0.330163	3.81531e-14	5.49592e-13	0.508883	0.427851
Ythdf2	7.56572	0.319037	3.85721e-14	5.55259e-13	0.513357	0.433772
Mtrex	7.55496	0.33072	4.18974e-14	6.00733e-13	0.508751	0.43114
Cdc42se2	7.54061	0.36188	4.67772e-14	6.70256e-13	0.447427	0.363816
Kdm3b	7.53299	0.299066	4.9593e-14	7.10134e-13	0.593236	0.519737
Sec63	7.5281	0.26736	5.1486e-14	7.35781e-13	0.693249	0.617763
Cep152	7.52686	0.60582	5.19732e-14	7.42253e-13	0.252402	0.168421
Arhgap30	7.52455	0.542217	5.29038e-14	7.55047e-13	0.29346	0.211404
Lin9	7.52301	0.69541	5.35275e-14	7.63445e-13	0.228188	0.146711
Nudt5	7.5229	0.493375	5.35745e-14	7.63613e-13	0.317673	0.236623
Raf1	7.5183	0.304896	5.54921e-14	7.90425e-13	0.552704	0.465351
Kmt2a	7.51677	0.186523	5.61447e-14	7.99194e-13	0.909725	0.877193
Tada2a	7.51638	0.5154	5.63156e-14	8.01101e-13	0.301619	0.218202
Pik3cg	7.50327	0.338035	6.22456e-14	8.84296e-13	0.493354	0.413596
Bcorl1	7.50233	0.629714	6.26947e-14	8.89509e-13	0.241874	0.158333
Dhfr	7.50066	0.889324	6.34988e-14	8.99152e-13	0.183182	0.101535
Fam172a	7.49851	0.175773	6.45453e-14	9.13373e-13	0.952099	0.931579
Lrrc8c	7.49777	0.377817	6.49128e-14	9.17974e-13	0.442163	0.365132
Smurf2	7.48497	0.262576	7.15621e-14	1.01069e-12	0.722332	0.648904
Atp9b	7.48405	0.24163	7.20654e-14	1.01713e-12	0.770628	0.705702
Purb	7.47998	0.253204	7.43353e-14	1.0478e-12	0.690617	0.632675
Ep300	7.47832	0.276236	7.52769e-14	1.06039e-12	0.656797	0.573246
Zc3h13	7.47756	0.304784	7.57136e-14	1.06585e-12	0.552046	0.478947
Smad2	7.46335	0.332935	8.4349e-14	1.18587e-12	0.506251	0.430044
Srsf2	7.45995	0.224798	8.65522e-14	1.21605e-12	0.754836	0.694737
Tango6	7.45569	0.442421	8.93964e-14	1.2552e-12	0.359653	0.280044
Ipo11	7.45333	0.261456	9.10156e-14	1.27711e-12	0.668114	0.601096
Odf2	7.45294	0.412409	9.12811e-14	1.28e-12	0.369259	0.286842
Ttc7b	7.45245	0.287267	9.16197e-14	1.28392e-12	0.586788	0.508333
Csnk2a2	7.44989	0.329643	9.342e-14	1.3083e-12	0.473089	0.392763
Trerf1	7.44736	0.320487	9.52243e-14	1.33013e-12	0.53586	0.457018
Tet2	7.44688	0.319905	9.55715e-14	1.33412e-12	0.5227	0.448684
Aatf	7.44469	0.290274	9.71688e-14	1.3538e-12	0.606659	0.540351
Med13l	7.44208	0.208461	9.91123e-14	1.37999e-12	0.904198	0.855921
Cntrl	7.43841	0.332295	1.01908e-13	1.41709e-12	0.506777	0.427632
Col4a1	7.4357	0.592487	1.04012e-13	1.44542e-12	0.260429	0.180263
Phtf1	7.43253	0.410318	1.06542e-13	1.47869e-12	0.374918	0.291886
Mnat1	7.42706	0.281968	1.11038e-13	1.5401e-12	0.628109	0.552412
Dis3	7.42189	0.464112	1.15457e-13	1.60037e-12	0.332544	0.253509
Eri1	7.41186	0.404495	1.24539e-13	1.72405e-12	0.380313	0.299123
Spop	7.39952	0.263848	1.36683e-13	1.88974e-12	0.719568	0.65
Ergic2	7.39942	0.370359	1.36781e-13	1.8899e-12	0.41137	0.327412
Cacul1	7.39883	0.339179	1.37393e-13	1.89714e-12	0.484011	0.401754
Smarca5	7.39701	0.222104	1.39285e-13	1.92205e-12	0.761942	0.718421
Mrps28	7.39578	0.362163	1.40581e-13	1.93869e-12	0.45177	0.372588
Fam133b	7.39155	0.364965	1.45129e-13	1.9976e-12	0.442032	0.369298
Rbm10	7.3886	0.435555	1.48378e-13	2.04102e-12	0.347151	0.26557
Xiap	7.38087	0.293965	1.57259e-13	2.16182e-12	0.585867	0.52193
Top2b	7.3772	0.205725	1.61656e-13	2.22085e-12	0.833531	0.791009
Ptpn2	7.37039	0.339747	1.70132e-13	2.33581e-12	0.457297	0.376096
Mzt1	7.36914	0.391576	1.71726e-13	2.3562e-12	0.385972	0.302412
Dbf4	7.36367	0.671738	1.78919e-13	2.45179e-12	0.218318	0.136404
Mcm5	7.36181	0.763817	1.8143e-13	2.48463e-12	0.192789	0.111404
Hacd2	7.36068	0.468687	1.82971e-13	2.50415e-12	0.324253	0.244737
Taf2	7.35954	0.410421	1.84539e-13	2.52402e-12	0.38334	0.305482
Odr4	7.35936	0.443156	1.8479e-13	2.52585e-12	0.341361	0.258772
Lmtk2	7.35863	0.391335	1.85809e-13	2.53657e-12	0.404395	0.325219
Arhgef11	7.34647	0.480915	2.0351e-13	2.77474e-12	0.326885	0.247807
Vps13d	7.34424	0.266893	2.06929e-13	2.81786e-12	0.649164	0.578289
Atrn	7.33897	0.399129	2.15241e-13	2.92731e-12	0.380182	0.298026
Utp20	7.33277	0.394929	2.25438e-13	3.06214e-12	0.402027	0.323246
Sec24a	7.32784	0.430976	2.33888e-13	3.17492e-12	0.350836	0.270614
Rb1	7.32018	0.297369	2.47641e-13	3.3553e-12	0.582577	0.517325
Hdgf	7.31634	0.324285	2.54832e-13	3.45058e-12	0.510462	0.442763
Rad54l2	7.31434	0.402913	2.58653e-13	3.50014e-12	0.378208	0.298246
Cmip	7.31299	0.243927	2.61256e-13	3.53316e-12	0.792867	0.729386
Rapgef6	7.30521	0.224556	2.76834e-13	3.73916e-12	0.818002	0.764035
Arhgap35	7.29258	0.398734	3.04073e-13	4.10451e-12	0.402553	0.323684
Ascc3	7.28382	0.199195	3.24509e-13	4.37491e-12	0.871957	0.829605
Chd2	7.28162	0.226416	3.29843e-13	4.44406e-12	0.824845	0.786623
Nat10	7.27769	0.569839	3.3958e-13	4.57241e-12	0.260824	0.18114
Aebp2	7.27561	0.330671	3.44851e-13	4.63761e-12	0.472562	0.393421
Gatad2a	7.26571	0.359209	3.71088e-13	4.9781e-12	0.429793	0.351535
Atl2	7.26059	0.386249	3.85419e-13	5.16394e-12	0.403869	0.329825
Pcbp3	7.25613	0.524277	3.98317e-13	5.33345e-12	0.291091	0.213596
Slc30a5	7.25247	0.339227	4.09228e-13	5.47279e-12	0.479274	0.407456
Pias1	7.24508	0.245543	4.32193e-13	5.77635e-12	0.725227	0.658333
Zranb1	7.23852	0.276446	4.53603e-13	6.05503e-12	0.622977	0.547149
Tasor2	7.2334	0.246882	4.71056e-13	6.28413e-12	0.736939	0.671053
Kmt2e	7.23323	0.180091	4.71658e-13	6.28829e-12	0.884195	0.852851
Rabep1	7.23189	0.249817	4.76325e-13	6.34661e-12	0.722332	0.652632
Dnm1l	7.23136	0.26296	4.78164e-13	6.36719e-12	0.649559	0.583991
Rcor1	7.22871	0.251929	4.87604e-13	6.4889e-12	0.713515	0.638158
Tex10	7.22809	0.300201	4.8985e-13	6.5148e-12	0.54744	0.468202
Dkc1	7.21749	0.308403	5.2956e-13	7.03428e-12	0.516252	0.446272
2024-09-06	7.21393	0.331383	5.43607e-13	7.21645e-12	0.459929	0.383772
Trak1	7.2115	0.339331	5.53369e-13	7.33705e-12	0.448612	0.367982
Tgs1	7.1965	0.314485	6.17761e-13	8.17581e-12	0.494012	0.42193
Pbrm1	7.19107	0.222422	6.42838e-13	8.4973e-12	0.770891	0.71864
Atp2c1	7.18997	0.364372	6.48073e-13	8.56128e-12	0.430978	0.35307
Snx5	7.18848	0.290216	6.55178e-13	8.64987e-12	0.60179	0.539693
Ranbp10	7.1837	0.550609	6.78491e-13	8.95219e-12	0.267667	0.189035
Rlf	7.18155	0.282094	6.89279e-13	9.08347e-12	0.579024	0.507895
Ltn1	7.18005	0.339372	6.96841e-13	9.17754e-12	0.455323	0.375439
Gm10076	7.17994	0.344113	6.97399e-13	9.17931e-12	0.468614	0.394079
Ccny	7.17893	0.252123	7.0259e-13	9.24202e-12	0.697197	0.629605
Nop56	7.17661	0.297746	7.1459e-13	9.39416e-12	0.508751	0.429605
Invs	7.16542	0.352929	7.75465e-13	1.01575e-11	0.455849	0.382237
Mgmt	7.16179	0.344155	7.96277e-13	1.04238e-11	0.478089	0.407675
Tnks2	7.15745	0.255237	8.21896e-13	1.07462e-11	0.711936	0.639254
Celf2	7.15217	0.150693	8.5415e-13	1.11611e-11	0.985261	0.971491
Vezf1	7.15193	0.282198	8.55646e-13	1.11739e-11	0.552441	0.483114
Phactr2	7.14208	0.246129	9.19301e-13	1.19835e-11	0.723385	0.677632
Krit1	7.13475	0.250393	9.69604e-13	1.26241e-11	0.729701	0.655044
Sfpq	7.13375	0.190778	9.76739e-13	1.27093e-11	0.957889	0.91886
Inpp5b	7.1336	0.560537	9.778e-13	1.27155e-11	0.263061	0.185088
Pola2	7.12927	0.658073	1.00904e-12	1.30914e-11	0.22424	0.146272
Uck2	7.12926	0.360102	1.00912e-12	1.30914e-11	0.4394	0.367105
Npm3	7.1276	0.479622	1.02138e-12	1.32425e-11	0.280958	0.199781
Pex14	7.12365	0.384953	1.05103e-12	1.36187e-11	0.404264	0.328947
Fam111a	7.12127	0.436102	1.06934e-12	1.38477e-11	0.344914	0.268421
Ankrd13a	7.11755	0.249321	1.09865e-12	1.42188e-11	0.695618	0.623465
Ireb2	7.1124	0.291624	1.14045e-12	1.47422e-11	0.544019	0.465789
Rad50	7.11142	0.294019	1.14853e-12	1.48377e-11	0.562442	0.489474
Stip1	7.10931	0.436205	1.16621e-12	1.50571e-11	0.334386	0.255702
Uqcc1	7.10822	0.360686	1.17546e-12	1.51676e-11	0.403211	0.321272
Snx9	7.10346	0.426068	1.21676e-12	1.56818e-11	0.344519	0.266447
Pik3ca	7.10126	0.271159	1.23621e-12	1.5923e-11	0.601	0.526754
Hook3	7.09821	0.259404	1.26379e-12	1.62589e-11	0.634162	0.564254
Hmbox1	7.09553	0.279587	1.28854e-12	1.65577e-11	0.557179	0.482675
Zfpm1	7.09397	0.316819	1.30317e-12	1.67258e-11	0.521516	0.45943
Ttc17	7.09374	0.329888	1.30535e-12	1.67439e-11	0.463877	0.386842
Taf4	7.09326	0.651411	1.30987e-12	1.67919e-11	0.22832	0.151754
Ndc1	7.09117	0.621424	1.32985e-12	1.70279e-11	0.245559	0.169956
Rprd1b	7.09045	0.355124	1.33679e-12	1.71067e-11	0.417687	0.343202
Snx3	7.08799	0.346359	1.36077e-12	1.73933e-11	0.438347	0.359649
Upf2	7.08798	0.244899	1.36079e-12	1.73933e-11	0.663377	0.594079
Arhgap12	7.08275	0.337028	1.41317e-12	1.80308e-11	0.468746	0.392325
Pacsin2	7.07661	0.443893	1.47727e-12	1.88265e-11	0.317805	0.241228
Rsbn1	7.07187	0.269404	1.52856e-12	1.94629e-11	0.631662	0.563596
Uchl3	7.05999	0.401188	1.66516e-12	2.11712e-11	0.371891	0.29364
Sarnp	7.05542	0.257649	1.7208e-12	2.18657e-11	0.619424	0.548465
Eif4g2	7.05461	0.198439	1.7308e-12	2.19799e-11	0.823135	0.780921
Skp2	7.03918	0.667515	1.93373e-12	2.44995e-11	0.213581	0.135965
St7	7.03183	0.206487	2.03838e-12	2.58104e-11	0.838531	0.799123
Yy1	7.03163	0.263004	2.04131e-12	2.58323e-11	0.631399	0.565132
Rnf38	7.02645	0.30607	2.11857e-12	2.67944e-11	0.525332	0.452851
Hdlbp	7.02507	0.292593	2.13953e-12	2.70437e-11	0.553757	0.47807
Ino80d	7.01817	0.257714	2.248e-12	2.83982e-11	0.635742	0.566886
3110082I17Rik	6.99936	0.488383	2.5713e-12	3.24068e-11	0.289249	0.211404
Mdm4	6.99142	0.232904	2.72125e-12	3.41774e-11	0.703908	0.6375
Fhit	6.98761	0.293955	2.79601e-12	3.50553e-11	0.656139	0.622807
Fam193b	6.98261	0.395031	2.89739e-12	3.62634e-11	0.356889	0.278947
Adam22	6.96418	0.293979	3.3032e-12	4.12709e-11	0.586393	0.529605
C2cd5	6.96085	0.225535	3.3823e-12	4.22349e-11	0.769575	0.716009
Pot1a	6.95973	0.342604	3.40932e-12	4.25477e-11	0.440979	0.367105
Stard4	6.95731	0.42482	3.46831e-12	4.3259e-11	0.322279	0.244737
Tfrc	6.95276	0.533368	3.58206e-12	4.46264e-11	0.275957	0.201754
Swt1	6.95182	0.267893	3.606e-12	4.48988e-11	0.605738	0.534649
Nrros	6.95144	0.274238	3.61563e-12	4.49929e-11	0.597973	0.525877
Fancl	6.9504	0.360911	3.6424e-12	4.53e-11	0.417423	0.344079
Nucks1	6.94877	0.268778	3.68474e-12	4.5774e-11	0.643769	0.600439
Vps50	6.94705	0.397052	3.73016e-12	4.63118e-11	0.368996	0.296053
Ywhaq	6.94244	0.278443	3.85386e-12	4.77653e-11	0.557047	0.486842
Tle1	6.93096	0.721069	4.18e-12	5.17484e-11	0.204895	0.129605
Rhobtb3	6.92621	0.35136	4.32253e-12	5.34824e-11	0.423872	0.347588
Pcm1	6.92395	0.204349	4.39226e-12	5.43141e-11	0.840505	0.793202
Map3k20	6.92153	0.291537	4.4678e-12	5.52167e-11	0.538887	0.466228
Myo9b	6.906	0.303685	4.98495e-12	6.15379e-11	0.489012	0.420833
Relch	6.90551	0.220301	5.00241e-12	6.17183e-11	0.763916	0.707895
Cfdp1	6.90252	0.336405	5.10892e-12	6.29606e-11	0.442821	0.367544
Map2k4	6.89459	0.265789	5.40207e-12	6.64599e-11	0.628504	0.551535
Map2k1	6.89365	0.399304	5.43787e-12	6.68624e-11	0.373207	0.301535
Zfp934	6.89238	0.414933	5.48646e-12	6.73833e-11	0.34294	0.269079
Kmt5a	6.88945	0.429435	5.60085e-12	6.87103e-11	0.316226	0.238158
Ino80	6.88308	0.242175	5.85707e-12	7.18129e-11	0.689301	0.628289
Cd34	6.88106	0.681116	5.94095e-12	7.28002e-11	0.216871	0.142763
Med26	6.88085	0.475625	5.94964e-12	7.28654e-11	0.296355	0.222368
Akap9	6.88012	0.196916	5.98014e-12	7.31976e-11	0.846164	0.798026
Dclk2	6.87993	0.677633	5.9881e-12	7.32537e-11	0.218976	0.145833
Xrn2	6.87668	0.225876	6.12625e-12	7.49014e-11	0.752862	0.702632
Slc35a3	6.8723	0.408974	6.31745e-12	7.71519e-11	0.355442	0.282237
Smarca4	6.86944	0.259517	6.44554e-12	7.86719e-11	0.597052	0.524561
Slfn9	6.8522	0.743589	7.27238e-12	8.85644e-11	0.200158	0.126535
Chsy1	6.85198	0.648523	7.28338e-12	8.86485e-11	0.217923	0.142763
Bcor	6.84745	0.297199	7.51787e-12	9.14513e-11	0.5227	0.450658
Opa1	6.84629	0.278587	7.57895e-12	9.21425e-11	0.560074	0.492544
Hnrnpm	6.84421	0.187333	7.68981e-12	9.34378e-11	0.852612	0.807895
Acbd6	6.84401	0.277533	7.70042e-12	9.35143e-11	0.587446	0.51864
Sipa1l1	6.83489	0.273601	8.20671e-12	9.94955e-11	0.677984	0.631798
Zfp91	6.83165	0.232659	8.39422e-12	1.01712e-10	0.684169	0.622807
Pikfyve	6.83087	0.307761	8.44041e-12	1.02214e-10	0.471641	0.390789
Rasal2	6.82722	0.356423	8.65774e-12	1.04788e-10	0.44519	0.377412
Ppp2r1b	6.82635	0.774832	8.71021e-12	1.05364e-10	0.179366	0.104386
Pogz	6.8228	0.361255	8.92853e-12	1.07945e-10	0.385577	0.305921
Sin3a	6.81974	0.340721	9.12048e-12	1.10204e-10	0.438216	0.362719
Rnf168	6.80637	0.454778	1.00092e-11	1.20673e-10	0.296092	0.221053
P4ha1	6.79514	0.62657	1.08208e-11	1.30385e-10	0.228056	0.154825
Ankrd12	6.79504	0.246723	1.08284e-11	1.30404e-10	0.710883	0.641886
Kif5b	6.78847	0.22881	1.13326e-11	1.36325e-10	0.724832	0.662719
Supt16	6.78463	0.247862	1.16387e-11	1.3993e-10	0.641532	0.58114
Zfr	6.77706	0.189225	1.22649e-11	1.47376e-10	0.865377	0.826096
Cept1	6.77651	0.303763	1.23114e-11	1.47853e-10	0.505593	0.434868
Cyb5b	6.7651	0.400626	1.33217e-11	1.59809e-10	0.354389	0.280482
Hibadh	6.75998	0.240121	1.38014e-11	1.6538e-10	0.684169	0.618202
Abl2	6.75542	0.265872	1.42423e-11	1.70381e-10	0.59113	0.522149
Zfp326	6.7516	0.300028	1.46223e-11	1.7483e-10	0.500855	0.431798
Atp2a2	6.74463	0.257929	1.53419e-11	1.83232e-10	0.61337	0.557456
Phc3	6.73899	0.272682	1.59494e-11	1.90382e-10	0.564022	0.493421
Srsf7	6.73282	0.217665	1.66407e-11	1.98525e-10	0.759047	0.694079
Nup50	6.73122	0.483986	1.68249e-11	2.00505e-10	0.2828	0.208772
D5Ertd579e	6.73121	0.361166	1.68252e-11	2.00505e-10	0.391236	0.319298
Tcea1	6.7311	0.276494	1.68388e-11	2.00557e-10	0.547704	0.476974
Srebf2	6.72559	0.279237	1.74882e-11	2.08177e-10	0.565732	0.495395
Crk	6.72442	0.362472	1.76295e-11	2.09743e-10	0.390446	0.317982
Rnf115	6.72423	0.332847	1.76518e-11	2.09893e-10	0.429662	0.35636
Syne3	6.72393	0.408423	1.76887e-11	2.10217e-10	0.345177	0.273465
Vcpip1	6.71778	0.312125	1.84517e-11	2.19165e-10	0.465982	0.39364
Rsrc1	6.71392	0.185674	1.89458e-11	2.24787e-10	0.839979	0.808114
Epb41l4b	6.71357	0.288093	1.89913e-11	2.25203e-10	0.564811	0.507675
Ankrd13c	6.71177	0.34176	1.92276e-11	2.27881e-10	0.406501	0.33136
Lhcgr	6.71155	0.384556	1.92561e-11	2.28094e-10	0.443611	0.391009
Nek7	6.70356	0.241637	2.03397e-11	2.40666e-10	0.656665	0.587719
0610010F05Rik	6.69397	0.403316	2.17202e-11	2.56721e-10	0.33715	0.262939
Spred2	6.69117	0.28116	2.2139e-11	2.61385e-10	0.54244	0.466886
Uba6	6.68989	0.269826	2.23345e-11	2.63549e-10	0.599026	0.530921
Usp24	6.68963	0.208891	2.23736e-11	2.63867e-10	0.755626	0.717105
Per1	6.68894	0.389114	2.24795e-11	2.64972e-10	0.365706	0.293202
Smap1	6.68841	0.311852	2.25616e-11	2.65506e-10	0.477694	0.403509
Jade3	6.68786	0.470984	2.26452e-11	2.66241e-10	0.288854	0.215351
Pdcd6ip	6.68776	0.255684	2.26609e-11	2.66241e-10	0.593236	0.523904
Ptprs	6.67336	0.329608	2.50015e-11	2.92629e-10	0.423214	0.347807
Nfya	6.6706	0.310739	2.54751e-11	2.98012e-10	0.446506	0.366009
Zc3hav1	6.65651	0.382132	2.80409e-11	3.27674e-10	0.387814	0.320395
Farsb	6.6549	0.299001	2.83499e-11	3.30927e-10	0.482827	0.410307
Srsf6	6.65134	0.218749	2.90437e-11	3.38843e-10	0.711673	0.646491
Pde6d	6.64802	0.571503	2.97072e-11	3.46211e-10	0.239374	0.166447
5031425E22Rik	6.63665	0.288535	3.20896e-11	3.73574e-10	0.534412	0.473684
Pank3	6.63329	0.499231	3.28277e-11	3.81961e-10	0.270299	0.197807
Vgll4	6.6292	0.248773	3.37515e-11	3.92499e-10	0.632583	0.567325
Ncoa3	6.62615	0.375322	3.44559e-11	4.00476e-10	0.396763	0.330482
Tusc3	6.62604	0.430016	3.4482e-11	4.00565e-10	0.313989	0.241009
Smarcad1	6.6253	0.249602	3.46538e-11	4.02128e-10	0.629293	0.562939
Ccni	6.62385	0.380044	3.49959e-11	4.05882e-10	0.34873	0.273684
Zc3h15	6.62028	0.281748	3.5853e-11	4.15599e-10	0.512831	0.437281
Orc6	6.61894	0.550709	3.61774e-11	4.19135e-10	0.23332	0.15943
Stx8	6.61728	0.315654	3.65877e-11	4.23663e-10	0.469404	0.400877
Smg6	6.61153	0.169442	3.80357e-11	4.40194e-10	0.884853	0.860307
Atl3	6.61112	0.298746	3.81435e-11	4.41206e-10	0.492433	0.425439
Nars2	6.61002	0.320521	3.84279e-11	4.44258e-10	0.45098	0.380702
Agpat5	6.60816	0.333235	3.89136e-11	4.49634e-10	0.416502	0.342763
Ralgapb	6.60497	0.291243	3.9759e-11	4.59157e-10	0.490854	0.417105
Ddx46	6.60319	0.262882	4.02409e-11	4.64475e-10	0.571917	0.507237
Nup188	6.59882	0.443663	4.14444e-11	4.78111e-10	0.305961	0.233772
Prdm2	6.59418	0.296342	4.27606e-11	4.9277e-10	0.488617	0.419298
Ckap5	6.59287	0.3145	4.31406e-11	4.96885e-10	0.527043	0.467105
Rnf2	6.59006	0.36172	4.39642e-11	5.06102e-10	0.363995	0.289912
Dmtf1	6.58338	0.291594	4.59885e-11	5.28563e-10	0.500987	0.43114
Kmt5b	6.57665	0.272095	4.81152e-11	5.52419e-10	0.565732	0.498026
Zzef1	6.56816	0.24341	5.09395e-11	5.84536e-10	0.623108	0.555482
Senp2	6.56523	0.270711	5.19512e-11	5.95696e-10	0.530333	0.459868
Rab10	6.56519	0.21939	5.1967e-11	5.95696e-10	0.722727	0.664474
Plk4	6.56258	0.760651	5.28859e-11	6.05909e-10	0.180945	0.10943
Malt1	6.55957	0.350954	5.39625e-11	6.17916e-10	0.409264	0.337939
Atxn7l1	6.55707	0.220555	5.48756e-11	6.2804e-10	0.746677	0.687281
Efl1	6.55596	0.350553	5.52854e-11	6.32396e-10	0.388604	0.317982
Zfp395	6.54676	0.411089	5.87992e-11	6.72235e-10	0.338992	0.268421
Mre11a	6.54305	0.382185	6.02746e-11	6.88739e-10	0.351625	0.280702
Gab1	6.54209	0.421707	6.06631e-11	6.92813e-10	0.343993	0.275658
Agps	6.541	0.230017	6.11097e-11	6.97545e-10	0.680353	0.621272
Eif4g3	6.53384	0.174822	6.41026e-11	7.30554e-10	0.830767	0.794956
Hist1h1d	6.52815	0.391524	6.65869e-11	7.58069e-10	0.248717	0.171053
Hnrnpc	6.52787	0.165707	6.67128e-11	7.59103e-10	0.875378	0.848465
Phf8	6.52124	0.347038	6.97264e-11	7.92561e-10	0.390051	0.319079
Rnaseh2b	6.51489	0.592475	7.27449e-11	8.24708e-10	0.218318	0.146491
Pak2	6.50863	0.209661	7.58398e-11	8.58448e-10	0.758784	0.702851
Pbx1	6.50729	0.17876	7.65175e-11	8.65667e-10	0.981182	0.979825
Pex13	6.50679	0.4894	7.67748e-11	8.68124e-10	0.28109	0.212061
Arl8b	6.49142	0.348902	8.50335e-11	9.60005e-10	0.39163	0.322149
Inpp5d	6.4909	0.211521	8.53232e-11	9.62774e-10	0.784445	0.730044
Anapc10	6.48735	0.385144	8.73581e-11	9.85223e-10	0.341624	0.270395
Dcp1a	6.48486	0.438781	8.88128e-11	1.00059e-09	0.297013	0.226754
Zfp277	6.48357	0.429577	8.95783e-11	1.00869e-09	0.305698	0.233553
Agmo	6.48106	0.844175	9.1082e-11	1.02509e-09	0.181998	0.113596
Mphosph9	6.47311	0.394704	9.60052e-11	1.07937e-09	0.339913	0.269737
Lrmp	6.46759	0.269477	9.95779e-11	1.11838e-09	0.534939	0.464474
Otud4	6.46717	0.237892	9.98542e-11	1.1209e-09	0.636794	0.572149
Pik3cd	6.45989	0.290071	1.04781e-10	1.17499e-09	0.496644	0.427632
Gm42047	6.45775	0.776079	1.06273e-10	1.1911e-09	0.189235	0.120614
Sec24b	6.45757	0.260269	1.06399e-10	1.1919e-09	0.565338	0.488596
Grk5	6.45663	0.495773	1.07061e-10	1.19807e-09	0.272536	0.203947
Jpt1	6.44558	0.60415	1.15159e-10	1.28671e-09	0.210817	0.138816
Mfsd14a	6.44146	0.386291	1.18332e-10	1.32079e-09	0.334781	0.264254
Eif3j1	6.43905	0.267701	1.20221e-10	1.3405e-09	0.535728	0.475658
Bzw2	6.43525	0.266215	1.23274e-10	1.37383e-09	0.554152	0.492763
Kdm4c	6.4286	0.229734	1.28785e-10	1.43365e-09	0.649822	0.582675
Magi3	6.42854	0.472567	1.2884e-10	1.43365e-09	0.293854	0.225877
Pptc7	6.42468	0.455079	1.32143e-10	1.4689e-09	0.274247	0.201974
Chst11	6.415	0.290925	1.40827e-10	1.56302e-09	0.515068	0.45
Fbxo42	6.41326	0.421744	1.42439e-10	1.5801e-09	0.307409	0.2375
Pms1	6.40957	0.436129	1.45932e-10	1.61802e-09	0.293591	0.221053
Atf2	6.40001	0.230706	1.55363e-10	1.72083e-09	0.659429	0.592105
Capn7	6.39973	0.287527	1.55657e-10	1.7232e-09	0.482169	0.41557
Sepsecs	6.38715	0.492117	1.69006e-10	1.86717e-09	0.258981	0.189912
Zwilch	6.38553	0.784178	1.70802e-10	1.88605e-09	0.170549	0.101096
Tbcd	6.37824	0.304949	1.79131e-10	1.97601e-09	0.448875	0.38114
Hipk1	6.37793	0.2139	1.79503e-10	1.97809e-09	0.718647	0.665789
Baz2b	6.37239	0.155452	1.8611e-10	2.04986e-09	0.950257	0.926754
Polr1a	6.37083	0.353394	1.88004e-10	2.06967e-09	0.364916	0.293202
Pbdc1	6.36804	0.436284	1.9146e-10	2.10557e-09	0.293196	0.222588
1700025G04Rik	6.36728	0.429664	1.92408e-10	2.11492e-09	0.302408	0.23136
Ctnnal1	6.36449	0.395556	1.95936e-10	2.15261e-09	0.34215	0.275219
Agfg1	6.36155	0.274414	1.99724e-10	2.19201e-09	0.517963	0.449781
Vps37b	6.35992	0.42808	2.01863e-10	2.211e-09	0.312804	0.245175
Wdr33	6.35526	0.180554	2.08073e-10	2.27672e-09	0.844453	0.80307
Pou2f2	6.354	0.4719	2.09792e-10	2.29437e-09	0.29017	0.224781
4930402H24Rik	6.34379	0.326643	2.24177e-10	2.45045e-09	0.406896	0.336623
Ivns1abp	6.3364	0.193138	2.3519e-10	2.56694e-09	0.790762	0.742105
Smc3	6.33619	0.236814	2.35515e-10	2.56921e-09	0.612317	0.55307
Pkn1	6.32631	0.33311	2.51098e-10	2.73368e-09	0.381629	0.30943
Usp10	6.32501	0.387601	2.53215e-10	2.75397e-09	0.326359	0.257018
Chka	6.32347	0.271049	2.55748e-10	2.78012e-09	0.562442	0.498904
Cnrip1	6.32294	0.794738	2.56638e-10	2.78699e-09	0.179234	0.112061
Il1rap	6.31914	0.381549	2.63018e-10	2.85342e-09	0.331754	0.260307
Plxna4	6.31353	0.578968	2.72739e-10	2.95592e-09	0.233452	0.166009
Rufy3	6.31292	0.381492	2.73814e-10	2.96609e-09	0.342413	0.274781
Smc5	6.3124	0.211204	2.74746e-10	2.97326e-09	0.72957	0.669079
Prep	6.31239	0.404109	2.7475e-10	2.97326e-09	0.320568	0.250219
Mark3	6.31196	0.25134	2.75514e-10	2.98004e-09	0.572049	0.508772
Mapre2	6.31076	0.28463	2.7767e-10	3.00036e-09	0.480458	0.413596
Gtf3c2	6.30749	0.264983	2.83591e-10	3.06281e-09	0.539545	0.472807
Rspry1	6.30554	0.292975	2.87186e-10	3.10009e-09	0.472431	0.407675
Far1	6.30142	0.226849	2.94936e-10	3.18216e-09	0.646401	0.589693
Dapp1	6.30077	0.117612	2.96172e-10	3.19392e-09	0.963679	0.959211
Cpsf6	6.30055	0.184063	2.96596e-10	3.19689e-09	0.854455	0.816667
Eed	6.29954	0.388599	2.98532e-10	3.21616e-09	0.329254	0.258991
Slc20a1	6.29879	0.60369	2.99975e-10	3.23009e-09	0.21187	0.14364
Gmfg	6.29668	0.315319	3.04081e-10	3.27268e-09	0.384656	0.309868
Tmtc3	6.28357	0.423619	3.30881e-10	3.5523e-09	0.294381	0.225
Nup160	6.27876	0.298611	3.41276e-10	3.66109e-09	0.433873	0.365351
Elk3	6.27873	0.272974	3.41352e-10	3.66109e-09	0.539808	0.474781
Sf3b1	6.27062	0.167464	3.59607e-10	3.85306e-09	0.884327	0.849561
Utp18	6.26677	0.397149	3.68615e-10	3.94567e-09	0.332675	0.265132
Cep57l1	6.25945	0.297321	3.86336e-10	4.13128e-09	0.460192	0.393421
Slc8a1	6.25754	0.224424	3.91097e-10	4.18013e-09	0.72957	0.702193
Arpp19	6.253	0.32079	4.02632e-10	4.30129e-09	0.391236	0.31864
Srcap	6.24853	0.21397	4.14322e-10	4.42181e-09	0.712462	0.649123
Uso1	6.24451	0.333593	4.25136e-10	4.53499e-09	0.378208	0.30636
Nup155	6.2443	0.346228	4.25688e-10	4.53864e-09	0.377155	0.308553
Etf1	6.23934	0.25163	4.39415e-10	4.68039e-09	0.596131	0.541228
Map4k2	6.23511	0.37821	4.51452e-10	4.80624e-09	0.355573	0.288816
Kpnb1	6.23357	0.283123	4.55921e-10	4.85144e-09	0.471509	0.403289
Uap1	6.22705	0.56748	4.75285e-10	5.05501e-09	0.219239	0.150877
Gls	6.22404	0.176923	4.84523e-10	5.15073e-09	0.899197	0.866228
Crlf3	6.22159	0.181547	4.92133e-10	5.22906e-09	0.783919	0.746053
Zc3h14	6.2213	0.253442	4.93046e-10	5.2362e-09	0.545861	0.477412
Ncoa5	6.21955	0.341713	4.98578e-10	5.29235e-09	0.377944	0.310088
Zc3h18	6.20884	0.319718	5.33768e-10	5.66034e-09	0.397684	0.328289
Mecp2	6.20279	0.239059	5.5472e-10	5.87965e-09	0.618108	0.562939
Cbll1	6.20262	0.488095	5.55313e-10	5.88306e-09	0.250428	0.18136
Spred1	6.19483	0.216864	5.8349e-10	6.15748e-09	0.702461	0.647807
Hnrnpul2	6.19142	0.32569	5.96257e-10	6.28303e-09	0.399263	0.33136
Abl1	6.18757	0.298508	6.10979e-10	6.4319e-09	0.440321	0.374342
Incenp	6.17547	0.689837	6.59663e-10	6.93431e-09	0.185024	0.118421
Tpp2	6.17182	0.212534	6.75078e-10	7.0929e-09	0.712067	0.653289
Psen1	6.16953	0.333977	6.84913e-10	7.18927e-09	0.381366	0.314912
Lats1	6.16431	0.324887	7.07912e-10	7.41271e-09	0.396236	0.324781
Tarsl2	6.1635	0.666735	7.11561e-10	7.44733e-09	0.189893	0.122807
Ppp1r2	6.16205	0.374238	7.18068e-10	7.5118e-09	0.352152	0.285526
Ndufaf4	6.16165	0.445024	7.1991e-10	7.52744e-09	0.25806	0.1875
Smap2	6.15934	0.304698	7.30492e-10	7.63072e-09	0.449401	0.387061
Wbp1l	6.14959	0.270724	7.76853e-10	8.10719e-09	0.482432	0.413158
Naa30	6.14501	0.417576	7.99584e-10	8.34039e-09	0.292012	0.226535
Alg8	6.13819	0.588697	8.34656e-10	8.68114e-09	0.210554	0.143421
Rhoh	6.13032	0.33942	8.77018e-10	9.10863e-09	0.382814	0.316447
Vps8	6.12624	0.368521	8.99822e-10	9.34099e-09	0.339387	0.273684
Zyg11b	6.11548	0.314233	9.62666e-10	9.98858e-09	0.396236	0.324342
Gm26542	6.11481	0.682428	9.66734e-10	1.00212e-08	0.182787	0.116447
Mthfd1	6.11418	0.383257	9.70575e-10	1.00562e-08	0.338729	0.275219
Cdk5rap2	6.11315	0.398185	9.76846e-10	1.01163e-08	0.309251	0.242763
Atp13a2	6.10965	0.491329	9.98515e-10	1.03309e-08	0.242927	0.174123
Htt	6.10854	0.241519	1.00547e-09	1.03978e-08	0.564153	0.503289
Fam3c	6.10809	0.421867	1.00833e-09	1.04224e-08	0.275036	0.20614
Rabgap1	6.10742	0.22164	1.01257e-09	1.04613e-08	0.655349	0.59364
Srrm1	6.10361	0.191955	1.03702e-09	1.06934e-08	0.725227	0.677632
Safb2	6.09954	0.287406	1.06372e-09	1.09637e-08	0.444006	0.378947
Mier1	6.09556	0.207291	1.09054e-09	1.12294e-08	0.744835	0.685526
Ralgapa2	6.09327	0.197457	1.10626e-09	1.13804e-08	0.82603	0.771711
Dtnb	6.08515	0.247654	1.16384e-09	1.19558e-08	0.579418	0.519518
Bbs9	6.08304	0.305775	1.17924e-09	1.21081e-08	0.433873	0.369737
Kidins220	6.07494	0.215386	1.24035e-09	1.27116e-08	0.687327	0.628509
Hivep1	6.07431	0.264409	1.24519e-09	1.27551e-08	0.520858	0.459868
Metap1	6.06648	0.406887	1.30742e-09	1.33736e-08	0.298855	0.231798
Tsc1	6.05481	0.336933	1.4058e-09	1.43596e-08	0.365574	0.296272
Zbed4	6.0508	0.521749	1.44132e-09	1.47155e-08	0.22832	0.161404
Mapk8ip3	6.04767	0.325973	1.46955e-09	1.49966e-08	0.369128	0.300439
Tyw1	6.04401	0.434558	1.50328e-09	1.53263e-08	0.275694	0.20943
Fam171a1	6.04018	0.357334	1.53944e-09	1.56877e-08	0.369917	0.306579
Wdr36	6.03913	0.30831	1.54948e-09	1.57825e-08	0.400447	0.336842
Mitf	6.02653	0.351718	1.67517e-09	1.70388e-08	0.36518	0.3
St3gal4	6.02257	0.22988	1.71672e-09	1.74531e-08	0.631662	0.573904
Map3k7	6.02051	0.279755	1.73868e-09	1.76681e-08	0.442558	0.376316
Gm20342	6.02008	0.527173	1.74336e-09	1.77074e-08	0.23082	0.164912
Ermp1	6.01804	0.688831	1.76545e-09	1.7915e-08	0.179497	0.113816
Spast	6.01384	0.302984	1.81174e-09	1.83503e-08	0.428741	0.36557
Dop1a	6.01264	0.285982	1.82527e-09	1.84788e-08	0.471641	0.406798
Cdk6	6.00567	0.280945	1.90547e-09	1.92727e-08	0.811159	0.795175
Actl6a	6.00291	0.378305	1.93808e-09	1.95751e-08	0.301355	0.232895
Nploc4	6.00237	0.381684	1.94453e-09	1.96311e-08	0.304251	0.236842
Hcfc2	6.00164	0.393701	1.95331e-09	1.97105e-08	0.305698	0.240351
Pdss1	5.9999	0.393907	1.97445e-09	1.99145e-08	0.300961	0.23443
Zc3h7a	5.99167	0.202036	2.07702e-09	2.09393e-08	0.697723	0.647588
Jade1	5.99111	0.342899	2.08419e-09	2.10018e-08	0.349388	0.282018
Lrrc8d	5.9907	0.251391	2.08939e-09	2.10445e-08	0.530859	0.469298
Zbtb34	5.98229	0.642234	2.20022e-09	2.21402e-08	0.190288	0.125439
Zcchc2	5.97375	0.283209	2.31867e-09	2.33104e-08	0.444532	0.380263
Csnk1g3	5.96994	0.239297	2.37339e-09	2.38495e-08	0.582971	0.521491
Vezt	5.96859	0.427506	2.39319e-09	2.40373e-08	0.28109	0.216886
Lrrc58	5.96622	0.230829	2.42811e-09	2.43767e-08	0.579945	0.51557
Narf	5.96103	0.577994	2.50651e-09	2.51521e-08	0.211344	0.147368
Lnpk	5.95769	0.349034	2.55835e-09	2.56605e-08	0.351888	0.285088
Rprd2	5.95578	0.238103	2.58834e-09	2.59493e-08	0.554547	0.489035
Iqcb1	5.93973	0.300139	2.855e-09	2.85698e-08	0.46493	0.40614
Ammecr1	5.93837	0.310682	2.8787e-09	2.87804e-08	0.408475	0.347149
Ybx1	5.93765	0.189355	2.89128e-09	2.88928e-08	0.711541	0.679167
Osbpl3	5.93733	0.262113	2.89698e-09	2.89364e-08	0.490722	0.431798
Map3k4	5.93552	0.317861	2.92911e-09	2.92438e-08	0.371496	0.304386
Capza2	5.92864	0.205501	3.05462e-09	3.04829e-08	0.62074	0.565351
Cpsf2	5.92787	0.350163	3.06884e-09	3.06107e-08	0.356626	0.295395
Mfsd6	5.92737	0.34516	3.07823e-09	3.06902e-08	0.353204	0.289254
Cpne1	5.92605	0.238445	3.10308e-09	3.09237e-08	0.544151	0.48136
Zfp236	5.92411	0.326959	3.13992e-09	3.12765e-08	0.359784	0.291886
Sfswap	5.92397	0.239652	3.14263e-09	3.12891e-08	0.55731	0.486404
Zfp398	5.91497	0.326672	3.31928e-09	3.29721e-08	0.373207	0.306798
Zfp64	5.91466	0.372553	3.32558e-09	3.30195e-08	0.318726	0.252632
Prdm15	5.91135	0.609614	3.39308e-09	3.36744e-08	0.192657	0.127632
Fbxo3	5.90927	0.245627	3.43623e-09	3.40869e-08	0.543756	0.476754
Prdm5	5.90542	0.228644	3.51757e-09	3.48619e-08	0.637847	0.589912
Sap130	5.9012	0.277183	3.6086e-09	3.56825e-08	0.440584	0.372588
Nr2c2	5.90088	0.199429	3.61579e-09	3.57373e-08	0.765232	0.70636
Glg1	5.90078	0.216677	3.61795e-09	3.57424e-08	0.661008	0.596053
Senp1	5.89988	0.25057	3.63761e-09	3.59202e-08	0.507962	0.44364
Styx	5.89804	0.360192	3.67848e-09	3.63072e-08	0.325964	0.258553
Ap1g1	5.89121	0.226961	3.8339e-09	3.77723e-08	0.590209	0.528728
Gm49336	5.89055	0.314627	3.84909e-09	3.79048e-08	0.381498	0.316009
Ggnbp2	5.88805	0.193628	3.90789e-09	3.84663e-08	0.714436	0.6625
Mpp7	5.88379	0.207447	4.00977e-09	3.94333e-08	0.697592	0.648026
Serbp1	5.87842	0.116731	4.14211e-09	4.06979e-08	0.934991	0.927632
Prkd3	5.86725	0.269847	4.43085e-09	4.3456e-08	0.460324	0.39693
Ddhd1	5.85558	0.314751	4.75346e-09	4.65569e-08	0.388735	0.325658
Brwd3	5.8502	0.284624	4.9097e-09	4.80437e-08	0.440847	0.375877
Nsmce2	5.84552	0.217714	5.05001e-09	4.93943e-08	0.665351	0.599342
Chd9	5.83185	0.163529	5.48148e-09	5.3542e-08	0.894591	0.85943
Ubr3	5.83048	0.174904	5.52673e-09	5.39597e-08	0.796289	0.752851
Gm4258	5.82986	0.279278	5.54727e-09	5.41115e-08	0.454402	0.387281
Insr	5.82825	0.218593	5.60118e-09	5.46128e-08	0.655613	0.591447
Ncl	5.81912	0.115352	5.91569e-09	5.76015e-08	0.928543	0.925
Carnmt1	5.81896	0.274876	5.92164e-09	5.76224e-08	0.451507	0.382895
Rbm28	5.81891	0.274579	5.92315e-09	5.76224e-08	0.437558	0.36886
Phrf1	5.81383	0.327007	6.10604e-09	5.9375e-08	0.340703	0.275
Yaf2	5.8094	0.303461	6.26979e-09	6.09399e-08	0.459008	0.398904
Tbc1d8b	5.80324	0.333127	6.50468e-09	6.3138e-08	0.351099	0.286623
Wdfy2	5.79899	0.367231	6.6717e-09	6.46433e-08	0.332017	0.270395
Edem3	5.79755	0.35165	6.72915e-09	6.51708e-08	0.331754	0.269298
Gtf2h2	5.79447	0.305908	6.85389e-09	6.63492e-08	0.355968	0.286623
Actr3	5.79063	0.213949	7.0121e-09	6.77597e-08	0.602448	0.546053
Sos2	5.79007	0.219223	7.03576e-09	6.7958e-08	0.631004	0.563816
Afg1l	5.7865	0.385039	7.18675e-09	6.93237e-08	0.310304	0.246272
Usp40	5.78463	0.273837	7.26706e-09	7.00671e-08	0.439005	0.375219
Ubqln1	5.7821	0.370087	7.37744e-09	7.10998e-08	0.29346	0.22807
Mettl16	5.77699	0.303847	7.60493e-09	7.31945e-08	0.38005	0.316886
Tmem234	5.77402	0.253615	7.74027e-09	7.4464e-08	0.44598	0.372588
Slc39a11	5.76963	0.238874	7.94459e-09	7.63957e-08	0.5581	0.498904
Zfand6	5.76906	0.191526	7.97155e-09	7.6621e-08	0.738518	0.6875
Ttll4	5.76782	0.376971	8.03032e-09	7.71516e-08	0.315436	0.254167
Eml4	5.76688	0.178324	8.07506e-09	7.7547e-08	0.818792	0.775877
Pcbp2	5.76255	0.184903	8.28534e-09	7.9496e-08	0.742861	0.691228
Zfp942	5.76108	0.32335	8.35772e-09	8.01549e-08	0.377813	0.316009
Ahdc1	5.75643	0.340839	8.59088e-09	8.23547e-08	0.330438	0.264912
Usp49	5.75634	0.616514	8.5955e-09	8.23625e-08	0.18463	0.12193
Stim1	5.75501	0.19746	8.66366e-09	8.29789e-08	0.736281	0.682237
Arid3b	5.75127	0.626091	8.85774e-09	8.48002e-08	0.18384	0.120833
Tapt1	5.75067	0.250932	8.88897e-09	8.50616e-08	0.499276	0.432456
Piezo1	5.75047	0.451492	8.89964e-09	8.51261e-08	0.253981	0.191009
Trrap	5.74888	0.238976	8.98388e-09	8.5894e-08	0.505724	0.439912
Mtpap	5.74818	0.306341	9.02067e-09	8.62077e-08	0.358468	0.291009
Commd1	5.74241	0.31966	9.33397e-09	8.91232e-08	0.341229	0.272807
Ptma	5.74205	0.118016	9.35385e-09	8.92737e-08	0.964995	0.957675
Ccdc6	5.72509	0.356109	1.03377e-08	9.85767e-08	0.315963	0.251316
Daam1	5.72265	0.47852	1.04876e-08	9.99179e-08	0.248191	0.187061
Serpini1	5.72136	0.622632	1.05673e-08	1.00633e-07	0.191209	0.128947
Ptar1	5.71887	0.336124	1.07233e-08	1.02029e-07	0.340045	0.278509
Arhgap4	5.71841	0.361043	1.07523e-08	1.0226e-07	0.315305	0.252412
Hnrnpll	5.71133	0.305134	1.12095e-08	1.06515e-07	0.371891	0.307456
Cpeb4	5.70868	0.397401	1.13855e-08	1.08093e-07	0.28688	0.223684
Rnf219	5.70794	0.381413	1.14349e-08	1.08514e-07	0.295828	0.232237
Cstf2	5.70749	0.324175	1.14652e-08	1.08754e-07	0.338202	0.273246
Csnk1g1	5.70168	0.223101	1.18635e-08	1.12433e-07	0.637979	0.573465
Nhlrc2	5.6982	0.275251	1.21079e-08	1.147e-07	0.423214	0.358991
Akap10	5.6977	0.196062	1.21436e-08	1.14987e-07	0.678247	0.628728
Kcnab2	5.69557	0.694244	1.22958e-08	1.16377e-07	0.162653	0.100439
Cracr2a	5.69157	0.599223	1.25877e-08	1.19037e-07	0.193841	0.132456
Gspt1	5.6902	0.202094	1.26887e-08	1.19939e-07	0.654033	0.604605
Pi4ka	5.68811	0.23874	1.28457e-08	1.2137e-07	0.508356	0.44057
Zbtb11	5.68685	0.249317	1.29403e-08	1.22211e-07	0.542571	0.480044
Dido1	5.68371	0.210871	1.31801e-08	1.24421e-07	0.667719	0.602851
Eif4ebp2	5.68353	0.295315	1.31941e-08	1.24499e-07	0.384129	0.319298
Anp32e	5.68234	0.326183	1.32863e-08	1.25314e-07	0.348598	0.285088
Iars	5.6817	0.301272	1.33365e-08	1.25734e-07	0.388867	0.325658
Nup210	5.66947	0.229267	1.43242e-08	1.34694e-07	0.543098	0.478509
C1galt1	5.66884	0.380388	1.43767e-08	1.3507e-07	0.340703	0.284211
Zmynd11	5.66209	0.185607	1.49538e-08	1.40431e-07	0.772207	0.723246
Cdkn1b	5.66022	0.385799	1.51175e-08	1.41907e-07	0.291617	0.227632
Umps	5.65642	0.562135	1.54566e-08	1.44901e-07	0.188577	0.125219
Nt5c2	5.65348	0.190729	1.57232e-08	1.47274e-07	0.700224	0.649123
Slc25a26	5.65087	0.385424	1.59638e-08	1.49463e-07	0.301355	0.241009
Rras2	5.64694	0.619224	1.63325e-08	1.52782e-07	0.190157	0.129386
Cacybp	5.64559	0.332784	1.64614e-08	1.53922e-07	0.331096	0.267544
Arsb	5.63984	0.586727	1.70212e-08	1.59087e-07	0.20937	0.15
Wdr20	5.63769	0.292374	1.72346e-08	1.61012e-07	0.397552	0.337281
Pter	5.63071	0.476034	1.79466e-08	1.67375e-07	0.245032	0.183991
Tex30	5.6272	0.673225	1.83162e-08	1.70602e-07	0.162521	0.1
Ahcyl2	5.62567	0.287151	1.84786e-08	1.71967e-07	0.441637	0.38136
Agfg2	5.61824	0.65043	1.92911e-08	1.78913e-07	0.174365	0.113158
B3galnt2	5.61043	0.297973	2.01829e-08	1.86864e-07	0.390578	0.330921
Fryl	5.61013	0.184281	2.02169e-08	1.87099e-07	0.790367	0.737719
Ppp2r5a	5.60936	0.219706	2.03078e-08	1.8786e-07	0.576786	0.521272
Acin1	5.60836	0.174036	2.04255e-08	1.88868e-07	0.7626	0.717544
Cyb5r4	5.60645	0.309355	2.06515e-08	1.90795e-07	0.354389	0.293202
Per2	5.60444	0.62618	2.08931e-08	1.92781e-07	0.184103	0.123246
Zfp710	5.60196	0.276123	2.11935e-08	1.95386e-07	0.433346	0.375219
Epsti1	5.60091	0.227444	2.13228e-08	1.96411e-07	0.600079	0.556798
Deptor	5.59495	0.303083	2.20682e-08	2.03191e-07	0.405185	0.346053
Dnaja2	5.59335	0.224896	2.22731e-08	2.0499e-07	0.577313	0.519518
Zfp871	5.5921	0.226639	2.24339e-08	2.06295e-07	0.54165	0.479386
Mms19	5.5909	0.336915	2.25889e-08	2.07632e-07	0.324385	0.262281
Hoxa9	5.58781	0.292429	2.29951e-08	2.11276e-07	0.428872	0.373684
Clec16a	5.58392	0.354125	2.35158e-08	2.15968e-07	0.301355	0.238816
Scmh1	5.58318	0.196521	2.3616e-08	2.16797e-07	0.709962	0.662281
Dot1l	5.57554	0.327827	2.46766e-08	2.26054e-07	0.318595	0.255044
Hsd17b4	5.57123	0.393068	2.52945e-08	2.31617e-07	0.268193	0.205482
Atxn2	5.56596	0.231642	2.60718e-08	2.38634e-07	0.542308	0.476535
Ddx31	5.56449	0.493704	2.62918e-08	2.40546e-07	0.219239	0.157895
Cdc42bpa	5.56385	0.179997	2.63885e-08	2.41328e-07	0.788393	0.748246
Hspd1	5.56276	0.2109	2.65541e-08	2.42638e-07	0.573102	0.520395
Acbd5	5.55714	0.286521	2.74234e-08	2.50265e-07	0.403737	0.340132
R3hcc1l	5.55576	0.296073	2.76405e-08	2.52034e-07	0.400053	0.336404
Heatr5b	5.5533	0.351592	2.80321e-08	2.55497e-07	0.315173	0.253947
Dnm2	5.55146	0.218399	2.8329e-08	2.58094e-07	0.550599	0.488816
Taf1	5.55048	0.228277	2.84882e-08	2.59261e-07	0.531517	0.47193
Ttc19	5.55045	0.321471	2.84929e-08	2.59261e-07	0.340703	0.277632
Psmd1	5.5488	0.229485	2.87638e-08	2.61616e-07	0.541782	0.490132
Sacm1l	5.54495	0.244585	2.94031e-08	2.6687e-07	0.494276	0.435965
Shq1	5.54127	0.342834	3.00287e-08	2.72434e-07	0.323069	0.262061
Nfx1	5.52716	0.22633	3.25457e-08	2.94776e-07	0.559416	0.498684
Fbxo34	5.52289	0.354597	3.33473e-08	3.0191e-07	0.307672	0.248026
Eif2a	5.52091	0.255132	3.37253e-08	3.05077e-07	0.445585	0.383333
Miga1	5.51889	0.307142	3.41157e-08	3.08222e-07	0.36189	0.299781
Rbbp4	5.51698	0.21973	3.4487e-08	3.11446e-07	0.558231	0.502632
Myo1f	5.5058	0.365603	3.67496e-08	3.31328e-07	0.30912	0.251535
Senp5	5.50195	0.275795	3.75603e-08	3.38496e-07	0.401895	0.337719
Usp54	5.49818	0.233931	3.83739e-08	3.4554e-07	0.542703	0.480263
Urgcp	5.49626	0.328405	3.87941e-08	3.49179e-07	0.317673	0.254386
Tram2	5.49592	0.646987	3.88687e-08	3.49602e-07	0.175549	0.116667
Nfyc	5.49589	0.233756	3.88734e-08	3.49602e-07	0.515989	0.458991
Ranbp1	5.4951	0.249017	3.90501e-08	3.51046e-07	0.430978	0.366886
Nup93	5.48115	0.4061	4.22563e-08	3.79082e-07	0.271483	0.2125
Socs5	5.47585	0.328156	4.35427e-08	3.90299e-07	0.336228	0.276096
Hmgn5	5.47528	0.34575	4.36821e-08	3.91386e-07	0.279379	0.21557
Synj1	5.46694	0.253998	4.5786e-08	4.09222e-07	0.469667	0.409868
Rbbp6	5.4657	0.176584	4.61082e-08	4.11931e-07	0.749572	0.703289
Papola	5.46348	0.175123	4.66888e-08	4.16947e-07	0.764311	0.721272
Aqr	5.4599	0.246124	4.76396e-08	4.24563e-07	0.484274	0.424342
Sf3b3	5.45837	0.190874	4.8053e-08	4.28071e-07	0.634162	0.579386
Kif1b	5.45621	0.297179	4.86406e-08	4.32771e-07	0.385972	0.325219
Ppat	5.45545	0.298192	4.88492e-08	4.34449e-07	0.387814	0.331579
Zdhhc13	5.45308	0.39167	4.95034e-08	4.40087e-07	0.276221	0.215789
Vps54	5.45258	0.18361	4.96433e-08	4.41149e-07	0.733912	0.681798
Sema4b	5.45036	0.479705	5.02693e-08	4.46346e-07	0.224635	0.164912
Btbd10	5.44481	0.362307	5.18613e-08	4.59916e-07	0.297408	0.236842
Suco	5.44349	0.190224	5.22459e-08	4.62948e-07	0.74523	0.692763
Eprs	5.44161	0.195628	5.28008e-08	4.67673e-07	0.692196	0.637281
Gabpb2	5.44002	0.263444	5.32751e-08	4.71681e-07	0.430715	0.373246
Mex3c	5.43593	0.358214	5.45104e-08	4.82421e-07	0.29517	0.234868
Ppm1d	5.4351	0.496476	5.47663e-08	4.84488e-07	0.215818	0.15614
Zfp280c	5.43165	0.263051	5.58352e-08	4.93681e-07	0.444664	0.383333
Trip11	5.4316	0.201126	5.5851e-08	4.93681e-07	0.634952	0.571711
Dclre1c	5.42941	0.369951	5.65409e-08	4.99372e-07	0.281484	0.219737
Rai1	5.428	0.196238	5.69889e-08	5.03123e-07	0.663114	0.610526
Mcm7	5.42609	0.278764	5.76011e-08	5.08321e-07	0.320832	0.254825
Pip5k1a	5.42465	0.272274	5.80694e-08	5.12245e-07	0.418476	0.359649
Ubxn7	5.4133	0.230007	6.18744e-08	5.44922e-07	0.504803	0.446272
Nmnat3	5.41097	0.249271	6.26838e-08	5.51826e-07	0.489012	0.432456
Phf20	5.40657	0.213823	6.42436e-08	5.65328e-07	0.575997	0.513816
Fam210a	5.40604	0.391161	6.44352e-08	5.66571e-07	0.259245	0.197368
Arrb1	5.40253	0.353003	6.57089e-08	5.7705e-07	0.303724	0.244079
Gabpb1	5.39868	0.237257	6.71325e-08	5.89075e-07	0.50533	0.447149
Fnip2	5.39801	0.275904	6.73826e-08	5.9103e-07	0.394131	0.330482
Ctps	5.39199	0.475156	6.96799e-08	6.10686e-07	0.223056	0.163816
Morc3	5.39117	0.213967	7.00015e-08	6.13256e-07	0.599947	0.535307
Crkl	5.38901	0.371808	7.08453e-08	6.20397e-07	0.276484	0.216009
Nop58	5.38092	0.171724	7.41079e-08	6.48444e-07	0.734834	0.700877
G2e3	5.35908	0.344193	8.36451e-08	7.31009e-07	0.340571	0.285965
Kalrn	5.35695	0.473177	8.46377e-08	7.39385e-07	0.260692	0.20614
Dcaf7	5.351	0.368406	8.74701e-08	7.63206e-07	0.277931	0.217763
Arhgap23	5.35023	0.263303	8.78423e-08	7.66145e-07	0.410975	0.352193
Ehd4	5.34949	0.289389	8.82005e-08	7.6865e-07	0.459797	0.411404
Eif4g1	5.34915	0.173317	8.83658e-08	7.69781e-07	0.702198	0.661184
Limd1	5.34656	0.260733	8.96408e-08	7.80574e-07	0.390315	0.326096
Nckap1l	5.34552	0.249441	9.01561e-08	7.84477e-07	0.475589	0.422368
Wwox	5.34551	0.159282	9.01614e-08	7.84477e-07	0.815765	0.803728
Cggbp1	5.34476	0.216921	9.05394e-08	7.87449e-07	0.519016	0.459211
Socs4	5.34165	0.344322	9.21061e-08	8.00754e-07	0.295039	0.235307
Sirt1	5.34119	0.321553	9.2337e-08	8.02439e-07	0.330833	0.270833
Gars	5.34067	0.320288	9.26051e-08	8.04447e-07	0.322279	0.261404
Gbe1	5.33906	0.21407	9.34293e-08	8.11281e-07	0.593499	0.536404
Eya3	5.33558	0.223444	9.52417e-08	8.26025e-07	0.511778	0.453509
Sp1	5.33449	0.258838	9.58148e-08	8.30663e-07	0.423477	0.360965
Slc30a9	5.33189	0.2571	9.71966e-08	8.42306e-07	0.447954	0.385746
Usp33	5.3301	0.243197	9.81597e-08	8.50312e-07	0.446506	0.383772
Msh3	5.32478	0.271366	1.01077e-07	8.74531e-07	0.405711	0.345833
Chd4	5.32175	0.128941	1.02771e-07	8.88838e-07	0.908014	0.885307
Wdfy4	5.32166	0.18952	1.02824e-07	8.8894e-07	0.685222	0.626316
Yipf5	5.31832	0.367202	1.04731e-07	9.05066e-07	0.28109	0.221272
Chd6	5.3157	0.166801	1.0625e-07	9.17822e-07	0.855507	0.810746
4921524J17Rik	5.31442	0.392172	1.07e-07	9.23932e-07	0.25556	0.195395
Adam10	5.30983	0.145643	1.09724e-07	9.45953e-07	0.851428	0.824342
Rad18	5.30475	0.375956	1.12826e-07	9.71921e-07	0.293854	0.238377
Mfsd14b	5.30373	0.274054	1.13463e-07	9.77021e-07	0.374391	0.311623
Snx30	5.3024	0.261167	1.14289e-07	9.83742e-07	0.443743	0.386404
Tmlhe	5.3019	0.294324	1.14604e-07	9.85882e-07	0.399526	0.34386
Mat2a	5.29957	0.162829	1.16076e-07	9.97928e-07	0.798658	0.751754
Apex2	5.29857	0.29007	1.16713e-07	1.00301e-06	0.377944	0.319518
Usp6nl	5.29151	0.219141	1.21311e-07	1.04211e-06	0.552178	0.493202
Asb7	5.2884	0.387193	1.23392e-07	1.05873e-06	0.263851	0.205921
Selenoi	5.28678	0.356014	1.24489e-07	1.06745e-06	0.271483	0.210307
Atxn7	5.2837	0.187581	1.26597e-07	1.08494e-06	0.782735	0.716228
Acyp2	5.28343	0.377733	1.26786e-07	1.08613e-06	0.318858	0.264474
Casp8	5.27739	0.231874	1.31038e-07	1.12122e-06	0.4798	0.424561
Pigu	5.268	0.263384	1.37919e-07	1.17824e-06	0.398605	0.338816
Lrrfip2	5.26086	0.221827	1.43382e-07	1.22346e-06	0.533754	0.476316
Hsd17b12	5.25524	0.200977	1.47832e-07	1.26094e-06	0.58613	0.536842
Eif1ax	5.25402	0.262356	1.48817e-07	1.26834e-06	0.384524	0.320614
Rnf19a	5.25159	0.441435	1.50788e-07	1.28464e-06	0.240821	0.183553
Thap2	5.24872	0.340135	1.53159e-07	1.30352e-06	0.288591	0.227851
Cplane1	5.24869	0.281124	1.53186e-07	1.30352e-06	0.383735	0.325439
Gtf3c1	5.24249	0.275188	1.58424e-07	1.34598e-06	0.394394	0.336623
Sox4	5.24053	0.212711	1.60112e-07	1.35979e-06	0.619818	0.567105
BC005537	5.23991	0.184379	1.60657e-07	1.36389e-06	0.740097	0.684211
Ubap2l	5.23885	0.160769	1.6158e-07	1.37118e-06	0.799053	0.751974
Tcp1	5.23625	0.204203	1.63868e-07	1.39006e-06	0.547572	0.495175
Prpf4b	5.23563	0.153571	1.64421e-07	1.3942e-06	0.809975	0.762281
Usp31	5.2338	0.481847	1.66056e-07	1.40696e-06	0.21187	0.154167
Cnot10	5.23321	0.268041	1.66589e-07	1.41038e-06	0.396105	0.33443
Kansl3	5.22917	0.291291	1.7027e-07	1.44042e-06	0.346361	0.2875
Patl1	5.22439	0.401642	1.74734e-07	1.47703e-06	0.240821	0.182018
Pcsk7	5.21916	0.466208	1.79738e-07	1.51873e-06	0.213581	0.155921
Aggf1	5.21859	0.289173	1.80293e-07	1.52282e-06	0.348335	0.286184
Khsrp	5.21763	0.237996	1.81227e-07	1.53012e-06	0.43532	0.370833
Anapc1	5.21722	0.187002	1.81627e-07	1.5329e-06	0.656665	0.595614
Gid4	5.21592	0.340322	1.82908e-07	1.54251e-06	0.286748	0.227632
Fntb	5.21046	0.487955	1.88373e-07	1.58736e-06	0.204632	0.14693
Lta4h	5.2073	0.263043	1.91605e-07	1.61334e-06	0.40808	0.351096
Clic4	5.20719	0.251464	1.9172e-07	1.61368e-06	0.410054	0.350439
Ralbp1	5.20649	0.21139	1.92449e-07	1.61919e-06	0.519016	0.462939
Drosha	5.2053	0.274846	1.93678e-07	1.62827e-06	0.3636	0.304167
Ilrun	5.20295	0.250096	1.96148e-07	1.64839e-06	0.428741	0.369079
Acss2	5.19933	0.336109	2.00005e-07	1.68015e-06	0.293723	0.233991
Ap1ar	5.19571	0.303337	2.0394e-07	1.71255e-06	0.316884	0.256579
Hmgb3	5.18389	0.334938	2.17303e-07	1.82193e-06	0.275563	0.214474
Cdk2	5.18333	0.380446	2.17963e-07	1.82676e-06	0.255955	0.196491
Prrg1	5.18199	0.409524	2.19526e-07	1.83914e-06	0.263193	0.207895
Arl5b	5.17995	0.375017	2.21951e-07	1.85805e-06	0.288459	0.233114
Il6ra	5.17713	0.685757	2.25325e-07	1.88554e-06	0.160153	0.105044
Crim1	5.1769	0.193905	2.25605e-07	1.88716e-06	0.639426	0.587719
BC005561	5.17463	0.249607	2.28363e-07	1.90949e-06	0.414528	0.354167
Eri3	5.17199	0.208804	2.31612e-07	1.93517e-06	0.570601	0.508553
Dicer1	5.16825	0.226384	2.36292e-07	1.97275e-06	0.482827	0.421711
Rpgrip1l	5.16218	0.481104	2.44094e-07	2.03631e-06	0.204369	0.147588
Cdkl5	5.16084	0.304476	2.45847e-07	2.05015e-06	0.345309	0.289474
Tial1	5.16052	0.192554	2.46268e-07	2.05287e-06	0.61745	0.560307
Ptpra	5.15954	0.183999	2.47563e-07	2.06287e-06	0.672852	0.624561
Supt20	5.15618	0.198008	2.52033e-07	2.09931e-06	0.622845	0.565132
Shprh	5.15418	0.182883	2.54743e-07	2.12106e-06	0.665088	0.608553
Slc43a1	5.15122	0.645413	2.58803e-07	2.15404e-06	0.158047	0.101974
Srsf10	5.1455	0.204692	2.66812e-07	2.2173e-06	0.571523	0.513596
Gemin5	5.14298	0.333376	2.7042e-07	2.24587e-06	0.283458	0.225
Lamc1	5.14295	0.676799	2.70458e-07	2.24587e-06	0.159363	0.103947
Dera	5.14049	0.333569	2.74016e-07	2.27454e-06	0.280958	0.221272
Rp2	5.13927	0.356045	2.758e-07	2.28779e-06	0.2778	0.21886
Huwe1	5.13926	0.145017	2.75824e-07	2.28779e-06	0.941045	0.910526
Cyp51	5.13715	0.537961	2.78934e-07	2.31183e-06	0.187525	0.131579
Ube2w	5.13658	0.217013	2.79783e-07	2.31797e-06	0.526253	0.464254
Inpp5a	5.13548	0.279661	2.81419e-07	2.33064e-06	0.371101	0.314254
Zfp568	5.13388	0.573023	2.83833e-07	2.34883e-06	0.169759	0.113158
Pxk	5.13184	0.333985	2.86929e-07	2.37264e-06	0.292933	0.236404
Dtymk	5.12816	0.239052	2.92589e-07	2.41777e-06	0.363337	0.296053
Dpy19l3	5.12815	0.273498	2.9261e-07	2.41777e-06	0.374655	0.318421
Mdm2	5.12357	0.212624	2.99805e-07	2.47533e-06	0.522964	0.462939
Luc7l3	5.11767	0.16712	3.09333e-07	2.55011e-06	0.764706	0.715132
Gab3	5.1079	0.595341	3.25756e-07	2.68244e-06	0.170022	0.114254
Crppa	5.10547	0.579245	3.29977e-07	2.71513e-06	0.172523	0.116228
Kbtbd2	5.10442	0.372563	3.31816e-07	2.7282e-06	0.263851	0.207018
Ilkap	5.10408	0.303166	3.32411e-07	2.73205e-06	0.32728	0.270395
Slc38a9	5.1029	0.217002	3.34486e-07	2.74806e-06	0.558889	0.506798
Brd7	5.09631	0.23193	3.46332e-07	2.84108e-06	0.446375	0.384868
Ints6l	5.09568	0.199056	3.47485e-07	2.84946e-06	0.629293	0.575439
Cops2	5.09539	0.286036	3.48029e-07	2.85284e-06	0.342282	0.285088
Ube2n	5.09525	0.2348	3.48289e-07	2.85389e-06	0.411896	0.351316
Ppp2r2d	5.08513	0.362918	3.67369e-07	3.00568e-06	0.266219	0.208114
Ccdc138	5.08446	0.456135	3.68678e-07	3.01525e-06	0.22832	0.173684
N4bp2l2	5.08233	0.178448	3.72836e-07	3.04811e-06	0.703382	0.648684
Ankfy1	5.07929	0.230228	3.78844e-07	3.09606e-06	0.448612	0.394298
Tes	5.07851	0.26455	3.80406e-07	3.10648e-06	0.388341	0.330482
Poc1b	5.06576	0.342513	4.06766e-07	3.31425e-06	0.2778	0.221711
Elf4	5.05646	0.230004	4.27117e-07	3.47484e-06	0.505724	0.449123
Dpp8	5.05382	0.198626	4.33052e-07	3.5218e-06	0.559153	0.504167
Exoc2	5.05325	0.158722	4.34362e-07	3.53112e-06	0.774181	0.733553
Cox10	5.04716	0.38725	4.48418e-07	3.64403e-06	0.244243	0.1875
Uba5	5.04695	0.388748	4.48926e-07	3.64678e-06	0.247138	0.191009
Synrg	5.04606	0.243575	4.51017e-07	3.6624e-06	0.43532	0.38114
Casp3	5.04423	0.31762	4.5535e-07	3.6962e-06	0.31241	0.255702
Specc1l	5.04411	0.210499	4.55629e-07	3.69708e-06	0.528885	0.474123
Nolc1	5.03786	0.289234	4.70775e-07	3.81855e-06	0.34044	0.282456
Nufip2	5.03742	0.16433	4.71859e-07	3.82591e-06	0.771023	0.728509
Qser1	5.03639	0.216471	4.74397e-07	3.84303e-06	0.511909	0.453509
Alkbh8	5.03548	0.239034	4.76663e-07	3.85908e-06	0.436768	0.381579
Rtn4	5.03468	0.198758	4.78652e-07	3.87374e-06	0.605606	0.55943
Flnb	5.02815	0.674173	4.95237e-07	4.00497e-06	0.16239	0.108991
Scfd1	5.02569	0.222143	5.01629e-07	4.05363e-06	0.490328	0.433114
1600010M07Rik	5.02532	0.26183	5.02585e-07	4.05985e-06	0.281221	0.218421
Cbl	5.02118	0.195911	5.13559e-07	4.14386e-06	0.637715	0.581579
Mapk1ip1l	5.02054	0.214981	5.1526e-07	4.15449e-06	0.512962	0.455482
Klf13	5.01983	0.254629	5.17182e-07	4.16843e-06	0.529543	0.479167
Metap2	5.01845	0.179398	5.20901e-07	4.19529e-06	0.641795	0.591447
Lemd3	5.01789	0.257141	5.22422e-07	4.20598e-06	0.429662	0.373904
Pole2	5.01764	0.579625	5.23097e-07	4.20985e-06	0.160021	0.104167
Frs2	5.01384	0.192362	5.33554e-07	4.29241e-06	0.635873	0.577851
Acly	5.00579	0.304697	5.56322e-07	4.47391e-06	0.31241	0.255921
Ddx50	5.00549	0.175388	5.57209e-07	4.47938e-06	0.69246	0.64364
Nr3c1	5.00441	0.19775	5.60344e-07	4.50291e-06	0.632057	0.578728
2700049A03Rik	4.99887	0.240095	5.76657e-07	4.63057e-06	0.443874	0.387719
Gmcl1	4.9985	0.344013	5.77767e-07	4.63777e-06	0.261219	0.203947
Casp7	4.99671	0.326775	5.83163e-07	4.67761e-06	0.288327	0.231579
Mphosph10	4.99423	0.335925	5.90703e-07	4.73265e-06	0.265166	0.207018
Maml2	4.99286	0.139648	5.94914e-07	4.76305e-06	0.893802	0.872807
Atp2a3	4.99266	0.237628	5.95548e-07	4.76636e-06	0.406764	0.347588
Ncoa1	4.99018	0.175493	6.03241e-07	4.82615e-06	0.706409	0.657237
Cand1	4.98992	0.214396	6.0405e-07	4.83084e-06	0.475194	0.419298
Brcc3	4.98657	0.305412	6.14593e-07	4.90972e-06	0.313462	0.259649
Hspa14	4.98388	0.283987	6.23219e-07	4.9768e-06	0.343993	0.286623
Acot7	4.98254	0.293911	6.27551e-07	5.00954e-06	0.323464	0.266447
Zdhhc5	4.97143	0.363569	6.64603e-07	5.29945e-06	0.246217	0.189035
Caap1	4.96851	0.241691	6.74693e-07	5.37596e-06	0.396368	0.336623
Ksr1	4.9676	0.308757	6.77875e-07	5.39932e-06	0.306356	0.250658
Timm23	4.96293	0.266765	6.94393e-07	5.52873e-06	0.375444	0.317982
Wdr37	4.96221	0.23961	6.96946e-07	5.54511e-06	0.395052	0.334649
Fam185a	4.96104	0.282465	7.01153e-07	5.57449e-06	0.347546	0.289912
Nfxl1	4.95306	0.335379	7.30542e-07	5.80176e-06	0.275957	0.220395
Casc3	4.95192	0.279388	7.34833e-07	5.8337e-06	0.33307	0.276316
Phf12	4.94887	0.202459	7.46461e-07	5.92384e-06	0.527964	0.46886
Setdb2	4.94581	0.445855	7.58276e-07	6.00879e-06	0.215423	0.160965
Agk	4.94568	0.238759	7.58774e-07	6.01055e-06	0.425977	0.370175
Marf1	4.94272	0.216141	7.70418e-07	6.09832e-06	0.528622	0.475877
Peli2	4.94204	0.326279	7.73091e-07	6.11725e-06	0.31241	0.258772
Lbr	4.94118	0.189755	7.76517e-07	6.14211e-06	0.569549	0.520175
Lman2l	4.94107	0.449306	7.76964e-07	6.1434e-06	0.203711	0.149123
Zkscan3	4.93875	0.220737	7.86258e-07	6.21009e-06	0.454665	0.4
Cat	4.93761	0.444483	7.90875e-07	6.24428e-06	0.217134	0.162939
Stam	4.93597	0.251424	7.97522e-07	6.29218e-06	0.398868	0.344079
Xpot	4.93533	0.238164	8.00143e-07	6.30826e-06	0.415055	0.359868
Bcl9	4.93214	0.42479	8.1332e-07	6.40515e-06	0.246217	0.194518
Orc2	4.93207	0.326436	8.13642e-07	6.40536e-06	0.295302	0.240132
Nufip1	4.92691	0.401337	8.35419e-07	6.57203e-06	0.23661	0.183114
Kat14	4.92126	0.344044	8.59889e-07	6.75961e-06	0.261482	0.205482
Slc1a5	4.91817	0.276698	8.73546e-07	6.862e-06	0.327412	0.267763
Heatr3	4.91395	0.291481	8.92576e-07	7.00894e-06	0.347283	0.292763
Gxylt1	4.91347	0.391582	8.94791e-07	7.02379e-06	0.241084	0.187719
Srek1ip1	4.90705	0.299996	9.24559e-07	7.2522e-06	0.302935	0.245833
Stk10	4.90659	0.316333	9.26711e-07	7.26645e-06	0.297539	0.241009
Me2	4.90546	0.350884	9.32107e-07	7.30612e-06	0.245032	0.1875
Tdp1	4.90109	0.517443	9.53062e-07	7.46328e-06	0.170154	0.115132
Srpk2	4.89888	0.205357	9.63827e-07	7.54383e-06	0.59271	0.54057
Btbd1	4.89648	0.240146	9.75702e-07	7.63401e-06	0.431504	0.377193
Arl5a	4.88504	0.34027	1.0341e-06	8.07929e-06	0.259376	0.202632
Gm16599	4.88421	0.168541	1.03844e-06	8.11024e-06	0.306882	0.237061
Stk38	4.88115	0.225958	1.0547e-06	8.23429e-06	0.450191	0.396711
Golga1	4.88097	0.269952	1.05565e-06	8.23868e-06	0.364785	0.311404
Fam110b	4.87808	0.273162	1.07124e-06	8.35737e-06	0.346625	0.289693
Fam91a1	4.87481	0.220947	1.08915e-06	8.49095e-06	0.462692	0.407018
Ndrg3	4.87134	0.288392	1.10842e-06	8.63496e-06	0.3232	0.266667
Tanc1	4.87018	0.296705	1.11498e-06	8.68295e-06	0.330965	0.277851
Ttc13	4.86719	0.360575	1.13195e-06	8.81195e-06	0.250559	0.194737
Tkt	4.86445	0.204383	1.14774e-06	8.92529e-06	0.489538	0.435526
Zbtb41	4.864	0.38672	1.15036e-06	8.94245e-06	0.243453	0.189912
Ptpn9	4.86341	0.25111	1.15381e-06	8.96605e-06	0.379787	0.322807
Arhgap45	4.86128	0.186883	1.16626e-06	9.05306e-06	0.598895	0.55
Chuk	4.85368	0.28358	1.2119e-06	9.39718e-06	0.318068	0.260965
Arhgap32	4.85201	0.188077	1.22217e-06	9.47004e-06	0.66035	0.621711
Aida	4.84872	0.343444	1.24261e-06	9.61585e-06	0.263719	0.209211
Cables1	4.84103	0.475935	1.29168e-06	9.98368e-06	0.214502	0.163596
Nudcd3	4.83892	0.18352	1.30545e-06	1.00829e-05	0.597973	0.541009
5730522E02Rik	4.83804	0.638133	1.31125e-06	1.01205e-05	0.178181	0.127851
Rab31	4.83582	0.24715	1.32597e-06	1.02266e-05	0.393341	0.337939
Tbc1d2b	4.83575	0.333888	1.32642e-06	1.02266e-05	0.275957	0.222149
Rgl1	4.83568	0.531148	1.32691e-06	1.02268e-05	0.183708	0.131798
Gtf2ird2	4.83384	0.415783	1.33925e-06	1.03146e-05	0.227793	0.175439
Eif4enif1	4.83253	0.245426	1.34806e-06	1.0375e-05	0.394657	0.338816
Sh2d3c	4.82772	0.560041	1.38103e-06	1.06212e-05	0.162258	0.109211
Lpgat1	4.8218	0.258562	1.42271e-06	1.09263e-05	0.381761	0.330921
Abraxas2	4.82002	0.412095	1.43542e-06	1.10161e-05	0.224503	0.17193
Rbm41	4.81839	0.310707	1.44718e-06	1.10985e-05	0.341887	0.295395
2810004N23Rik	4.81725	0.251353	1.4555e-06	1.11508e-05	0.363074	0.304825
Syce2	4.81724	0.493988	1.45554e-06	1.11508e-05	0.173575	0.11864
Slc43a3	4.81356	0.471868	1.48261e-06	1.13501e-05	0.194104	0.141228
Mphosph8	4.81112	0.216489	1.50086e-06	1.14858e-05	0.43532	0.377412
Eloa	4.81095	0.374567	1.50213e-06	1.14914e-05	0.227267	0.172588
Cops5	4.81075	0.264629	1.50365e-06	1.1499e-05	0.36189	0.306798
Mpp5	4.81043	0.243043	1.50606e-06	1.15133e-05	0.420055	0.367982
Mxi1	4.80451	0.264354	1.5513e-06	1.18508e-05	0.348204	0.29364
Itfg1	4.80439	0.211297	1.55227e-06	1.18541e-05	0.504803	0.454386
Uspl1	4.80158	0.281108	1.57419e-06	1.20088e-05	0.318726	0.264693
Pknox1	4.79967	0.518236	1.58926e-06	1.21195e-05	0.17476	0.121491
Csnk1a1	4.79686	0.128477	1.61173e-06	1.22822e-05	0.90354	0.87807
Zfp507	4.79676	0.282065	1.6125e-06	1.22837e-05	0.313725	0.257018
Bag4	4.78889	0.534857	1.67705e-06	1.2753e-05	0.169233	0.116009
Nacc1	4.78722	0.432856	1.69111e-06	1.28509e-05	0.21266	0.160526
Bcl2l13	4.78399	0.361249	1.71847e-06	1.30542e-05	0.255955	0.204825
Sass6	4.78094	0.403988	1.74475e-06	1.32446e-05	0.195026	0.140351
AI506816	4.77323	0.254293	1.81298e-06	1.37529e-05	0.350178	0.295175
Sufu	4.76842	0.317107	1.85681e-06	1.40755e-05	0.295302	0.243421
Zfp654	4.76016	0.169094	1.93443e-06	1.46434e-05	0.680616	0.632895
Xrn1	4.75051	0.163239	2.02906e-06	1.53437e-05	0.714436	0.664035
Snx2	4.74312	0.211117	2.10449e-06	1.59085e-05	0.496513	0.446491
Heca	4.7414	0.245766	2.12245e-06	1.60387e-05	0.403869	0.350439
Traf6	4.7397	0.393501	2.14031e-06	1.6168e-05	0.221082	0.168202
Mipol1	4.73624	0.201406	2.17716e-06	1.64292e-05	0.556784	0.508991
Rbm5	4.72368	0.159909	2.31614e-06	1.74597e-05	0.798921	0.748684
Jmy	4.72331	0.206959	2.3204e-06	1.74857e-05	0.511778	0.458553
Atp2b1	4.72302	0.173088	2.32372e-06	1.75047e-05	0.643637	0.602851
Cnot9	4.72137	0.445061	2.34264e-06	1.76411e-05	0.19542	0.142105
Kat2b	4.71974	0.17898	2.3614e-06	1.77762e-05	0.656271	0.599781
Mia3	4.71553	0.264233	2.41086e-06	1.81359e-05	0.323727	0.267105
Kdm2b	4.71004	0.193967	2.47671e-06	1.86118e-05	0.498618	0.44057
Hipk3	4.70818	0.22405	2.49944e-06	1.87761e-05	0.447164	0.393202
Spopl	4.70482	0.187992	2.54088e-06	1.90742e-05	0.585867	0.536623
Soga1	4.70399	0.251801	2.55127e-06	1.91456e-05	0.364916	0.309649
Anks1	4.70311	0.162305	2.56227e-06	1.92215e-05	0.746151	0.700439
Msh6	4.69989	0.325155	2.60298e-06	1.95201e-05	0.283458	0.232895
Trak2	4.69635	0.222072	2.64849e-06	1.98339e-05	0.412159	0.354825
Ptpn11	4.69508	0.263624	2.66503e-06	1.9944e-05	0.328201	0.273904
Polk	4.69334	0.274531	2.68777e-06	2.01072e-05	0.350704	0.299123
Ubxn2a	4.69245	0.258467	2.69954e-06	2.01883e-05	0.358205	0.305702
Cnksr3	4.69153	0.324869	2.71165e-06	2.02649e-05	0.29346	0.243421
Gna12	4.68798	0.357404	2.75909e-06	2.05989e-05	0.245164	0.19386
Wdr3	4.68403	0.311953	2.81292e-06	2.09783e-05	0.282274	0.22807
Thoc1	4.6839	0.19657	2.81465e-06	2.09839e-05	0.487564	0.431579
Zbtb1	4.67375	0.280312	2.95747e-06	2.20184e-05	0.326359	0.274561
Bri3bp	4.66965	0.375732	3.01712e-06	2.24471e-05	0.222661	0.169518
Pa2g4	4.6694	0.199235	3.02085e-06	2.24671e-05	0.493354	0.449781
Lypla1	4.664	0.294575	3.10118e-06	2.30567e-05	0.299776	0.245833
Wdr75	4.66312	0.25937	3.11453e-06	2.31479e-05	0.357415	0.307895
Rnf213	4.6615	0.190525	3.13914e-06	2.33229e-05	0.618108	0.567982
Khdrbs1	4.66058	0.156194	3.15326e-06	2.34129e-05	0.671404	0.630702
Gtpbp1	4.65974	0.412587	3.16612e-06	2.34991e-05	0.211344	0.158772
Azi2	4.65947	0.226401	3.17027e-06	2.35186e-05	0.399	0.341447
Dcun1d2	4.65939	0.372534	3.1715e-06	2.35186e-05	0.228451	0.176316
Gtf2e2	4.65526	0.239653	3.23571e-06	2.39828e-05	0.367943	0.313596
Dcp2	4.65264	0.26256	3.27707e-06	2.4281e-05	0.328727	0.272807
Exosc10	4.65175	0.28213	3.29123e-06	2.43776e-05	0.309646	0.25614
Haus3	4.64965	0.369819	3.325e-06	2.46193e-05	0.235031	0.183553
Klhl18	4.64406	0.399236	3.41625e-06	2.52863e-05	0.22174	0.171272
Rnf138	4.64324	0.208196	3.42988e-06	2.53785e-05	0.466246	0.414474
Spice1	4.6398	0.505909	3.48755e-06	2.57876e-05	0.17476	0.123684
Gm12353	4.63715	0.48451	3.5324e-06	2.61103e-05	0.185682	0.134868
Cops4	4.63694	0.246914	3.53609e-06	2.61287e-05	0.367943	0.3125
Fkbp4	4.63599	0.282346	3.55233e-06	2.62397e-05	0.285564	0.230482
Tmem33	4.63109	0.335945	3.63744e-06	2.68501e-05	0.253454	0.201535
Secisbp2	4.63092	0.250594	3.64048e-06	2.68634e-05	0.353468	0.298684
Pprc1	4.62805	0.393415	3.69116e-06	2.72177e-05	0.215555	0.163816
Dlat	4.62314	0.29141	3.7798e-06	2.7844e-05	0.273457	0.21886
Zbtb44	4.62253	0.219009	3.79085e-06	2.78981e-05	0.431636	0.380921
Uhmk1	4.62252	0.309975	3.791e-06	2.78981e-05	0.267798	0.21557
Ppp1r15b	4.62194	0.40947	3.8016e-06	2.79666e-05	0.206211	0.155263
Ppp2r3a	4.62164	0.184223	3.80728e-06	2.79989e-05	0.592578	0.549123
Inip	4.61612	0.374404	3.90977e-06	2.87233e-05	0.217134	0.163816
Cdc5l	4.61527	0.198569	3.92588e-06	2.88319e-05	0.476115	0.419079
Ndufs1	4.60995	0.240083	4.0276e-06	2.95689e-05	0.362021	0.30636
Zfp322a	4.60975	0.323384	4.03153e-06	2.95878e-05	0.255428	0.203289
Tbck	4.60961	0.19016	4.03417e-06	2.95971e-05	0.559942	0.508333
Fbxo38	4.60812	0.218425	4.06326e-06	2.97904e-05	0.424661	0.370614
Mtbp	4.60593	0.387663	4.10623e-06	3.00952e-05	0.223056	0.171272
Eif2s1	4.60557	0.232754	4.11334e-06	3.01372e-05	0.40229	0.350219
Pgp	4.60456	0.447348	4.13333e-06	3.02733e-05	0.180024	0.127851
Clint1	4.59226	0.127388	4.38467e-06	3.20384e-05	0.876036	0.848246
B230219D22Rik	4.59035	0.214165	4.425e-06	3.23222e-05	0.438347	0.383772
Pdxdc1	4.58992	0.193948	4.43417e-06	3.23673e-05	0.502961	0.442325
Htr2a	4.58735	0.260947	4.48896e-06	3.27524e-05	0.361363	0.311623
Atp6v0a2	4.58731	0.374115	4.48994e-06	3.27524e-05	0.224766	0.174123
Pak1	4.58435	0.244436	4.55393e-06	3.3208e-05	0.37018	0.317982
Nfat5	4.58415	0.135177	4.55841e-06	3.32295e-05	0.928938	0.901096
Hdac1	4.58038	0.214272	4.64131e-06	3.38224e-05	0.418213	0.360307
Slc5a3	4.57939	0.515202	4.66327e-06	3.39596e-05	0.172786	0.123026
Osbpl11	4.57898	0.344831	4.67238e-06	3.40145e-05	0.248717	0.197149
Rap1a	4.57874	0.16166	4.67781e-06	3.40426e-05	0.716673	0.666228
D930016D06Rik	4.57407	0.356376	4.78334e-06	3.47989e-05	0.222792	0.170833
Eps15l1	4.56648	0.208098	4.95973e-06	3.60458e-05	0.466114	0.412719
Usp28	4.56347	0.429102	5.03159e-06	3.65436e-05	0.201211	0.151754
Ints2	4.56251	0.281787	5.05455e-06	3.6698e-05	0.304382	0.252851
Cse1l	4.56054	0.212222	5.10231e-06	3.70324e-05	0.436768	0.38136
Thsd1	4.55948	0.428801	5.12792e-06	3.72058e-05	0.210686	0.161842
Hcfc1	4.55737	0.310063	5.1799e-06	3.75703e-05	0.268193	0.216667
Eif5b	4.55318	0.164388	5.28417e-06	3.8301e-05	0.652323	0.604386
Tubgcp3	4.55241	0.2546	5.30352e-06	3.84283e-05	0.323595	0.271491
Itch	4.55149	0.170776	5.32671e-06	3.85835e-05	0.692196	0.631579
Ube2l3	4.55026	0.196273	5.35808e-06	3.87848e-05	0.490854	0.437939
Ube2r2	4.54995	0.177397	5.36597e-06	3.88289e-05	0.586393	0.534649
Uba3	4.54859	0.33752	5.40071e-06	3.90542e-05	0.251217	0.200439
Knop1	4.5473	0.231689	5.43388e-06	3.9281e-05	0.345967	0.290132
Spen	4.54221	0.178905	5.56681e-06	4.02151e-05	0.549941	0.502632
Wdr7	4.54159	0.265387	5.58319e-06	4.03065e-05	0.334649	0.283553
Hacd3	4.53691	0.35073	5.70834e-06	4.11963e-05	0.253323	0.203728
Calcrl	4.53662	0.167187	5.71636e-06	4.12404e-05	0.762995	0.733991
Maml3	4.52774	0.149038	5.96178e-06	4.29109e-05	0.809843	0.783991
Cul2	4.5247	0.273087	6.04817e-06	4.35183e-05	0.309251	0.257456
Zdhhc3	4.51652	0.34566	6.28657e-06	4.51737e-05	0.2399	0.189254
Cep78	4.51611	0.357708	6.2987e-06	4.52331e-05	0.214239	0.162719
Ddx11	4.5161	0.344959	6.29901e-06	4.52331e-05	0.219239	0.166667
D630045J12Rik	4.51403	0.482544	6.36086e-06	4.56621e-05	0.169364	0.119518
Rnf146	4.51335	0.26749	6.38131e-06	4.57785e-05	0.323069	0.270175
Snhg4	4.51213	0.329661	6.41804e-06	4.60267e-05	0.229767	0.176974
Parp1	4.51143	0.26213	6.43915e-06	4.61629e-05	0.337281	0.287061
Eif2b3	4.51135	0.280007	6.4415e-06	4.61644e-05	0.303461	0.249781
Klhl15	4.51035	0.297203	6.47196e-06	4.63368e-05	0.288985	0.239474
Tbl1x	4.50995	0.163636	6.48443e-06	4.64107e-05	0.754968	0.703728
Snx1	4.50937	0.227844	6.5019e-06	4.65204e-05	0.369128	0.315789
Itpkb	4.5056	0.231843	6.61844e-06	4.73385e-05	0.398737	0.349123
Myo10	4.50234	0.409847	6.72082e-06	4.80476e-05	0.203448	0.153289
Ints9	4.50231	0.273886	6.722e-06	4.80476e-05	0.29675	0.244079
Zfp738	4.49653	0.400004	6.90699e-06	4.93536e-05	0.203316	0.152632
Fam126b	4.49366	0.213294	7.00082e-06	5.00075e-05	0.421108	0.366009
Taok2	4.48235	0.318362	7.38246e-06	5.26815e-05	0.262798	0.212719
Stx17	4.48006	0.232214	7.46237e-06	5.32167e-05	0.358863	0.307018
Dcakd	4.47872	0.437399	7.50934e-06	5.3534e-05	0.186077	0.136184
Pign	4.4765	0.151834	7.58753e-06	5.40736e-05	0.715489	0.674342
Srek1	4.47293	0.125118	7.71566e-06	5.49687e-05	0.839716	0.810746
Ranbp17	4.47035	0.224787	7.80905e-06	5.55974e-05	0.426503	0.375658
Tmem64	4.46547	0.467848	7.9893e-06	5.68621e-05	0.179234	0.129825
Abcc5	4.46277	0.254075	8.09078e-06	5.75655e-05	0.362285	0.312281
Heatr6	4.4621	0.260656	8.11602e-06	5.77261e-05	0.298592	0.244298
Slc4a7	4.45911	0.177351	8.22989e-06	5.84561e-05	0.593104	0.549781
Zbtb7a	4.4573	0.192615	8.29984e-06	5.88981e-05	0.491249	0.4375
Adam17	4.45653	0.227189	8.32953e-06	5.90895e-05	0.369785	0.314474
Atf6	4.45602	0.204717	8.34934e-06	5.92106e-05	0.489143	0.442982
Pik3cb	4.45588	0.337363	8.35516e-06	5.92325e-05	0.238716	0.188816
Fem1b	4.45087	0.397174	8.55244e-06	6.05914e-05	0.202658	0.152632
Ice2	4.4457	0.263668	8.76068e-06	6.20059e-05	0.331754	0.282675
Mob2	4.44309	0.216044	8.86765e-06	6.27221e-05	0.386893	0.334649
Ubr7	4.44072	0.352454	8.96587e-06	6.3396e-05	0.224503	0.173684
Ptdss1	4.43596	0.394467	9.16621e-06	6.47493e-05	0.209896	0.161184
Plaa	4.43307	0.226201	9.2901e-06	6.55816e-05	0.39321	0.341009
Nudcd1	4.42953	0.318197	9.4437e-06	6.66008e-05	0.242006	0.190351
Disp1	4.42826	0.305302	9.49947e-06	6.69505e-05	0.288327	0.24057
Dnajc2	4.42468	0.208242	9.65852e-06	6.80052e-05	0.37347	0.316228
Rab22a	4.42385	0.309179	9.6956e-06	6.82252e-05	0.272536	0.223246
Lrch1	4.42384	0.158122	9.69608e-06	6.82252e-05	0.706804	0.656579
Slc25a46	4.42268	0.270367	9.74821e-06	6.85698e-05	0.309514	0.258553
Zfp438	4.42251	0.307946	9.75628e-06	6.86043e-05	0.287143	0.2375
Tmsb10	4.42107	0.234565	9.82145e-06	6.90178e-05	0.327017	0.272588
Slc35d1	4.42069	0.394987	9.83857e-06	6.91156e-05	0.219239	0.170833
Mettl15	4.42047	0.246493	9.84866e-06	6.91641e-05	0.368733	0.320175
Kctd9	4.41875	0.391812	9.92752e-06	6.96953e-05	0.212528	0.164035
Dnajc21	4.4163	0.303567	1.00406e-05	7.04666e-05	0.26872	0.21864
Nln	4.41613	0.312301	1.00482e-05	7.04968e-05	0.260429	0.209649
Trmt1l	4.41396	0.217003	1.01496e-05	7.11851e-05	0.383866	0.33114
Jpt2	4.41297	0.402868	1.01963e-05	7.14893e-05	0.19542	0.145833
Dtd1	4.40324	0.177083	1.06644e-05	7.46994e-05	0.584682	0.536404
Rbpj	4.39889	0.185029	1.08805e-05	7.61391e-05	0.513883	0.462061
Ankrd44	4.39791	0.170658	1.09299e-05	7.64596e-05	0.601263	0.55614
Mtor	4.39669	0.243294	1.09914e-05	7.68654e-05	0.334123	0.282895
Wdr70	4.39594	0.202591	1.10293e-05	7.70728e-05	0.466246	0.419298
Ppm1l	4.39589	0.321983	1.10317e-05	7.70728e-05	0.275563	0.227851
Hivep2	4.39368	0.199998	1.11449e-05	7.78343e-05	0.472167	0.422588
Bicra	4.39362	0.210872	1.11479e-05	7.78343e-05	0.424661	0.375
1700109H08Rik	4.3916	0.280912	1.12522e-05	7.85114e-05	0.292407	0.242325
Gprasp1	4.39132	0.196208	1.12665e-05	7.85864e-05	0.490328	0.440132
Stau1	4.38957	0.204465	1.13577e-05	7.91971e-05	0.455849	0.407675
Lrrc8b	4.38528	0.340704	1.15835e-05	8.06416e-05	0.231741	0.182456
Timmdc1	4.38349	0.328332	1.16795e-05	8.12834e-05	0.230688	0.179605
Micu1	4.38228	0.235383	1.17443e-05	8.16824e-05	0.35281	0.301096
Ube2s	4.38042	0.210727	1.18453e-05	8.23429e-05	0.407159	0.357018
Cul4a	4.3794	0.218573	1.19008e-05	8.26383e-05	0.389788	0.342105
Wdr82	4.37863	0.347211	1.19429e-05	8.29036e-05	0.237926	0.189254
Hp1bp3	4.37697	0.169416	1.20343e-05	8.35114e-05	0.584551	0.541886
Armc8	4.37497	0.187169	1.21448e-05	8.42242e-05	0.504672	0.457675
Ptpn22	4.37085	0.209432	1.23764e-05	8.56658e-05	0.443348	0.397368
Tmem123	4.37032	0.264055	1.24062e-05	8.58449e-05	0.31412	0.264474
Ccdc34	4.36957	0.350776	1.24493e-05	8.61158e-05	0.226346	0.177193
Rab6a	4.36712	0.188354	1.25897e-05	8.70036e-05	0.50375	0.448026
Ints3	4.36576	0.273655	1.26681e-05	8.7517e-05	0.275826	0.225219
Phkb	4.36533	0.14733	1.26928e-05	8.76602e-05	0.82195	0.782675
Npc1	4.36491	0.459908	1.27176e-05	8.78036e-05	0.17476	0.126096
Ilf3	4.3646	0.196358	1.27357e-05	8.79e-05	0.462824	0.413816
Ppm1g	4.36399	0.254248	1.27713e-05	8.81179e-05	0.334912	0.287061
Ube2e1	4.36366	0.187923	1.27906e-05	8.81952e-05	0.491512	0.436404
Rnf145	4.36349	0.285086	1.28006e-05	8.8236e-05	0.287011	0.236842
Enox2	4.36231	0.172581	1.28695e-05	8.86827e-05	0.659692	0.633114
Cdadc1	4.35998	0.25039	1.30076e-05	8.96057e-05	0.319779	0.26886
Dlg4	4.358	0.305352	1.31255e-05	9.03603e-05	0.280695	0.233991
Nedd9	4.35121	0.526284	1.35387e-05	9.30869e-05	0.172654	0.126096
Gramd1a	4.35009	0.289505	1.36079e-05	9.35331e-05	0.287933	0.238816
Cep162	4.34543	0.282199	1.39005e-05	9.54834e-05	0.268325	0.216886
Appbp2	4.34182	0.165461	1.41308e-05	9.70036e-05	0.685748	0.63136
Sugp2	4.33721	0.187625	1.44302e-05	9.89963e-05	0.477431	0.425219
Bcl2l1	4.33346	0.418287	1.46784e-05	0.000100615	0.19371	0.146491
Xkr6	4.33282	0.299216	1.47209e-05	0.000100863	0.311883	0.267763
Zfp609	4.32599	0.197799	1.5185e-05	0.000103878	0.457429	0.408114
Zfp385a	4.32215	0.425492	1.54519e-05	0.000105577	0.181998	0.133772
Dhdds	4.32049	0.275763	1.55682e-05	0.000106265	0.293986	0.244298
Pnpla7	4.31959	0.175721	1.56322e-05	0.000106668	0.524148	0.475219
Ergic1	4.3151	0.243274	1.5953e-05	0.000108754	0.337808	0.288596
Golga3	4.31425	0.331695	1.60143e-05	0.000109112	0.229372	0.180702
Lrig2	4.31424	0.213679	1.60155e-05	0.000109112	0.381234	0.330702
Mtmr12	4.31312	0.236643	1.60965e-05	0.000109561	0.348598	0.298465
Zhx1	4.30771	0.3447	1.64953e-05	0.000112169	0.228583	0.180263
Tug1	4.30577	0.219364	1.66407e-05	0.000113123	0.383603	0.334649
Tti1	4.30433	0.418522	1.67492e-05	0.000113789	0.187919	0.139474
Bach1	4.30252	0.228148	1.68866e-05	0.000114686	0.39242	0.345833
B4galt1	4.29864	0.260198	1.71849e-05	0.000116639	0.329649	0.282456
Rfc2	4.29845	0.228775	1.71994e-05	0.0001167	0.309251	0.254605
Zmym2	4.29495	0.154143	1.74732e-05	0.000118447	0.669299	0.624781
Prpf3	4.29016	0.275051	1.78541e-05	0.000120916	0.272404	0.222588
Mctp1	4.28939	0.0700314	1.79167e-05	0.000121301	0.972628	0.973684
Zfp746	4.2886	0.32439	1.79798e-05	0.000121691	0.244374	0.196272
Ccdc77	4.28603	0.275414	1.81898e-05	0.000123036	0.287538	0.238596
Sipa1	4.27899	0.325503	1.87746e-05	0.000126872	0.235821	0.187061
Tab3	4.2777	0.280518	1.88836e-05	0.000127569	0.275168	0.227193
Mrps9	4.27517	0.1948	1.90989e-05	0.000128983	0.467167	0.420175
Dcaf12	4.27071	0.305911	1.94852e-05	0.000131469	0.243585	0.193202
S100pbp	4.26932	0.216224	1.96073e-05	0.000132169	0.365838	0.313377
Synj2bp	4.26795	0.188307	1.9728e-05	0.000132941	0.530596	0.487061
Lrp8	4.26527	0.367291	1.99657e-05	0.000134457	0.231873	0.186184
Gemin8	4.2602	0.435781	2.04248e-05	0.000137295	0.176865	0.129386
Fbxw2	4.25967	0.233904	2.04733e-05	0.000137579	0.342545	0.294956
Auts2	4.25704	0.26798	2.07152e-05	0.000139038	0.409791	0.375439
Mtrf1l	4.257	0.338726	2.07184e-05	0.000139038	0.231741	0.183772
Prmt3	4.25586	0.149535	2.08247e-05	0.00013968	0.675484	0.637061
Rbm39	4.25565	0.0914234	2.08441e-05	0.000139767	0.992631	0.986404
Fbxo28	4.2542	0.255536	2.09797e-05	0.000140633	0.298592	0.248465
Fut10	4.25104	0.417725	2.12782e-05	0.000142589	0.17805	0.130044
Sec23b	4.25014	0.389976	2.13635e-05	0.000143117	0.207659	0.160088
Hs2st1	4.24776	0.16708	2.15922e-05	0.00014447	0.595473	0.548465
Zbtb10	4.2459	0.44922	2.17716e-05	0.000145581	0.21266	0.169298
Abcf1	4.24534	0.164895	2.18258e-05	0.000145898	0.50454	0.450658
Sclt1	4.24407	0.208224	2.19503e-05	0.00014664	0.468351	0.429386
Ank	4.24376	0.258848	2.19809e-05	0.000146799	0.33386	0.288816
Akap11	4.2421	0.193157	2.21436e-05	0.000147794	0.449006	0.399561
Phactr4	4.2411	0.203942	2.22428e-05	0.000148365	0.424135	0.376535
Kpna1	4.23741	0.185098	2.26114e-05	0.000150778	0.542966	0.490351
Gm20732	4.23326	0.253232	2.30331e-05	0.000153401	0.308067	0.25943
Kif18a	4.23138	0.392935	2.32258e-05	0.000154636	0.252007	0.210526
Vac14	4.22761	0.450142	2.36189e-05	0.000157157	0.175418	0.128947
Fam13b	4.22567	0.154038	2.38233e-05	0.000158468	0.68259	0.637719
Ankrd27	4.22248	0.241582	2.41623e-05	0.000160625	0.343993	0.297807
Pcbd2	4.21791	0.271882	2.46572e-05	0.000163764	0.277537	0.228509
Elovl7	4.21339	0.544848	2.51567e-05	0.000166979	0.146467	0.100219
Ankrd10	4.20937	0.14572	2.56083e-05	0.000169873	0.644427	0.60307
Sec61a2	4.20889	0.216543	2.56625e-05	0.000170128	0.347283	0.298465
Gtf2h1	4.20049	0.209026	2.66341e-05	0.000176461	0.38913	0.341009
Mrpl18	4.19825	0.374912	2.6898e-05	0.000178155	0.18305	0.13443
Cyth1	4.19598	0.229049	2.71693e-05	0.000179897	0.345045	0.298684
Rell1	4.19511	0.398139	2.72744e-05	0.000180483	0.202658	0.156579
Stk11	4.19356	0.331608	2.74616e-05	0.00018161	0.210554	0.161623
Cep250	4.17667	0.245332	2.95807e-05	0.000195088	0.302277	0.25307
Lyar	4.17563	0.36478	2.97163e-05	0.000195923	0.191736	0.14386
Virma	4.17436	0.177132	2.98829e-05	0.000196961	0.530859	0.475219
Mbd2	4.17192	0.187443	3.02049e-05	0.000199024	0.4369	0.388158
Riok3	4.1712	0.165438	3.03006e-05	0.000199593	0.539281	0.491667
Vipr2	4.16503	0.241901	3.11317e-05	0.000204881	0.321753	0.275877
Ppp2cb	4.16433	0.28258	3.12265e-05	0.000205442	0.276747	0.229386
Dbt	4.1628	0.52639	3.14371e-05	0.00020664	0.157652	0.112719
Selenos	4.15962	0.275205	3.18781e-05	0.000209221	0.252796	0.204825
Gch1	4.15839	0.323431	3.20502e-05	0.000210223	0.257402	0.211404
Zfp24	4.15766	0.273797	3.21522e-05	0.000210765	0.268456	0.220175
Atic	4.1532	0.182123	3.27857e-05	0.000214788	0.441374	0.389474
Ccdc171	4.15212	0.16919	3.29406e-05	0.000215737	0.626135	0.583991
Mosmo	4.14734	0.249466	3.36359e-05	0.000220158	0.323595	0.277632
Pms2	4.14689	0.396608	3.37026e-05	0.000220528	0.189762	0.14386
Klhl23	4.14656	0.374785	3.37505e-05	0.000220775	0.196078	0.149561
Mxd1	4.14266	0.444413	3.43308e-05	0.000224232	0.164759	0.118202
Snrpd1	4.13859	0.17816	3.49441e-05	0.000228168	0.4394	0.384649
Dgcr2	4.13831	0.24847	3.49867e-05	0.000228378	0.324516	0.276754
Pbx4	4.13775	0.452516	3.50723e-05	0.000228868	0.183182	0.139474
Atp7a	4.13741	0.221544	3.51253e-05	0.000229007	0.375971	0.328947
[truncated: 5,346 more rows]

## Sheet: qHSC vs Rest 
names	scores	logfoldchanges	pvals	pvals_adj	pct_q-HSC	pct_Rest
Ifitm1	23.2063	0.941449	3.94e-119	4.06e-116	0.721185	0.617416
Malat1	22.6668	0.331652	9.52e-114	8.97e-111	1	1
mt-Co1	22.5781	0.268955	7.11e-113	6.42e-110	0.999751	0.999754
Il1rapl2	22.0727	1.16874	5.78e-108	4.17e-105	0.723425	0.518669
B2m	21.9838	0.493316	4.11e-107	2.88e-104	0.953946	0.963522
Txnip	21.976	0.662019	4.89e-107	3.31e-104	0.83993	0.787276
Pim1	20.3701	0.69981	3.08e-92	1.45e-89	0.824745	0.739008
Hacd4	19.3954	0.718849	8.45e-84	3e-81	0.694299	0.585114
AC149090.1	19.1617	0.440835	7.73e-82	2.58e-79	0.939009	0.930484
Hlf	19.0246	0.646579	1.07e-80	3.35e-78	0.919343	0.833825
Plcl1	18.5774	0.769268	4.9e-77	1.45e-74	0.827234	0.690985
Lmo2	18.2463	0.33124	2.21e-74	6e-72	0.975853	0.97605
Samd12	17.815	0.523951	5.4e-71	1.38e-68	0.951207	0.887988
Mllt3	17.7999	0.437665	7.08e-71	1.78e-68	0.954195	0.943257
Abcg3	16.8367	0.697696	1.31e-63	2.59e-61	0.631317	0.515107
Ifi203	16.7257	0.563766	8.52e-63	1.62e-60	0.722928	0.664947
Rora	16.1133	0.591874	2.06e-58	3.35e-56	0.862086	0.763203
Ifitm3	16.0982	0.640675	2.63e-58	4.21e-56	0.683595	0.644682
Clec2d	16.0039	0.721769	1.2e-57	1.88e-55	0.571571	0.485016
Myof	15.9487	0.745699	2.91e-57	4.47e-55	0.570824	0.426799
Mir99ahg	15.6095	0.517605	6.27e-55	9.24e-53	0.915858	0.841808
Exoc6b	15.5158	0.434115	2.71e-54	3.77e-52	0.871048	0.841317
Itsn1	14.8829	0.472216	4.26e-50	4.98e-48	0.865322	0.802628
Tox	14.8427	0.601561	7.75e-50	9.03e-48	0.819268	0.686686
Magi2	14.7146	0.744817	5.2e-49	5.96e-47	0.63057	0.498035
Rsrp1	14.477	0.386204	1.69e-47	1.87e-45	0.762509	0.75043
Eya2	14.1533	0.449082	1.78e-45	1.8e-43	0.753547	0.699705
Ptpn18	14.0881	0.440322	4.5e-45	4.49e-43	0.730894	0.703267
Camk2d	13.8767	0.494869	8.77e-44	8.37e-42	0.748569	0.663228
Mmrn1	13.2425	0.414105	4.99e-40	4.03e-38	0.753298	0.718005
Fut8	12.9843	0.301522	1.5e-38	1.11e-36	0.975355	0.973839
Fmnl2	12.9702	0.494152	1.81e-38	1.33e-36	0.716206	0.637558
Mecom	12.5978	0.374658	2.17e-36	1.49e-34	0.997262	0.969663
mt-Co3	12.5113	0.124311	6.47e-36	4.36e-34	1	0.999754
Zfp608	12.4907	0.380031	8.39e-36	5.61e-34	0.85412	0.814419
Erg	12.4833	0.295791	9.21e-36	6.14e-34	0.872542	0.863547
Itm2b	12.4011	0.294514	2.58e-35	1.69e-33	0.822255	0.830263
Ogt	12.354	0.213141	4.63e-35	3.02e-33	0.919343	0.934905
Gda	12.1956	0.575421	3.28e-34	2.02e-32	0.590739	0.512528
Gm4951	12.1803	1.0579	3.96e-34	2.42e-32	0.332835	0.218128
Mctp1	12.0442	0.267264	2.08e-33	1.23e-31	0.978093	0.970523
Lpp	11.9836	0.363912	4.33e-33	2.53e-31	0.786906	0.744166
H2-K1	11.9826	0.237094	4.39e-33	2.55e-31	0.932288	0.943012
Tmem176b	11.9542	0.677015	6.17e-33	3.56e-31	0.483694	0.418816
Nbea	11.8799	0.379419	1.5e-32	8.52e-31	0.805576	0.74871
Airn	11.7747	0.540061	5.27e-32	2.91e-30	0.605178	0.523459
B3galt1	11.5385	0.505051	8.44e-31	4.45e-29	0.645756	0.550233
Mpl	11.522	0.395523	1.02e-30	5.36e-29	0.65646	0.630926
Myl10	11.3355	1.11892	8.76e-30	4.43e-28	0.321882	0.223041
Tnip3	11.2297	0.576989	2.92e-29	1.41e-27	0.513567	0.430238
St3gal1	11.207	0.296648	3.77e-29	1.8e-27	0.794872	0.794277
Prtn3	11.0625	0.653875	1.91e-28	8.92e-27	0.47523	0.403586
Stxbp4	10.9816	0.535696	4.68e-28	2.14e-26	0.599203	0.556006
Nrxn1	10.8592	0.378033	1.8e-27	7.99e-26	0.957431	0.933309
Ccser1	10.7857	0.403212	4.02e-27	1.75e-25	0.738113	0.661631
Prkn	10.7791	0.420146	4.32e-27	1.87e-25	0.686333	0.631417
Prex2	10.7444	0.514179	6.3e-27	2.71e-25	0.538462	0.450872
Gcnt2	10.6744	0.257454	1.34e-26	5.64e-25	0.921334	0.91378
Slc18a2	10.5788	0.285993	3.74e-26	1.53e-24	0.766243	0.768362
Zfp950	10.576	0.355317	3.85e-26	1.57e-24	0.651481	0.638295
Adgrg1	10.5054	0.212249	8.16e-26	3.28e-24	0.817277	0.841317
Zbtb20	10.4383	0.192987	1.66e-25	6.55e-24	0.998008	0.996684
Cd63	10.3045	0.535064	6.72e-25	2.58e-23	0.509833	0.473102
Alcam	10.2778	0.419326	8.87e-25	3.38e-23	0.740353	0.64763
Mndal	10.2252	0.326656	1.53e-24	5.76e-23	0.71994	0.711005
Iigp1	10.2084	0.962473	1.82e-24	6.83e-23	0.333084	0.244657
Cpne8	10.1382	0.58324	3.74e-24	1.38e-22	0.440627	0.351019
Plscr4	10.0876	0.419651	6.27e-24	2.28e-22	0.596714	0.552198
Chrm3	10.0778	0.744009	6.93e-24	2.52e-22	0.397062	0.292434
Nceh1	10.0646	0.396911	7.92e-24	2.87e-22	0.613891	0.570499
Pdgfd	10.0578	0.422476	8.49e-24	3.07e-22	0.664177	0.602432
Lcp1	9.95153	0.364105	2.48e-23	8.75e-22	0.634553	0.599116
Gimap8	9.91551	0.693161	3.56e-23	1.23e-21	0.369928	0.291206
Prkag2	9.79398	0.277983	1.19e-22	4e-21	0.760269	0.750553
Dst	9.63797	0.229191	5.53e-22	1.78e-20	0.819517	0.820069
Prdm16	9.62739	0.292915	6.13e-22	1.96e-20	0.749813	0.723164
Gm19590	9.46972	0.591769	2.81e-21	8.65e-20	0.410754	0.343527
Ccnd3	9.45732	0.202556	3.16e-21	9.71e-20	0.875529	0.895112
Samhd1	9.40821	0.467914	5.05e-21	1.53e-19	0.497884	0.455785
Ly6e	9.4051	0.410095	5.2e-21	1.58e-19	0.572069	0.565217
Apobec3	9.3979	0.273552	5.57e-21	1.68e-19	0.712472	0.716777
Hdac9	9.33921	0.361607	9.71e-21	2.9e-19	0.726911	0.676615
Pik3ip1	9.21733	0.482971	3.05e-20	8.97e-19	0.463779	0.40199
Palld	9.15238	0.531765	5.57e-20	1.61e-18	0.468758	0.393024
Pcmtd2	9.10538	0.426348	8.6e-20	2.47e-18	0.514065	0.47605
H2-D1	9.07056	0.259926	1.18e-19	3.38e-18	0.777695	0.806436
Fth1	9.03134	0.277851	1.7e-19	4.81e-18	0.714215	0.747482
Elmo1	9.02664	0.171311	1.77e-19	5.01e-18	0.990789	0.989069
Mettl7a1	9.01174	0.713039	2.03e-19	5.7e-18	0.326114	0.249324
Ly6a	8.64019	1.08404	5.61e-18	1.44e-16	0.230271	0.148121
mt-Cytb	8.54946	0.0936072	1.24e-17	3.11e-16	0.999253	0.999386
Stat4	8.54615	0.234522	1.27e-17	3.18e-16	0.753298	0.75436
Cysltr2	8.51693	0.470575	1.64e-17	4.07e-16	0.472243	0.426431
Gm16070	8.4378	0.502307	3.23e-17	7.85e-16	0.426438	0.359617
Sult1a1	8.4319	0.889118	3.4e-17	8.23e-16	0.256908	0.176738
Lhcgr	8.42484	0.479666	3.61e-17	8.72e-16	0.465522	0.403341
Plgrkt	8.41337	0.298998	3.98e-17	9.56e-16	0.590988	0.591132
Rab38	8.40427	0.239113	4.31e-17	1.03e-15	0.742096	0.754114
Maml2	8.37688	0.208414	5.44e-17	1.29e-15	0.888225	0.884795
Adgrl4	8.36719	0.304914	5.9e-17	1.39e-15	0.930794	0.892655
Sgms1	8.31909	0.128788	8.86e-17	2.08e-15	0.956186	0.974208
Tnfaip8	8.31084	0.221232	9.5e-17	2.22e-15	0.803834	0.805699
Cpq	8.29376	0.160317	1.1e-16	2.55e-15	0.899427	0.913166
Pdzk1ip1	8.28986	0.681899	1.13e-16	2.64e-15	0.340304	0.284083
2310001H17Rik	8.28961	0.583295	1.14e-16	2.64e-15	0.371421	0.310366
Ttc14	8.27022	0.163679	1.34e-16	3.08e-15	0.801344	0.826701
Gimap1	8.21004	0.659527	2.21e-16	5.01e-15	0.329599	0.271678
Lrmda	8.17895	0.193936	2.86e-16	6.45e-15	0.988798	0.975804
Fgd5	8.14761	0.499626	3.71e-16	8.31e-15	0.406771	0.346475
AY036118	8.11813	0.09114	4.73e-16	1.04e-14	0.999751	0.999877
Hnrnph3	8.08997	0.261785	5.97e-16	1.3e-14	0.628081	0.633628
Hoxa3	8.08046	0.435121	6.45e-16	1.4e-14	0.447598	0.393761
Por	8.07766	0.340148	6.6e-16	1.43e-14	0.546179	0.535741
Parp8	8.06838	0.308892	7.12e-16	1.54e-14	0.652228	0.610169
Pnisr	8.02477	0.153183	1.02e-15	2.17e-14	0.789893	0.825841
Diaph2	8.0208	0.244233	1.05e-15	2.23e-14	0.801842	0.779415
Zdhhc17	7.96927	0.247712	1.6e-15	3.36e-14	0.655215	0.653279
Lpar6	7.94938	0.705375	1.87e-15	3.93e-14	0.300722	0.233972
Uba7	7.92564	0.428373	2.27e-15	4.73e-14	0.458302	0.431221
Ddx60	7.86439	0.445409	3.71e-15	7.57e-14	0.483943	0.446328
Shisa5	7.81564	0.745644	5.47e-15	1.11e-13	0.279811	0.213093
Nupr1	7.81147	0.915127	5.65e-15	1.14e-13	0.247448	0.174404
4931422A03Rik	7.76544	0.525907	8.14e-15	1.63e-13	0.399054	0.356178
Ltb	7.74589	0.858285	9.49e-15	1.88e-13	0.25168	0.180668
Ifitm2	7.74526	0.376686	9.54e-15	1.89e-13	0.537715	0.526406
Clec1a	7.73739	0.562779	1.01e-14	2e-13	0.350012	0.282117
Patj	7.70374	0.407002	1.32e-14	2.58e-13	0.480956	0.436134
Epb41l4b	7.67656	0.328715	1.63e-14	3.18e-13	0.555141	0.537583
Rbm5	7.66291	0.159216	1.82e-14	3.52e-13	0.75753	0.791206
Sbf2	7.65563	0.503359	1.92e-14	3.72e-13	0.385362	0.319332
Crispld1	7.56611	0.520022	3.85e-14	7.31e-13	0.385611	0.334439
Lst1	7.55393	0.812709	4.22e-14	8.02e-13	0.251929	0.183493
Sox5	7.54806	0.437751	4.42e-14	8.36e-13	0.434404	0.363793
Ddx17	7.54489	0.120318	4.53e-14	8.56e-13	0.830968	0.864284
Stat1	7.49783	0.53856	6.49e-14	1.21e-12	0.445357	0.423852
Nfat5	7.46327	0.138233	8.44e-14	1.57e-12	0.907394	0.923974
Gbp7	7.43881	0.410552	1.02e-13	1.86e-12	0.485935	0.47519
Traf3ip3	7.43174	0.417192	1.07e-13	1.96e-12	0.435648	0.400516
Csad	7.42751	0.366443	1.11e-13	2.02e-12	0.488424	0.465119
Tmem176a	7.42278	0.607298	1.15e-13	2.09e-12	0.346278	0.301891
Mill2	7.41085	0.50675	1.25e-13	2.28e-12	0.371173	0.315524
Fcho2	7.38432	0.127428	1.53e-13	2.77e-12	0.894449	0.915868
Nlrc5	7.31854	0.269363	2.51e-13	4.44e-12	0.599452	0.607222
Rgs18	7.27721	0.152837	3.41e-13	5.98e-12	0.845905	0.867354
Irf2	7.25311	0.167386	4.07e-13	7.13e-12	0.784914	0.805944
Procr	7.24651	0.862786	4.28e-13	7.47e-12	0.21658	0.143699
Gm4070	7.23644	0.874427	4.61e-13	8.02e-12	0.224795	0.155981
Nsmaf	7.23353	0.256106	4.71e-13	8.18e-12	0.605427	0.608082
mt-Nd5	7.23253	0.088732	4.74e-13	8.24e-12	0.977097	0.987104
Smarca2	7.22388	0.124659	5.05e-13	8.75e-12	0.864576	0.887743
Cd74	7.21577	1.04634	5.36e-13	9.26e-12	0.191436	0.116556
Ncam2	7.19623	0.717761	6.19e-13	1.06e-11	0.26587	0.190494
Trim30a	7.18138	0.3377	6.9e-13	1.18e-11	0.525019	0.515844
Csgalnact1	7.17382	0.148253	7.29e-13	1.24e-11	0.948718	0.94817
Shisa9	7.17378	1.01614	7.3e-13	1.24e-11	0.181977	0.104643
Kit	7.1699	0.1154	7.51e-13	1.28e-11	0.9059	0.930238
9530026P05Rik	7.15572	0.55515	8.32e-13	1.41e-11	0.301469	0.222918
Pde4d	7.15257	0.151957	8.52e-13	1.44e-11	0.897187	0.913043
Snhg20	7.12507	0.698257	1.04e-12	1.75e-11	0.267613	0.206829
Dock2	7.12166	0.11909	1.07e-12	1.79e-11	0.983072	0.986858
Znrf1	7.1104	0.179947	1.16e-12	1.93e-11	0.819517	0.825719
Gm20559	7.04683	0.502569	1.83e-12	3.01e-11	0.368185	0.325473
St8sia4	7.04581	0.386483	1.84e-12	3.03e-11	0.486931	0.431344
Trpc6	7.03944	0.177889	1.93e-12	3.16e-11	0.902664	0.894866
Slc16a12	6.923	0.573559	4.42e-12	7e-11	0.320388	0.261852
Trim12a	6.91045	0.484348	4.83e-12	7.63e-11	0.376649	0.339966
Cadps2	6.84834	0.229016	7.47e-12	1.16e-10	0.69878	0.68251
mt-Co2	6.84056	0.0703059	7.89e-12	1.22e-10	1	0.999754
Hivep3	6.83616	0.347058	8.13e-12	1.25e-10	0.491163	0.448907
Ptprcap	6.83074	0.347983	8.45e-12	1.3e-10	0.517053	0.515107
Nav2	6.78784	0.364541	1.14e-11	1.73e-10	0.467762	0.432326
Retreg1	6.78061	0.337403	1.2e-11	1.81e-10	0.487677	0.464137
Pcmtd1	6.76991	0.194942	1.29e-11	1.94e-10	0.681603	0.696266
Phf21a	6.74118	0.121518	1.57e-11	2.34e-10	0.91063	0.924589
Ptprc	6.69227	0.139396	2.2e-11	3.23e-10	0.91063	0.912798
Agbl1	6.66772	0.610325	2.6e-11	3.79e-10	0.268608	0.204618
Epsti1	6.64388	0.276606	3.06e-11	4.42e-10	0.585512	0.583026
Trim14	6.6421	0.326262	3.09e-11	4.47e-10	0.522031	0.508966
Ern1	6.63891	0.196455	3.16e-11	4.56e-10	0.710978	0.727463
Fnbp1	6.60398	0.1134	4e-11	5.73e-10	0.825741	0.856178
Dennd1c	6.56117	0.538463	5.34e-11	7.52e-10	0.308688	0.259027
Casp12	6.53944	0.440957	6.18e-11	8.63e-10	0.372915	0.331368
Firre	6.53486	0.296841	6.37e-11	8.88e-10	0.504356	0.496438
Gm17276	6.52457	0.583792	6.82e-11	9.47e-10	0.295245	0.241218
Klf12	6.52182	0.254024	6.95e-11	9.63e-10	0.65646	0.623311
Wls	6.51441	0.176445	7.3e-11	1.01e-09	0.706	0.726726
Dnm3	6.51426	0.712615	7.3e-11	1.01e-09	0.223301	0.154262
Plcb2	6.49719	0.331923	8.18e-11	1.12e-09	0.455813	0.443257
Gm10419	6.49068	0.640776	8.54e-11	1.17e-09	0.274583	0.221813
5031425E22Rik	6.48943	0.292196	8.62e-11	1.18e-09	0.52004	0.507492
Arglu1	6.46282	0.0934943	1.03e-10	1.4e-09	0.830719	0.868091
Ifi44	6.45504	0.729628	1.08e-10	1.47e-09	0.255414	0.199091
Dip2c	6.44758	0.210655	1.14e-10	1.54e-09	0.737615	0.723409
Gm12216	6.40195	0.375897	1.53e-10	2.05e-09	0.423699	0.388602
Sp100	6.33709	0.277082	2.34e-10	3.09e-09	0.538213	0.539057
Tbxas1	6.3338	0.130887	2.39e-10	3.16e-09	0.918347	0.924834
Tasor	6.31184	0.144603	2.76e-10	3.61e-09	0.753298	0.779907
Klhl4	6.31128	0.354232	2.77e-10	3.62e-09	0.434653	0.378777
mt-Atp6	6.2874	0.0630543	3.23e-10	4.19e-09	0.999751	0.999386
Pglyrp2	6.24636	0.595417	4.2e-10	5.4e-09	0.276077	0.228199
Ghr	6.24022	0.350996	4.37e-10	5.6e-09	0.476973	0.446819
Mmp16	6.22568	0.521606	4.79e-10	6.13e-09	0.333831	0.281626
Rack1	6.2239	0.0983498	4.85e-10	6.19e-09	0.922579	0.94903
Hoxb6	6.21946	0.934061	4.99e-10	6.36e-09	0.175504	0.111766
Npas3	6.20985	0.4962	5.3e-10	6.74e-09	0.327857	0.269467
Cbx6	6.19831	0.332329	5.71e-10	7.24e-09	0.453074	0.436748
Crlf3	6.19228	0.131229	5.93e-10	7.51e-09	0.750062	0.779415
Cst3	6.12931	0.361758	8.83e-10	1.09e-08	0.445855	0.44252
Setbp1	6.08294	0.429233	1.18e-09	1.45e-08	0.350261	0.293048
Fau	6.03485	0.0961904	1.59e-09	1.93e-08	0.966642	0.981577
Msi2	6.00636	0.113269	1.9e-09	2.28e-08	0.989793	0.994596
2610035D17Rik	5.99234	0.253648	2.07e-09	2.47e-08	0.572567	0.555515
Ezh1	5.98418	0.471559	2.17e-09	2.59e-08	0.339806	0.305208
Oasl2	5.97478	0.695809	2.3e-09	2.74e-08	0.245208	0.194056
H2-T23	5.95449	0.487011	2.61e-09	3.08e-08	0.359223	0.331368
H2-Aa	5.93882	1.06509	2.87e-09	3.38e-08	0.161563	0.101449
Fxyd5	5.91899	0.339759	3.24e-09	3.79e-08	0.456311	0.456153
Gbp8	5.8679	0.913545	4.41e-09	5.11e-08	0.17177	0.112503
2210408F21Rik	5.865	0.416453	4.49e-09	5.2e-08	0.355987	0.310366
mt-Nd4	5.83564	0.0562597	5.36e-09	6.14e-08	0.998755	0.999386
4632427E13Rik	5.80859	0.221142	6.3e-09	7.16e-08	0.570326	0.584623
Eng	5.79502	0.239174	6.83e-09	7.73e-08	0.530744	0.538934
Parp14	5.77489	0.434351	7.7e-09	8.66e-08	0.385113	0.36195
Tgm2	5.76796	0.470482	8.02e-09	9.02e-08	0.328106	0.293171
Nfia	5.74846	0.150762	9.01e-09	1.01e-07	0.830968	0.830263
Pts	5.72967	0.43563	1.01e-08	1.12e-07	0.34354	0.315647
Mrpl52	5.71889	0.343501	1.07e-08	1.19e-07	0.43764	0.431344
Snx10	5.71418	0.220926	1.1e-08	1.22e-07	0.566592	0.570499
Dok6	5.71171	0.337839	1.12e-08	1.23e-07	0.451581	0.406166
Snapc3	5.69087	0.272996	1.26e-08	1.39e-07	0.485188	0.481945
Cln3	5.67631	0.476642	1.38e-08	1.5e-07	0.314912	0.276836
Ftl1	5.63759	0.204599	1.72e-08	1.86e-07	0.633806	0.662122
Tcp11l2	5.59431	0.537179	2.21e-08	2.37e-07	0.256908	0.205969
Ptk2b	5.58108	0.103185	2.39e-08	2.54e-07	0.779686	0.814173
Pik3cd	5.55679	0.29507	2.75e-08	2.9e-07	0.475479	0.468435
Slfn5	5.52938	0.925525	3.21e-08	3.37e-07	0.161065	0.104888
Rftn1	5.5293	0.121239	3.22e-08	3.37e-07	0.741598	0.774994
Hoxb3	5.50679	0.488937	3.65e-08	3.81e-07	0.28952	0.246622
Phactr1	5.48278	0.283461	4.19e-08	4.34e-07	0.479462	0.449153
Uba52	5.47377	0.353799	4.41e-08	4.55e-07	0.46129	0.461926
Cd84	5.47312	0.166569	4.42e-08	4.57e-07	0.634055	0.662245
Lcp2	5.44385	0.169964	5.21e-08	5.34e-07	0.622604	0.638172
Adam22	5.44048	0.222151	5.31e-08	5.44e-07	0.574309	0.56055
Gimap6	5.43256	0.250928	5.56e-08	5.67e-07	0.516057	0.489929
4931406C07Rik	5.42535	0.50338	5.78e-08	5.89e-07	0.290266	0.25436
2410006H16Rik	5.42205	0.2187	5.89e-08	6e-07	0.584516	0.612994
Nkx2-3	5.41895	0.399699	5.99e-08	6.09e-07	0.354742	0.323508
Ccdc171	5.40866	0.196514	6.35e-08	6.44e-07	0.613393	0.608818
Runx1t1	5.40759	0.430742	6.39e-08	6.47e-07	0.308937	0.257922
Gimap5	5.40607	0.625923	6.44e-08	6.52e-07	0.233757	0.188037
Nr3c2	5.38474	0.374179	7.25e-08	7.28e-07	0.354742	0.306067
Tcf7l2	5.36904	0.261366	7.92e-08	7.91e-07	0.496639	0.478875
Abcg2	5.36575	0.198675	8.06e-08	8.05e-07	0.581529	0.603537
Tmem59	5.36496	0.256771	8.1e-08	8.08e-07	0.49888	0.509826
Trim34a	5.32324	0.596013	1.02e-07	1.01e-06	0.239731	0.195652
Tnfsf10	5.30106	0.487312	1.15e-07	1.13e-06	0.314663	0.285556
Mtdh	5.29077	0.0528329	1.22e-07	1.2e-06	0.865322	0.908499
Parp11	5.25796	0.389131	1.46e-07	1.42e-06	0.373413	0.352985
Sugct	5.25646	0.360148	1.47e-07	1.44e-06	0.389594	0.351634
Aig1	5.25545	0.149128	1.48e-07	1.44e-06	0.666667	0.695407
Ifitm7	5.24327	0.715451	1.58e-07	1.54e-06	0.189943	0.138787
Ppp1r9a	5.2149	0.131207	1.84e-07	1.78e-06	0.788897	0.801155
Irgm2	5.18497	0.948776	2.16e-07	2.07e-06	0.154593	0.102923
Pard3b	5.17852	0.113814	2.24e-07	2.14e-06	0.961165	0.957013
Bcl11a	5.16936	0.0818787	2.35e-07	2.25e-06	0.918098	0.940432
Arhgef3	5.16222	0.361929	2.44e-07	2.33e-06	0.375156	0.347335
Zfp945	5.12669	0.28527	2.95e-07	2.79e-06	0.445855	0.4338
Evi5	5.11128	0.434359	3.2e-07	3.01e-06	0.288524	0.243675
Klhl24	5.10232	0.166369	3.36e-07	3.15e-06	0.622853	0.64026
Spint2	5.10032	0.404419	3.39e-07	3.18e-06	0.339557	0.31749
Tpt1	5.07825	0.0510914	3.81e-07	3.56e-06	0.973363	0.988209
Tfec	5.07426	0.34097	3.89e-07	3.63e-06	0.396814	0.379882
Zfp36l2	5.04353	0.0655505	4.57e-07	4.22e-06	0.859846	0.900761
Afap1l1	5.02237	0.220311	5.1e-07	4.69e-06	0.539457	0.553304
Gm29946	5.00526	0.542644	5.58e-07	5.11e-06	0.249938	0.207934
Cyp7b1	4.99321	0.292249	5.94e-07	5.43e-06	0.458053	0.430852
4930581F22Rik	4.99306	0.408017	5.94e-07	5.43e-06	0.335823	0.312331
Kdm7a	4.9667	0.24993	6.81e-07	6.18e-06	0.454319	0.429133
Esr1	4.95355	0.269498	7.29e-07	6.58e-06	0.473986	0.452346
Phkb	4.95284	0.0902078	7.31e-07	6.6e-06	0.784167	0.818595
Trim12c	4.93041	0.471031	8.21e-07	7.37e-06	0.297735	0.269713
Erap1	4.90079	0.230827	9.55e-07	8.51e-06	0.504108	0.522845
Arid5b	4.88831	0.291845	1.02e-06	9.04e-06	0.405527	0.367109
Gng11	4.8807	0.363872	1.06e-06	9.37e-06	0.368932	0.355195
Zc3h6	4.87806	0.319151	1.07e-06	9.49e-06	0.414239	0.396463
Smpdl3a	4.86865	0.575172	1.12e-06	9.92e-06	0.226537	0.186072
Snrnp70	4.86497	0.066654	1.14e-06	1.01e-05	0.805576	0.851388
Akap7	4.85783	0.285624	1.19e-06	1.05e-05	0.437889	0.428028
Map3k14	4.8483	0.423224	1.25e-06	1.09e-05	0.301718	0.270081
Gas5	4.83606	0.047561	1.32e-06	1.16e-05	0.862833	0.91464
Ocrl	4.81338	0.089777	1.48e-06	1.29e-05	0.774459	0.811963
Rabac1	4.81094	0.384472	1.5e-06	1.3e-05	0.357979	0.345247
Zfp467	4.8039	0.653773	1.56e-06	1.35e-05	0.197909	0.15463
Rmdn1	4.8028	0.297016	1.56e-06	1.35e-05	0.432412	0.42594
Rin2	4.79586	0.417718	1.62e-06	1.4e-05	0.293254	0.255097
Samsn1	4.78368	0.148932	1.72e-06	1.48e-05	0.694299	0.721076
Tgtp2	4.77703	0.794929	1.78e-06	1.52e-05	0.169032	0.122943
Zfp1	4.74919	0.428851	2.04e-06	1.73e-05	0.290266	0.258168
Cd200r1	4.7128	0.523131	2.44e-06	2.05e-05	0.241474	0.201793
Parp9	4.71012	0.437409	2.48e-06	2.07e-05	0.309186	0.28617
Kcnb2	4.70749	0.669484	2.51e-06	2.1e-05	0.156336	0.103537
Rhoj	4.69769	0.489504	2.63e-06	2.2e-05	0.255912	0.215426
Thrb	4.68214	0.322194	2.84e-06	2.36e-05	0.38835	0.359003
Letm2	4.66291	0.392574	3.12e-06	2.57e-05	0.316405	0.288136
Mcoln2	4.65968	0.539069	3.17e-06	2.61e-05	0.22355	0.183739
Aldh2	4.62831	0.170694	3.69e-06	3e-05	0.564103	0.59015
Trim47	4.56316	0.484909	5.04e-06	4.03e-05	0.279313	0.2535
H2-Q7	4.5583	0.157931	5.16e-06	4.12e-05	0.615882	0.653156
Prxl2a	4.5575	0.469453	5.18e-06	4.13e-05	0.269604	0.241587
Calcrl	4.53732	0.130052	5.7e-06	4.53e-05	0.736121	0.76001
Arhgap28	4.53684	0.339454	5.71e-06	4.53e-05	0.344785	0.315033
Klhl3	4.53288	0.375376	5.82e-06	4.61e-05	0.294747	0.257308
Tardbp	4.53255	0.113114	5.83e-06	4.62e-05	0.640777	0.67293
Pced1b	4.5279	0.239737	5.96e-06	4.71e-05	0.472243	0.467207
C530008M17Rik	4.51777	0.16552	6.25e-06	4.92e-05	0.620363	0.634856
Atf7	4.51484	0.118017	6.34e-06	4.98e-05	0.664426	0.698477
Scaper	4.50946	0.143601	6.5e-06	5.1e-05	0.667413	0.689143
Arhgap26	4.50787	0.181011	6.55e-06	5.14e-05	0.555141	0.569516
Plag1	4.47024	0.259825	7.81e-06	6.07e-05	0.431416	0.419062
Ubl7	4.46461	0.304419	8.02e-06	6.21e-05	0.379139	0.371653
Gm44148	4.46339	0.47516	8.07e-06	6.24e-05	0.265372	0.234586
Fhit	4.41899	0.197667	9.92e-06	7.59e-05	0.653971	0.638541
Gm16124	4.38343	0.465644	1.17e-05	8.87e-05	0.25417	0.222427
Ccdc112	4.37141	0.352096	1.23e-05	9.34e-05	0.347025	0.327438
Ppm1h	4.34104	0.128031	1.42e-05	0.00010664	0.663679	0.681405
Kcnip3	4.33795	0.450021	1.44e-05	0.00010804	0.261389	0.228199
Rarb	4.33333	0.331368	1.47e-05	0.00011029	0.330097	0.294891
Myo1d	4.32321	0.176684	1.54e-05	0.00011508	0.565098	0.570744
0610043K17Rik	4.31264	0.491883	1.61e-05	0.00012052	0.239731	0.206952
Slc25a27	4.31114	0.359593	1.62e-05	0.00012125	0.331591	0.312945
Tmbim4	4.29557	0.244762	1.74e-05	0.00012955	0.439383	0.45124
Osbpl9	4.29116	0.135447	1.78e-05	0.00013188	0.599452	0.625522
Lrp1b	4.24542	0.349108	2.18e-05	0.00016002	0.358725	0.353107
Cr1l	4.24333	0.168227	2.2e-05	0.00016141	0.547423	0.572955
Eef2	4.23348	0.068604	2.3e-05	0.00016819	0.802589	0.843773
Nwd1	4.21874	0.178556	2.46e-05	0.00017885	0.513567	0.526161
Selenop	4.21457	0.390264	2.5e-05	0.00018164	0.287777	0.262958
Gm5833	4.19474	0.458737	2.73e-05	0.00019748	0.222305	0.181159
Hgf	4.1922	0.214751	2.76e-05	0.00019964	0.508837	0.51437
Rcsd1	4.19151	0.262364	2.77e-05	0.00020018	0.407269	0.394498
Ptprk	4.18848	0.337894	2.81e-05	0.00020274	0.311675	0.274748
Atp10a	4.17441	0.178949	2.99e-05	0.00021476	0.57182	0.571972
Gvin1	4.16177	0.581024	3.16e-05	0.00022624	0.191934	0.153771
Ubb	4.16076	0.125076	3.17e-05	0.0002271	0.720189	0.773888
Slc6a15	4.15789	0.325503	3.21e-05	0.00022974	0.370426	0.354704
A330023F24Rik	4.15364	0.427967	3.27e-05	0.00023366	0.262136	0.229919
Neurl3	4.14097	0.352324	3.46e-05	0.00024647	0.297735	0.269835
S100a6	4.13449	0.525817	3.56e-05	0.00025286	0.235748	0.204741
Rorb	4.12294	0.55434	3.74e-05	0.00026441	0.187453	0.145664
4930481A15Rik	4.12127	0.741918	3.77e-05	0.00026608	0.146876	0.106116
Spo11	4.07317	0.684255	4.64e-05	0.0003227	0.15534	0.115696
Aldh1a1	4.07257	0.264552	4.65e-05	0.00032328	0.392084	0.375338
Vegfc	4.07045	0.26112	4.69e-05	0.00032614	0.41648	0.395972
Gm17473	4.07006	0.747194	4.7e-05	0.00032658	0.150859	0.110292
Slc37a1	4.06573	0.307511	4.79e-05	0.00033259	0.357232	0.349054
Tia1	4.06544	0.0886044	4.79e-05	0.00033291	0.692308	0.731393
Gata3	4.06026	0.509252	4.9e-05	0.0003395	0.216828	0.182633
Tspan14	4.05266	0.140236	5.06e-05	0.00034983	0.585263	0.611889
Atp2b4	4.05076	0.0736124	5.11e-05	0.00035236	0.781678	0.808892
Coro7	4.02486	0.218921	5.7e-05	0.00039061	0.446851	0.450135
Arhgap45	4.02474	0.141639	5.7e-05	0.00039068	0.559622	0.590887
mt-Nd2	4.02337	0.0442277	5.74e-05	0.00039271	0.998755	0.999263
Chd3	4.01081	0.295089	6.05e-05	0.00041251	0.351257	0.337018
Arhgef6	4.00351	0.135566	6.24e-05	0.00042478	0.587005	0.603414
Hoxa9	3.97092	0.245066	7.16e-05	0.00048291	0.413493	0.405551
Bicd1	3.948	0.112854	7.88e-05	0.00052875	0.668409	0.699828
Cers4	3.93198	0.221232	8.42e-05	0.00056265	0.428927	0.429624
Eya1	3.92569	0.0925854	8.65e-05	0.00057704	0.750311	0.76873
Padi4	3.90388	0.510053	9.47e-05	0.00062738	0.205128	0.172316
Thap3	3.89612	0.46156	9.77e-05	0.00064643	0.252676	0.229182
Car2	3.88931	0.0591224	0.00010053	0.0006634	0.869057	0.901867
Gm28905	3.87609	0.565881	0.00010615	0.0006975	0.176998	0.137681
Ldhb	3.87079	0.563073	0.00010848	0.00071112	0.1882	0.15549
Ppp3ca	3.82315	0.0504597	0.00013176	0.0008488	0.912621	0.937853
Pnpla7	3.81899	0.182362	0.000134	0.00086273	0.499378	0.508966
Mettl27	3.8149	0.572036	0.00013624	0.00087609	0.178242	0.143085
Napsa	3.81318	0.427152	0.00013719	0.00088198	0.254917	0.232007
Scarf1	3.81169	0.312035	0.00013802	0.00088678	0.33657	0.327929
Rbm38	3.80861	0.332094	0.00013975	0.00089762	0.332338	0.326578
Stk4	3.79737	0.0717874	0.00014624	0.00093738	0.704008	0.747851
Il15	3.78837	0.206134	0.00015164	0.00096966	0.48942	0.489683
Lgals3bp	3.7843	0.473646	0.00015414	0.0009851	0.238237	0.215917
Hsd17b11	3.77961	0.350174	0.00015707	0.00100266	0.311924	0.297593
Lyl1	3.77728	0.40937	0.00015855	0.00101087	0.270102	0.250553
Limd2	3.77626	0.490208	0.0001592	0.00101444	0.218073	0.189511
4933406I18Rik	3.77342	0.649578	0.00016103	0.00102516	0.144635	0.105257
Chd9	3.75849	0.0345464	0.00017094	0.0010829	0.856858	0.893515
Rnasel	3.73484	0.246398	0.00018783	0.00118434	0.395071	0.397814
Zg16	3.73405	0.537426	0.00018842	0.00118771	0.219069	0.187546
Snx24	3.71502	0.324616	0.00020319	0.00127373	0.294	0.266028
2900005J15Rik	3.69693	0.598472	0.00021822	0.00136088	0.159572	0.123434
Zfyve9	3.69647	0.566396	0.00021862	0.00136298	0.175753	0.140383
Pkhd1l1	3.69058	0.544702	0.00022374	0.00139372	0.170525	0.133382
Plcg2	3.6866	0.0515406	0.00022727	0.00141247	0.746826	0.790101
Rnf213	3.68386	0.165232	0.00022973	0.00142652	0.570077	0.613731
Ddx58	3.67935	0.338913	0.00023383	0.00144948	0.311426	0.297347
Lbp	3.6752	0.675514	0.00023767	0.00147116	0.149116	0.114591
Clca3a1	3.66803	0.313026	0.00024443	0.00150881	0.314912	0.288995
Gstm1	3.66523	0.532309	0.00024711	0.00152311	0.193428	0.162982
Lyz2	3.65533	0.390681	0.00025685	0.00157951	0.286283	0.273888
Samd9l	3.65158	0.270327	0.00026063	0.00159959	0.389843	0.393515
Cd247	3.64615	0.423037	0.0002662	0.00163146	0.225044	0.192705
Ablim1	3.64483	0.492697	0.00026757	0.00163941	0.192681	0.159052
Zfp532	3.6414	0.276488	0.00027116	0.00165905	0.368683	0.361705
Coq8a	3.62712	0.598353	0.00028659	0.00174559	0.176002	0.144805
Ppt1	3.60321	0.353354	0.00031432	0.00190268	0.292258	0.277819
Slc24a5	3.60246	0.36443	0.00031522	0.00190709	0.282051	0.264186
AW112010	3.59347	0.479771	0.0003263	0.00196864	0.231267	0.209162
Il2rg	3.58607	0.587074	0.0003357	0.00201967	0.167538	0.134856
Stk26	3.57242	0.107515	0.00035369	0.00211972	0.605178	0.636085
E130102H24Rik	3.56742	0.486505	0.00036052	0.00215702	0.21409	0.188774
Tie1	3.54872	0.287699	0.0003871	0.00230085	0.345531	0.345738
Tmtc2	3.54052	0.124294	0.00039934	0.00236903	0.632064	0.662245
Bmpr1a	3.53964	0.457867	0.00040068	0.00237568	0.205875	0.174282
Fggy	3.52428	0.197624	0.00042464	0.00250813	0.465273	0.46254
Ktn1	3.52129	0.0183661	0.00042945	0.00253102	0.772218	0.833088
Crebbp	3.48857	0.0194905	0.00048561	0.00283732	0.830471	0.880619
Plscr2	3.4827	0.528948	0.00049638	0.00289635	0.180234	0.148121
Lncpint	3.47645	0.0957237	0.0005081	0.00296155	0.877023	0.861213
Serpina3g	3.47338	0.314433	0.00051394	0.00299314	0.391088	0.399779
Heg1	3.46469	0.118779	0.00053084	0.00308248	0.582026	0.61631
Snap23	3.46333	0.182028	0.00053354	0.00309564	0.463779	0.480594
Bach2	3.44634	0.120928	0.00056824	0.00327942	0.633806	0.645173
Nsun7	3.43117	0.461872	0.00060099	0.00345189	0.187951	0.155736
A930005H10Rik	3.4179	0.680359	0.00063106	0.00361501	0.140652	0.107836
Vamp5	3.40609	0.0944504	0.000659	0.00376409	0.639781	0.672439
Fubp1	3.38437	0.0205748	0.00071342	0.00405248	0.829973	0.874478
Psenen	3.3759	0.429792	0.00073574	0.00417275	0.240478	0.222304
Mboat2	3.37224	0.244505	0.0007456	0.00422203	0.372666	0.361091
Trim30d	3.3704	0.357533	0.00075058	0.00424913	0.269853	0.252763
Serinc3	3.36616	0.0453654	0.00076223	0.00431053	0.972367	0.980226
Aplp2	3.36432	0.199081	0.00076732	0.00433481	0.436395	0.44903
Lonp2	3.3518	0.056319	0.00080289	0.00452046	0.703012	0.7465
8430419K02Rik	3.34331	0.326364	0.00082787	0.0046538	0.304954	0.291329
Pcca	3.33172	0.131507	0.00086312	0.00483852	0.552651	0.57406
Zup1	3.32982	0.137172	0.00086903	0.00487002	0.55066	0.578728
Il1rapl1	3.32898	0.566835	0.00087164	0.00488338	0.183221	0.15242
Ctsb	3.32231	0.369269	0.00089277	0.00499788	0.263879	0.248219
Atp6v0b	3.31663	0.182961	0.00091109	0.00508861	0.452328	0.469049
Stap1	3.3055	0.142442	0.00094808	0.00528024	0.518546	0.540162
Pet100	3.3051	0.437589	0.00094943	0.00528639	0.233508	0.214566
Tmem50a	3.30448	0.189682	0.00095154	0.0052968	0.448842	0.475804
Slc50a1	3.29474	0.448296	0.00098513	0.00547393	0.214339	0.191722
Dtx3l	3.29173	0.307292	0.00099571	0.00552424	0.325118	0.321788
Pigp	3.28837	0.46765	0.00100769	0.00558497	0.201145	0.175633
Kmt5b	3.28762	0.138841	0.00101039	0.00559804	0.522778	0.549005
Clcn3	3.2824	0.0989983	0.00102928	0.0056915	0.595967	0.629575
Runx2	3.27984	0.0701853	0.00103866	0.00573753	0.75753	0.790101
Skap2	3.275	0.0294546	0.00105662	0.00582781	0.83993	0.878163
Rbl2	3.27262	0.13268	0.00106557	0.00587304	0.530495	0.558954
Atxn1	3.26822	0.0232443	0.00108226	0.00595259	0.892208	0.924343
Nrg4	3.26622	0.405907	0.00108995	0.00598724	0.205128	0.174404
Cyld	3.23339	0.113047	0.00122331	0.00666756	0.567837	0.604643
Snhg12	3.23205	0.216062	0.00122908	0.00669548	0.408514	0.424711
Zbtb38	3.2255	0.135858	0.00125753	0.00683671	0.525268	0.552321
Map4k2	3.22309	0.28128	0.00126816	0.00689107	0.333084	0.32928
Crebrf	3.21993	0.123093	0.00128222	0.00695698	0.580035	0.602677
Galc	3.21496	0.271747	0.00130464	0.0070645	0.35051	0.345247
Large1	3.21092	0.141479	0.00132312	0.00715742	0.556385	0.576517
Hpgds	3.20015	0.526738	0.00137357	0.00740628	0.16704	0.137927
Selp	3.19751	0.359058	0.00138622	0.00746889	0.270102	0.251904
Pura	3.17302	0.0655918	0.0015086	0.00806971	0.668907	0.714812
Gm26510	3.15861	0.244695	0.00158525	0.00845298	0.366941	0.366495
Adipor2	3.15292	0.0715495	0.00161645	0.00859396	0.644511	0.678826
Ikbke	3.12753	0.419473	0.00176281	0.00930589	0.215335	0.192336
Immp2l	3.11849	0.110513	0.00181777	0.00957037	0.919094	0.90592
Tspan4	3.11137	0.260095	0.0018622	0.00979472	0.351257	0.357897
Tmem140	3.10874	0.625597	0.00187884	0.00987508	0.136669	0.106853
Gpr171	3.08779	0.473112	0.00201652	0.0105475	0.199651	0.176984
Thsd4	3.08499	0.25524	0.00203559	0.0106319	0.350012	0.336527
Mycn	3.08035	0.332951	0.00206756	0.0107781	0.291511	0.281995
Cd81	3.0744	0.256609	0.00210927	0.0109823	0.379637	0.39069
mt-Atp8	3.06359	0.0406056	0.00218695	0.0113404	0.859846	0.890199
Syne2	3.04992	0.213017	0.00228902	0.0118216	0.401294	0.397691
Appl2	3.04556	0.306221	0.00232244	0.0119799	0.269604	0.253255
Naca	3.04035	0.0408283	0.00236302	0.0121632	0.795619	0.841194
Gbp5	3.02962	0.686304	0.00244858	0.0125618	0.14115	0.113486
Lamp2	3.02725	0.121154	0.00246793	0.0126491	0.531242	0.564235
Csnk2a1	3.02245	0.0444632	0.0025074	0.0128392	0.639034	0.695038
Slc25a36	3.01706	0.0411344	0.00255243	0.0130482	0.713468	0.766274
Ypel3	3.00814	0.429076	0.00262851	0.0134024	0.200149	0.177106
Plekha5	3.00331	0.0701864	0.00267058	0.0136009	0.686084	0.72169
Ttc3	2.98996	0.0121958	0.0027901	0.0141464	0.83993	0.887988
Gbe1	2.97935	0.121374	0.00288864	0.0146084	0.554394	0.580816
Rabgap1	2.97599	0.0872961	0.00292044	0.0147623	0.603933	0.646156
Bicral	2.97427	0.225382	0.00293685	0.014828	0.370675	0.374969
Tbc1d10c	2.96503	0.396644	0.00302657	0.0152454	0.23301	0.218128
Anxa7	2.93121	0.271778	0.00337642	0.0168821	0.316156	0.312331
Lancl3	2.92844	0.439899	0.00340664	0.0170175	0.179487	0.152665
Aspa	2.90307	0.51094	0.00369529	0.0183158	0.174757	0.150823
Utrn	2.88959	0.00445332	0.00385746	0.0190586	0.961414	0.981331
Asah1	2.88876	0.260598	0.00386768	0.0191047	0.315658	0.31098
Trafd1	2.88818	0.394683	0.00387482	0.0191321	0.232512	0.219479
Rb1cc1	2.88672	0.0148776	0.00389279	0.0192068	0.783918	0.836895
Asah2	2.88347	0.173076	0.00393314	0.0193883	0.452577	0.462049
Irgm1	2.87715	0.55817	0.00401281	0.0197406	0.164302	0.140874
Ccnd2	2.87176	0.0169128	0.00408198	0.020049	0.85188	0.892287
Cd2ap	2.86871	0.232963	0.00412153	0.0202203	0.362211	0.358143
Sirt3	2.86807	0.169181	0.00412988	0.0202567	0.448345	0.47212
Csf3r	2.86732	0.285673	0.00413964	0.0203	0.287528	0.273397
Xaf1	2.86614	0.52557	0.00415511	0.0203713	0.151357	0.125031
Ndfip1	2.86058	0.111341	0.0042287	0.0207133	0.547672	0.577499
Rsbn1	2.85931	0.084896	0.00424569	0.0207824	0.580284	0.61889
Igf2r	2.8558	0.456777	0.0042928	0.020994	0.196664	0.178212
Ndufa13	2.85555	0.256754	0.00429629	0.0210063	0.35051	0.357652
Abcb1a	2.85547	0.508873	0.00429733	0.0210067	0.153099	0.126627
Dock9	2.85523	0.210079	0.00430056	0.0210178	0.380632	0.380619
Gm41335	2.84858	0.393692	0.00439147	0.0214137	0.204132	0.177475
Spaca6	2.84224	0.554635	0.00447975	0.0218049	0.141399	0.115451
Laptm4a	2.83922	0.159009	0.00452246	0.0219931	0.458053	0.486981
Capg	2.83124	0.455313	0.00463684	0.0224937	0.191436	0.171948
H2-T22	2.82544	0.411015	0.0047215	0.0228686	0.219816	0.205723
Mamdc2	2.80502	0.248405	0.00503136	0.0242141	0.326612	0.311349
Cnrip1	2.79338	0.435034	0.005216	0.0250121	0.171521	0.145419
Cyp2j9	2.78735	0.421777	0.00531418	0.0254154	0.188947	0.166053
Hoxa7	2.78634	0.302672	0.00533069	0.0254814	0.2706	0.258782
2900076A07Rik	2.77453	0.543604	0.00552815	0.0263689	0.149614	0.124908
Amn1	2.77271	0.269296	0.00555913	0.0265049	0.310929	0.303365
Lgals8	2.77156	0.228042	0.00557886	0.0265815	0.342793	0.345124
Rassf2	2.77035	0.250827	0.00559961	0.0266745	0.325118	0.320683
C130026I21Rik	2.75824	0.637967	0.00581134	0.0275619	0.126711	0.100958
Dcun1d1	2.75776	0.00874266	0.00581984	0.0275961	0.821509	0.872636
Pear1	2.75622	0.250574	0.00584742	0.0277027	0.325616	0.327315
Gria3	2.75496	0.180111	0.00586995	0.0277973	0.427682	0.422746
Irak3	2.75481	0.136227	0.00587256	0.0278036	0.503112	0.528126
Gm46515	2.73952	0.575112	0.00615288	0.0289979	0.134678	0.109187
Pde1c	2.7336	0.180591	0.00626467	0.0294221	0.453074	0.454188
Phactr2	2.72741	0.0671422	0.00638339	0.0299113	0.68011	0.719111
1700012D14Rik	2.72109	0.31104	0.00650661	0.030433	0.266617	0.252272
Gm28417	2.71994	0.442959	0.00652935	0.0305262	0.180234	0.159052
Eef1a1	2.71647	0.0207094	0.00659812	0.0308277	0.990042	0.997052
Comt	2.71044	0.18075	0.00671949	0.031361	0.406522	0.420413
Rnf13	2.70641	0.186117	0.00680152	0.0317055	0.419218	0.428764
Chd7	2.69125	0.31552	0.00711857	0.0330102	0.255663	0.23999
Smim14	2.6864	0.115017	0.00722263	0.0334427	0.50112	0.528863
Hoxb4	2.67428	0.406627	0.00748891	0.0345501	0.195668	0.177106
Dalrd3	2.66796	0.350521	0.00763131	0.0351397	0.258153	0.250184
Hmg20a	2.66568	0.0806843	0.00768337	0.0353419	0.59298	0.626996
Selenow	2.6649	0.19037	0.00770115	0.0354161	0.396316	0.416605
Grb10	2.66176	0.104698	0.00777327	0.0357099	0.58352	0.611766
Plxdc2	2.65815	0.0740487	0.00785714	0.0360341	0.746577	0.779293
E2f5	2.64735	0.509066	0.00811263	0.0371429	0.148867	0.125522
Trio	2.64557	0.150578	0.00815523	0.0373064	0.453821	0.470032
Pik3r1	2.64358	0.0135299	0.00820342	0.0375031	0.788897	0.836035
Tbkbp1	2.6428	0.561069	0.00822241	0.037582	0.135922	0.111766
2310015A10Rik	2.64081	0.435363	0.00827082	0.0377741	0.172268	0.150209
Sp110	2.63665	0.236815	0.00837282	0.038213	0.337814	0.346598
Kmt2a	2.62826	-0.0100151	0.00858227	0.0390702	0.864327	0.913903
Ppp1r9b	2.60998	0.244179	0.00905468	0.0409711	0.320388	0.322402
Mfng	2.60903	0.258128	0.00907986	0.0410507	0.302465	0.301277
Shprh	2.60469	0.0644425	0.00919581	0.0414884	0.612646	0.659297
Adcy9	2.60408	0.0431085	0.00921226	0.0415453	0.698282	0.745763
Efcc1	2.59833	0.294391	0.00936778	0.0421677	0.274583	0.26566
Art4	2.56923	0.420809	0.0101925	0.0455114	0.192681	0.175141
Acot11	2.5686	0.357497	0.0102109	0.0455746	0.210605	0.193073
Sema7a	2.56497	0.509042	0.0103185	0.0460076	0.13891	0.114591
Tmlhe	2.54127	0.204567	0.0110449	0.0488643	0.375156	0.380373
Ppp1r13b	2.54063	0.0908195	0.0110654	0.048945	0.564352	0.604397
Epb41	2.52866	-0.0050891	0.0114498	0.0503983	0.830222	0.885163
Flywch1	2.52217	0.308008	0.0116634	0.0512449	0.270102	0.2648
Hsd17b10	2.51697	0.347003	0.011837	0.0519231	0.261887	0.260255
2900052L18Rik	2.51572	0.55408	0.0118788	0.0520962	0.133931	0.110661
5430405H02Rik	2.51517	0.352416	0.0118975	0.0521567	0.213343	0.197003
Emcn	2.51383	0.338556	0.0119427	0.0523443	0.224795	0.206706
Triqk	2.50297	0.368459	0.0123157	0.0537836	0.182972	0.16114
Gm13212	2.48082	0.310951	0.0131082	0.0568093	0.268857	0.264677
Kat6b	2.47794	0.0763686	0.0132144	0.0572467	0.604431	0.638541
Oxr1	2.47692	0.0422737	0.0132523	0.057365	0.740602	0.778678
Adamts6	2.47561	0.1351	0.0133009	0.0575524	0.528255	0.548514
Dlg2	2.47239	0.0737537	0.0134214	0.058039	0.860841	0.861582
Gprasp1	2.47114	0.139159	0.0134682	0.0581948	0.454817	0.479735
Gabbr1	2.4697	0.263358	0.0135227	0.0584071	0.310929	0.313928
Gm973	2.46873	0.388059	0.0135593	0.0585417	0.163555	0.140138
Ctso	2.46641	0.237428	0.0136476	0.0588994	0.319144	0.317367
Tfpi	2.46249	0.255796	0.0137978	0.0594528	0.312173	0.311103
Tc2n	2.44731	0.403697	0.0143929	0.061698	0.156833	0.133014
AI480526	2.43417	0.386603	0.014926	0.0637191	0.194922	0.179317
Slc16a9	2.41792	0.372182	0.0156096	0.0663882	0.180981	0.16028
Alg2	2.41745	0.36113	0.0156296	0.0664604	0.217326	0.206338
Ramp1	2.40768	0.238562	0.0160544	0.0681596	0.326363	0.333333
Atat1	2.40427	0.403094	0.0162046	0.0687167	0.181728	0.164824
Neo1	2.40109	0.390942	0.0163462	0.0692407	0.192183	0.172439
Mdm4	2.39678	0.0387786	0.01654	0.0699064	0.643515	0.696512
Apbb1ip	2.38636	0.025647	0.0170163	0.0716954	0.732636	0.781995
Atf7ip	2.38567	0.0330009	0.0170481	0.0718015	0.75056	0.785802
Ssbp1	2.38511	0.202885	0.0170738	0.0718846	0.376649	0.394866
Snx6	2.37401	0.115788	0.0175962	0.0738086	0.490167	0.526898
Cd274	2.37336	0.342897	0.0176271	0.073924	0.246453	0.237657
Mirt1	2.35637	0.453953	0.0184544	0.0769911	0.140901	0.118398
Angpt1	2.35546	0.0796178	0.0184996	0.0771352	0.999751	0.998035
Zfp521	2.35511	0.0697366	0.0185171	0.0771933	0.662435	0.688529
Fzd3	2.34457	0.420793	0.0190493	0.0791073	0.172268	0.154262
Kiz	2.34313	0.140609	0.0191229	0.0793675	0.468758	0.492262
Il18	2.33188	0.380588	0.0197072	0.0816516	0.190441	0.172562
Col4a2	2.33102	0.270489	0.0197525	0.0817923	0.260144	0.250553
Creg1	2.32543	0.102281	0.020049	0.0829566	0.514314	0.556988
Prkg1	2.32354	0.06699	0.02015	0.0832791	0.993279	0.989683
Aff1	2.31533	0.051186	0.0205951	0.0849082	0.659198	0.707443
Dlgap4	2.31431	0.352519	0.0206506	0.0851046	0.200896	0.186195
Ctsc	2.31371	0.261926	0.0206839	0.0852256	0.27757	0.271801
Trim30b	2.30864	0.382175	0.0209638	0.0862806	0.173762	0.155122
Bin2	2.29897	0.086902	0.0215064	0.0881403	0.531242	0.574797
Grcc10	2.29796	0.151947	0.0215642	0.0883155	0.457306	0.497298
H13	2.29276	0.0757698	0.0218621	0.0894339	0.541449	0.58843
Slfn8	2.2909	0.305318	0.021969	0.0898202	0.249191	0.241341
Itih5	2.29055	0.0617966	0.0219893	0.0898864	0.60468	0.647384
N4bp2	2.28551	0.0529142	0.0222829	0.0909494	0.622106	0.67379
Vmp1	2.27499	0.052401	0.0229068	0.0932148	0.663928	0.729796
Tle2	2.27031	0.417515	0.0231887	0.0942204	0.151606	0.131909
Supt20	2.26806	0.0631779	0.0233258	0.0946653	0.565596	0.618767
Shank3	2.26793	0.0648679	0.0233335	0.0946666	0.594225	0.645542
Zdhhc20	2.26668	0.0593212	0.0234099	0.0949057	0.601693	0.645296
Rsad2	2.25302	0.549814	0.0242579	0.0979003	0.142893	0.124417
Zscan26	2.25	0.289547	0.0244489	0.0985644	0.2589	0.254237
Pclo	2.24758	0.403793	0.0246029	0.0990931	0.140403	0.11803
Cyp4v3	2.24507	0.388538	0.0247638	0.0996854	0.179985	0.164333
Cox7a2l	2.24382	0.0885171	0.0248439	0.0999709	0.544436	0.59101
Cdc42bpa	2.2294	0.0144098	0.025787	0.103305	0.735126	0.792189
Cd27	2.22602	0.290453	0.0260131	0.104134	0.24695	0.239867
Cdk17	2.22518	-0.0065995	0.0260689	0.104331	0.909883	0.946573
Aftph	2.21894	0.040231	0.0264908	0.10589	0.642519	0.690862
Enpp5	2.20699	0.526788	0.0273149	0.108823	0.133682	0.114959
Cabcoco1	2.2028	0.2776	0.0276089	0.109772	0.250685	0.237657
Tmsb4x	2.19504	0.0101142	0.0281605	0.111739	0.848145	0.883935
Bfar	2.19375	0.20333	0.0282534	0.112046	0.337565	0.347703
N4bp2l1	2.19095	0.468796	0.0284551	0.112702	0.145133	0.127119
Gbp2	2.17927	0.50773	0.0293116	0.115737	0.153597	0.137558
Gm15261	2.1727	0.533703	0.029803	0.117546	0.148369	0.131663
Tsacc	2.16964	0.329642	0.030034	0.118328	0.209609	0.197372
Ly75	2.16815	0.269338	0.0301471	0.118752	0.247199	0.238148
Rnf25	2.16618	0.360305	0.0302972	0.119224	0.201643	0.191108
Orai1	2.16541	0.223013	0.0303559	0.119401	0.309435	0.31577
Fbxl20	2.16378	0.0571598	0.0304812	0.119785	0.607916	0.644191
Glis3	2.15943	0.391307	0.0308166	0.12095	0.147872	0.126873
Stat3	2.15585	0.0263215	0.0310951	0.121893	0.697038	0.745763
Mrtfb	2.15576	0.101377	0.0311024	0.121894	0.525765	0.557234
Eepd1	2.13428	0.229129	0.0328201	0.127955	0.314663	0.315279
Rbpms	2.12988	0.0309925	0.0331813	0.129108	0.751805	0.786048
Gm26944	2.1298	0.437756	0.0331885	0.129113	0.147872	0.130312
Bst2	2.12194	0.377475	0.0338425	0.131445	0.212099	0.206215
Itga6	2.11581	0.030209	0.0343612	0.133239	0.701767	0.751167
Cers5	2.09854	0.14883	0.0358577	0.13848	0.423699	0.452591
Stat2	2.09497	0.344463	0.0361737	0.139548	0.234503	0.229428
Zfp809	2.08985	0.246367	0.0366312	0.140987	0.292756	0.297347
Nmi	2.07921	0.288224	0.0375985	0.144114	0.269355	0.268976
Arhgef1	2.0727	0.141669	0.0382003	0.146015	0.425691	0.460575
Eps15	2.06882	0.0446921	0.0385632	0.147271	0.612895	0.668755
Nisch	2.06704	0.0356674	0.03873	0.147805	0.613144	0.673053
Rufy2	2.06502	0.223098	0.0389212	0.148429	0.290017	0.288627
Vps13c	2.06485	0.0731536	0.0389373	0.148465	0.553398	0.596291
Arrdc4	2.0624	0.448386	0.0391692	0.149218	0.138163	0.120241
A630072M18Rik	2.06231	0.291366	0.0391784	0.149226	0.266866	0.267379
Sptssa	2.05323	0.171125	0.0400507	0.152254	0.391337	0.416237
Pml	2.052	0.141633	0.0401701	0.152655	0.422455	0.446573
Ccm2l	2.0473	0.489507	0.0406282	0.154152	0.123475	0.105134
Akap8l	2.04713	0.133337	0.0406457	0.154192	0.448593	0.48256
Jam2	2.04532	0.405764	0.0408234	0.154719	0.151357	0.133505
Pou2f2	2.04473	0.242654	0.0408816	0.154897	0.271098	0.262958
Emb	2.04429	0.225153	0.040925	0.155007	0.282051	0.275976
Mpp6	2.04195	0.0152161	0.0411569	0.155722	0.744834	0.798207
Tspan13	2.04084	0.0651346	0.041267	0.156057	0.545432	0.585483
Tcf4	2.03515	0.00529333	0.0418362	0.157961	0.833707	0.872267
Plaat3	2.03047	0.295657	0.0423084	0.159466	0.24944	0.249939
Glipr1	2.01417	0.180396	0.0439916	0.165092	0.382375	0.39548
Gm12353	2.0127	0.406525	0.0441463	0.165415	0.175255	0.162368
Ptpn14	2.00644	0.242494	0.0448096	0.167611	0.243465	0.234463
Naaladl2	2.00487	0.360193	0.0449765	0.168148	0.164551	0.146033
Pnp	2.00124	0.251992	0.0453662	0.169341	0.294498	0.302628
Selenof	1.99806	0.163711	0.0457101	0.170361	0.374658	0.397568
Srr	1.99061	0.387423	0.0465242	0.173038	0.189445	0.179563
Ankrd12	1.98571	0.0336775	0.0470659	0.174713	0.656211	0.699214
Snhg9	1.98566	0.550568	0.0470714	0.174713	0.129699	0.1141
Irf1	1.98457	0.270086	0.0471924	0.175102	0.263132	0.258782
Kidins220	1.97855	0.024329	0.0478662	0.177026	0.626338	0.684476
Mt1	1.95614	0.356674	0.0504483	0.185342	0.188947	0.176001
Lnpep	1.94765	-0.0219845	0.0514574	0.188442	0.823749	0.88197
Peli2	1.94735	0.225627	0.0514932	0.188542	0.294498	0.291206
Dennd2d	1.94661	0.202746	0.0515818	0.188773	0.315907	0.323631
B230217O12Rik	1.94656	0.306777	0.0515874	0.188773	0.218073	0.210391
Clcn5	1.93304	0.205503	0.0532316	0.194021	0.336072	0.339966
Gsdmd	1.92995	0.378665	0.0536127	0.195213	0.173513	0.161754
Ccdc28a	1.92763	0.318152	0.0539009	0.196098	0.202888	0.19381
Msn	1.92543	0.0388098	0.0541753	0.196898	0.59298	0.648366
Adcy7	1.92155	0.194276	0.0546626	0.198635	0.345283	0.360108
Rnf41	1.91625	0.282868	0.0553329	0.200634	0.222305	0.214444
Mbtd1	1.91585	-0.0087774	0.0553846	0.200788	0.809061	0.861582
Ttpa	1.90591	0.276844	0.0566619	0.204767	0.235748	0.229428
Spi1	1.88959	0.309196	0.0588131	0.211518	0.200149	0.190371
Dcaf8	1.88167	0.0180339	0.0598805	0.214758	0.651979	0.70818
Nop10	1.87045	0.154749	0.0614217	0.219443	0.39756	0.418693
Tmem40	1.86803	0.120015	0.0617574	0.220533	0.439881	0.472611
Fgd4	1.86531	0.10127	0.0621374	0.221634	0.504356	0.516212
Apoe	1.86005	0.122397	0.0628789	0.223988	0.500871	0.529354
Uckl1	1.85647	0.403391	0.0633869	0.225497	0.168036	0.157455
Rab5b	1.85507	0.300696	0.0635866	0.22617	0.22106	0.215549
Ndst1	1.85371	0.270254	0.0637802	0.226747	0.234503	0.229182
Gulp1	1.84955	0.0698656	0.0643781	0.228461	0.58128	0.618644
C1rl	1.84827	0.413918	0.0645637	0.229044	0.138661	0.123311
Myl12b	1.84663	0.135087	0.0648004	0.229733	0.401792	0.42901
Kantr	1.84605	0.254514	0.0648853	0.229997	0.27757	0.280644
Arntl	1.84469	0.317418	0.0650833	0.230623	0.173015	0.159052
mt-Nd6	1.8419	0.190005	0.0654897	0.231987	0.362957	0.388234
Jak1	1.83895	-0.0188884	0.065922	0.233248	0.833458	0.879514
Fam169b	1.82896	0.378051	0.0674053	0.237685	0.149863	0.135348
Notch1	1.82389	0.378751	0.0681693	0.240066	0.156833	0.143945
Selenom	1.82288	0.455645	0.0683218	0.240486	0.138163	0.124294
4933434E20Rik	1.82156	0.283545	0.0685222	0.240996	0.243465	0.244657
B4galt6	1.81969	0.209158	0.0688067	0.2418	0.278068	0.275731
Sfi1	1.81814	0.0927134	0.0690422	0.24247	0.486433	0.523336
Aldoa	1.81642	0.201978	0.0693066	0.243241	0.318148	0.329772
Myo6	1.81157	0.348178	0.0700533	0.245663	0.158825	0.144191
Cyfip2	1.79922	0.0219993	0.0719843	0.251624	0.623351	0.675633
Hif3a	1.79691	0.436098	0.0723498	0.252694	0.121733	0.10538
Fam120b	1.79546	0.225049	0.0725804	0.253336	0.274085	0.273643
Zfas1	1.79435	0.160134	0.0727572	0.25383	0.414737	0.445468
Zfp831	1.78741	0.201366	0.0738708	0.256805	0.273089	0.265414
Arl6ip1	1.78254	0.115747	0.0746611	0.25922	0.42345	0.445959
Bace1	1.77376	0.386418	0.0761033	0.263299	0.148867	0.135839
App	1.77236	0.125092	0.0763344	0.263972	0.436395	0.458732
Hoxa5	1.77206	0.267691	0.0763846	0.264103	0.231516	0.226112
Ccdc125	1.76438	0.312149	0.0776688	0.26786	0.194175	0.184598
Eef1b2	1.76374	0.00622499	0.0777756	0.268143	0.851133	0.89941
Scai	1.75768	0.0130124	0.0788016	0.271218	0.708489	0.760255
Pip4p2	1.75501	0.172623	0.0792571	0.272556	0.356734	0.368951
Nedd4	1.75251	-0.0106727	0.079687	0.273948	0.916604	0.945959
Hk2	1.75121	0.20468	0.0799104	0.274498	0.369928	0.388234
Def8	1.75039	0.20624	0.080051	0.274894	0.299975	0.307541
Arhgap29	1.7496	0.277717	0.080187	0.275211	0.236495	0.233604
Pgr	1.74076	0.247679	0.0817254	0.279448	0.213094	0.200811
Oma1	1.73951	0.17631	0.0819458	0.279936	0.331342	0.340457
Psme1	1.73812	0.126211	0.0821898	0.280593	0.46353	0.507001
Ppp2r3a	1.73775	0.0754293	0.0822542	0.280768	0.552402	0.588062
Rida	1.73766	0.436908	0.0822707	0.28078	0.134927	0.12196
Zfp53	1.737	0.334297	0.0823869	0.281089	0.212348	0.207811
Naip5	1.73391	0.163371	0.0829343	0.282806	0.356485	0.374846
BC065397	1.73004	0.340583	0.0836238	0.28486	0.182723	0.172439
Entpd1	1.72981	0.272017	0.0836645	0.284954	0.1882	0.175387
Igf2bp2	1.72954	0.372224	0.0837132	0.285075	0.14588	0.131172
Fam129a	1.72728	0.252413	0.0841181	0.286274	0.222056	0.214198
Zfp866	1.7247	0.394564	0.0845816	0.287435	0.153348	0.142103
Mdfi	1.72048	0.372733	0.085346	0.289662	0.156833	0.145419
Krt18	1.70814	0.363545	0.0876112	0.296392	0.159572	0.148244
Ltbp3	1.70756	0.322263	0.0877172	0.296705	0.187204	0.179194
Prr13	1.70395	0.352891	0.0883899	0.298514	0.184715	0.177966
Arhgdib	1.69762	0.0600178	0.0895801	0.301969	0.55066	0.596414
Nfix	1.69567	0.0331136	0.0899485	0.302849	0.589744	0.640383
Sec61g	1.69301	0.169696	0.0904545	0.304253	0.360717	0.384795
Treml2	1.6891	0.0878606	0.0912003	0.306287	0.452328	0.489806
Galnt11	1.6885	0.205262	0.0913151	0.306529	0.307692	0.317981
Rrm2b	1.68069	0.314393	0.0928226	0.310819	0.188698	0.180054
H2-DMa	1.67925	0.347933	0.0931026	0.311516	0.195171	0.191108
Zeb1	1.67465	-0.0073006	0.0940033	0.314094	0.841424	0.884426
Spata13	1.67307	0.230761	0.0943127	0.314982	0.243963	0.241464
Gpcpd1	1.6685	0.0772276	0.0952168	0.317805	0.504605	0.545935
Tmem38b	1.66605	0.352356	0.0957037	0.319184	0.148369	0.135102
Psap	1.64971	0.189346	0.0990023	0.328115	0.321384	0.336035
Unc93b1	1.64812	0.336153	0.0993282	0.329094	0.177994	0.170106
Cyb5a	1.64748	0.229917	0.099459	0.329426	0.279313	0.286416
Diaph1	1.64256	-0.0222548	0.100473	0.332126	0.911626	0.944731
Tpp1	1.64175	0.288512	0.100641	0.332579	0.20712	0.20253
Arhgap25	1.63731	0.116513	0.101565	0.335064	0.418223	0.444117
Mylk	1.63717	0.326505	0.101594	0.335064	0.1765	0.167281
Glt8d1	1.63678	0.290199	0.101676	0.335232	0.200896	0.195284
Ccdc50	1.63115	0.0708018	0.102858	0.338409	0.506348	0.546794
Mcfd2	1.62962	0.402662	0.103182	0.339308	0.147623	0.137313
Acer2	1.62079	0.387399	0.105062	0.344363	0.125716	0.111029
Anxa6	1.61323	0.382897	0.106694	0.34912	0.119492	0.105011
Paip2	1.61064	0.0133275	0.107259	0.350809	0.624595	0.68337
Serpinf1	1.60954	0.437518	0.107499	0.351542	0.121484	0.108082
Eif2ak2	1.6086	0.11279	0.107703	0.352103	0.456062	0.489437
Trpc4ap	1.60211	0.082863	0.109132	0.356063	0.469256	0.509334
Batf	1.60205	0.379217	0.109145	0.356063	0.154593	0.144313
Pik3c2a	1.60121	0.202959	0.109331	0.356565	0.300722	0.304962
Ccdc47	1.59973	0.152644	0.109658	0.357308	0.361713	0.382953
Tmcc1	1.59476	0.0234029	0.110766	0.360484	0.690316	0.734095
D030028A08Rik	1.59294	0.264091	0.111173	0.361646	0.215584	0.211496
Plekhg1	1.58908	0.23589	0.112043	0.364137	0.213094	0.202899
Cdk19	1.58902	0.018695	0.112056	0.364137	0.703261	0.752886
Etfbkmt	1.58886	0.378784	0.112092	0.36414	0.164302	0.155981
Gm15952	1.58747	0.315162	0.112407	0.364837	0.172268	0.162736
Hook2	1.58034	0.360293	0.114028	0.369325	0.159821	0.150454
Cflar	1.57586	0.0824106	0.115059	0.372052	0.480209	0.517563
Gtf2i	1.55235	-0.0252649	0.120577	0.386894	0.693055	0.775608
Ethe1	1.54626	0.48666	0.122043	0.391075	0.113518	0.101326
Sptbn1	1.54526	-0.0197999	0.122283	0.391671	0.775205	0.829894
Cyp4f13	1.5422	0.265235	0.123024	0.393628	0.203635	0.197494
Eif1	1.53769	0.00222337	0.124123	0.396744	0.697535	0.766888
Ppib	1.52568	0.166007	0.127091	0.404915	0.361464	0.384058
Tecpr1	1.52455	0.282461	0.127371	0.40569	0.157331	0.145419
Col16a1	1.51816	0.338509	0.128975	0.410074	0.17874	0.172808
Grina	1.51694	0.418626	0.129282	0.41093	0.123475	0.111275
Arhgef9	1.51378	0.36568	0.130081	0.412923	0.130197	0.117047
Arhgap31	1.51116	0.120232	0.130748	0.414495	0.426936	0.441661
Mpped2	1.5085	0.287571	0.131426	0.416401	0.186706	0.177229
Rpgrip1	1.50776	0.279687	0.131617	0.41676	0.1999	0.194178
Hnmt	1.5056	0.238573	0.132171	0.41821	0.236993	0.234095
Insr	1.5036	0.027262	0.132685	0.419651	0.595469	0.649349
Zcchc7	1.50256	-0.0166011	0.132952	0.420434	0.93403	0.957873
Slc15a2	1.50113	0.284158	0.133323	0.4213	0.196913	0.188283
Hscb	1.49663	0.260726	0.13449	0.424432	0.221558	0.220585
Krcc1	1.49615	0.162189	0.134616	0.424767	0.357979	0.382461
Tpk1	1.49227	0.00576952	0.135628	0.4274	0.714215	0.764923
Ppp4r3b	1.49128	0.0110076	0.135888	0.428097	0.64227	0.700688
Rnf167	1.48836	0.314358	0.136657	0.430143	0.191187	0.187178
Laptm5	1.48645	0.0957156	0.137161	0.431415	0.439632	0.477033
Atraid	1.47995	0.383952	0.138885	0.435638	0.14115	0.131417
Mthfs	1.47665	0.209553	0.13977	0.43783	0.255663	0.253992
Gm2a	1.47382	0.375767	0.14053	0.439967	0.131441	0.120241
Glrx2	1.46896	0.284741	0.141845	0.443317	0.1999	0.196512
mt-Nd4l	1.46699	-0.0075224	0.142378	0.444917	0.829475	0.872513
Dmxl2	1.46597	0.221709	0.142657	0.445603	0.26363	0.267256
Cyp2j6	1.4524	0.259207	0.146391	0.455585	0.205377	0.200319
Kdm5b	1.44503	0.0376396	0.14845	0.460769	0.57879	0.615205
Slc17a9	1.44176	0.34382	0.14937	0.46336	0.172517	0.166912
Raver2	1.43485	0.313972	0.151328	0.468562	0.169281	0.161754
Cacnb2	1.43465	0.0402188	0.151386	0.468608	0.953697	0.949398
Dennd5b	1.42815	0.112495	0.153249	0.47336	0.453074	0.47998
Pde2a	1.42679	0.315482	0.153641	0.474367	0.140403	0.128961
Zfp760	1.42461	0.299654	0.154271	0.475972	0.172268	0.164579
Gm44899	1.42046	0.378706	0.155474	0.479481	0.126214	0.114959
Mpv17	1.41857	0.368632	0.156023	0.480832	0.137914	0.12847
Lsp1	1.41829	0.34578	0.156106	0.481017	0.158576	0.151069
Trim5	1.40552	0.382489	0.159868	0.490655	0.113766	0.101572
Acad10	1.40278	0.275055	0.160684	0.492601	0.182474	0.176001
Klk8	1.40183	0.46099	0.160965	0.493393	0.12472	0.115205
Sgk3	1.40039	0.0813146	0.161398	0.49444	0.481703	0.519406
Eid1	1.39157	0.0993936	0.164053	0.501068	0.45183	0.48956
Sec22a	1.38968	0.179806	0.164625	0.501985	0.313916	0.324736
Rab12	1.38952	0.18026	0.164674	0.501994	0.316654	0.328789
Rac2	1.38749	0.20998	0.165293	0.503595	0.276326	0.287399
Zfp397	1.38564	0.192722	0.165857	0.504959	0.304207	0.317858
Prdm5	1.37918	0.0470102	0.167839	0.509919	0.586258	0.636453
Bend7	1.37585	0.274481	0.168867	0.512538	0.156087	0.145296
Hbp1	1.36878	0.141071	0.171069	0.518206	0.351008	0.36674
Ndufc2	1.36767	0.161256	0.171416	0.519092	0.330595	0.346229
Lipa	1.36537	0.366709	0.172136	0.520922	0.132188	0.122697
Ryk	1.36163	0.181716	0.173315	0.524084	0.294498	0.306804
Fmnl1	1.35718	0.198985	0.174724	0.52758	0.263381	0.269221
A630001G21Rik	1.35504	0.127238	0.175406	0.529198	0.391337	0.421395
Mycbp2	1.35444	-0.0368713	0.175596	0.529697	0.960169	0.982928
Acin1	1.35199	-0.0131514	0.176378	0.531687	0.705751	0.765414
Cdcp1	1.35144	0.277403	0.176553	0.53214	0.217575	0.219234
Rnf14	1.35061	0.193281	0.176819	0.532783	0.300473	0.316753
Ctsl	1.34871	0.273787	0.177429	0.534259	0.163306	0.155367
Hmga2	1.34767	0.150465	0.177764	0.535169	0.31989	0.320929
Son	1.33537	-0.0332558	0.181755	0.544485	0.909136	0.946819
Ninj1	1.33508	0.316559	0.181852	0.544701	0.194673	0.194424
Camk1	1.33068	0.364999	0.183294	0.548187	0.137167	0.129207
D130040H23Rik	1.3107	0.192581	0.189959	0.564381	0.281553	0.287153
Map3k1	1.3101	0.139993	0.190162	0.564827	0.335325	0.350037
Bsg	1.30308	0.198542	0.192546	0.570736	0.286532	0.30054
F11r	1.30002	0.279178	0.193595	0.573454	0.203635	0.203513
Esam	1.29152	0.270884	0.196523	0.580935	0.194424	0.192705
Irf9	1.29136	0.308994	0.196578	0.581019	0.177994	0.174159
Mitd1	1.28832	0.245379	0.197634	0.583264	0.227782	0.23041
Tmem273	1.28524	0.279118	0.198707	0.585873	0.158078	0.150086
2010315B03Rik	1.28295	0.244571	0.199509	0.587596	0.227035	0.228936
Vdr	1.28219	0.246439	0.199777	0.588307	0.181728	0.176492
Ubac2	1.27487	0.0485201	0.202355	0.593798	0.540204	0.586957
Ube2l6	1.27268	0.430698	0.203131	0.595675	0.123226	0.115205
Zfp516	1.27191	0.236115	0.203407	0.596158	0.205875	0.204127
Eps8	1.26981	0.152148	0.204152	0.597616	0.302713	0.306067
Pkm	1.26348	0.0872862	0.206418	0.603415	0.426687	0.462786
Slc25a45	1.26342	0.388571	0.20644	0.603415	0.111775	0.101572
Extl3	1.26284	0.180224	0.206647	0.603858	0.276077	0.281503
Igip	1.26246	0.329944	0.206782	0.604116	0.151606	0.145787
Dph5	1.26223	0.119427	0.206865	0.604251	0.40229	0.436379
Rab6b	1.2607	0.316951	0.207418	0.605621	0.153099	0.146401
Tsix	1.25715	0.0577517	0.208698	0.608702	0.611899	0.646033
Gnpda2	1.25427	0.289067	0.209743	0.610845	0.173015	0.168386
Spcs2	1.24963	0.148187	0.211434	0.614944	0.356236	0.384672
Zc3h12b	1.24824	0.0865055	0.211941	0.616006	0.479711	0.501842
H2-Q4	1.2448	0.113264	0.213205	0.618849	0.413493	0.453943
Sh3bp5	1.2441	0.253452	0.213462	0.619427	0.163555	0.155613
Il6st	1.23867	0.26755	0.215466	0.62403	0.199651	0.198231
Ica1	1.23557	-0.0165963	0.21662	0.626661	0.715957	0.777819
Egfl7	1.22906	0.387227	0.219051	0.632344	0.146129	0.14026
Tmem71	1.22733	0.162225	0.219699	0.633793	0.264625	0.264063
Ptpn4	1.22624	-0.0009995	0.220107	0.634615	0.684839	0.735077
Fap	1.21649	0.317953	0.223799	0.643137	0.136918	0.126996
Fndc3b	1.21469	0.238417	0.224484	0.644775	0.206871	0.203758
Cir1	1.21416	0.105181	0.224688	0.645179	0.404282	0.433923
Tbca	1.21401	0.12415	0.224743	0.64525	0.399801	0.435765
Ccnh	1.20929	0.0705817	0.226551	0.649752	0.478467	0.516458
Rnaset2a	1.2069	0.44225	0.227471	0.651959	0.117252	0.109678
Eml6	1.20542	0.177418	0.228043	0.653166	0.309933	0.315647
4930469K13Rik	1.20333	0.442944	0.22885	0.655045	0.114513	0.106239
Pbxip1	1.19538	0.22213	0.231939	0.662278	0.207867	0.206706
Gm11290	1.19409	0.510282	0.232442	0.663401	0.137167	0.129084
Unc13d	1.19171	0.245492	0.233376	0.665186	0.248444	0.25829
Ric8a	1.19146	0.296267	0.233473	0.665375	0.162559	0.157824
Birc3	1.19059	0.191086	0.233814	0.666174	0.266617	0.272537
Xkr6	1.18497	0.185319	0.236031	0.671342	0.290764	0.297593
Zfp182	1.1847	0.119363	0.236134	0.671459	0.379885	0.404815
Fzd6	1.17882	0.223097	0.23847	0.676947	0.190192	0.18509
Acadsb	1.17613	0.22997	0.239544	0.679371	0.193428	0.188406
Pstk	1.17599	0.272986	0.239598	0.679435	0.201394	0.20253
Eef2k	1.17003	0.0571543	0.241991	0.684597	0.497137	0.540285
Edem2	1.17001	0.192809	0.241996	0.684597	0.252178	0.256571
Xbp1	1.16876	0.261373	0.242502	0.685786	0.213841	0.216654
Washc3	1.16848	0.172377	0.242613	0.68592	0.306199	0.319332
Tmco1	1.16682	0.163712	0.243284	0.687549	0.351257	0.378285
Ndufa4	1.16519	0.101102	0.243944	0.688717	0.456311	0.493982
Papola	1.16343	-0.0168644	0.244654	0.690361	0.71048	0.766765
2024-09-01	1.1606	0.331407	0.245806	0.692995	0.142146	0.136084
Nipsnap2	1.15828	0.0720706	0.246749	0.694804	0.478715	0.526406
Casp1	1.15586	0.333189	0.24774	0.697141	0.135673	0.128592
Mindy1	1.13461	0.195895	0.25654	0.717133	0.245955	0.251412
Sgsm1	1.13439	0.305798	0.256632	0.717227	0.117252	0.107713
Arhgef12	1.13271	0.00245882	0.257336	0.718636	0.657456	0.706215
Epm2aip1	1.12839	0.209741	0.259155	0.722877	0.247199	0.255465
Ufl1	1.12674	0.145142	0.259853	0.724173	0.34578	0.3676
Smim4	1.12544	0.209253	0.260401	0.725419	0.279562	0.293171
Gm41804	1.11911	0.341703	0.263095	0.731466	0.12945	0.121469
Tmem164	1.11503	-0.0299074	0.264836	0.735221	0.836196	0.884181
Adarb1	1.11268	0.180727	0.265844	0.73736	0.26363	0.270204
Aim2	1.11224	0.0855581	0.266033	0.737789	0.434404	0.457873
Zfp329	1.10914	0.247004	0.267372	0.740743	0.1999	0.200074
Celf2	1.10878	-0.0305069	0.267525	0.741072	0.968384	0.985876
Trp53bp1	1.10702	0.0635688	0.268286	0.742706	0.473488	0.521493
Tmem87a	1.10094	0.035999	0.270924	0.748765	0.545681	0.598379
Fstl1	1.09418	0.188189	0.273876	0.755381	0.224297	0.223778
Zfp874b	1.0902	0.364525	0.275626	0.759338	0.115758	0.108204
Nbdy	1.08332	0.207075	0.278668	0.766064	0.254419	0.264063
Nudt16	1.08045	0.336657	0.27994	0.768585	0.12696	0.120364
Tapbpl	1.08009	0.412804	0.280104	0.768937	0.113766	0.106608
Zbtb4	1.07978	0.240827	0.280239	0.769075	0.178242	0.174896
1110002L01Rik	1.07968	0.256502	0.280284	0.769075	0.183221	0.181037
Araf	1.07378	0.153446	0.28292	0.774999	0.35524	0.381602
Suclg1	1.06723	0.171337	0.285868	0.782198	0.282798	0.296856
Btf3	1.06637	0.00179518	0.286255	0.782947	0.631566	0.699582
Cpt1a	1.0616	0.0981183	0.288418	0.788065	0.393328	0.430484
Nfe2	1.05844	0.165104	0.289855	0.791492	0.310431	0.331368
Erlec1	1.05826	0.149675	0.289938	0.791621	0.33184	0.351511
Hspa12b	1.05687	0.384109	0.290572	0.792952	0.118994	0.112135
Spns2	1.05358	0.0346835	0.292077	0.795655	0.542196	0.585974
Shtn1	1.04968	0.325471	0.293867	0.799425	0.132188	0.125645
Imp3	1.04721	0.222817	0.295003	0.80171	0.24471	0.255957
Purg	1.0449	0.304177	0.29607	0.803503	0.148369	0.142962
Gm26512	1.04413	0.316744	0.296427	0.80421	0.115011	0.106116
Tk2	1.04378	0.301887	0.296587	0.804503	0.143391	0.138541
Fbxl17	1.04109	-0.0209946	0.297832	0.807172	0.892457	0.925325
Gabarap	1.03832	0.183638	0.29912	0.809548	0.295743	0.313191
H2-Q6	1.03798	0.074787	0.299277	0.809872	0.461538	0.509948
Ldb2	1.03708	0.338817	0.299697	0.810502	0.111028	0.102186
Mmaa	1.03276	0.267713	0.301716	0.814437	0.179238	0.177229
Flot1	1.03197	0.250856	0.302085	0.815002	0.204132	0.207811
Cacna1d	1.02957	0.257391	0.303213	0.817665	0.14812	0.141366
Itch	1.02759	0.00122181	0.304143	0.819559	0.632313	0.687792
Cpeb3	1.02636	0.287778	0.304724	0.82092	0.11302	0.103906
Nbr1	1.02444	0.111623	0.305625	0.82294	0.373413	0.399533
Ppil3	1.02095	0.309049	0.307279	0.826262	0.148867	0.144682
Nr6a1	1.01293	0.160545	0.311092	0.834443	0.323874	0.335913
Gaa	1.01062	0.284996	0.312196	0.836681	0.152601	0.149226
Pigx	1.00841	0.279681	0.313256	0.838519	0.183968	0.185827
Cacna1a	1.00236	0.282169	0.316168	0.844714	0.178242	0.178457
Rai14	0.995447	0.113309	0.319519	0.851146	0.396067	0.423238
Mtfr1l	0.992467	0.302067	0.32097	0.853856	0.152601	0.150209
Hnrnpr	0.992281	-0.0154682	0.321061	0.853994	0.696291	0.756448
Plin3	0.987675	0.306481	0.323312	0.858612	0.166542	0.166667
Taz	0.986227	0.231681	0.324022	0.860012	0.185711	0.185827
Gm16675	0.983953	0.298581	0.325138	0.86235	0.130446	0.124048
Snx14	0.983398	0.153239	0.325411	0.862706	0.323874	0.342054
Ift81	0.980397	0.288458	0.32689	0.865651	0.123475	0.115942
Bcas3	0.976631	0.0118872	0.328752	0.869222	0.658701	0.699337
Anxa5	0.974588	0.182605	0.329765	0.871441	0.269604	0.283714
Vwa5a	0.972759	0.132665	0.330673	0.873131	0.308937	0.321788
Slc27a6	0.970861	0.197251	0.331618	0.87498	0.232263	0.234463
Cyp4f16	0.968713	0.330338	0.332688	0.876503	0.12472	0.11889
Gm14966	0.96723	0.346536	0.333429	0.87752	0.123724	0.117907
Gng5	0.965431	0.148819	0.334329	0.879354	0.355738	0.390322
Idh3b	0.964176	0.22277	0.334958	0.880346	0.252676	0.267133
AW146154	0.96021	0.246471	0.33695	0.885065	0.196664	0.198354
Elk3	0.95977	0.0547955	0.337171	0.885538	0.487677	0.529108
Gabarapl1	0.959383	0.111129	0.337366	0.885835	0.359721	0.384181
Ubl5	0.958389	0.152352	0.337867	0.886828	0.32711	0.350405
Micu3	0.953794	0.0702734	0.340188	0.891301	0.457058	0.489437
Scml4	0.949018	0.0874905	0.342611	0.895377	0.42594	0.446328
Frmd4b	0.944569	0.21364	0.344879	0.899676	0.208116	0.209531
Pkd2	0.940803	0.0778669	0.346806	0.903722	0.439383	0.479735
Ehbp1	0.940526	0.0330832	0.346948	0.903875	0.564849	0.60759
Zfp395	0.93915	0.169253	0.347654	0.905571	0.297984	0.3197
Pfdn5	0.938224	0.0743219	0.348129	0.90619	0.450834	0.499754
Atg10	0.93603	0.0549464	0.349258	0.908473	0.509086	0.538688
Tsc22d4	0.935766	0.0579471	0.349394	0.908608	0.480707	0.528863
Etnk1	0.935511	-0.0442597	0.349525	0.908751	0.7294	0.801769
Pex3	0.930391	0.201463	0.352169	0.914178	0.23525	0.242569
Myo1f	0.92851	0.149967	0.353143	0.916269	0.282549	0.289978
Iqsec2	0.928411	0.214346	0.353194	0.916292	0.208862	0.210391
Rhbdd2	0.926406	0.232028	0.354235	0.918242	0.231018	0.24085
Utp11	0.924767	0.200392	0.355087	0.919442	0.28006	0.298821
Lactb2	0.923132	0.208737	0.355938	0.920984	0.23998	0.246991
Timm21	0.921647	0.351504	0.356713	0.922658	0.110281	0.103906
Prxl2c	0.920485	0.236986	0.35732	0.924007	0.191685	0.193687
Gtpbp2	0.919592	0.164023	0.357786	0.924845	0.300224	0.321174
Lancl1	0.910834	0.217257	0.362383	0.933395	0.222305	0.227708
Glul	0.90907	0.0413746	0.363313	0.935123	0.516555	0.551093
Abhd15	0.90901	0.230606	0.363345	0.935123	0.172268	0.170228
Sytl5	0.90859	0.260557	0.363567	0.935472	0.174259	0.171948
Inpp1	0.903967	0.131065	0.366013	0.940009	0.321882	0.343896
Bet1	0.902232	0.229753	0.366934	0.941713	0.215086	0.221322
Entpd5	0.900886	0.223913	0.367649	0.94315	0.22106	0.227094
Tbk1	0.900823	0.0601108	0.367683	0.94315	0.442868	0.486981
Socs2	0.899235	0.310019	0.368527	0.944311	0.131441	0.126996
Pik3ap1	0.89887	0.204957	0.368722	0.944586	0.18347	0.180054
Fkbp3	0.898661	0.0830793	0.368833	0.944614	0.424695	0.463768
Eif3f	0.898603	0.0566519	0.368864	0.944614	0.494399	0.544829
Frg1	0.895775	0.130752	0.370373	0.947136	0.332587	0.357897
Myl6	0.888431	-0.0038448	0.374309	0.954524	0.695793	0.754729
Nrk	0.888411	0.287185	0.37432	0.954524	0.127707	0.121223
Ebpl	0.88486	0.297201	0.376232	0.95771	0.134678	0.131049
Dnhd1	0.884525	0.304042	0.376413	0.957893	0.107294	0.100467
Mettl3	0.884498	0.281569	0.376428	0.957893	0.157331	0.156473
Ypel2	0.877752	0.213453	0.380078	0.963876	0.194175	0.193933
Thap2	0.876656	0.185357	0.380673	0.964821	0.2589	0.269221
Wbp2	0.873232	0.256921	0.382537	0.968072	0.189943	0.193073
Cryzl2	0.870935	0.239034	0.383789	0.970788	0.179985	0.180791
Slamf1	0.869293	0.186802	0.384687	0.972377	0.275579	0.289241
Lima1	0.865239	0.270395	0.386908	0.976964	0.162559	0.161385
Abhd6	0.864973	0.23774	0.387054	0.976992	0.161563	0.158438
Gramd3	0.863034	0.26584	0.388119	0.979023	0.125716	0.119627
Adgrg2	0.862817	0.218122	0.388238	0.979183	0.172019	0.168509
Cdkn1c	0.857395	0.323218	0.391226	0.984885	0.111526	0.105994
Mir155hg	0.854857	0.196083	0.39263	0.987386	0.219816	0.223655
Syt11	0.847574	0.326842	0.396675	0.995133	0.108041	0.102063
Cept1	0.845791	0.077079	0.397669	0.997049	0.450834	0.492999
Timm9	0.839807	0.131663	0.401017	1	0.326612	0.347335
Fbxl12	0.838359	0.279539	0.401829	1	0.135176	0.131295
Col4a1	0.837123	0.181329	0.402523	1	0.228031	0.231516
Carmil1	0.83606	0.291765	0.403121	1	0.120488	0.114714
Zfp260	0.834234	0.248525	0.404149	1	0.188698	0.19209
Cdkl5	0.833896	0.15759	0.404339	1	0.31292	0.330017
Ago4	0.832995	0.217324	0.404847	1	0.188449	0.188037
Ssbp2	0.831831	-0.0276841	0.405504	1	0.955439	0.974945
Vamp8	0.831287	0.0893002	0.405811	1	0.458053	0.507124
Crebzf	0.830515	0.0875758	0.406247	1	0.403286	0.445591
D130062J10Rik	0.825129	0.336624	0.409298	1	0.105551	0.100344
Fam135a	0.823869	0.235603	0.410014	1	0.152104	0.148121
Fam185a	0.818467	0.15101	0.413091	1	0.314663	0.331491
Gm4924	0.816572	0.30965	0.414173	1	0.120488	0.115942
Cpne3	0.814621	0.12972	0.415289	1	0.346278	0.373864
Nop53	0.813435	0.0726022	0.415969	1	0.43291	0.47777
Stx7	0.812652	0.166909	0.416417	1	0.268857	0.282117
Ifi27	0.810082	0.331967	0.417893	1	0.124969	0.121346
Thsd1	0.802345	0.203661	0.422354	1	0.191934	0.192582
Senp7	0.801562	0.0179386	0.422806	1	0.57406	0.630312
Agbl3	0.800422	0.353608	0.423466	1	0.117999	0.113854
Sbno2	0.791718	0.0832766	0.428525	1	0.380881	0.407148
Cox4i1	0.785742	0.00491353	0.432019	1	0.638287	0.694792
Abhd18	0.78522	0.158546	0.432324	1	0.278566	0.288504
Arhgef2	0.783169	-0.0181878	0.433528	1	0.639283	0.706583
Ikzf2	0.780996	0.00418097	0.434805	1	0.714712	0.747359
Nudt6	0.779763	0.245112	0.43553	1	0.170774	0.171579
Unc13b	0.772883	0.300363	0.439592	1	0.128952	0.125154
Morf4l1	0.769969	-0.0295588	0.441318	1	0.695046	0.766888
Crbn	0.768884	0.209786	0.441962	1	0.214588	0.220707
Tmem205	0.768761	0.295435	0.442035	1	0.139408	0.137804
Ip6k1	0.766671	0.0467689	0.443277	1	0.46577	0.513756
Ifih1	0.76613	0.0794649	0.443599	1	0.425442	0.457013
Psmb8	0.765786	0.118104	0.443804	1	0.393577	0.436379
Stard13	0.765166	0.202665	0.444173	1	0.181728	0.17944
Map3k8	0.763427	0.313408	0.445209	1	0.116754	0.112626
2810403D21Rik	0.760378	0.117633	0.447028	1	0.328852	0.341071
Gimap9	0.754375	0.337408	0.450624	1	0.110281	0.106239
Epb41l4aos	0.753438	0.251997	0.451187	1	0.195917	0.202039
Isca2	0.751955	0.394892	0.452078	1	0.107045	0.103537
Nadk2	0.751117	0.0107712	0.452582	1	0.572318	0.633997
3830406C13Rik	0.749038	0.190264	0.453834	1	0.236993	0.245271
Atp6v0c	0.748824	0.226216	0.453963	1	0.234005	0.246868
Nt5c3	0.746923	-0.0212744	0.45511	1	0.731143	0.786416
Agtrap	0.741798	0.24407	0.458209	1	0.162559	0.162736
Uqcc3	0.740664	0.249683	0.458897	1	0.163306	0.16507
Gm13881	0.737464	0.288162	0.46084	1	0.131441	0.128715
Guf1	0.73686	0.115586	0.461207	1	0.349515	0.379882
Uvssa	0.736451	0.15749	0.461456	1	0.272591	0.285188
Gba2	0.733293	0.360952	0.46338	1	0.104805	0.100835
Tnfrsf1a	0.729612	0.32097	0.465627	1	0.126214	0.124294
Tap1	0.729099	0.209521	0.465941	1	0.258651	0.276591
Mbd5	0.727646	-0.055298	0.46683	1	0.864824	0.913412
Aga	0.725756	0.355776	0.467988	1	0.1058	0.102309
Gm11808	0.721301	0.276448	0.470724	1	0.167289	0.169737
Gm2000	0.720299	0.247078	0.471341	1	0.222056	0.233726
Cwf19l2	0.719802	0.015003	0.471647	1	0.556883	0.616925
Dock7	0.716369	-0.0033995	0.473764	1	0.672143	0.723409
Tbc1d8	0.71588	0.120207	0.474066	1	0.343291	0.368091
Tmc6	0.715797	0.262497	0.474116	1	0.143391	0.142226
Rabep1	0.715454	-0.022821	0.474328	1	0.648245	0.719848
Plppr3	0.715273	0.223594	0.47444	1	0.158825	0.158192
Atp6v1f	0.71363	0.194239	0.475456	1	0.25417	0.270572
Kremen1	0.71187	0.277296	0.476545	1	0.13169	0.129329
Pstpip1	0.711853	0.242693	0.476556	1	0.169281	0.17072
Eef2kmt	0.70304	0.227004	0.482031	1	0.178242	0.181405
Leng8	0.697753	0.160266	0.485332	1	0.261887	0.277082
Trim6	0.696907	0.266541	0.485861	1	0.144635	0.143822
Herc6	0.696602	0.0917784	0.486052	1	0.492407	0.543478
Zc2hc1a	0.695597	0.19379	0.486681	1	0.225044	0.23041
Evc2	0.694216	0.280032	0.487547	1	0.116505	0.112749
Dram2	0.692834	0.138148	0.488414	1	0.302465	0.320069
Rxylt1	0.692252	0.164224	0.488779	1	0.272343	0.289118
Gm13986	0.690749	0.226697	0.489723	1	0.190939	0.190494
P4ha1	0.685383	0.2101	0.493102	1	0.197909	0.201916
Cox16	0.682875	0.0155145	0.494686	1	0.633308	0.679931
Idnk	0.682804	0.225488	0.494731	1	0.172019	0.173913
Alox5ap	0.681664	0.127161	0.495451	1	0.334578	0.362196
Efcab14	0.680088	0.00625323	0.496449	1	0.56236	0.628101
Tbc1d2	0.678377	0.309529	0.497533	1	0.111277	0.10759
Bcl9	0.675891	0.167038	0.49911	1	0.22355	0.228445
Ifngr1	0.672142	0.107106	0.501493	1	0.268359	0.278433
Ppm1k	0.671032	0.250013	0.5022	1	0.151357	0.15156
Jpx	0.667547	0.0784621	0.504423	1	0.437391	0.477892
Zfp444	0.667072	0.262608	0.504726	1	0.153348	0.154262
Sdc2	0.664367	0.193973	0.506456	1	0.215584	0.219971
Ccdc66	0.663235	0.246028	0.50718	1	0.192432	0.198968
Tapbp	0.66031	0.183339	0.509055	1	0.255414	0.272906
Cdc14a	0.65719	0.0192791	0.511059	1	0.542196	0.599116
Vat1	0.655888	0.285672	0.511896	1	0.110281	0.106731
Slc38a9	0.652436	0.038778	0.51412	1	0.51531	0.551216
Micu2	0.648912	0.0526847	0.516395	1	0.462285	0.506632
Ptk2	0.644194	0.129916	0.51945	1	0.338561	0.359371
Sigirr	0.641659	0.280599	0.521095	1	0.133433	0.132523
Sorbs2	0.641398	0.149402	0.521264	1	0.155589	0.150946
Cerk	0.640167	0.133954	0.522064	1	0.28952	0.306436
Susd3	0.637479	0.29459	0.523813	1	0.111775	0.108941
Emp3	0.633969	0.161681	0.526101	1	0.31989	0.348809
Tnfrsf1b	0.630211	0.234201	0.528556	1	0.16231	0.16421
Rars2	0.628748	0.0664928	0.529514	1	0.414737	0.448784
Man1c1	0.626325	0.267543	0.531102	1	0.118247	0.115696
Vezt	0.622225	0.157986	0.533794	1	0.250436	0.260255
Zranb2	0.621738	0.0382133	0.534114	1	0.461538	0.509457
Gtpbp8	0.618064	0.255858	0.536533	1	0.170525	0.174896
Cbx7	0.616413	0.218925	0.537622	1	0.14812	0.147507
Ifi35	0.61632	0.292704	0.537684	1	0.14115	0.142226
Chic2	0.608814	0.0763513	0.542648	1	0.415733	0.45124
Ampd3	0.608382	0.243865	0.542934	1	0.122479	0.120364
Itga5	0.604834	0.193559	0.545289	1	0.239233	0.25129
Tmem243	0.603318	0.246815	0.546297	1	0.15758	0.158929
Rad9b	0.600371	0.25289	0.548259	1	0.127458	0.125399
Sft2d2	0.59301	0.156559	0.553174	1	0.227284	0.234709
Fyco1	0.59175	0.161238	0.554018	1	0.271596	0.288995
Glmn	0.591258	0.149125	0.554348	1	0.257655	0.269835
Jkamp	0.589704	0.223531	0.555389	1	0.18123	0.185458
Frs2	0.588289	-0.0026459	0.556338	1	0.576301	0.632768
Dguok	0.586507	0.162631	0.557535	1	0.247946	0.260624
Atg7	0.585155	0.0854491	0.558443	1	0.380134	0.408131
Gns	0.584658	0.220251	0.558778	1	0.196166	0.203144
Dexi	0.583595	0.292301	0.559493	1	0.11302	0.110906
Mpzl1	0.582664	0.20248	0.560119	1	0.192681	0.197249
Ost4	0.582601	0.216047	0.560162	1	0.226039	0.239867
Acot13	0.581703	0.246678	0.560767	1	0.145631	0.146033
Rhobtb1	0.581233	0.188458	0.561083	1	0.187702	0.191353
Man2c1os	0.580462	0.288832	0.561603	1	0.130695	0.130066
Gm42962	0.575933	0.328142	0.564661	1	0.118994	0.11803
Obsl1	0.575177	0.28044	0.565171	1	0.124969	0.124171
Rbbp6	0.573645	-0.0318239	0.566208	1	0.689818	0.753132
Tcf25	0.571398	-0.0193428	0.56773	1	0.607916	0.673545
2610037D02Rik	0.567605	0.0844971	0.570303	1	0.38835	0.420904
Itpr1	0.564776	-0.0534658	0.572226	1	0.834454	0.891059
Ccdc60	0.561338	0.184166	0.574567	1	0.194424	0.197617
Gcc2	0.553782	0.0450756	0.579728	1	0.452328	0.49693
Slc39a1	0.549204	0.326084	0.582866	1	0.117252	0.116679
Sh2b3	0.546677	0.304295	0.584601	1	0.104805	0.102677
Eml5	0.546589	0.100403	0.584661	1	0.306697	0.317121
Peak1	0.544694	0.0142674	0.585964	1	0.565596	0.619135
Pygl	0.544057	0.150778	0.586402	1	0.252925	0.267747
Gca	0.542898	0.2265	0.5872	1	0.162061	0.164333
Wwp2	0.542824	0.0401445	0.587251	1	0.475977	0.527266
Map4k3	0.542802	0.0560534	0.587266	1	0.414239	0.443994
6330562C20Rik	0.5417	0.148914	0.588025	1	0.31292	0.339966
Ddhd2	0.540942	0.0452113	0.588547	1	0.4588	0.510071
Cd1d1	0.534647	0.273903	0.592894	1	0.106049	0.104028
Dmtf1	0.534334	0.0562897	0.59311	1	0.444859	0.48956
5330438D12Rik	0.53197	0.242145	0.594747	1	0.217575	0.229919
Yae1d1	0.530756	0.254815	0.595588	1	0.129699	0.129329
Rgl1	0.530388	0.190645	0.595843	1	0.163555	0.164579
Ccm2	0.528699	0.0130925	0.597015	1	0.549664	0.610415
Rock2	0.527993	-0.0580596	0.597504	1	0.910132	0.952714
Klhdc1	0.52481	0.179181	0.599716	1	0.218073	0.226112
Rragb	0.524612	0.147879	0.599853	1	0.282798	0.300663
Gm28187	0.52331	0.169935	0.600759	1	0.162559	0.161877
Coro1a	0.522093	0.0379563	0.601605	1	0.459049	0.507738
Txndc15	0.521173	0.301853	0.602246	1	0.124222	0.124785
Rnf24	0.521044	0.197529	0.602336	1	0.193926	0.199091
Slc39a13	0.520808	0.213115	0.602501	1	0.119741	0.117784
Cbr1	0.520583	0.303501	0.602658	1	0.113269	0.112749
Pam	0.520308	0.0105482	0.602849	1	0.625093	0.664824
Tbc1d23	0.516902	0.0495512	0.605224	1	0.440129	0.482437
Acyp1	0.515573	0.233194	0.606153	1	0.186209	0.194424
Cish	0.515515	0.276753	0.606193	1	0.108539	0.106853
Lpin1	0.513035	0.210336	0.607927	1	0.166542	0.16986
Ppp1r18	0.510973	0.313895	0.60937	1	0.11053	0.109678
Lrch1	0.506554	-0.0138937	0.612468	1	0.64949	0.706952
Serpinb6a	0.501967	0.143045	0.615691	1	0.278068	0.292434
Tigd2	0.501945	0.236632	0.615706	1	0.165049	0.169123
Brdt	0.498468	0.217373	0.618154	1	0.106796	0.103783
Gm13483	0.498051	0.169285	0.618448	1	0.194424	0.197494
Gtdc1	0.496957	0.0192806	0.619219	1	0.600697	0.636576
Tom1l2	0.496257	0.0433406	0.619713	1	0.475977	0.520879
Dpp4	0.495153	0.143808	0.620492	1	0.2589	0.26959
Kcnk5	0.494779	0.165844	0.620756	1	0.25641	0.272169
Clstn1	0.492948	0.251069	0.62205	1	0.170276	0.176247
Maged1	0.492033	0.239279	0.622696	1	0.133184	0.133505
Tmem258	0.490256	0.184939	0.623953	1	0.257157	0.27524
Zfp160	0.482854	0.168334	0.629199	1	0.241723	0.254729
Fnbp1l	0.481022	-0.025379	0.630501	1	0.688574	0.749079
Fmo5	0.480778	0.24071	0.630674	1	0.113269	0.111275
Rbp1	0.479287	0.171865	0.631735	1	0.24471	0.258904
Parp10	0.477427	0.298282	0.633058	1	0.127209	0.12847
Yes1	0.477323	0.115845	0.633132	1	0.292756	0.307173
Zc3h7b	0.474288	0.0953996	0.635295	1	0.340304	0.370425
Psma8	0.470561	0.293914	0.637954	1	0.105054	0.103414
Phpt1	0.470432	0.289148	0.638047	1	0.137914	0.14026
Dtx3	0.468556	0.153656	0.639387	1	0.245208	0.260255
Ccndbp1	0.467641	0.238292	0.640041	1	0.154344	0.157701
4930447C04Rik	0.466617	0.244563	0.640774	1	0.125218	0.12368
1810062O18Rik	0.465494	0.246537	0.641578	1	0.138412	0.139646
Ctsa	0.465062	0.278711	0.641887	1	0.116754	0.116925
Ksr2	0.46194	0.178257	0.644125	1	0.158078	0.158315
Mccc1	0.453579	0.160203	0.650132	1	0.1882	0.192459
Kbtbd3	0.448935	0.276096	0.653478	1	0.109534	0.108696
Vps28	0.448595	0.241612	0.653724	1	0.165297	0.17072
Acot2	0.447982	0.286935	0.654166	1	0.11302	0.11324
Zfp40	0.445587	0.143426	0.655896	1	0.25417	0.267379
Use1	0.444461	0.146825	0.656709	1	0.268857	0.288136
Gm39469	0.44208	0.20958	0.658431	1	0.12945	0.129207
Ubxn6	0.436774	0.275723	0.662276	1	0.130695	0.132523
Slc30a4	0.43623	0.255452	0.66267	1	0.107294	0.105994
Carns1	0.433678	0.2532	0.664522	1	0.11053	0.109924
Mterf3	0.433349	0.196154	0.664761	1	0.172268	0.177475
Robo4	0.431204	0.22893	0.66632	1	0.118994	0.118521
Cplane1	0.431003	0.104903	0.666466	1	0.343789	0.370793
9930111J21Rik2	0.430303	0.267512	0.666975	1	0.10829	0.107345
Glrx	0.429885	0.254583	0.667279	1	0.113518	0.113608
Arl14ep	0.429188	0.234411	0.667787	1	0.135922	0.137681
Ptov1	0.428872	0.211724	0.668016	1	0.195668	0.205969
Mvp	0.426395	0.196941	0.66982	1	0.18347	0.18902
Cyth4	0.426123	0.182691	0.670018	1	0.167787	0.171334
Ccnj	0.420333	0.245316	0.674242	1	0.120239	0.120241
Zfyve16	0.420034	0.146759	0.674461	1	0.260891	0.277327
Cmas	0.419575	0.0113389	0.674796	1	0.521533	0.579096
Marf1	0.416227	0.0286232	0.677244	1	0.472243	0.526898
Lztfl1	0.415659	0.167224	0.67766	1	0.247448	0.263326
Nabp1	0.414214	0.158004	0.678717	1	0.155589	0.156595
Basp1	0.413003	0.122209	0.679605	1	0.290764	0.308769
Tep1	0.411042	0.186117	0.681042	1	0.195419	0.203144
2024-09-06	0.409916	0.058977	0.681868	1	0.407269	0.443257
Ubr3	0.409726	-0.0345349	0.682007	1	0.73886	0.800295
Tcaim	0.408312	0.24961	0.683045	1	0.112771	0.112257
Trim25	0.405568	0.151517	0.68506	1	0.241474	0.254237
Zfp738	0.401179	0.168046	0.688288	1	0.180981	0.185949
C030037D09Rik	0.400512	0.250976	0.68878	1	0.115011	0.114714
Lamtor5	0.400416	0.218113	0.68885	1	0.152353	0.155981
Il16	0.399608	0.230032	0.689445	1	0.14588	0.149472
Mthfsl	0.396818	0.286895	0.691502	1	0.116256	0.117293
Fbxo9	0.393192	0.0414875	0.694177	1	0.465024	0.51744
Yme1l1	0.391899	0.0171584	0.695133	1	0.548668	0.605871
Helz2	0.387136	0.228892	0.698655	1	0.118994	0.119013
Agap2	0.384047	0.128961	0.700944	1	0.288773	0.311717
Vta1	0.383278	0.0734215	0.701514	1	0.389096	0.42901
Ccdc173	0.380267	0.229047	0.703747	1	0.118994	0.119135
Pdrg1	0.379584	0.21296	0.704255	1	0.190192	0.200565
Ankrd13a	0.374728	-0.0393446	0.707863	1	0.620612	0.692213
Abca5	0.373731	0.174106	0.708605	1	0.201892	0.209408
Fam219a	0.372377	0.133297	0.709612	1	0.226786	0.233972
Soat1	0.365645	0.16063	0.71463	1	0.220563	0.231516
Tbce	0.360962	0.0872875	0.718128	1	0.347772	0.377549
Cdc14b	0.359479	0.176756	0.719237	1	0.152353	0.153525
Gstt2	0.358345	0.265754	0.720085	1	0.125965	0.128224
Ganc	0.354212	0.150347	0.72318	1	0.228031	0.238516
Zfp780b	0.350251	0.22739	0.72615	1	0.138661	0.141489
Plekha2	0.348087	0.106393	0.727775	1	0.31765	0.342545
Tmem106b	0.347941	0.170339	0.727884	1	0.194922	0.204127
Cetn3	0.347499	0.171904	0.728216	1	0.226288	0.242447
Eif3e	0.345266	-0.0433834	0.729894	1	0.699029	0.767133
Zfp949	0.344335	0.172988	0.730594	1	0.182972	0.188897
Lrba	0.343975	-0.0427893	0.730865	1	0.883744	0.920167
Uqcr11	0.342945	0.0880541	0.731639	1	0.360966	0.392778
Hmgn3	0.340136	0.189544	0.733754	1	0.220314	0.234709
Nlgn2	0.339142	0.182238	0.734503	1	0.206373	0.217391
Meg3	0.337741	0.0984784	0.735558	1	0.155589	0.153525
Tprgl	0.337095	0.233544	0.736045	1	0.134927	0.137436
Vipas39	0.337062	0.205337	0.73607	1	0.164053	0.169737
Ube2d1	0.334753	0.202376	0.737812	1	0.191187	0.199705
Lamtor3	0.33456	0.217111	0.737957	1	0.158078	0.163596
A530088E08Rik	0.333921	0.237171	0.73844	1	0.106049	0.105994
Grik1	0.332031	0.253265	0.739866	1	0.12945	0.132277
Trip4	0.330605	0.141078	0.740942	1	0.229773	0.24171
Lax1	0.32781	0.222616	0.743056	1	0.129699	0.132277
Cox7b	0.327172	0.0763849	0.743537	1	0.405278	0.451118
Prdm11	0.32425	0.100413	0.745749	1	0.327857	0.355687
Hsdl2	0.321534	0.231515	0.747806	1	0.110779	0.111398
Sema4b	0.320636	0.169881	0.748486	1	0.196415	0.205109
Mxd4	0.318068	0.146853	0.750434	1	0.240727	0.254606
Atp7a	0.317398	0.0792984	0.750942	1	0.343042	0.365881
Hcls1	0.316931	0.124046	0.751296	1	0.291262	0.317367
2610044O15Rik8	0.316175	0.256225	0.751869	1	0.12472	0.127241
Trabd	0.315547	0.212666	0.752347	1	0.150859	0.156104
Sorbs1	0.315047	0.0632779	0.752726	1	0.412497	0.445959
Lrp5	0.310364	0.107249	0.756284	1	0.306199	0.331368
Os9	0.310295	0.146297	0.756336	1	0.243963	0.26001
Mesd	0.309916	0.188576	0.756625	1	0.188698	0.197863
Cul9	0.304695	0.10461	0.760598	1	0.303709	0.325596
Deptor	0.30461	0.0712273	0.760663	1	0.366443	0.391182
Dennd6a	0.303932	-0.0004317	0.76118	1	0.565347	0.627241
Rgp1	0.300271	0.197127	0.763971	1	0.165049	0.171334
Tmem127	0.297568	0.22517	0.766033	1	0.148618	0.153648
Ralgapa1	0.297329	-0.0501761	0.766215	1	0.859846	0.906043
Acadm	0.296178	0.0458098	0.767094	1	0.418223	0.459592
Ro60	0.292666	0.13671	0.769778	1	0.252178	0.26787
Parp4	0.289493	0.0465121	0.772204	1	0.422952	0.464382
Cfap54	0.285986	0.196915	0.774889	1	0.106298	0.105502
Rnf114	0.285621	0.161631	0.775169	1	0.230271	0.248096
Ccdc90b	0.285299	0.230017	0.775415	1	0.113518	0.114591
Hint3	0.28505	0.247148	0.775606	1	0.100324	0.10059
Prcp	0.283069	0.0421697	0.777124	1	0.454319	0.506632
Ube2h	0.282267	0.046335	0.777739	1	0.431665	0.461803
Hhex	0.279982	0.169394	0.779491	1	0.180981	0.18816
Arhgef28	0.278722	0.105141	0.780458	1	0.270351	0.279907
Arsk	0.278054	0.16024	0.780971	1	0.23525	0.251167
Sp140	0.278019	0.135561	0.780998	1	0.250436	0.268239
Cyren	0.277348	0.257291	0.781513	1	0.137665	0.14284
Ppia	0.276524	-0.0447075	0.782145	1	0.866567	0.900147
Nbeal2	0.273454	0.163093	0.784504	1	0.205626	0.216777
Rnf122	0.273341	0.218594	0.784591	1	0.138163	0.141734
Lgr4	0.273317	0.188081	0.78461	1	0.126463	0.127487
Snx13	0.271927	-0.0055245	0.785678	1	0.574309	0.624048
Hacl1	0.264709	0.224415	0.791234	1	0.138163	0.141243
Cyba	0.264028	0.174748	0.791758	1	0.236495	0.255465
Dgka	0.260988	0.204233	0.794102	1	0.149863	0.154753
P2rx4	0.255162	0.108662	0.798598	1	0.269106	0.285679
6030458C11Rik	0.25358	0.171535	0.79982	1	0.190192	0.199582
Bcl9l	0.253023	0.144567	0.800251	1	0.210605	0.22255
Gm15411	0.252399	0.137287	0.800732	1	0.133931	0.134979
Echdc1	0.24976	0.148899	0.802773	1	0.229773	0.242201
Tbrg1	0.24658	0.153076	0.805234	1	0.257904	0.280644
2510002D24Rik	0.244767	0.159309	0.806637	1	0.224048	0.239008
Morc3	0.243828	-0.0049252	0.807364	1	0.533234	0.596659
Ndufb4	0.240405	0.187236	0.810016	1	0.228031	0.245886
Ttc39b	0.238994	0.069363	0.81111	1	0.386607	0.424957
Mkrn1	0.23895	0.169687	0.811145	1	0.201643	0.21383
Ppp1r16b	0.235055	0.138019	0.814166	1	0.203137	0.210513
Dop1b	0.234245	0.195845	0.814795	1	0.172268	0.179931
Capn5	0.233045	0.193039	0.815727	1	0.137416	0.140997
Gm48678	0.232954	0.176849	0.815797	1	0.229276	0.245026
Msantd4	0.22781	0.212596	0.819794	1	0.148369	0.154139
Cirbp	0.221545	0.179417	0.824668	1	0.226288	0.243675
Snhg6	0.218642	0.214167	0.826929	1	0.169032	0.17772
Zfp52	0.212888	0.159066	0.831414	1	0.228031	0.241587
Dusp12	0.209826	0.24281	0.833803	1	0.125716	0.129698
Dcp1a	0.20878	0.131744	0.83462	1	0.258153	0.276836
Nudcd3	0.207621	-0.001239	0.835525	1	0.533234	0.59801
Dipk1b	0.207456	0.244896	0.835654	1	0.128952	0.133382
Cfap47	0.206879	0.174966	0.836104	1	0.135424	0.137436
5033406O09Rik	0.204204	0.19753	0.838194	1	0.157829	0.16507
Slc9a8	0.201894	0.0578962	0.839999	1	0.380134	0.418816
Maf1	0.20132	0.23069	0.840448	1	0.120239	0.12368
Nagk	0.200612	0.213462	0.841002	1	0.104058	0.105257
Stx6	0.199411	0.134179	0.841941	1	0.276575	0.300786
Mtln	0.198453	0.209951	0.842691	1	0.153846	0.160526
6430590A07Rik	0.198219	0.204145	0.842873	1	0.114264	0.11631
Inpp5k	0.190735	0.14374	0.848733	1	0.233757	0.248342
Fam107b	0.190073	-0.0472848	0.849252	1	0.768235	0.809998
Abcb1b	0.189944	0.0523484	0.849353	1	0.435151	0.477033
Gucy1a2	0.186717	0.162093	0.851882	1	0.114762	0.115205
Gm46430	0.185998	0.180214	0.852447	1	0.132437	0.135962
Ggh	0.185014	0.243724	0.853218	1	0.127209	0.131786
Fam174a	0.184828	0.175397	0.853364	1	0.180981	0.188529
2024-03-02	0.183072	0.135029	0.854741	1	0.258153	0.277942
1700054A03Rik	0.181697	0.220788	0.855821	1	0.127956	0.132031
Gm16083	0.180837	0.121549	0.856496	1	0.191685	0.195529
Ice2	0.17953	0.115339	0.857522	1	0.29649	0.321665
Urgcp	0.176764	0.125934	0.859694	1	0.28006	0.300786
Slc16a2	0.174083	0.179812	0.8618	1	0.175006	0.182019
St6galnac4	0.173929	0.21467	0.861921	1	0.100822	0.102677
Ube2w	0.173009	0.018626	0.862644	1	0.468509	0.52002
St6galnac3	0.170886	-0.0178277	0.864313	1	0.69654	0.741096
Arl8a	0.170521	0.224641	0.8646	1	0.111526	0.1141
Spryd7	0.170441	0.202677	0.864663	1	0.132188	0.136084
Pcyox1	0.170436	0.26202	0.864667	1	0.103062	0.105257
Apobec1	0.170117	0.180291	0.864918	1	0.169281	0.176738
Hspb11	0.169164	0.192101	0.865667	1	0.12945	0.132891
Tspo	0.168107	0.174163	0.866499	1	0.215584	0.23213
Idh1	0.165031	0.221559	0.86892	1	0.108041	0.110047
Wdsub1	0.16329	0.219005	0.87029	1	0.123475	0.127241
Il18rap	0.160884	0.136771	0.872185	1	0.147872	0.150823
Cdk8	0.160211	-0.0374304	0.872715	1	0.748818	0.820069
Fundc1	0.158708	0.193026	0.873899	1	0.163555	0.171457
Rbfox2	0.156064	0.0374518	0.875983	1	0.399303	0.422623
Chpt1	0.150719	0.184069	0.880197	1	0.164302	0.170474
Ccdc149	0.15051	0.131245	0.880362	1	0.177745	0.183984
Mcts1	0.148783	0.106212	0.881725	1	0.311426	0.342299
Phc3	0.147192	0.0159748	0.88298	1	0.499129	0.556497
Aldh6a1	0.141798	0.170972	0.887239	1	0.130197	0.13326
Pyroxd1	0.141474	0.18454	0.887495	1	0.144884	0.150454
Zhx2	0.140005	0.17931	0.888656	1	0.13169	0.135593
Zfp991	0.138481	0.167909	0.889861	1	0.166542	0.174896
Dnajc18	0.133935	0.196158	0.893454	1	0.150859	0.156718
Mapk1ip1	0.132957	0.167465	0.894227	1	0.133433	0.137313
Slc26a11	0.131513	0.187809	0.89537	1	0.102813	0.104274
Vti1b	0.130941	0.183261	0.895822	1	0.191187	0.202653
Prrg4	0.129637	0.219181	0.896854	1	0.142893	0.148981
1110051M20Rik	0.129118	0.0521374	0.897264	1	0.418969	0.454188
Tm2d1	0.128003	0.126905	0.898147	1	0.251431	0.270327
Canx	0.125685	-0.0472758	0.899982	1	0.709983	0.767747
Iqsec1	0.125232	0.109347	0.90034	1	0.24944	0.264431
Sp3os	0.123273	0.162237	0.901891	1	0.14588	0.151191
Nynrin	0.12179	0.236511	0.903065	1	0.118745	0.122697
Zfp975	0.118986	0.137062	0.905286	1	0.22579	0.23913
Casp4	0.118365	0.0620671	0.905778	1	0.40478	0.443748
Insig2	0.116808	0.210848	0.907012	1	0.121484	0.125399
Edar	0.11647	0.166922	0.90728	1	0.101319	0.102555
Ptpn6	0.113174	0.124342	0.909892	1	0.266368	0.289241
Cd24a	0.108047	0.0901104	0.913959	1	0.316405	0.340825
Dancr	0.107511	0.245876	0.914383	1	0.112024	0.115942
Gt(ROSA)26Sor	0.106017	0.215805	0.915569	1	0.12472	0.129452
Agpat3	0.105517	0.137776	0.915965	1	0.235001	0.2535
Nsd1	0.103065	-0.0613423	0.917912	1	0.89171	0.936502
Tmem62	0.102897	0.186916	0.918045	1	0.125467	0.129207
Sh3bp1	0.101763	0.205732	0.918945	1	0.163804	0.173053
Rchy1	0.0928532	0.0976121	0.92602	1	0.290764	0.315402
Zfp202	0.0900545	0.223322	0.928244	1	0.100324	0.102923
Ifnar1	0.0899996	0.133026	0.928288	1	0.214837	0.228445
Oga	0.0877997	-0.0288705	0.930036	1	0.617874	0.685212
Rab11fip2	0.0872284	0.123962	0.93049	1	0.285785	0.311717
Pex11a	0.0861957	0.220059	0.931311	1	0.106547	0.109924
Zfr	0.0850697	-0.0753044	0.932206	1	0.805078	0.873127
Pgap2	0.0828725	0.116591	0.933953	1	0.290017	0.315033
Ubap2l	0.0822765	-0.0479096	0.934427	1	0.740602	0.801523
St13	0.0802578	-0.015378	0.936032	1	0.585512	0.639278
Rnf217	0.0792114	0.0701945	0.936864	1	0.375653	0.407148
Acvr2a	0.0780579	0.074949	0.937782	1	0.348519	0.373987
Crot	0.0778766	0.0594421	0.937926	1	0.353249	0.38762
S100a11	0.0766462	0.13484	0.938905	1	0.29649	0.326578
Agpat4	0.0744902	0.179071	0.94062	1	0.161065	0.168632
Acyp2	0.0736635	0.1004	0.941278	1	0.288773	0.303242
Mblac2	0.0730428	0.151226	0.941772	1	0.218322	0.232498
Angel2	0.0723232	0.0936421	0.942345	1	0.327608	0.361582
Pfkfb2	0.071686	0.140046	0.942852	1	0.195171	0.205478
Wdr89	0.0702688	0.207984	0.94398	1	0.158327	0.168141
Supt3	0.0652565	-0.0402897	0.94797	1	0.79761	0.841562
Smad3	0.0612988	0.0110119	0.951121	1	0.490914	0.544092
Atp6v1g1	0.0594999	0.201995	0.952554	1	0.181479	0.19467
Celsr1	0.0579371	0.177445	0.953799	1	0.119492	0.123557
Fam149b	0.0573054	0.133156	0.954302	1	0.263879	0.287644
Slc48a1	0.0564046	0.175992	0.95502	1	0.194175	0.208303
Mif	0.0547127	0.0231813	0.956367	1	0.476475	0.521493
Ermard	0.0511066	0.172147	0.959241	1	0.175504	0.185704
AI987944	0.0478246	0.171153	0.961856	1	0.133931	0.139155
Abca3	0.0455642	0.12167	0.963658	1	0.231516	0.2465
Ociad1	0.0440509	0.0504502	0.964864	1	0.40005	0.447802
Adamts10	0.0432983	0.0904198	0.965464	1	0.293254	0.31749
Mecr	0.0406288	0.132037	0.967592	1	0.240727	0.258536
Pkn1	0.0382833	0.0753907	0.969462	1	0.332089	0.365635
Rinl	0.0325376	0.213789	0.974043	1	0.121235	0.126382
Inpp5d	0.0315654	-0.0592612	0.974819	1	0.71297	0.789241
Lmbrd1	0.0315159	0.0351814	0.974858	1	0.419218	0.454925
Ahnak	0.0305189	0.0945413	0.975653	1	0.123475	0.12589
Map3k3	0.0262921	-0.0119237	0.979024	1	0.570077	0.608818
Mgrn1	0.0251001	0.139246	0.979975	1	0.230271	0.247851
Kcnq5	0.0227903	0.0117616	0.981818	1	0.762509	0.762835
Trp53inp1	0.0224058	0.132573	0.982124	1	0.160568	0.167404
Spg21	0.0206756	0.21075	0.983504	1	0.133931	0.14112
Spire1	0.0198269	0.114268	0.984181	1	0.23998	0.254483
Vwa8	0.0195055	-0.0190342	0.984438	1	0.597461	0.648858
Rpap2	0.0189013	0.118174	0.98492	1	0.267364	0.289241
Akr1e1	0.0163388	0.194043	0.986964	1	0.152353	0.160771
Sike1	0.0130293	0.148949	0.989604	1	0.17177	0.180668
2610008E11Rik	0.0125487	0.131439	0.989988	1	0.217077	0.232253
Hexa	0.00702826	0.155832	0.994392	1	0.183221	0.196266
Asb13	0.0057429	0.176871	0.995418	1	0.1058	0.109433
Sdf4	0.00357867	0.0966946	0.997145	1	0.314165	0.348931
Mccc2	0.00278768	0.173631	0.997776	1	0.149614	0.156718
Tmem63b	0.00203515	0.180826	0.998376	1	0.13418	0.140015
Ndufa6	0.00199944	0.0838247	0.998405	1	0.327608	0.36195
Ets1	0.00153803	0.164527	0.998773	1	0.132935	0.138295
Mrpl23	0.00132381	0.107203	0.998944	1	0.271845	0.293662
Mfsd4a	-0.0007196	0.194569	0.999426	1	0.147374	0.155613
Gsap	-0.0042735	0.0434004	0.99659	1	0.395071	0.432203
Hdx	-0.0073111	0.16193	0.994167	1	0.10356	0.105994
Paqr7	-0.0073249	0.195228	0.994156	1	0.120986	0.126382
Tnip1	-0.007833	0.134728	0.99375	1	0.221807	0.237902
Eif3k	-0.008819	0.0363531	0.992964	1	0.439881	0.490911
Usp50	-0.010379	0.203244	0.991719	1	0.144386	0.152665
Armc10	-0.0111727	0.16317	0.991086	1	0.182972	0.195284
Mitf	-0.0119719	0.083768	0.990448	1	0.32462	0.348686
Slc35b3	-0.0131612	0.114539	0.989499	1	0.236495	0.254483
Cep68	-0.014886	0.0563252	0.988123	1	0.382624	0.42336
Zswim7	-0.0163773	0.22837	0.986933	1	0.122977	0.129207
Inpp4a	-0.0198241	0.101738	0.984184	1	0.240976	0.258413
Tpd52	-0.0202169	0.019708	0.98387	1	0.424197	0.458732
Zfp106	-0.0216753	-0.0224687	0.982707	1	0.565098	0.627733
4933406C10Rik	-0.0239356	0.150488	0.980904	1	0.151855	0.158683
B230118H07Rik	-0.0256961	0.126295	0.9795	1	0.184715	0.19381
Abhd4	-0.0270556	0.182704	0.978415	1	0.101319	0.104888
Vps37c	-0.0289507	0.195865	0.976904	1	0.107543	0.112135
Pigt	-0.0304832	0.182629	0.975682	1	0.147872	0.157455
As3mt	-0.0321888	0.135434	0.974321	1	0.199403	0.212233
Ppil2	-0.0323206	0.0994991	0.974216	1	0.274334	0.301155
Tram1	-0.0329221	-0.0094499	0.973737	1	0.509833	0.566077
Sla2	-0.0330128	0.1873	0.973664	1	0.123973	0.130066
Vrk3	-0.0349326	0.183599	0.972134	1	0.155091	0.164824
Ppfibp2	-0.036369	0.111707	0.970988	1	0.242221	0.258659
H2-Ke6	-0.0403761	0.18428	0.967793	1	0.137167	0.14505
Afdn	-0.0417823	0.0452346	0.966672	1	0.399054	0.440555
Acaa2	-0.0435098	0.202707	0.965295	1	0.113766	0.119504
Krba1	-0.0463854	0.213208	0.963003	1	0.114762	0.120364
Tctex1d2	-0.0464843	0.160629	0.962924	1	0.114015	0.119135
Ing4	-0.0476405	0.180217	0.962003	1	0.180234	0.19381
Rfx7	-0.0490825	-0.0644411	0.960854	1	0.842171	0.89548
Rab32	-0.053941	0.182624	0.956982	1	0.132188	0.139401
Tmem128	-0.0547457	0.194446	0.956341	1	0.117003	0.122697
Jade2	-0.0554735	0.12824	0.955761	1	0.194673	0.207074
Wars2	-0.0557372	0.0706053	0.955551	1	0.348768	0.377671
Ift74	-0.0564073	0.155071	0.955017	1	0.17401	0.183493
Swt1	-0.0573549	-0.0085129	0.954263	1	0.536968	0.599853
Eif4e3	-0.0574949	0.143714	0.954151	1	0.191436	0.204372
Hibadh	-0.0585688	-0.0319442	0.953296	1	0.614389	0.681651
Ggact	-0.0588215	0.175428	0.953094	1	0.117003	0.121837
Zfp141	-0.0596949	0.0525725	0.952399	1	0.368683	0.40678
Hip1	-0.0621118	0.0761647	0.950474	1	0.315658	0.341071
Gm5165	-0.0662837	0.153253	0.947152	1	0.163804	0.173053
Cyyr1	-0.0669978	0.10143	0.946583	1	0.266368	0.282977
Sfmbt2	-0.0680936	0.130507	0.945711	1	0.109286	0.112994
Ptpn22	-0.0689286	0.0451079	0.945046	1	0.398307	0.439818
Cd46	-0.068978	0.0707502	0.945007	1	0.282798	0.298452
Kif3a	-0.0689807	0.164155	0.945005	1	0.11999	0.125154
Trmt1l	-0.0703595	0.06506	0.943908	1	0.343789	0.37411
Ergic3	-0.0739931	0.201486	0.941016	1	0.152104	0.162614
Arl3	-0.0795025	0.146506	0.936633	1	0.159572	0.167649
Nprl3	-0.0826885	0.159821	0.934099	1	0.146378	0.154385
Npepps	-0.0827242	-0.0177037	0.934071	1	0.556883	0.627119
Rnf125	-0.0853388	0.0581014	0.931992	1	0.324122	0.349791
Ptpn21	-0.0872366	0.140452	0.930483	1	0.216828	0.233358
Baz2b	-0.0881842	-0.0309098	0.92973	1	0.925068	0.949521
Sipa1l3	-0.0889147	0.00733349	0.92915	1	0.485188	0.543478
Zfp322a	-0.0903539	0.12669	0.928006	1	0.224297	0.241587
Mplkip	-0.0922655	0.126362	0.926487	1	0.22355	0.241955
Lrp10	-0.0955008	0.152863	0.923917	1	0.145382	0.153648
Mfap3	-0.0964264	0.122259	0.923182	1	0.22828	0.247114
Rab11fip3	-0.0995793	0.125957	0.920678	1	0.225293	0.241341
Phyh	-0.100414	0.196835	0.920015	1	0.116505	0.122943
Sgce	-0.105822	0.0968344	0.915724	1	0.275081	0.294399
Txnrd2	-0.106201	0.188082	0.915423	1	0.124969	0.132154
Yipf4	-0.10689	0.17155	0.914876	1	0.133682	0.141489
Akap10	-0.109568	-0.031569	0.912752	1	0.615136	0.681651
Med12	-0.112826	0.16713	0.910169	1	0.185213	0.199828
Xiap	-0.113295	-0.0031611	0.909796	1	0.523525	0.580816
Il15ra	-0.113551	0.142446	0.909594	1	0.215833	0.23434
Gm1976	-0.115613	0.0718437	0.907959	1	0.310431	0.337878
Timp2	-0.116067	0.171346	0.9076	1	0.128952	0.136084
Tmem179b	-0.11842	0.148659	0.905735	1	0.213094	0.231147
Asb3	-0.118615	0.0029735	0.90558	1	0.483943	0.536355
Zfp799	-0.120285	0.150916	0.904257	1	0.19293	0.20732
1700030K09Rik	-0.120345	0.227667	0.904209	1	0.100573	0.106362
Arhgap18	-0.120933	-0.0353187	0.903744	1	0.657207	0.717268
Cul7	-0.121603	0.166207	0.903213	1	0.155589	0.166175
D2hgdh	-0.122512	0.18429	0.902493	1	0.118994	0.125645
Anxa4	-0.125226	0.164191	0.900345	1	0.161065	0.171825
Ikbkg	-0.125292	0.165487	0.900292	1	0.135673	0.143699
Cfap36	-0.125542	0.146077	0.900095	1	0.199154	0.212847
Rsad1	-0.12714	0.159277	0.898829	1	0.109286	0.114837
Shfl	-0.130919	0.135231	0.895839	1	0.192183	0.206706
Ndufv2	-0.132688	0.0580021	0.89444	1	0.365696	0.408008
Atp6v1b2	-0.133482	0.0904233	0.893812	1	0.288275	0.314173
Mettl26	-0.134089	0.234457	0.893332	1	0.122479	0.130803
Micos13	-0.135069	0.14267	0.892557	1	0.253672	0.280029
Prkd2	-0.136976	0.0497736	0.89105	1	0.383122	0.422746
Cmtm7	-0.139859	-0.045818	0.888771	1	0.670899	0.744657
Arl6ip5	-0.143196	0.0900236	0.886135	1	0.309435	0.344756
Selenbp1	-0.144407	0.186441	0.885179	1	0.130446	0.139032
Plpp3	-0.144902	0.107577	0.884788	1	0.100075	0.104151
Anxa1	-0.145264	0.0747767	0.884502	1	0.151606	0.158929
Ankrd16	-0.145646	0.136599	0.884201	1	0.150859	0.15942
Ahi1	-0.151661	0.0515381	0.879454	1	0.376151	0.41157
Sec14l1	-0.152078	0.146309	0.879125	1	0.198158	0.214321
Gm12592	-0.152153	0.167996	0.879067	1	0.127458	0.134979
Zfp740	-0.153226	0.114318	0.87822	1	0.243714	0.265905
Fhl1	-0.153608	0.133696	0.877919	1	0.219318	0.236183
Mtif2	-0.155415	0.0559363	0.876494	1	0.37167	0.409605
Plekhb2	-0.155454	0.157706	0.876464	1	0.125218	0.132646
Bckdha	-0.156613	0.109758	0.87555	1	0.178242	0.189757
Nbeal1	-0.156638	0.0208258	0.87553	1	0.462036	0.50958
Irak2	-0.157808	0.158794	0.874608	1	0.132686	0.139769
Ccdc107	-0.15825	0.198583	0.87426	1	0.132437	0.141243
Med21	-0.159697	0.232222	0.87312	1	0.106796	0.113854
Atp5k	-0.160109	0.107225	0.872795	1	0.264376	0.291329
Gnai2	-0.161463	-0.0367522	0.871729	1	0.586258	0.652297
Pus3	-0.163366	0.173298	0.87023	1	0.120239	0.127978
Tom1	-0.163721	0.148698	0.869951	1	0.118994	0.124908
Poli	-0.16516	0.153689	0.868818	1	0.1648	0.176001
Mbip	-0.167409	0.0861532	0.867048	1	0.277819	0.304593
Hcfc1r1	-0.168368	0.199966	0.866294	1	0.107045	0.113731
Selplg	-0.172996	0.15039	0.862655	1	0.134678	0.143085
Fkbp1a	-0.179458	0.0780358	0.857578	1	0.271845	0.295014
Cdipt	-0.180639	0.174406	0.856651	1	0.101817	0.107713
Mysm1	-0.181285	-0.0039925	0.856144	1	0.493901	0.552444
Gosr1	-0.187997	0.131591	0.850879	1	0.201892	0.218251
Map4k4	-0.189233	-0.0167799	0.84991	1	0.5295	0.586097
Commd6	-0.191674	0.178579	0.847997	1	0.100075	0.105994
Tmem189	-0.192949	0.145646	0.846999	1	0.189196	0.20425
Crim1	-0.193641	-0.0238906	0.846457	1	0.577048	0.641243
Tmbim6	-0.194501	0.00869886	0.845784	1	0.445108	0.500737
Edc3	-0.19452	0.0859983	0.845769	1	0.276077	0.304471
Ndufs4	-0.195319	-0.0200959	0.845143	1	0.562609	0.625031
Ppdpf	-0.195454	0.166679	0.845038	1	0.140652	0.150577
Zfp595	-0.197134	0.160211	0.843722	1	0.130943	0.139401
Cdc37l1	-0.198991	-0.0035169	0.84227	1	0.478218	0.534512
Icam1	-0.199447	0.142885	0.841913	1	0.118994	0.125522
Golga7	-0.200966	0.145746	0.840725	1	0.139905	0.148981
Aip	-0.203657	0.19205	0.838621	1	0.138661	0.148735
Gpr132	-0.207426	0.160521	0.835677	1	0.115011	0.12196
Helz	-0.210158	-0.0549888	0.833544	1	0.636047	0.710391
Pisd	-0.211721	0.123288	0.832325	1	0.169778	0.181774
Cd55	-0.212224	0.087069	0.831933	1	0.260393	0.2831
Nub1	-0.215036	0.108175	0.829739	1	0.242967	0.266765
Gm12743	-0.217428	0.146654	0.827875	1	0.116505	0.123066
Zfp560	-0.217865	0.151702	0.827534	1	0.15285	0.163351
Myo18a	-0.220881	-0.0021363	0.825185	1	0.48942	0.545443
Mapkbp1	-0.22282	0.153139	0.823676	1	0.117501	0.124539
Dnaja3	-0.224885	0.128052	0.822069	1	0.197411	0.214689
Ppp6r2	-0.22491	0.060723	0.822049	1	0.343291	0.382216
Xpa	-0.225698	0.111528	0.821436	1	0.225044	0.245149
Slc22a21	-0.227126	0.131436	0.820326	1	0.128205	0.135225
Zfp317	-0.227343	0.109986	0.820157	1	0.209858	0.228199
Atp5c1	-0.228796	-0.0004138	0.819027	1	0.46129	0.511914
Zmym6	-0.229049	0.1058	0.818831	1	0.264127	0.289241
Aprt	-0.229296	0.115042	0.818639	1	0.249938	0.274625
Crls1	-0.230139	0.174392	0.817984	1	0.136918	0.147261
Fis1	-0.232213	0.133328	0.816373	1	0.245706	0.271064
Vamp4	-0.232306	0.0929122	0.8163	1	0.221309	0.236551
Ift172	-0.233377	0.168695	0.815469	1	0.136918	0.146893
Sesn3	-0.234278	0.039311	0.814769	1	0.395071	0.427045
Rnf130	-0.234819	-0.0503182	0.814349	1	0.639781	0.715058
Stau2	-0.23658	0.015401	0.812983	1	0.479462	0.52788
Clic1	-0.237483	0.0311904	0.812282	1	0.435897	0.485139
Rbm41	-0.239565	0.0696668	0.810668	1	0.304954	0.33407
Spata1	-0.242539	0.135153	0.808362	1	0.222803	0.24085
4932438A13Rik	-0.243177	-0.0716889	0.807869	1	0.808066	0.869565
Mocs1	-0.243723	0.14871	0.807445	1	0.110779	0.117907
Ppt2	-0.243729	0.191056	0.807441	1	0.118496	0.127364
Cep85l	-0.246343	0.00658403	0.805416	1	0.464775	0.512159
Snhg17	-0.247464	0.161068	0.804549	1	0.105054	0.112135
Rnf216	-0.248302	-0.0612702	0.803901	1	0.685337	0.756939
Zfp932	-0.248801	0.135659	0.803514	1	0.190192	0.206829
Ngly1	-0.250002	0.0320555	0.802586	1	0.404282	0.452837
Calr	-0.251597	0.00443228	0.801352	1	0.522031	0.578236
Kif3b	-0.252303	0.166018	0.800807	1	0.149365	0.160648
Sp4	-0.2548	0.033073	0.798878	1	0.375653	0.411201
Cldnd1	-0.257684	0.148689	0.796651	1	0.196166	0.21383
Rdh10	-0.259581	0.125943	0.795187	1	0.122479	0.129943
Herc3	-0.259719	0.0721263	0.795081	1	0.279313	0.301155
Nek4	-0.260551	0.17851	0.794439	1	0.115758	0.123925
Ndufs3	-0.262221	0.14161	0.793151	1	0.198407	0.216286
Plod2	-0.267305	0.122438	0.789235	1	0.178989	0.191845
Kxd1	-0.267387	0.169852	0.789171	1	0.160568	0.174527
Nme4	-0.268241	0.171934	0.788514	1	0.118745	0.127733
Tmed3	-0.269268	0.202074	0.787723	1	0.130197	0.14112
Ttc1	-0.269422	0.158447	0.787605	1	0.164053	0.177843
Mthfd2l	-0.277881	0.121513	0.781104	1	0.229027	0.247605
Ralgapa2	-0.278419	-0.0621713	0.78069	1	0.767737	0.824367
Crebl2	-0.278873	0.142905	0.780343	1	0.165546	0.177843
Cd47	-0.279164	-0.0727037	0.780119	1	0.870799	0.921518
Gfm2	-0.279232	0.0777456	0.780066	1	0.285536	0.315033
Wdfy4	-0.280449	-0.046385	0.779133	1	0.616629	0.686072
Tnrc6a	-0.283289	-0.0676925	0.776955	1	0.774707	0.840334
Evi5l	-0.284964	0.139599	0.775671	1	0.107543	0.114345
Reps2	-0.286241	0.0923458	0.774693	1	0.15534	0.163965
Zfp992	-0.287263	0.0760371	0.773911	1	0.287777	0.317367
Ormdl3	-0.290985	0.173942	0.771063	1	0.139905	0.15156
Trim26	-0.291507	0.121126	0.770664	1	0.112024	0.119258
Card19	-0.29166	0.17583	0.770546	1	0.172268	0.188897
Selenon	-0.291702	0.158929	0.770515	1	0.105302	0.11324
Cdkl3	-0.292026	0.144509	0.770267	1	0.121733	0.129575
Dclre1c	-0.292847	0.0769493	0.769639	1	0.24471	0.265045
Dcaf17	-0.294366	0.0745009	0.768479	1	0.335823	0.374846
Nudt13	-0.296708	0.12689	0.766689	1	0.210605	0.229796
Fam214a	-0.297271	0.0265029	0.766259	1	0.378641	0.411447
Aph1c	-0.297324	0.128199	0.766219	1	0.142395	0.152174
Clock	-0.300271	0.0575836	0.763971	1	0.326612	0.353599
2610002M06Rik	-0.30728	0.114987	0.758631	1	0.219069	0.238516
Brms1	-0.307832	0.199707	0.75821	1	0.102564	0.110538
Acp6	-0.316887	0.127059	0.751329	1	0.161812	0.174896
Txndc17	-0.321026	0.148615	0.748191	1	0.161812	0.176369
Gsto1	-0.321353	0.102183	0.747943	1	0.240229	0.262835
Bri3	-0.322954	0.117027	0.74673	1	0.204879	0.223532
Dlg4	-0.324549	0.0908878	0.745522	1	0.247448	0.270941
Ttc33	-0.328535	0.113655	0.742507	1	0.13418	0.143208
Tmem219	-0.329534	0.178418	0.741752	1	0.120737	0.130312
Mospd2	-0.331234	0.0929093	0.740467	1	0.210356	0.226848
Scfd1	-0.33208	0.0230967	0.739829	1	0.431914	0.487104
Vps39	-0.336609	0.0821955	0.736411	1	0.252676	0.276713
Hoxa10	-0.338732	0.132514	0.734811	1	0.109286	0.11717
Ube2b	-0.339306	-0.0280613	0.734379	1	0.568832	0.634119
Ripk2	-0.340663	0.130724	0.733357	1	0.146378	0.156964
Xrn1	-0.342237	-0.0569115	0.732173	1	0.646253	0.719848
Sbno1	-0.342248	-0.0653973	0.732164	1	0.663679	0.747114
Btbd3	-0.342325	0.117479	0.732107	1	0.163804	0.176492
Myo5c	-0.343344	0.0696431	0.73134	1	0.268359	0.291575
Itm2c	-0.347491	0.163509	0.728223	1	0.121484	0.131786
Hddc2	-0.349037	0.142003	0.727061	1	0.131192	0.141611
Vps29	-0.349551	0.133155	0.726676	1	0.162559	0.176861
Def6	-0.351182	-0.0035609	0.725452	1	0.484939	0.536109
Spcs1	-0.351671	0.133994	0.725085	1	0.205875	0.226726
Snx4	-0.353871	0.0659046	0.723436	1	0.31989	0.354581
Aamdc	-0.354283	0.142472	0.723127	1	0.154593	0.166789
Stambp	-0.358334	0.12951	0.720093	1	0.11999	0.129207
Ncstn	-0.361017	0.124471	0.718086	1	0.18347	0.198968
Cmc4	-0.362901	0.151695	0.716679	1	0.104805	0.113117
Ubxn2b	-0.3633	0.157663	0.716381	1	0.191436	0.210022
Synj2bp	-0.367623	-0.0054644	0.713155	1	0.480209	0.531073
Zfp248	-0.370822	0.119727	0.71077	1	0.131441	0.140752
Etfdh	-0.372209	0.14932	0.709737	1	0.169281	0.18423
4732471J01Rik	-0.373701	0.0269278	0.708627	1	0.414239	0.454065
Atp6v0e	-0.374651	0.10057	0.70792	1	0.28479	0.320069
Plk2	-0.374906	0.080755	0.70773	1	0.103062	0.109555
Wdfy2	-0.375002	0.0702843	0.707659	1	0.291262	0.317612
Sdf2	-0.3764	0.0990982	0.706619	1	0.250436	0.276345
Prkaa2	-0.377598	0.0901298	0.705729	1	0.213094	0.230287
Tet1	-0.377903	0.00114508	0.705503	1	0.472492	0.526283
Zfp984	-0.378727	0.0705653	0.704891	1	0.289022	0.319823
Gphn	-0.378985	-0.0585576	0.704699	1	0.925566	0.955048
Snw1	-0.380034	-0.0346804	0.70392	1	0.528255	0.604397
Golga4	-0.381006	-0.0357692	0.703199	1	0.555639	0.623925
Stk39	-0.382901	0.0788048	0.701793	1	0.212845	0.228568
Cox20	-0.383541	0.121571	0.701318	1	0.180234	0.196266
Cep83os	-0.38486	0.159419	0.700341	1	0.138163	0.149472
Strn3	-0.385362	-0.0863165	0.699969	1	0.883246	0.934046
Megf8	-0.386183	0.103218	0.699361	1	0.11526	0.12368
Rab2b	-0.386409	0.132583	0.699194	1	0.148618	0.160034
2210016L21Rik	-0.387746	0.146564	0.698204	1	0.139656	0.151805
Tsga10	-0.387873	0.144657	0.69811	1	0.130446	0.14026
Numa1	-0.389287	-0.0641097	0.697064	1	0.636545	0.71211
Chmp2a	-0.389713	0.110048	0.696749	1	0.241723	0.268484
1110032A03Rik	-0.391174	0.153105	0.695669	1	0.147623	0.160648
Kdelr1	-0.392371	0.131902	0.694784	1	0.204879	0.225866
Zfp369	-0.392712	0.084497	0.694532	1	0.234254	0.254851
Ctsz	-0.395137	0.168163	0.692742	1	0.106049	0.115328
Xpc	-0.397274	0.0548338	0.691166	1	0.265123	0.288995
Ttc21b	-0.400561	0.0950846	0.688743	1	0.250187	0.271432
Zdhhc18	-0.406617	0.0713763	0.684289	1	0.302713	0.339352
Slc25a23	-0.406944	0.0986127	0.684049	1	0.112522	0.120855
P3h3	-0.407436	0.131023	0.683688	1	0.176749	0.193319
Hsbp1	-0.408002	0.117944	0.683273	1	0.198656	0.218251
Tcp11l1	-0.409169	0.0908233	0.682416	1	0.23998	0.260747
Fnta	-0.409487	0.103062	0.682182	1	0.251929	0.277942
Cep63	-0.410012	0.0590216	0.681797	1	0.25168	0.272783
5430403G16Rik	-0.412017	0.0906572	0.680327	1	0.100075	0.107713
Mia2	-0.413709	-0.0156669	0.679087	1	0.501618	0.559936
Tnfrsf13b	-0.414975	0.136133	0.67816	1	0.136918	0.148489
Klhl42	-0.415653	0.140845	0.677664	1	0.11775	0.127978
Krtcap2	-0.417356	0.0711673	0.676418	1	0.313169	0.349791
Tmem175	-0.419707	0.0647766	0.6747	1	0.297486	0.325964
Zfp961	-0.420575	0.140944	0.674066	1	0.162808	0.17772
Rasa2	-0.421855	0.0405447	0.673131	1	0.404531	0.453697
Atp6v1d	-0.422124	0.0952203	0.672935	1	0.221558	0.24392
Ccdc58	-0.423566	0.0968307	0.671883	1	0.227284	0.250184
Zkscan3	-0.42439	0.0211195	0.671282	1	0.399801	0.451118
Mfhas1	-0.425499	0.127762	0.670473	1	0.144137	0.155244
Ntan1	-0.42584	0.126115	0.670225	1	0.161563	0.176615
Inpp5f	-0.426095	0.0893522	0.670038	1	0.178491	0.191476
Virma	-0.427735	-0.0092067	0.668844	1	0.469754	0.529845
Pex19	-0.428312	0.155048	0.668424	1	0.122728	0.134242
Cdk14	-0.429105	-0.0032328	0.667846	1	0.490914	0.523459
Zdhhc9	-0.430004	0.0931348	0.667193	1	0.118247	0.127364
Dhdh	-0.432217	0.125908	0.665584	1	0.136171	0.147752
Grn	-0.43311	0.166814	0.664935	1	0.13418	0.147384
Rab3gap1	-0.434755	-0.032256	0.66374	1	0.533732	0.600958
Ldlrap1	-0.436996	0.0943332	0.662114	1	0.202888	0.220953
Ndufs7	-0.437504	0.134919	0.661746	1	0.238984	0.267993
Cebpb	-0.443615	0.138563	0.657321	1	0.113766	0.123434
Gm17491	-0.444887	0.131569	0.656402	1	0.104805	0.1141
Cep126	-0.445348	0.0818286	0.656068	1	0.17177	0.183861
Tatdn3	-0.44659	0.123353	0.655171	1	0.100573	0.10931
Dtd2	-0.447048	0.119316	0.65484	1	0.123475	0.133997
Lman1	-0.448281	0.0598872	0.65395	1	0.321882	0.359985
6030442K20Rik	-0.451956	0.141762	0.651301	1	0.105302	0.114345
Pepd	-0.453124	0.12679	0.65046	1	0.132935	0.144682
Zcwpw2	-0.454247	0.0982256	0.649651	1	0.112273	0.120364
Gde1	-0.455908	0.129161	0.648456	1	0.101817	0.110906
Ccser2	-0.460882	0.0729416	0.644883	1	0.257904	0.28396
Was	-0.460929	0.0747207	0.64485	1	0.281056	0.314542
Stat6	-0.461064	0.0969988	0.644753	1	0.188449	0.205478
Ifi47	-0.462646	0.156732	0.643618	1	0.189694	0.210636
4930520O04Rik	-0.46314	0.134489	0.643264	1	0.127209	0.138172
Farp2	-0.465263	0.0854349	0.641743	1	0.101817	0.110047
Dhx36	-0.465343	-0.0480439	0.641686	1	0.570326	0.639892
Tvp23b	-0.465365	0.120314	0.64167	1	0.121982	0.132646
B130055M24Rik	-0.467556	0.136439	0.640102	1	0.113269	0.123188
Tanc2	-0.468913	0.00871543	0.639132	1	0.458053	0.494473
Alg5	-0.471824	0.139188	0.637052	1	0.111526	0.121837
Tbc1d20	-0.474313	0.120499	0.635277	1	0.201394	0.22169
Nr2c1	-0.474683	0.103159	0.635013	1	0.185213	0.201302
BC002059	-0.474788	0.0847813	0.634938	1	0.269106	0.296487
Nit1	-0.477952	0.144952	0.632685	1	0.102564	0.112135
Dock6	-0.479718	0.102777	0.631428	1	0.139408	0.151069
Slc12a6	-0.480182	-0.06145	0.631098	1	0.726164	0.786785
Zfp512b	-0.480297	0.111809	0.631016	1	0.14588	0.159543
Wdr44	-0.480404	0.0284583	0.63094	1	0.371919	0.411447
Syn3	-0.483151	0.0801632	0.628989	1	0.248693	0.269467
Kif21a	-0.484247	0.12007	0.628211	1	0.165049	0.179194
Mfsd8	-0.48434	0.0877184	0.628145	1	0.113518	0.123066
Tfr2	-0.486164	0.0778617	0.626851	1	0.271845	0.304102
Ubfd1	-0.486485	0.119958	0.626623	1	0.145133	0.158929
Mcur1	-0.488149	0.12406	0.625444	1	0.187951	0.207566
Il27ra	-0.490325	0.117881	0.623904	1	0.149116	0.162859
BC004004	-0.49064	0.106203	0.623681	1	0.221558	0.245271
Rcbtb2	-0.496328	0.0452834	0.619663	1	0.365945	0.407762
Mon1a	-0.496768	0.115629	0.619353	1	0.1058	0.115574
Cdk5rap1	-0.497889	0.123555	0.618563	1	0.135673	0.147507
Cbl	-0.501223	-0.0386384	0.616214	1	0.569579	0.639892
Akr1a1	-0.505189	0.0839841	0.613426	1	0.266617	0.298207
Tsnax	-0.506908	0.0947231	0.612219	1	0.194424	0.213093
Marveld2	-0.507248	0.135319	0.61198	1	0.10829	0.118521
Cops7b	-0.507498	0.0965469	0.611805	1	0.102066	0.111398
Prkcq	-0.508053	-0.0216142	0.611416	1	0.546926	0.60538
Galnt7	-0.509363	-0.023808	0.610498	1	0.539457	0.611152
Map7	-0.50944	-0.064593	0.610444	1	0.696042	0.767625
R3hdm4	-0.510965	0.0932606	0.609376	1	0.252178	0.280029
Txndc9	-0.511434	0.123284	0.609047	1	0.173264	0.190985
Dync1i1	-0.516661	0.0799215	0.605393	1	0.14588	0.156473
Rfx5	-0.518784	0.110777	0.603912	1	0.120488	0.131417
Tasor2	-0.52011	-0.0562043	0.602987	1	0.66343	0.736306
Eml2	-0.520456	0.121942	0.602746	1	0.179736	0.198109
Ppp1r11	-0.523164	0.118229	0.60086	1	0.137167	0.149472
Smim20	-0.524183	0.154796	0.600151	1	0.12472	0.137436
Zfp354c	-0.524636	0.12434	0.599836	1	0.105302	0.115451
Arl2	-0.52534	0.129561	0.599347	1	0.104307	0.114959
Fgd2	-0.526402	0.102852	0.598609	1	0.121235	0.132154
Mmgt2	-0.526867	0.0889733	0.598286	1	0.106796	0.11631
Foxred2	-0.52699	0.108495	0.5982	1	0.163555	0.179317
Polr2k	-0.527611	0.143783	0.597769	1	0.163555	0.181037
Triobp	-0.528619	0.115846	0.59707	1	0.143888	0.157824
Phtf2	-0.529105	-0.0534504	0.596733	1	0.659447	0.723655
Zmat5	-0.529871	0.118826	0.596201	1	0.112771	0.123434
Mrps31	-0.531154	0.123121	0.595312	1	0.11302	0.123803
Arv1	-0.533793	0.116636	0.593485	1	0.117999	0.129329
Zmat1	-0.534928	0.0900429	0.5927	1	0.241723	0.262712
Emc2	-0.537647	0.0455591	0.590821	1	0.346278	0.391673
Naxd	-0.53824	0.158014	0.590411	1	0.140652	0.155613
Nosip	-0.538295	0.154112	0.590374	1	0.109286	0.120609
Zfand6	-0.53855	-0.0631776	0.590197	1	0.668658	0.744412
Slc43a2	-0.539382	0.0694356	0.589623	1	0.12696	0.137313
Polr3a	-0.5408	0.125592	0.588646	1	0.133931	0.146893
Tlr4	-0.541129	0.0624322	0.588419	1	0.112024	0.121469
Snx2	-0.54192	0.00061346	0.587874	1	0.443864	0.494473
Commd3	-0.542832	0.089079	0.587246	1	0.221309	0.245271
Rcbtb1	-0.545697	0.0561347	0.585275	1	0.132686	0.143699
Tap2	-0.547732	0.0602695	0.583876	1	0.311177	0.348686
Slc17a5	-0.548572	0.062103	0.583299	1	0.245955	0.269099
Mtg2	-0.548962	0.134972	0.583031	1	0.110281	0.121469
Rusc2	-0.551211	0.0974068	0.581489	1	0.123475	0.134488
Serpini1	-0.551741	0.100843	0.581125	1	0.159074	0.172194
Fcf1	-0.55253	0.111816	0.580585	1	0.220812	0.246131
Ppcdc	-0.552653	0.102701	0.580501	1	0.164053	0.179808
Smim11	-0.552944	0.135924	0.580301	1	0.150361	0.166053
Prkra	-0.553112	0.0869484	0.580187	1	0.133931	0.146279
Trim41	-0.554672	0.12148	0.579119	1	0.122231	0.134365
Naxe	-0.55601	0.166116	0.578204	1	0.123973	0.136944
Entpd6	-0.556098	0.118887	0.578144	1	0.158327	0.17379
Nol12	-0.556276	0.135274	0.578022	1	0.10829	0.119749
1500011B03Rik	-0.556996	0.119742	0.57753	1	0.132935	0.146033
Tnrc18	-0.557276	0.0174257	0.577339	1	0.396316	0.446082
Fktn	-0.557781	0.0861211	0.576994	1	0.240478	0.266151
Colgalt1	-0.559709	0.0794779	0.575678	1	0.260144	0.291083
Tnrc6b	-0.561456	-0.0668032	0.574487	1	0.907891	0.946573
Agmo	-0.563074	0.0496557	0.573385	1	0.149863	0.159543
Slc25a20	-0.564493	0.123398	0.572418	1	0.135176	0.148244
Sec11a	-0.565521	0.0430458	0.57172	1	0.330595	0.371162
Gpatch2	-0.569124	-0.0262449	0.569272	1	0.524023	0.587448
Naa38	-0.570011	0.139429	0.56867	1	0.15758	0.174159
Nr1d2	-0.570143	0.0365773	0.568581	1	0.260642	0.283468
Sri	-0.572458	0.0751965	0.567012	1	0.261389	0.292311
Rrnad1	-0.572477	0.109041	0.566999	1	0.179487	0.19774
Npepl1	-0.573238	0.0736594	0.566483	1	0.266119	0.297593
Wwtr1	-0.574823	0.0146215	0.565411	1	0.183719	0.19467
Trappc3	-0.57515	0.122816	0.56519	1	0.12945	0.14284
Tfcp2	-0.57568	0.10917	0.564832	1	0.165546	0.181159
Gm10130	-0.577298	0.0494398	0.563738	1	0.104307	0.113731
Hs6st1	-0.579585	0.100916	0.562194	1	0.108539	0.119135
Sdha	-0.583315	-0.0206535	0.559681	1	0.483694	0.5479
2610001J05Rik	-0.583549	0.134114	0.559524	1	0.105551	0.116802
Golga2	-0.584927	0.117775	0.558597	1	0.150112	0.165193
Rnasek	-0.58691	0.138137	0.557264	1	0.135922	0.150209
Crlf2	-0.586924	0.122685	0.557255	1	0.181977	0.202162
Mppe1	-0.587157	0.107059	0.557098	1	0.138412	0.151805
1110038F14Rik	-0.59017	0.122852	0.555076	1	0.158576	0.175018
Enpp4	-0.590714	0.137937	0.554712	1	0.13169	0.14591
Zfp971	-0.591654	0.103202	0.554083	1	0.107543	0.118644
Prkcd	-0.592219	0.0861079	0.553704	1	0.221558	0.244412
Bicra	-0.593073	0.0315436	0.553132	1	0.374409	0.421641
Mtx3	-0.593856	0.112496	0.552608	1	0.16007	0.175633
Dpm2	-0.594224	0.152015	0.552362	1	0.105551	0.117416
Eapp	-0.595864	0.115556	0.551266	1	0.204879	0.228814
Pigg	-0.597979	0.110913	0.549854	1	0.164053	0.180668
Map2k1	-0.59889	0.0585596	0.549246	1	0.321384	0.358634
Igf1r	-0.599091	-0.0710867	0.549112	1	0.959671	0.985999
Zkscan8	-0.600722	0.112023	0.548025	1	0.170525	0.188529
Cited2	-0.601077	0.00627223	0.547789	1	0.461041	0.519283
Shb	-0.602167	0.071182	0.547063	1	0.159323	0.173422
Mcee	-0.604471	0.126403	0.54553	1	0.115758	0.128224
Tifa	-0.605216	0.133527	0.545036	1	0.100822	0.112135
Irak1	-0.605457	-0.0020955	0.544875	1	0.444859	0.50086
Rapgef4	-0.605628	0.0277457	0.544762	1	0.352751	0.383075
Mtm1	-0.61114	0.0399014	0.541107	1	0.286034	0.312208
Npc2	-0.611571	0.0894717	0.540822	1	0.243963	0.273766
Pef1	-0.61223	0.111212	0.540385	1	0.10356	0.114837
Rpp21	-0.612543	0.138232	0.540178	1	0.117999	0.131049
Snx29	-0.612889	-0.0123936	0.53995	1	0.508588	0.565095
Epm2a	-0.613005	0.0496163	0.539873	1	0.168036	0.181405
Cd99l2	-0.61306	0.0988961	0.539837	1	0.149614	0.164579
Rpp14	-0.613939	0.111334	0.539256	1	0.174508	0.192827
Nrros	-0.614633	-0.0329308	0.538797	1	0.52701	0.592606
Telo2	-0.61485	0.112909	0.538654	1	0.135673	0.150209
Ccdc62	-0.616452	0.0897961	0.537597	1	0.129948	0.142348
9430091E24Rik	-0.618034	0.0709536	0.536553	1	0.10107	0.111398
Ikbip	-0.62184	0.166574	0.534047	1	0.117252	0.130189
Ldah	-0.622985	0.0300349	0.533294	1	0.380383	0.428396
Oaz2	-0.623551	0.0865503	0.532922	1	0.129948	0.142962
Gmpr2	-0.624153	0.123128	0.532527	1	0.10107	0.11238
Txndc12	-0.625331	0.113281	0.531754	1	0.135424	0.149103
Abca4	-0.626394	0.0742175	0.531057	1	0.133682	0.145664
Commd7	-0.62766	0.062652	0.530227	1	0.295494	0.33493
Notch2	-0.62894	-0.0517844	0.529388	1	0.607418	0.682019
Pick1	-0.635103	0.121062	0.525361	1	0.117003	0.129821
Caml	-0.638517	0.116535	0.523137	1	0.166044	0.184107
Lrrc49	-0.640544	0.0725124	0.521819	1	0.25641	0.281872
Znhit1	-0.640585	0.118648	0.521792	1	0.148867	0.165561
Slc2a3	-0.644869	0.0124394	0.519012	1	0.387852	0.430607
Gm37494	-0.646339	0.0560827	0.51806	1	0.275579	0.306067
Adat1	-0.648822	0.10745	0.516454	1	0.180981	0.200074
Slc33a1	-0.650541	0.0772652	0.515343	1	0.204381	0.225497
Spg20	-0.654372	0.100629	0.512872	1	0.107045	0.118767
Taok1	-0.656979	-0.074562	0.511195	1	0.708738	0.779538
Adgrg7	-0.658033	0.0514165	0.510517	1	0.208613	0.226603
2310009A05Rik	-0.659354	0.145861	0.509668	1	0.100075	0.112257
Zdhhc1	-0.659423	0.0848041	0.509624	1	0.201394	0.222918
Ptcd2	-0.660291	0.09863	0.509067	1	0.172019	0.189634
Snrnp27	-0.660519	0.148802	0.508921	1	0.169281	0.189266
Anks3	-0.666751	0.0936763	0.504931	1	0.1999	0.221199
Mapkapk3	-0.668539	0.0350492	0.50379	1	0.324371	0.360845
Eno1	-0.669209	0.135893	0.503362	1	0.135176	0.150946
Nsun3	-0.669327	0.0966099	0.503287	1	0.147872	0.162491
Abca1	-0.669346	0.0528305	0.503275	1	0.241972	0.263449
Vkorc1	-0.670535	0.125838	0.502517	1	0.149116	0.16593
Abcf3	-0.671096	0.116015	0.50216	1	0.108788	0.120978
Btf3l4	-0.673392	0.111984	0.500698	1	0.143888	0.159297
Clpx	-0.673979	0.0576574	0.500324	1	0.303958	0.342299
Ube2e2	-0.673999	-0.0423413	0.500312	1	0.671148	0.723901
Vps41	-0.67418	-0.017993	0.500197	1	0.486682	0.545935
Tnip2	-0.675627	0.0837813	0.499277	1	0.169281	0.185581
Prelid2	-0.675633	0.101508	0.499274	1	0.155091	0.171334
Kifap3	-0.675751	0.0412379	0.499199	1	0.335325	0.373495
Fam204a	-0.67585	0.114754	0.499136	1	0.205128	0.229059
Sdsl	-0.677014	0.108509	0.498397	1	0.178989	0.199214
Tut1	-0.678064	0.11385	0.497731	1	0.136171	0.151191
Dync1i2	-0.678761	-0.0296217	0.497289	1	0.500373	0.568902
Kif1bp	-0.679036	0.117078	0.497115	1	0.114264	0.126996
Ostc	-0.68034	0.102836	0.496289	1	0.183968	0.204741
Fez2	-0.681186	0.0874159	0.495754	1	0.112771	0.124662
Adar	-0.683804	0.0649305	0.494099	1	0.305701	0.34451
Mtpap	-0.683867	0.0547183	0.494059	1	0.307194	0.345984
Klf3	-0.685125	0.0451538	0.493265	1	0.211352	0.23127
Slc12a7	-0.688635	0.109108	0.491053	1	0.101568	0.113731
Znfx1	-0.693221	0.125439	0.488171	1	0.132188	0.147015
Pccb	-0.694243	0.0918691	0.48753	1	0.118247	0.130926
Pkia	-0.694515	0.0608001	0.487359	1	0.172019	0.186809
Grk5	-0.694795	0.071945	0.487184	1	0.232014	0.254114
Chm	-0.696569	-0.0028619	0.486072	1	0.444361	0.496438
Marcks	-0.696577	0.0741886	0.486067	1	0.1648	0.181282
Zmiz1	-0.698214	-0.0618154	0.485043	1	0.624098	0.697372
Sesn1	-0.701724	-0.0429768	0.482851	1	0.591486	0.65635
Fam160a2	-0.704375	0.0704611	0.481199	1	0.152353	0.167526
Nabp2	-0.704512	0.135871	0.481114	1	0.111526	0.125522
Zfp606	-0.705006	0.121263	0.480806	1	0.111028	0.124048
Shld2	-0.705484	0.0548284	0.480509	1	0.264625	0.290346
Trappc5	-0.708615	0.156553	0.478563	1	0.127707	0.143208
Map7d3	-0.711653	0.103542	0.47668	1	0.11526	0.127733
Arhgef10	-0.714432	0.107954	0.47496	1	0.100822	0.113117
Mast4	-0.715597	-0.0599757	0.47424	1	0.681603	0.740236
Ufsp2	-0.717931	0.112341	0.4728	1	0.194424	0.2169
Washc2	-0.722323	0.0694048	0.470096	1	0.262883	0.294768
Rbm18	-0.725473	0.112732	0.468162	1	0.137914	0.153771
Mov10	-0.725935	0.0547882	0.467879	1	0.144137	0.158069
Taf1b	-0.729494	0.0283547	0.465699	1	0.33881	0.377671
Prkaca	-0.734877	0.110614	0.462414	1	0.102813	0.115451
Tatdn1	-0.738489	0.0682816	0.460217	1	0.192432	0.21297
Hip1r	-0.740406	0.0645278	0.459054	1	0.221309	0.247237
Gusb	-0.741886	0.0830067	0.458156	1	0.264625	0.300049
Gfpt1	-0.742768	0.0179315	0.457622	1	0.383869	0.434783
Prr14	-0.744927	0.0852116	0.456316	1	0.202639	0.225497
Abr	-0.745108	0.055762	0.456207	1	0.210107	0.230656
Hadh	-0.747572	0.0851801	0.454719	1	0.208364	0.233235
Hint2	-0.747912	0.116532	0.454513	1	0.158078	0.176861
Fkbp9	-0.74853	0.122795	0.454141	1	0.156336	0.174282
Gyg	-0.749579	0.10227	0.453508	1	0.171272	0.191968
Pbx2	-0.750988	0.100221	0.45266	1	0.104556	0.11803
Tmem242	-0.751351	0.0932548	0.452442	1	0.116007	0.129575
Tomm7	-0.751639	0.0368616	0.452268	1	0.372168	0.422501
Dctn6	-0.752474	0.0766221	0.451766	1	0.177247	0.19688
Rfk	-0.755978	0.0619466	0.449662	1	0.106547	0.119504
[truncated: 5,149 more rows]

## Sheet: Mgk-HSC vs Rest
names	scores	logfoldchanges	pvals	pvals_adj	pct_Mgk-HSC	pct_Rest
Nfkbiz	45.2212	2.0389	0	0	0.779642	0.421289
Fosb	44.9083	1.6171	0	0	0.932675	0.693608
Fos	44.7708	1.78611	0	0	0.861443	0.556168
Jun	43.0343	1.28911	0	0	0.967371	0.843218
Egr1	41.4453	1.82773	0	0	0.790441	0.492763
Lncpint	40.2773	1.11377	0	0	0.941636	0.824516
Zbtb20	38.1564	0.585654	0	0	0.99954	0.995773
Klf6	36.9659	1.68286	4.05026e-299	1.09686e-295	0.744715	0.443961
Mir99ahg	35.1157	1.07931	3.88397e-270	9.34959e-267	0.959789	0.814141
Alcam	33.7421	1.38499	1.39797e-249	3.02871e-246	0.841452	0.587293
Clk1	33.5075	0.862228	3.74422e-246	7.37442e-243	0.918658	0.819649
Itsn1	33.2113	1.04116	7.38542e-242	1.33338e-238	0.921645	0.768541
Adgrl4	33.1611	1.07816	3.91705e-241	6.52792e-238	0.967371	0.870629
Tox	33.1496	1.27085	5.74354e-241	8.88812e-238	0.879825	0.64724
Hlf	33.0215	1.07495	3.99169e-239	5.76533e-236	0.954044	0.810811
Zfp36	32.9891	1.60854	1.16324e-238	1.5751e-235	0.641314	0.339951
Mctp1	32.437	0.697318	8.26887e-231	1.0538e-227	0.994256	0.961189
Ddx5	31.2599	0.520903	1.63625e-214	1.9694e-211	0.995404	0.984245
Plcl1	30.7447	1.27376	1.44039e-207	1.64242e-204	0.85409	0.670168
Jund	30.6934	0.946567	6.96063e-207	7.5401e-204	0.859145	0.712822
Mecom	30.2715	0.692027	2.71667e-201	2.80269e-198	0.99977	0.967081
Ywhaz	30.0131	0.755402	6.61768e-198	6.51691e-195	0.936351	0.867427
Rora	29.0987	1.03306	3.73279e-186	2.99522e-183	0.907399	0.733701
Neat1	29.0499	1.01643	1.54425e-185	1.19487e-182	0.801011	0.640067
Malat1	28.5262	0.396244	5.54738e-179	4.14428e-176	1	1
Pdgfd	28.4836	1.16693	1.86841e-178	1.3493e-175	0.764936	0.543615
Mcl1	28.4163	1.06449	1.27212e-177	8.89048e-175	0.735524	0.543743
Cdk11b	28.0479	1.14735	4.23571e-173	2.78081e-170	0.709329	0.529525
Pde4b	27.9409	0.962185	8.50491e-172	5.41938e-169	0.863971	0.729217
Arf4	27.9315	1.0073	1.10649e-171	6.84918e-169	0.788833	0.640707
Pde4d	27.875	0.760209	5.36007e-171	3.22572e-168	0.955882	0.881004
Ccser1	27.6608	1.0141	2.07047e-168	1.21235e-165	0.825827	0.609453
Ccnl1	27.2316	0.747607	2.74218e-163	1.48523e-160	0.914982	0.822851
Klf9	27.1477	1.18177	2.69752e-162	1.42541e-159	0.671186	0.467273
Junb	27.0607	1.35637	2.85724e-161	1.47386e-158	0.600414	0.359037
Dusp1	26.5212	1.17582	5.52696e-155	2.7214e-152	0.644761	0.410017
H3f3b	26.2486	0.609008	7.41424e-152	3.56955e-149	0.977022	0.944921
Myof	26.1882	1.16626	3.61738e-151	1.70371e-148	0.64568	0.378891
Pim1	26.1314	0.849059	1.60198e-150	7.2306e-148	0.874311	0.707698
Exoc6b	25.6996	0.751349	1.18038e-145	5.01432e-143	0.917509	0.814141
Camk2d	25.571	0.908424	3.21007e-144	1.33743e-141	0.820542	0.619444
Elmo1	25.3044	0.426285	2.85748e-141	1.14643e-138	0.997932	0.985013
Msi2	25.2724	0.476318	6.42947e-141	2.53263e-138	0.997932	0.990265
Klf12	25.0607	0.951048	1.334e-138	4.98295e-136	0.769761	0.558729
Mllt3	24.8766	0.649399	1.33481e-136	4.74075e-134	0.976563	0.930319
Ier2	24.7984	1.11856	9.33218e-136	3.20923e-133	0.623621	0.415653
Samd12	24.7855	0.712861	1.28385e-135	4.34604e-133	0.96852	0.875624
Srsf5	24.6059	0.586409	1.0929e-133	3.64273e-131	0.90648	0.838094
Nrxn1	24.6049	0.707159	1.11994e-133	3.6763e-131	0.960478	0.930575
Man1a	24.5618	0.755655	3.23621e-133	1.03107e-130	0.858226	0.757013
Jmjd1c	24.3299	0.576237	9.46484e-131	2.97182e-128	0.951976	0.904189
Fmnl2	24.1138	0.89183	1.79081e-128	5.4645e-126	0.795267	0.590111
Bach2	23.8872	0.867768	4.16214e-126	1.2023e-123	0.758042	0.576406
Hivep3	23.7304	1.08589	1.75003e-124	4.86082e-122	0.607537	0.382221
Lrmda	23.6854	0.498881	5.09413e-124	1.39702e-121	0.995634	0.971436
Dennd4a	23.2073	0.579	3.84555e-119	1.02857e-116	0.940028	0.890099
Tra2b	22.9778	0.571425	7.76523e-117	2.02691e-114	0.923483	0.866146
Parp8	22.9433	0.867099	1.72031e-116	4.43697e-114	0.744945	0.55668
Baz2b	22.9117	0.493709	3.55603e-116	9.0637e-114	0.964154	0.928782
St8sia4	22.7282	1.11572	2.35788e-114	5.93995e-112	0.588695	0.37223
Arid5b	22.5781	1.22283	7.11526e-113	1.75173e-110	0.526195	0.298194
Ddx3x	22.5394	0.632257	1.70509e-112	4.15066e-110	0.882123	0.800179
Ptprc	22.5186	0.514052	2.72835e-112	6.49557e-110	0.947381	0.892404
Klhl4	22.5037	1.20006	3.81668e-112	8.89123e-110	0.537914	0.318816
Sox5	22.4645	1.21698	9.23752e-112	2.10664e-109	0.535616	0.304342
Dst	22.2077	0.600898	2.89419e-109	6.46419e-107	0.884421	0.783912
Rhob	22.1589	1.11558	8.56253e-109	1.89293e-106	0.549403	0.344306
2610307P16Rik	22.1546	0.749473	9.41929e-109	2.0613e-106	0.829044	0.714359
Gimap6	22.0588	1.01642	7.86295e-108	1.65389e-105	0.622472	0.429486
Sik1	22.0128	1.21238	2.1722e-107	4.52506e-105	0.512178	0.312156
Sgms1	22.0078	0.439933	2.42466e-107	5.00287e-105	0.984145	0.959395
Prkch	21.8731	0.675152	4.68875e-106	9.58319e-104	0.836167	0.715896
Nfat5	21.8547	0.531482	7.01829e-106	1.40788e-103	0.957491	0.896759
Myct1	21.8518	0.775324	7.4669e-106	1.48413e-103	0.726792	0.579736
Nr4a2	21.8399	1.44295	9.70264e-106	1.91098e-103	0.476103	0.280774
Lpp	21.7863	0.67049	3.1298e-105	6.0542e-103	0.836167	0.714871
Ikzf2	21.5489	0.745343	5.4216e-103	1.01258e-100	0.827895	0.685667
Diaph2	21.497	0.684069	1.66051e-102	3.07478e-100	0.865579	0.742923
Prex2	21.4588	0.974519	3.77791e-102	6.93631e-100	0.613971	0.405021
Calcrl	21.4553	0.712315	4.07774e-102	7.42389e-100	0.825597	0.711157
Il1rapl2	21.3954	1.10495	1.47534e-101	2.64709e-99	0.698759	0.523633
Zfp608	21.3953	0.68122	1.47841e-101	2.64709e-99	0.902114	0.785961
Eya1	21.3863	0.686737	1.79107e-101	3.15475e-99	0.842371	0.718202
Rbm39	21.3791	0.330511	2.08988e-101	3.65139e-99	0.994485	0.98796
Znrf1	21.1953	0.601011	1.05592e-99	1.83013e-97	0.882813	0.790701
Klf4	20.8488	1.88073	1.56308e-96	2.62512e-94	0.356388	0.140643
Magi2	20.789	1.02918	5.44817e-96	9.07958e-94	0.65671	0.477776
Nceh1	20.7514	0.784939	1.19163e-95	1.97073e-93	0.697381	0.522096
Fcho2	20.5926	0.475492	3.20052e-94	5.17458e-92	0.939798	0.891508
Maml2	20.5515	0.560463	7.46803e-94	1.18967e-91	0.932215	0.860126
Prkn	20.2894	0.783986	1.59421e-91	2.44954e-89	0.744715	0.596516
Esr1	20.2769	0.956432	2.05825e-91	3.14028e-89	0.585018	0.389522
Kdm7a	20.162	0.932368	2.11093e-90	3.17592e-88	0.568244	0.364545
Ccnd3	20.1353	0.536647	3.61912e-90	5.37042e-88	0.933134	0.86384
Tra2a	19.91	0.490689	3.33541e-88	4.88254e-86	0.893612	0.840656
Klf2	19.8344	1.68324	1.50414e-87	2.18706e-85	0.357537	0.154861
Fut8	19.8339	0.469099	1.51774e-87	2.19213e-85	0.984605	0.968618
B3galt1	19.7928	0.846674	3.43689e-87	4.93113e-85	0.683594	0.525042
Stk17b	19.5811	1.07862	2.24108e-85	3.19427e-83	0.493566	0.320866
Fam107b	19.5136	0.600615	8.4169e-85	1.17647e-82	0.846048	0.768413
Gcnt2	19.4682	0.498403	2.04315e-84	2.81941e-82	0.949449	0.897784
Akap13	19.2653	0.332249	1.05057e-82	1.40498e-80	0.997013	0.990778
Fgd4	18.9606	0.818313	3.61258e-80	4.68662e-78	0.620175	0.452158
Nr3c2	18.8476	1.18039	3.0725e-79	3.96224e-77	0.444853	0.253747
Cytip	18.8245	1.01438	4.75458e-79	6.05929e-77	0.508272	0.34341
Stat3	18.7339	0.583943	2.62215e-78	3.32215e-76	0.788833	0.696682
Klhl24	18.6685	0.6448	8.93855e-78	1.12589e-75	0.719669	0.587037
Glul	18.655	0.815824	1.14974e-77	1.43984e-75	0.628217	0.490329
Pnrc1	18.587	0.771125	4.09599e-77	5.09997e-75	0.596737	0.44332
Sdcbp	18.5727	0.575152	5.34883e-77	6.62185e-75	0.782169	0.703215
Patj	18.5571	0.845145	7.14322e-77	8.79305e-75	0.567325	0.386064
Atxn1	18.5079	0.440268	1.78257e-76	2.18189e-74	0.942325	0.897784
Tiparp	18.4618	1.20535	4.18958e-76	5.09929e-74	0.447381	0.273601
Stat4	18.4461	0.574774	5.60108e-76	6.77919e-74	0.827436	0.713078
Prdm16	18.3265	0.560526	5.08153e-75	5.95089e-73	0.80193	0.692968
Creb5	18.3259	1.19163	5.13822e-75	5.98493e-73	0.425322	0.237095
Dock2	18.2147	0.351599	3.94754e-74	4.47766e-72	0.993796	0.981043
Nbea	18.1502	0.588012	1.27891e-73	1.42823e-71	0.840993	0.726527
Tut7	18.1289	0.513773	1.88517e-73	2.09447e-71	0.842142	0.763161
9530026P05Rik	18.1068	1.41318	2.81726e-73	3.11408e-71	0.371094	0.180735
Palld	18.0738	0.940755	5.13011e-73	5.61333e-71	0.536535	0.351992
Ogt	18.062	0.384745	6.35177e-73	6.88056e-71	0.954044	0.916229
Per1	17.9858	1.04862	2.51743e-72	2.71344e-70	0.446691	0.278212
Aff4	17.7911	0.526623	8.28402e-71	8.7123e-69	0.811121	0.720123
Chrm3	17.7787	1.33662	1.03398e-70	1.08219e-68	0.436121	0.266171
Skil	17.7443	1.02013	1.90608e-70	1.98534e-68	0.457721	0.287819
Zfand5	17.7208	0.521386	2.89932e-70	2.99113e-68	0.857996	0.786602
Hacd4	17.6358	0.643724	1.30804e-69	1.34306e-67	0.717831	0.567311
2610035D17Rik	17.6308	0.693385	1.4287e-69	1.46003e-67	0.659467	0.50634
Btg1	17.5853	0.72648	3.19454e-69	3.24928e-67	0.631434	0.50032
Erg	17.3306	0.44244	2.76267e-67	2.7206e-65	0.904182	0.845523
Rlim	17.2664	0.590014	8.42033e-67	8.18056e-65	0.743107	0.636608
Cacnb2	17.1468	0.418475	6.63916e-66	6.36448e-64	0.97909	0.935058
Rab5a	17.1425	0.719759	7.14698e-66	6.74558e-64	0.612362	0.495453
Nfia	17.1424	0.505855	7.16124e-66	6.74558e-64	0.874311	0.806071
Scaper	17.1196	0.593448	1.05952e-65	9.93702e-64	0.758961	0.639042
Abcg3	17.1025	0.68269	1.42088e-65	1.32687e-63	0.653493	0.497758
Coq10b	17.046	1.03938	3.74338e-65	3.4807e-63	0.422335	0.255284
Foxp1	17.0275	0.261865	5.13932e-65	4.75826e-63	0.997243	0.990009
Eya2	17.0262	0.545237	5.24956e-65	4.83965e-63	0.787684	0.678366
Sat1	16.9865	1.0621	1.03426e-64	9.45453e-63	0.434513	0.272832
Ubc	16.9083	0.654215	3.90593e-64	3.54066e-62	0.655331	0.516075
Atp10a	16.8156	0.684662	1.87483e-63	1.6854e-61	0.654182	0.526066
Uty	16.7866	1.3439	3.05793e-63	2.72634e-61	0.341452	0.157679
Klhl3	16.7809	1.10313	3.3654e-63	2.98818e-61	0.384881	0.205457
Setbp1	16.7311	1.04897	7.78378e-63	6.85511e-61	0.423254	0.249904
Ythdc1	16.6402	0.424537	3.56489e-62	3.07702e-60	0.900965	0.844499
Crebrf	16.537	0.612681	1.98649e-61	1.69438e-59	0.680147	0.547842
Ppme1	16.4952	0.772868	3.97193e-61	3.34832e-59	0.544347	0.414116
Dok6	16.3582	0.874549	3.80425e-60	3.12193e-58	0.517233	0.367619
Ern1	16.3349	0.608369	5.57572e-60	4.55841e-58	0.775965	0.691943
Zfp831	16.0948	1.08843	2.77457e-58	2.20996e-56	0.377528	0.206866
Serinc3	16.0734	0.272442	3.92012e-58	3.11096e-56	0.984605	0.973742
Zswim6	16.0533	0.630388	5.41673e-58	4.28297e-56	0.647518	0.533496
Sqstm1	16.0501	1.0376	5.70447e-58	4.49408e-56	0.411305	0.257846
Runx1t1	16.0107	1.10118	1.07637e-57	8.38833e-56	0.381893	0.215063
Luc7l2	15.9028	0.288747	6.05628e-57	4.65281e-55	0.987822	0.969002
Arhgap6	15.8547	0.458486	1.30369e-56	9.94524e-55	0.909007	0.857051
Gda	15.8289	0.740348	1.96699e-56	1.49525e-54	0.609375	0.498783
Ptk2b	15.8129	0.429062	2.53498e-56	1.92029e-54	0.840993	0.781478
Ddx3y	15.7854	1.53043	3.92363e-56	2.95158e-54	0.292509	0.124888
Nr4a1	15.7837	1.38301	4.02684e-56	3.00833e-54	0.315947	0.152427
Tnip3	15.6214	0.754707	5.20693e-55	3.79826e-53	0.551011	0.40579
Hoxa3	15.5824	0.754903	9.59337e-55	6.90499e-53	0.511029	0.356091
Avl9	15.51	0.616325	2.9673e-54	2.12167e-52	0.621324	0.502498
Ccnt1	15.4316	0.544892	1.00337e-53	7.05782e-52	0.70864	0.634943
Mndal	15.4149	0.481577	1.30039e-53	9.08802e-52	0.778263	0.678109
Map3k3	15.386	0.571131	2.03233e-53	1.41123e-51	0.669118	0.555271
Fggy	15.3753	0.724489	2.39727e-53	1.65933e-51	0.549862	0.415268
Runx2	15.3681	0.482199	2.67998e-53	1.8491e-51	0.829044	0.751633
Sumo1	15.2912	0.507727	8.75516e-53	5.9648e-51	0.743107	0.656206
Rarb	15.2884	1.03381	9.13143e-53	6.20164e-51	0.402114	0.253234
Adam22	15.2705	0.603942	1.20269e-52	8.11719e-51	0.642693	0.521839
Prdx6	15.2618	0.588604	1.37307e-52	9.23835e-51	0.683824	0.598693
Srgn	15.2179	0.408794	2.68855e-52	1.79223e-50	0.919807	0.891251
Dnajb9	15.1546	0.82419	7.06807e-52	4.68286e-50	0.473805	0.337774
mt-Co1	15.1163	0.156678	1.26385e-51	8.34799e-50	0.99954	0.999872
Mamdc2	15.073	0.949848	2.43824e-51	1.60074e-49	0.415211	0.261304
Mill2	15.072	0.847574	2.4734e-51	1.61892e-49	0.434743	0.2777
Eps8	15.066	0.956524	2.7121e-51	1.76981e-49	0.402574	0.250544
Apobec3	14.9867	0.46436	8.96411e-51	5.8146e-49	0.777344	0.680799
Prkg1	14.9495	0.289693	1.56997e-50	1.01533e-48	0.998392	0.986679
Agbl1	14.9276	1.12831	2.17844e-50	1.40047e-48	0.331342	0.166901
Sbf2	14.8831	0.856588	4.24176e-50	2.70287e-48	0.440487	0.285769
Arih1	14.8248	0.315427	1.01331e-49	6.3818e-48	0.962776	0.93224
Cpne8	14.7619	0.799694	2.58066e-49	1.6159e-47	0.472426	0.329448
Jak1	14.7512	0.363351	3.02257e-49	1.88715e-47	0.892923	0.848341
Ppp1r15a	14.7238	0.920788	4.53466e-49	2.82309e-47	0.405561	0.261944
Ube2h	14.7079	0.679274	5.73681e-49	3.54097e-47	0.534926	0.405533
Fgd5	14.7	0.771599	6.4449e-49	3.96673e-47	0.462316	0.312924
Ppp3ca	14.6888	0.328354	7.60713e-49	4.6688e-47	0.947151	0.919687
Bmpr2	14.677	0.51553	9.05556e-49	5.54206e-47	0.723346	0.617779
Celf2	14.6699	0.261814	1.00452e-48	6.1304e-47	0.988281	0.975535
Zfp521	14.6283	0.489443	1.85345e-48	1.12795e-46	0.731618	0.651082
Rock2	14.6188	0.311229	2.13034e-48	1.29283e-46	0.954044	0.930063
2210408F21Rik	14.5774	0.850721	3.91098e-48	2.34713e-46	0.423254	0.270911
Gm26887	14.553	1.3261	5.59034e-48	3.33649e-46	0.290211	0.136416
Zc3h6	14.5176	0.740267	9.36906e-48	5.53081e-46	0.492417	0.35212
Wsb1	14.471	0.579719	1.84705e-47	1.08446e-45	0.621783	0.517484
Gm16070	14.4662	0.751453	1.98153e-47	1.16026e-45	0.475414	0.329448
Tsc22d2	14.4529	0.527354	2.40271e-47	1.40309e-45	0.732767	0.64993
Fhit	14.3682	0.603329	8.18929e-47	4.73122e-45	0.709099	0.607147
Setd7	14.3391	0.461773	1.24678e-46	7.16483e-45	0.730239	0.65057
Arhgap26	14.3315	0.549462	1.39051e-46	7.96969e-45	0.641314	0.522096
Ptprk	14.2858	0.98693	2.68234e-46	1.53332e-44	0.379366	0.23543
Ppm1h	14.2251	0.469492	6.40171e-46	3.63071e-44	0.730469	0.644934
Ssbp2	14.2018	0.269842	8.93134e-46	5.039e-44	0.978631	0.962854
Calm2	14.0726	0.387524	5.59427e-45	3.09183e-43	0.897289	0.859357
Mbnl2	14.0263	0.332662	1.07645e-44	5.88923e-43	0.902574	0.862047
Cpq	14.002	0.339953	1.51534e-44	8.24869e-43	0.932904	0.895094
Dlg2	13.9946	0.448217	1.68134e-44	9.10656e-43	0.911305	0.833483
Arhgap18	13.9853	0.45183	1.91541e-44	1.03485e-42	0.749081	0.668631
Dip2c	13.9208	0.464563	4.73459e-44	2.53271e-42	0.778952	0.699757
Txnip	13.9074	0.408309	5.71351e-44	3.04136e-42	0.85432	0.776995
Plag1	13.8359	0.680347	1.54747e-43	8.11764e-42	0.503906	0.378122
Lhcgr	13.8253	0.696451	1.79319e-43	9.38391e-42	0.511949	0.374792
Clec1a	13.8181	0.86887	1.98133e-43	1.03435e-41	0.396599	0.253234
Tcf7l2	13.8059	0.60817	2.34839e-43	1.22303e-41	0.56273	0.441271
Ndel1	13.7683	0.610235	3.95653e-43	2.05068e-41	0.550092	0.44268
Stxbp4	13.6442	0.597943	2.18582e-42	1.11952e-40	0.634881	0.534264
Ube2b	13.6005	0.478953	3.97643e-42	2.01284e-40	0.670267	0.580377
Rin2	13.5881	0.914158	4.71155e-42	2.37385e-40	0.360983	0.215704
Prkag2	13.5803	0.418919	5.24065e-42	2.63431e-40	0.804688	0.725375
Arhgef6	13.569	0.500738	6.11687e-42	3.06056e-40	0.660386	0.563213
Retreg1	13.5678	0.596417	6.2189e-42	3.10443e-40	0.554228	0.426028
Fgfr1	13.562	1.13498	6.72896e-42	3.35133e-40	0.315717	0.178173
Zc3h12a	13.5423	1.25728	8.80051e-42	4.37301e-40	0.284007	0.143461
Meg3	13.5275	1.56865	1.07663e-41	5.32537e-40	0.247472	0.102216
Tnrc6b	13.5119	0.278661	1.32966e-41	6.56197e-40	0.951057	0.924171
Tmx4	13.4715	0.655221	2.30115e-41	1.13048e-39	0.586397	0.498527
Map4k4	13.4712	0.513783	2.31066e-41	1.13259e-39	0.634191	0.530165
Cadps2	13.4659	0.481922	2.48152e-41	1.21086e-39	0.759191	0.648136
Pcmtd1	13.4131	0.429347	5.0665e-41	2.46112e-39	0.75	0.658768
Gria3	13.3994	0.719674	6.09788e-41	2.95549e-39	0.499081	0.382733
Snx24	13.3597	0.91633	1.03973e-40	5.01687e-39	0.36466	0.225439
Tpd52	13.2878	0.627104	2.72534e-40	1.29768e-38	0.518153	0.407839
Pgr	13.2281	1.14395	6.03852e-40	2.84401e-38	0.295267	0.154477
Prtn3	13.137	0.587166	2.02176e-39	9.35928e-38	0.513557	0.379147
Plekhg1	13.1234	1.11667	2.41856e-39	1.11723e-37	0.296186	0.156142
Slc25a36	13.1026	0.37776	3.18195e-39	1.46363e-37	0.790211	0.725759
Fnbp1	13.0956	0.321762	3.48679e-39	1.59707e-37	0.875919	0.829512
Scml4	13.0902	0.62794	3.74642e-39	1.70517e-37	0.513787	0.398232
Atg10	13.066	0.558816	5.15125e-39	2.32989e-37	0.601103	0.488664
Tbxas1	13.0273	0.347357	8.56172e-39	3.83243e-37	0.948529	0.908287
Sash1	12.9984	0.566518	1.24923e-38	5.55742e-37	0.542279	0.434098
Sugct	12.9622	0.764711	2.004e-38	8.86052e-37	0.445542	0.318816
Cysltr2	12.9619	0.63963	2.0126e-38	8.88046e-37	0.515395	0.40041
Sesn3	12.9232	0.658801	3.33054e-38	1.46361e-36	0.488971	0.376073
Tpk1	12.9188	0.404458	3.52645e-38	1.54345e-36	0.786765	0.726656
Fbxo33	12.9097	0.647757	3.96717e-38	1.73284e-36	0.507353	0.401435
Saraf	12.8588	0.665922	7.67745e-38	3.31339e-36	0.46852	0.35545
Tcf4	12.7643	0.321443	2.59443e-37	1.10646e-35	0.88534	0.845139
Cd247	12.7557	1.05822	2.89802e-37	1.23109e-35	0.292279	0.153836
Pard3b	12.7449	0.309666	3.32787e-37	1.40269e-35	0.978401	0.947227
Cdk14	12.7195	0.547925	4.60741e-37	1.92702e-35	0.587546	0.470988
Tnfaip8	12.7126	0.373221	5.0334e-37	2.10113e-35	0.84329	0.783784
Lmo2	12.6848	0.239781	7.17898e-37	2.97955e-35	0.983915	0.971564
Gulp1	12.6698	0.502299	8.69077e-37	3.59324e-35	0.667969	0.571923
Ubl3	12.664	0.680381	9.3632e-37	3.84922e-35	0.44784	0.324068
Wwtr1	12.644	1.18169	1.20764e-36	4.92723e-35	0.277114	0.143077
Tmem71	12.6088	0.868607	1.88894e-36	7.63507e-35	0.349265	0.216857
Ago3	12.5736	0.444737	2.95066e-36	1.18382e-34	0.693934	0.635455
Rab8b	12.5591	0.402984	3.54336e-36	1.41898e-34	0.722656	0.657103
Csgalnact1	12.547	0.317512	4.12834e-36	1.64715e-34	0.96829	0.937236
Pik3ip1	12.5206	0.599072	5.75966e-36	2.28541e-34	0.497702	0.380428
Plscr4	12.5141	0.489972	6.24957e-36	2.47526e-34	0.627298	0.533239
Syne2	12.5007	0.620242	7.39902e-36	2.92351e-34	0.47886	0.354297
Ppp1r9a	12.5006	0.374278	7.4083e-36	2.92351e-34	0.837086	0.774817
Plxdc2	12.4655	0.461038	1.15208e-35	4.53814e-34	0.815028	0.742539
Pik3r1	12.4575	0.34847	1.27238e-35	5.00291e-34	0.849494	0.804278
Rnf150	12.4551	0.867465	1.31112e-35	5.14591e-34	0.365349	0.239913
Rab2a	12.4491	0.312893	1.4139e-35	5.53928e-34	0.851563	0.812732
Il15	12.4328	0.588175	1.73454e-35	6.77095e-34	0.551241	0.455232
Trps1	12.4265	0.69892	1.87746e-35	7.31569e-34	0.463695	0.345203
Dock9	12.3746	0.659221	3.58478e-35	1.38686e-33	0.456342	0.338414
AC149090.1	12.3745	0.282046	3.59188e-35	1.38713e-33	0.952895	0.922377
Gm26802	12.3391	1.33637	5.58045e-35	2.14743e-33	0.247472	0.11605
Irak3	12.3202	0.509951	7.0478e-35	2.69296e-33	0.58318	0.484565
Slc18a2	12.301	0.37218	8.94101e-35	3.40434e-33	0.810892	0.743563
Phf21a	12.223	0.290904	2.34304e-34	8.85897e-33	0.939568	0.909056
Kansl1l	12.1975	0.404419	3.20677e-34	1.20826e-32	0.794807	0.729986
Fam117b	12.1704	0.533457	4.46924e-34	1.67519e-32	0.56227	0.46279
Coro7	12.1592	0.546089	5.12332e-34	1.91704e-32	0.518612	0.410273
Rgcc	12.1098	1.16897	9.37525e-34	3.46612e-32	0.303768	0.184578
Kdm5b	12.1087	0.434672	9.50019e-34	3.50633e-32	0.658548	0.572307
Dnm3	12.1054	1.15896	9.88957e-34	3.64383e-32	0.261949	0.129755
Thrb	12.0966	0.682836	1.1007e-33	4.04181e-32	0.443704	0.326886
Large1	12.0841	0.4899	1.28092e-33	4.67979e-32	0.632353	0.535033
Gm19590	12.081	0.61229	1.33022e-33	4.85171e-32	0.449908	0.318816
Rb1cc1	12.0748	0.315986	1.43467e-33	5.22388e-32	0.847886	0.80351
Pced1b	12.0539	0.536603	1.85035e-33	6.69247e-32	0.539982	0.42923
Rabgef1	11.9789	0.755161	4.58568e-33	1.64213e-31	0.3858	0.273088
Rcsd1	11.9739	0.5962	4.86948e-33	1.74088e-31	0.474035	0.356731
Tmtc2	11.9667	0.461471	5.30715e-33	1.89422e-31	0.699678	0.625849
Taf7	11.9111	0.764708	1.03558e-32	3.65403e-31	0.366498	0.247983
Utrn	11.8875	0.226087	1.37473e-32	4.81154e-31	0.987592	0.967593
Nfatc2	11.8845	0.834424	1.42525e-32	4.98032e-31	0.363511	0.251441
Hdac9	11.828	0.455468	2.79785e-32	9.65213e-31	0.75023	0.661458
Cnot7	11.8201	0.526719	3.07365e-32	1.05365e-30	0.523438	0.429999
Aim2	11.8188	0.538853	3.12223e-32	1.06861e-30	0.519531	0.411426
Arhgap31	11.769	0.58169	5.63735e-32	1.90833e-30	0.502757	0.400026
Lonp2	11.7674	0.36218	5.74843e-32	1.9429e-30	0.775506	0.707954
Rnf4	11.7594	0.501508	6.31833e-32	2.13219e-30	0.568244	0.490329
Nav2	11.7575	0.553698	6.45838e-32	2.16931e-30	0.515395	0.404253
Nsmaf	11.7562	0.420234	6.56182e-32	2.20065e-30	0.665441	0.574741
Pcmtd2	11.7228	0.488967	9.73506e-32	3.25479e-30	0.557215	0.450365
Zfp945	11.6503	0.534768	2.28664e-31	7.57494e-30	0.508732	0.398232
Gimap8	11.6449	0.661473	2.43482e-31	8.05348e-30	0.397748	0.27232
Khdc4	11.6385	0.38104	2.62516e-31	8.65662e-30	0.726103	0.664019
Cep85l	11.5765	0.496503	5.42391e-31	1.76971e-29	0.553768	0.464583
Lrba	11.5495	0.280707	7.42852e-31	2.40926e-29	0.933134	0.894198
Rbpms	11.5384	0.361515	8.44592e-31	2.73514e-29	0.821232	0.748815
Smarca2	11.4733	0.261359	1.79768e-30	5.78702e-29	0.897748	0.870245
Immp2l	11.4623	0.331329	2.04002e-30	6.5477e-29	0.934513	0.896759
Mrtfb	11.46	0.450924	2.09554e-30	6.71596e-29	0.604779	0.514538
Ptger4	11.4268	0.996479	3.07056e-30	9.81175e-29	0.286765	0.167414
Zdhhc20	11.4131	0.396273	3.5947e-30	1.14697e-28	0.681985	0.602408
Gm5833	11.3904	1.05573	4.67006e-30	1.48571e-28	0.272518	0.151403
Firre	11.369	0.464545	5.96466e-30	1.88374e-28	0.560202	0.464967
Samsn1	11.3271	0.386161	9.63527e-30	3.02096e-28	0.748392	0.692071
Arhgap32	11.3233	0.416791	1.00579e-29	3.14891e-28	0.696691	0.617523
Ccm2	11.3214	0.412732	1.02793e-29	3.21356e-28	0.640625	0.562316
Gbe1	11.2855	0.442991	1.54739e-29	4.8167e-28	0.626608	0.541693
Snrpc	11.2684	0.643137	1.87971e-29	5.84276e-28	0.434972	0.340976
Bcas3	11.2457	0.38787	2.43034e-29	7.53265e-28	0.731158	0.660689
Phactr1	11.2372	0.554142	2.67712e-29	8.27388e-28	0.521369	0.424491
Fchsd2	11.2232	0.248475	3.1374e-29	9.65508e-28	0.961627	0.939157
Nwd1	11.2144	0.457706	3.46544e-29	1.06495e-27	0.578585	0.490457
Vegfc	11.1942	0.614306	4.35079e-29	1.33324e-27	0.467601	0.366594
Arhgef28	11.182	0.797254	4.99329e-29	1.52796e-27	0.347886	0.237095
Csf3r	11.1306	0.724774	8.90078e-29	2.70078e-27	0.352941	0.236326
Snx10	11.12	0.417681	1.00322e-28	3.03558e-27	0.62523	0.537979
Top1	11.1028	0.283094	1.21606e-28	3.66935e-27	0.891544	0.852568
Hspa4	11.0606	0.363386	1.94849e-28	5.82263e-27	0.763327	0.727296
Afap1l1	11.0597	0.436558	1.96678e-28	5.86919e-27	0.607537	0.515947
Crebbp	11.0164	0.269276	3.18635e-28	9.40832e-27	0.889246	0.850006
Reps1	11.0058	0.360961	3.58447e-28	1.05513e-26	0.720818	0.655053
Trpc6	10.9964	0.332041	3.97722e-28	1.16757e-26	0.933364	0.877418
Xrcc4	10.9832	0.426127	4.60197e-28	1.3455e-26	0.653033	0.578583
Klf13	10.9758	0.46013	4.9982e-28	1.4565e-26	0.561121	0.482516
Zfp1	10.9744	0.724528	5.07675e-28	1.47635e-26	0.34398	0.226848
Evi5	10.9587	0.781312	6.03635e-28	1.74603e-26	0.33295	0.216985
Arhgap28	10.9034	0.643689	1.11046e-27	3.18228e-26	0.39545	0.285513
Aff1	10.8757	0.350468	1.50502e-27	4.30163e-26	0.72932	0.670424
Pnpla8	10.8159	0.479556	2.89519e-27	8.16722e-26	0.538143	0.455617
St3gal1	10.7784	0.302448	4.35294e-27	1.21373e-25	0.815487	0.782759
Isca1	10.7317	0.816017	7.2252e-27	2.00428e-25	0.3233	0.218394
Pag1	10.7219	0.375715	8.0357e-27	2.22626e-25	0.697381	0.628154
Meis1	10.6607	0.193382	1.55426e-26	4.25702e-25	0.999311	0.992443
Slc16a12	10.6574	0.67487	1.61013e-26	4.40448e-25	0.355239	0.239913
Psme4	10.6562	0.297822	1.63074e-26	4.45522e-25	0.801471	0.756885
Chd2	10.6526	0.301658	1.69605e-26	4.62199e-25	0.842601	0.792622
Adgre5	10.6413	0.665977	1.91441e-26	5.21051e-25	0.398438	0.298578
Ddx60	10.6009	0.474333	2.95039e-26	7.96017e-25	0.52114	0.423978
Ranbp2	10.5981	0.279394	3.04259e-26	8.18853e-25	0.859375	0.822979
Dnajb6	10.5697	0.382167	4.1198e-26	1.10192e-24	0.633961	0.567311
Nkx2-3	10.5328	0.605235	6.09958e-26	1.61945e-24	0.400506	0.296657
Phkb	10.5286	0.291522	6.37506e-26	1.68639e-24	0.833869	0.792366
Kat6b	10.5271	0.373024	6.48028e-26	1.71214e-24	0.670267	0.603305
Plekha5	10.4971	0.330561	8.90554e-26	2.34433e-24	0.742647	0.691687
Rapgef2	10.4763	0.322175	1.11019e-25	2.91897e-24	0.748392	0.696939
Gls	10.464	0.266763	1.26436e-25	3.31226e-24	0.905561	0.876393
Btg2	10.4519	0.858664	1.43642e-25	3.75392e-24	0.318704	0.216985
Mboat2	10.3799	0.594832	3.06211e-25	7.84167e-24	0.427849	0.329832
Nrg4	10.3614	1.01272	3.71557e-25	9.48149e-24	0.255515	0.144998
Rnf220	10.3462	0.399092	4.3527e-25	1.10682e-23	0.719669	0.689253
Eif4a2	10.3192	0.273755	5.77059e-25	1.46393e-23	0.815487	0.789164
Pdcd6	10.2838	0.587315	8.33496e-25	2.10462e-23	0.417969	0.329192
Apbb1ip	10.269	0.302361	9.72102e-25	2.43757e-23	0.798254	0.747534
Ncam2	10.2657	0.971436	1.00562e-24	2.5187e-23	0.284237	0.177021
Hgf	10.2425	0.444124	1.27863e-24	3.19143e-23	0.566866	0.48226
Slc12a6	10.235	0.314544	1.38256e-24	3.44288e-23	0.797564	0.749584
Arhgap15	10.2017	0.194983	1.9487e-24	4.83603e-23	0.898208	0.913411
Lcp1	10.1821	0.375613	2.3841e-24	5.88286e-23	0.676471	0.574228
Osbpl9	10.1773	0.359447	2.50289e-24	6.16896e-23	0.660616	0.592545
Emb	10.1605	0.689638	2.97577e-24	7.32613e-23	0.345129	0.240553
Lmbrd1	10.1457	0.472842	3.46424e-24	8.51904e-23	0.494026	0.414756
Rel	10.1432	0.696704	3.55312e-24	8.72771e-23	0.350184	0.246702
Ndfip1	10.1194	0.38694	4.53402e-24	1.1037e-22	0.610064	0.543999
Lnpep	10.1178	0.252546	4.60775e-24	1.12039e-22	0.886949	0.849238
Ifrd1	10.1023	0.449114	5.39653e-24	1.30925e-22	0.576746	0.51774
Eepd1	10.0256	0.605403	1.17585e-23	2.82114e-22	0.379825	0.27898
Ifitm1	10.0247	0.31819	1.18765e-23	2.84001e-22	0.71921	0.614064
Sfpq	9.98473	0.200535	1.77785e-23	4.22801e-22	0.957031	0.935571
Gm28905	9.93395	1.11321	2.96278e-23	6.99984e-22	0.220129	0.111951
Fnbp1l	9.93303	0.318418	2.99022e-23	7.05697e-22	0.766085	0.708467
Asah2	9.91891	0.465712	3.44491e-23	8.10357e-22	0.511259	0.429743
Map7	9.91524	0.299509	3.5739e-23	8.38878e-22	0.772289	0.728193
Ythdf3	9.88738	0.276655	4.72205e-23	1.1024e-21	0.815257	0.768413
Pam	9.84501	0.348271	7.20337e-23	1.67089e-21	0.679228	0.636352
Arid4a	9.81625	0.309827	9.58426e-23	2.20662e-21	0.748162	0.689766
B4galt6	9.79351	0.678579	1.20055e-22	2.7582e-21	0.338925	0.241706
Ap3b1	9.7848	0.26393	1.3086e-22	2.99059e-21	0.838925	0.799283
Akap7	9.76277	0.462022	1.62648e-22	3.69369e-21	0.486443	0.400538
Zbtb38	9.74956	0.395466	1.85275e-22	4.19435e-21	0.58295	0.521327
Ctse	9.74706	0.562571	1.8988e-22	4.28963e-21	0.388097	0.292046
Eml5	9.74279	0.619861	1.9804e-22	4.46931e-21	0.374311	0.279877
C530008M17Rik	9.72539	0.374941	2.35001e-22	5.28691e-21	0.662224	0.612143
Ksr2	9.71041	1.01866	2.72244e-22	6.11209e-21	0.225414	0.120789
Tecpr1	9.7028	1.06532	2.93332e-22	6.56512e-21	0.217142	0.111567
Fbxl17	9.68997	0.231074	3.32637e-22	7.42947e-21	0.931066	0.905213
Kiz	9.67275	0.43111	3.93665e-22	8.76541e-21	0.536765	0.455361
Arhgef3	9.64931	0.553657	4.94866e-22	1.09962e-20	0.416131	0.3233
Crim1	9.62552	0.350534	6.23902e-22	1.37646e-20	0.659237	0.598181
Adamts6	9.618	0.408217	6.71237e-22	1.47788e-20	0.590074	0.514923
Cyp7b1	9.61375	0.477124	6.99537e-22	1.53863e-20	0.497472	0.407711
Lonrf3	9.59557	0.92469	8.34551e-22	1.82632e-20	0.278722	0.183297
Ptpn18	9.57921	0.288668	9.77928e-22	2.13577e-20	0.75023	0.691303
Fnip1	9.57609	0.287323	1.00792e-21	2.19905e-20	0.787454	0.73844
Map3k2	9.56405	0.354519	1.13237e-21	2.46313e-20	0.623851	0.55937
Sp100	9.53119	0.373348	1.5549e-21	3.36196e-20	0.587546	0.511592
Foxo1	9.5086	0.598546	1.93244e-21	4.15752e-20	0.373621	0.281926
Cd2ap	9.50583	0.531844	1.98452e-21	4.26534e-20	0.41636	0.327783
Trio	9.49435	0.420432	2.2158e-21	4.75301e-20	0.519761	0.43397
Btg3	9.47046	0.584215	2.7862e-21	5.97062e-20	0.398438	0.316767
Eef2k	9.43028	0.379808	4.08974e-21	8.73808e-20	0.572151	0.50032
Rfx3	9.42989	0.345334	4.10511e-21	8.76228e-20	0.690028	0.620597
Clcn3	9.42904	0.335039	4.13867e-21	8.82523e-20	0.655331	0.597925
Inpp5d	9.42554	0.271004	4.27897e-21	9.11542e-20	0.792509	0.748175
Zdhhc17	9.3943	0.316616	5.75991e-21	1.21626e-19	0.694623	0.631228
Kpna1	9.37779	0.409512	6.73714e-21	1.41709e-19	0.566406	0.499167
Cfap20	9.36322	0.589934	7.73446e-21	1.62371e-19	0.404871	0.330216
Mtmr3	9.34201	0.23361	9.45219e-21	1.97285e-19	0.877987	0.842833
Csad	9.33522	0.408067	1.00784e-20	2.09548e-19	0.522518	0.445113
Tbc1d9	9.32986	0.703997	1.06008e-20	2.19776e-19	0.303768	0.20789
Etnk1	9.31987	0.258834	1.16479e-20	2.40793e-19	0.805607	0.762393
Ghr	9.28373	0.455016	1.63647e-20	3.35422e-19	0.509651	0.427309
Epsti1	9.28286	0.358645	1.64994e-20	3.37863e-19	0.629366	0.558473
Map4k3	9.27922	0.463594	1.70729e-20	3.49278e-19	0.484145	0.406302
Zfp950	9.27834	0.31492	1.72138e-20	3.51828e-19	0.681985	0.620725
P2rx4	9.26873	0.620617	1.88368e-20	3.84275e-19	0.340763	0.246445
Chm	9.25361	0.408377	2.17038e-20	4.41515e-19	0.528263	0.451902
Pcca	9.2531	0.360966	2.1807e-20	4.43197e-19	0.608226	0.543999
Ifi203	9.20729	0.305082	3.34462e-20	6.73431e-19	0.731388	0.657743
Zfand6	9.20283	0.283786	3.48652e-20	7.0135e-19	0.752068	0.701166
Chd7	9.18769	0.674493	4.01352e-20	8.05865e-19	0.307215	0.21058
Procr	9.17155	0.833542	4.66275e-20	9.33628e-19	0.233915	0.130908
Ablim1	9.1565	0.87819	5.36061e-20	1.07039e-18	0.234835	0.13411
Zwint	9.15303	0.505849	5.53573e-20	1.10333e-18	0.445772	0.378506
Skap2	9.14912	0.224296	5.73992e-20	1.14297e-18	0.877528	0.858845
Nipsnap2	9.13774	0.372984	6.37725e-20	1.26523e-18	0.558824	0.483797
Spag6l	9.13216	1.13455	6.71479e-20	1.32976e-18	0.202895	0.106187
Zbtb10	9.12749	0.879624	7.01025e-20	1.38574e-18	0.256664	0.162803
Rere	9.12566	0.210334	7.12987e-20	1.4081e-18	0.934513	0.908287
Ell2	9.10586	0.546328	8.55839e-20	1.68255e-18	0.377987	0.288843
Frs2	9.08542	0.326817	1.03301e-19	2.0217e-18	0.650046	0.594082
Peli2	9.07253	0.601068	1.16289e-19	2.26973e-18	0.350414	0.259895
Mettl7a1	9.06834	0.560839	1.20842e-19	2.35436e-18	0.339384	0.238632
Dpm1	9.06794	0.389633	1.21294e-19	2.36104e-18	0.536075	0.468682
Lcp2	9.0515	0.310165	1.41021e-19	2.73521e-18	0.66705	0.614064
Glipr1	9.03516	0.471111	1.63756e-19	3.16483e-18	0.442555	0.362495
Tmod3	9.0343	0.290311	1.65052e-19	3.18703e-18	0.698989	0.650314
Tmem131l	9.01957	0.275218	1.88828e-19	3.63965e-18	0.742417	0.691943
Tns1	9.01209	0.400562	2.02176e-19	3.89346e-18	0.51011	0.439221
Tox4	9.01137	0.496396	2.03502e-19	3.91552e-18	0.418658	0.340336
Myo1d	9.00666	0.35042	2.12416e-19	4.07618e-18	0.607077	0.547586
Rassf2	8.96495	0.526876	3.10416e-19	5.93048e-18	0.378447	0.290765
Tcp11l2	8.96265	0.66227	3.16981e-19	6.04524e-18	0.286994	0.187012
Smyd3	8.9583	0.209615	3.29726e-19	6.28277e-18	0.962316	0.938261
Basp1	8.95393	0.584646	3.43036e-19	6.53064e-18	0.358686	0.271679
Acox1	8.95184	0.432851	3.49615e-19	6.64422e-18	0.483915	0.413475
Ezh1	8.94403	0.523097	3.7522e-19	7.11211e-18	0.375689	0.28372
Atxn7	8.92155	0.25154	4.5979e-19	8.67713e-18	0.776654	0.747278
Tspan14	8.91808	0.325133	4.74427e-19	8.94557e-18	0.63511	0.585244
Gm12216	8.91096	0.457472	5.05932e-19	9.51477e-18	0.453585	0.370437
Maml3	8.90133	0.25699	5.51811e-19	1.03417e-17	0.82284	0.787498
Sp4	8.89575	0.470442	5.80247e-19	1.08652e-17	0.449219	0.371718
Ccnc	8.88807	0.653719	6.2181e-19	1.16334e-17	0.34352	0.265019
Rab38	8.88613	0.27417	6.32759e-19	1.18281e-17	0.774357	0.736647
Cerk	8.87544	0.565774	6.96541e-19	1.29867e-17	0.356847	0.26963
Aig1	8.86329	0.303858	7.76854e-19	1.44468e-17	0.722656	0.665428
Snx29	8.86052	0.345729	7.96423e-19	1.47854e-17	0.585018	0.524914
Pcgf5	8.85297	0.256348	8.52192e-19	1.57936e-17	0.828355	0.788395
Dazap2	8.80352	0.532639	1.32588e-18	2.43435e-17	0.377298	0.298066
Nfe2l2	8.80164	0.366275	1.34827e-18	2.47335e-17	0.545956	0.480082
Yes1	8.79063	0.565252	1.4872e-18	2.71899e-17	0.359835	0.270398
Smad7	8.78651	0.534771	1.54278e-18	2.81586e-17	0.363971	0.273857
Pde3b	8.77861	0.479469	1.65508e-18	3.0183e-17	0.481158	0.40912
Epb41l4b	8.7771	0.354877	1.67739e-18	3.05641e-17	0.590993	0.516844
Hbp1	8.7713	0.469344	1.76617e-18	3.21277e-17	0.416131	0.331113
A330023F24Rik	8.76918	0.659268	1.7998e-18	3.27119e-17	0.299403	0.207762
Med13l	8.76187	0.208584	1.92033e-18	3.4815e-17	0.906939	0.874472
Susd6	8.74559	0.324071	2.21861e-18	4.0122e-17	0.642693	0.59626
Sorbs1	8.74146	0.431355	2.3011e-18	4.15099e-17	0.479779	0.409889
Atp7a	8.69668	0.501863	3.41742e-18	6.11888e-17	0.409007	0.330088
Spty2d1	8.67327	0.672779	4.19889e-18	7.48715e-17	0.306296	0.224286
Usp9x	8.6673	0.21323	4.42487e-18	7.88362e-17	0.902114	0.866786
Acvr2a	8.65435	0.494	4.95719e-18	8.80307e-17	0.418888	0.335852
Cyp2j6	8.65323	0.736903	5.00602e-18	8.88251e-17	0.261029	0.169079
Prpf39	8.65133	0.260553	5.09008e-18	9.01689e-17	0.727711	0.682977
Ube2e2	8.64654	0.307984	5.3083e-18	9.37269e-17	0.741039	0.687204
Triqk	8.64645	0.900855	5.31256e-18	9.37269e-17	0.227482	0.135391
Entpd1	8.6454	0.840712	5.36169e-18	9.45166e-17	0.238741	0.146663
Sorbs2	8.64423	1.02517	5.41701e-18	9.52594e-17	0.211167	0.119764
Gm973	8.63568	0.990675	5.83797e-18	1.02413e-16	0.207721	0.114513
Ube2d3	8.62509	0.248066	6.40449e-18	1.12078e-16	0.808134	0.772512
Rnasel	8.60725	0.437611	7.48346e-18	1.30329e-16	0.445542	0.369796
Slc25a27	8.59504	0.510522	8.32341e-18	1.44608e-16	0.37454	0.288203
Neurl3	8.59114	0.604715	8.61123e-18	1.49369e-16	0.334789	0.247983
Ocrl	8.57287	0.239022	1.00937e-17	1.74915e-16	0.824678	0.785577
Scamp1	8.5728	0.412011	1.01001e-17	1.74915e-16	0.474035	0.407711
Sipa1l3	8.57021	0.338126	1.03298e-17	1.7875e-16	0.560432	0.504035
Serinc1	8.56781	0.412844	1.05469e-17	1.82216e-16	0.474265	0.406046
Chka	8.5646	0.373614	1.08456e-17	1.87078e-16	0.576746	0.517356
Sertad2	8.53009	0.50112	1.46234e-17	2.51242e-16	0.404871	0.329576
Cd24a	8.52593	0.509065	1.51581e-17	2.60222e-16	0.383961	0.304214
4632427E13Rik	8.52546	0.315659	1.52207e-17	2.60883e-16	0.618796	0.558217
Hmga2	8.47864	0.542934	2.27846e-17	3.88378e-16	0.37477	0.29038
Usp3	8.47433	0.273952	2.36433e-17	4.02699e-16	0.711167	0.668887
Tsc22d3	8.46623	0.393947	2.53461e-17	4.29337e-16	0.51034	0.447803
Wdfy2	8.44781	0.520761	2.96824e-17	5.00832e-16	0.362592	0.27898
Rnf13	8.44161	0.402899	3.12989e-17	5.26468e-16	0.474035	0.398617
Rmnd5b	8.4311	0.88066	3.42421e-17	5.74636e-16	0.233226	0.146407
Col4a3bp	8.41012	0.257444	4.09582e-17	6.8522e-16	0.722656	0.680543
Il18	8.40663	0.778231	4.21939e-17	7.04261e-16	0.236903	0.145895
Dyrk3	8.39551	0.803414	4.63879e-17	7.73072e-16	0.262868	0.179711
Tgoln1	8.39261	0.512758	4.75445e-17	7.91739e-16	0.374311	0.299987
Clip1	8.39099	0.359033	4.82064e-17	8.02144e-16	0.537454	0.475855
Sult1a1	8.38402	0.659393	5.11516e-17	8.49195e-16	0.263327	0.169719
Fndc3b	8.38054	0.709549	5.26852e-17	8.73517e-16	0.261719	0.17305
Mmrn1	8.37972	0.265232	5.3052e-17	8.78053e-16	0.759191	0.713206
Clcn5	8.36397	0.499327	6.06433e-17	1.00293e-15	0.391085	0.309466
Ddx17	8.35397	0.196461	6.60041e-17	1.09075e-15	0.870634	0.843602
Mpl	8.34641	0.283412	7.03711e-17	1.15938e-15	0.674403	0.619828
Arhgap17	8.32667	0.285087	8.31474e-17	1.3678e-15	0.651884	0.60561
Arnt	8.30582	0.396043	9.91305e-17	1.62579e-15	0.475184	0.405918
Ptpn14	8.30241	0.633246	1.02022e-16	1.67068e-15	0.293658	0.206097
Sf1	8.27896	0.271267	1.24257e-16	2.0256e-15	0.663143	0.625849
Slc38a2	8.26986	0.221263	1.3412e-16	2.18147e-15	0.839384	0.815038
Tor1aip1	8.25527	0.36046	1.51559e-16	2.45773e-15	0.529412	0.470603
Zfp532	8.22912	0.442326	1.88597e-16	3.04694e-15	0.414292	0.335981
Traf3ip3	8.22802	0.397866	1.9034e-16	3.07052e-15	0.459789	0.385551
Gm28187	8.2277	0.863321	1.90845e-16	3.07639e-15	0.21875	0.130524
Spata6	8.21803	0.541605	2.06874e-16	3.33228e-15	0.344669	0.262072
Mitf	8.21584	0.504633	2.10677e-16	3.3885e-15	0.388557	0.314077
Sbno2	8.19124	0.450498	2.58556e-16	4.1555e-15	0.43704	0.376969
Mbd5	8.18895	0.214661	2.63512e-16	4.23202e-15	0.919118	0.885231
Myo5c	8.18389	0.540701	2.74836e-16	4.39433e-15	0.337316	0.254131
Plcg2	8.17434	0.224237	2.97501e-16	4.74527e-15	0.795726	0.764698
Mpp7	8.16589	0.280704	3.19066e-16	5.08277e-15	0.711397	0.660945
Trim12a	8.15272	0.426217	3.55817e-16	5.65788e-15	0.405561	0.322275
Bmpr1a	8.14982	0.740873	3.64461e-16	5.78465e-15	0.242188	0.152683
Cd46	8.13437	0.560249	4.14103e-16	6.55335e-15	0.343061	0.265531
Cpeb2	8.11967	0.647996	4.67459e-16	7.38156e-15	0.311581	0.233124
Arid4b	8.10626	0.232366	5.2203e-16	8.21335e-15	0.803998	0.765339
Fam214a	8.08752	0.428799	6.08941e-16	9.5461e-15	0.443244	0.376841
Mir155hg	8.03243	0.648341	9.55601e-16	1.47774e-14	0.276425	0.192263
Eif5	7.99767	0.244433	1.26799e-15	1.94692e-14	0.761029	0.724222
Pnpla7	7.99529	0.338369	1.29269e-15	1.98344e-14	0.545267	0.483797
Slc38a9	7.99103	0.322792	1.33819e-15	2.0518e-14	0.5733	0.52043
Nsun7	7.98472	0.806932	1.40837e-15	2.15482e-14	0.222197	0.135263
Tax1bp1	7.98012	0.210677	1.46196e-15	2.23208e-14	0.857537	0.826182
Thsd4	7.97963	0.50488	1.46768e-15	2.23924e-14	0.388557	0.314461
Sh3glb1	7.97932	0.260901	1.47137e-15	2.24329e-14	0.713006	0.671705
Arhgef12	7.97251	0.259858	1.55488e-15	2.36562e-14	0.720358	0.673242
Tmem30a	7.95769	0.338861	1.75287e-15	2.65938e-14	0.554917	0.50301
Cblb	7.94867	0.292022	1.88521e-15	2.85617e-14	0.631893	0.584219
Fam171a1	7.9453	0.497936	1.93728e-15	2.933e-14	0.389246	0.322147
Arih2	7.93506	0.337345	2.10387e-15	3.17633e-14	0.547564	0.491738
Peli1	7.93318	0.251645	2.13599e-15	3.22258e-14	0.741039	0.699372
Pan3	7.93197	0.164774	2.15701e-15	3.25202e-14	0.951287	0.93698
Tbc1d8	7.92782	0.454765	2.2302e-15	3.36004e-14	0.407399	0.333419
Dusp16	7.90911	0.526017	2.59238e-15	3.89757e-14	0.352711	0.2777
Rbl2	7.89034	0.29824	3.01377e-15	4.52169e-14	0.584559	0.530037
Enox2	7.86784	0.294053	3.60825e-15	5.3764e-14	0.684283	0.63046
Ccdc171	7.85237	0.290127	4.08258e-15	6.06231e-14	0.6358	0.596132
Ehd4	7.84248	0.418116	4.41724e-15	6.5458e-14	0.475184	0.422954
Crispld1	7.83717	0.426782	4.60828e-15	6.81026e-14	0.403722	0.322147
Mmp16	7.81629	0.538561	5.44016e-15	8.00143e-14	0.350414	0.270142
Kdm5a	7.80607	0.208331	5.89978e-15	8.6364e-14	0.786765	0.765851
Srpk2	7.80045	0.300583	6.16863e-15	9.01777e-14	0.606388	0.55463
Sptbn1	7.7826	0.220829	7.10466e-15	1.03721e-13	0.840763	0.795696
Cep120	7.76547	0.408926	8.13455e-15	1.18279e-13	0.436121	0.369412
Tc2n	7.76246	0.936387	8.32949e-15	1.20951e-13	0.194623	0.110926
Parp4	7.75433	0.362715	8.88081e-15	1.28784e-13	0.488971	0.429358
Vldlr	7.74284	0.954559	9.72192e-15	1.40604e-13	0.1983	0.116434
Cwf19l2	7.73764	0.279661	1.01276e-14	1.46374e-13	0.629366	0.579096
Hoxa9	7.73486	0.386496	1.03519e-14	1.49417e-13	0.454274	0.382477
Tbc1d15	7.733	0.350559	1.05039e-14	1.51307e-13	0.506664	0.45677
Gab2	7.72688	0.240893	1.10218e-14	1.58453e-13	0.810432	0.775202
Gem	7.72432	0.980533	1.12454e-14	1.61559e-13	0.196691	0.114769
Airn	7.71447	0.342984	1.21487e-14	1.74075e-13	0.58341	0.532087
Nipbl	7.70979	0.151497	1.26024e-14	1.80337e-13	0.970358	0.953631
Tet2	7.70711	0.332746	1.28696e-14	1.8404e-13	0.530331	0.475215
Fbxl20	7.69853	0.276907	1.37643e-14	1.96445e-13	0.66659	0.61304
1810013L24Rik	7.6914	0.378964	1.4553e-14	2.07565e-13	0.465993	0.41181
Abca1	7.68987	0.572349	1.47285e-14	2.0993e-13	0.305836	0.228769
Mycbp2	7.68619	0.145754	1.51583e-14	2.15772e-13	0.984375	0.970411
Slc16a9	7.68005	0.783094	1.59023e-14	2.26214e-13	0.220129	0.137569
Fbrsl1	7.66222	0.472249	1.82751e-14	2.59116e-13	0.371094	0.302421
Fbxo30	7.66058	0.712778	1.85102e-14	2.62106e-13	0.268382	0.195466
Rnf19b	7.6485	0.713109	2.03336e-14	2.87176e-13	0.277114	0.203663
Syn3	7.64267	0.570721	2.12764e-14	2.99904e-13	0.311811	0.235174
Gabarapl1	7.6191	0.420322	2.55458e-14	3.58219e-13	0.419118	0.35212
Fndc3a	7.59216	0.202745	3.14615e-14	4.38619e-13	0.85432	0.822083
Ski	7.58104	0.32137	3.42797e-14	4.76071e-13	0.54159	0.490585
Rbfox2	7.57098	0.378217	3.70426e-14	5.12143e-13	0.461627	0.388882
Iigp1	7.56826	0.400582	3.78268e-14	5.22652e-13	0.329274	0.242987
Zbtb11	7.56766	0.341147	3.80006e-14	5.24718e-13	0.550322	0.501729
Eml6	7.56074	0.491784	4.00781e-14	5.52701e-13	0.360294	0.287819
Ppfibp2	7.55751	0.559662	4.10869e-14	5.66251e-13	0.30216	0.225951
Gimap5	7.54989	0.604748	4.35621e-14	5.98081e-13	0.256893	0.173178
Casp4	7.54809	0.370898	4.41682e-14	6.05636e-13	0.471048	0.40848
Aplp2	7.52095	0.343229	5.43793e-14	7.43299e-13	0.488971	0.420264
Pde1c	7.51924	0.39547	5.50969e-14	7.52631e-13	0.487362	0.435122
Ncoa2	7.51776	0.174374	5.57249e-14	7.60251e-13	0.933594	0.91149
Ttc3	7.50229	0.197268	6.27124e-14	8.53969e-13	0.892693	0.860638
Nr1d2	7.4873	0.529822	7.03037e-14	9.5494e-13	0.32261	0.249904
Npas3	7.46399	0.538876	8.3944e-14	1.13594e-12	0.336857	0.261944
Dennd5b	7.44325	0.356329	9.82402e-14	1.32692e-12	0.506893	0.451134
Arl15	7.43656	0.190225	1.03344e-13	1.39412e-12	0.900506	0.875496
Trim30a	7.43455	0.290333	1.04924e-13	1.41454e-12	0.560202	0.495837
Phactr2	7.4317	0.250598	1.07215e-13	1.44364e-12	0.733915	0.69079
Ypel2	7.42033	0.654491	1.16825e-13	1.56914e-12	0.245404	0.165364
Trim14	7.41899	0.32309	1.18015e-13	1.58413e-12	0.549173	0.493275
Cyyr1	7.39983	0.523601	1.36356e-13	1.8258e-12	0.325138	0.250929
Mapk6	7.39578	0.405952	1.4058e-13	1.88043e-12	0.440028	0.38094
4932438A13Rik	7.39575	0.192551	1.40609e-13	1.88043e-12	0.871094	0.837069
Trp53inp1	7.39528	0.747525	1.41109e-13	1.88479e-12	0.216682	0.136416
Pou2f2	7.395	0.524216	1.41413e-13	1.88768e-12	0.314798	0.238248
Ccdc60	7.38833	0.646233	1.48682e-13	1.98228e-12	0.246783	0.168567
Lrrc49	7.38636	0.539515	1.509e-13	2.00938e-12	0.318934	0.248111
Cyp4f13	7.36991	0.640023	1.70742e-13	2.26523e-12	0.25023	0.171257
Neo1	7.36108	0.729747	1.82435e-13	2.41444e-12	0.22932	0.15089
Cers4	7.34836	0.359871	2.00647e-13	2.64739e-12	0.46852	0.407583
Pcf11	7.34722	0.236042	2.02365e-13	2.66843e-12	0.688649	0.647368
Gm4951	7.34272	0.429017	2.09297e-13	2.75649e-12	0.310892	0.225439
Jam2	7.34192	0.884811	2.10545e-13	2.77123e-12	0.190257	0.111054
Hoxb3	7.33651	0.528363	2.19239e-13	2.88042e-12	0.308824	0.234021
Spata13	7.32173	0.553516	2.44799e-13	3.21233e-12	0.29159	0.214807
Siah2	7.32079	0.927534	2.46511e-13	3.23284e-12	0.196002	0.120789
H2-K1	7.32057	0.153127	2.46912e-13	3.23614e-12	0.949219	0.934034
Tbc1d22a	7.32018	0.342619	2.47632e-13	3.24166e-12	0.472656	0.416549
Cltc	7.31279	0.257135	2.61653e-13	3.41695e-12	0.668199	0.638017
Etv3	7.29671	0.499343	2.94901e-13	3.84187e-12	0.326057	0.256949
Pde2a	7.26879	0.897932	3.62713e-13	4.71396e-12	0.183134	0.10465
Map3k1	7.26433	0.420731	3.74889e-13	4.86637e-12	0.388787	0.320866
Galc	7.26329	0.417756	3.77785e-13	4.90102e-12	0.390625	0.322659
Tmcc1	7.26321	0.237595	3.78018e-13	4.90111e-12	0.742647	0.706802
Ppp1cb	7.26035	0.230346	3.86087e-13	4.99677e-12	0.742417	0.702447
Ptbp2	7.25572	0.193902	3.99535e-13	5.16463e-12	0.886029	0.848597
Gm29946	7.24889	0.564664	4.20191e-13	5.42194e-12	0.273208	0.19316
Col4a2	7.23902	0.542058	4.51921e-13	5.82097e-12	0.301011	0.22736
Fam219a	7.23831	0.595238	4.54324e-13	5.84845e-12	0.278952	0.2052
Kmt5b	7.214	0.280005	5.43319e-13	6.96097e-12	0.578125	0.519278
Tom1l2	7.20907	0.300871	5.6336e-13	7.20495e-12	0.538373	0.488024
Nfkb1	7.19261	0.210576	6.35621e-13	8.1052e-12	0.774586	0.739465
Trim30b	7.18624	0.745952	6.65991e-13	8.47251e-12	0.211167	0.13347
Dennd1b	7.16614	0.176292	7.71407e-13	9.77341e-12	0.892923	0.865761
Pik3c2a	7.15991	0.463758	8.07288e-13	1.02101e-11	0.347886	0.278852
Btaf1	7.1592	0.198888	8.11504e-13	1.02574e-11	0.781939	0.761112
Cln3	7.15358	0.443011	8.45404e-13	1.06677e-11	0.338006	0.262329
Ubac2	7.15268	0.277112	8.50968e-13	1.07312e-11	0.594439	0.558729
Rhoj	7.15016	0.561364	8.66751e-13	1.09239e-11	0.277803	0.201486
Impact	7.14699	0.2816	8.87024e-13	1.11729e-11	0.598805	0.561804
Hoxa5	7.14389	0.566426	9.07264e-13	1.14212e-11	0.274816	0.201742
Ttc39b	7.12647	0.356205	1.02977e-12	1.29034e-11	0.448989	0.391828
Kmt2a	7.11461	0.162642	1.12233e-12	1.40388e-11	0.910846	0.890099
Pkhd1l1	7.11412	0.845043	1.12628e-12	1.4072e-11	0.194853	0.118227
Efcc1	7.10796	0.49497	1.1777e-12	1.46975e-11	0.314798	0.242859
Dock11	7.10551	0.187277	1.19882e-12	1.49439e-11	0.844669	0.825029
Aff3	7.1016	0.137332	1.23317e-12	1.53632e-11	0.986673	0.981299
Lrch1	7.09911	0.231504	1.25564e-12	1.56341e-11	0.716452	0.672089
Samhd1	7.09286	0.308016	1.31373e-12	1.63293e-11	0.509191	0.447675
Abhd17b	7.09231	0.346085	1.31889e-12	1.6384e-11	0.513327	0.461765
Rgs2	7.07934	0.684405	1.44839e-12	1.79721e-11	0.249081	0.177917
4930581F22Rik	7.07718	0.412256	1.4712e-12	1.82239e-11	0.365579	0.294735
Ctso	7.0684	0.426115	1.56729e-12	1.94031e-11	0.362132	0.293327
Smim3	7.03153	0.853481	2.04286e-12	2.51755e-11	0.210938	0.139618
Map4k5	7.02868	0.366181	2.08491e-12	2.56791e-11	0.440947	0.382093
Fam49a	7.02728	0.429436	2.10603e-12	2.59245e-11	0.363971	0.298578
Cabcoco1	7.01125	0.543534	2.36195e-12	2.89924e-11	0.289063	0.215704
Aph1c	7.00267	0.789655	2.51121e-12	3.07549e-11	0.197381	0.121942
Anks1	6.97963	0.213979	2.95964e-12	3.6104e-11	0.744945	0.720123
Bmt2	6.97756	0.325749	3.00344e-12	3.66176e-11	0.4892	0.432048
Rnf217	6.95838	0.359852	3.44215e-12	4.18017e-11	0.43727	0.374151
Dennd1c	6.9364	0.459072	4.0222e-12	4.86278e-11	0.322151	0.249392
Vdr	6.93599	0.67192	4.03388e-12	4.87417e-11	0.226103	0.151531
Ulk1	6.92813	0.551609	4.26426e-12	5.14681e-11	0.275965	0.205072
Ppp1r13b	6.90135	0.251999	5.15099e-12	6.16894e-11	0.625	0.572307
Rab7	6.89552	0.302116	5.36668e-12	6.42016e-11	0.507583	0.459844
Plgrkt	6.88657	0.252048	5.71529e-12	6.82214e-11	0.622932	0.573332
Cobll1	6.87847	0.341359	6.0497e-12	7.20147e-11	0.492188	0.438581
Smad1	6.87033	0.39851	6.40532e-12	7.60807e-11	0.399586	0.342641
Epb41	6.87016	0.1651	6.41294e-12	7.61295e-11	0.878217	0.860766
Vwa5a	6.86495	0.438488	6.6516e-12	7.88331e-11	0.356847	0.295632
Ston2	6.85884	0.644849	6.94216e-12	8.21868e-11	0.233226	0.161137
Nedd4l	6.84238	0.312049	7.78872e-12	9.18578e-11	0.523208	0.481235
Ifi44	6.83074	0.479337	8.44758e-12	9.93576e-11	0.266774	0.190342
Selp	6.8272	0.540327	8.6588e-12	1.01732e-10	0.30193	0.23338
Zfhx3	6.79221	0.289204	1.10431e-11	1.28975e-10	0.542969	0.483797
Atp2b4	6.78798	0.191789	1.13713e-11	1.32496e-10	0.820542	0.788395
Kdm6b	6.77111	0.48605	1.278e-11	1.48222e-10	0.335248	0.274753
Fam129a	6.77012	0.567376	1.28675e-11	1.49157e-10	0.262178	0.191495
Dnajb4	6.74885	0.312962	1.4902e-11	1.72004e-10	0.516314	0.472012
Thsd1	6.73807	0.638795	1.60501e-11	1.8496e-10	0.237362	0.167286
Wls	6.73633	0.203971	1.62434e-11	1.87089e-10	0.73989	0.708723
Bcl6	6.72727	0.866617	1.72882e-11	1.98805e-10	0.177849	0.10529
Cbx7	6.72666	0.758666	1.736e-11	1.99525e-10	0.194164	0.121814
Snap23	6.72459	0.298404	1.76092e-11	2.02282e-10	0.511949	0.454464
Shisa9	6.72425	0.856593	1.765e-11	2.02643e-10	0.17739	0.103881
N4bp2	6.72083	0.224028	1.80689e-11	2.07342e-10	0.679458	0.644037
Bbx	6.71987	0.185376	1.81889e-11	2.08499e-10	0.823529	0.801588
Tfec	6.71232	0.358542	1.91554e-11	2.19114e-10	0.426471	0.362623
Cdk17	6.71093	0.143795	1.93392e-11	2.21099e-10	0.943244	0.92955
Ppp2r3a	6.7046	0.262	2.01955e-11	2.30403e-10	0.605239	0.560138
Cflar	6.70277	0.271451	2.04509e-11	2.33071e-10	0.536994	0.487511
Cyp2j9	6.7022	0.64849	2.0531e-11	2.33861e-10	0.219899	0.147816
Gm20559	6.69736	0.369693	2.12223e-11	2.41355e-10	0.383732	0.314974
Cast	6.67913	0.304889	2.4037e-11	2.72792e-10	0.508961	0.459716
Fam102b	6.67722	0.550413	2.43518e-11	2.76077e-10	0.304917	0.245421
Zfp800	6.67419	0.225668	2.48601e-11	2.81691e-10	0.741728	0.716921
1810026B05Rik	6.66595	0.203125	2.62959e-11	2.97183e-10	0.72886	0.707058
Dock7	6.66408	0.208603	2.66323e-11	3.00672e-10	0.730009	0.693352
Arl5b	6.65934	0.506746	2.75055e-11	3.10206e-10	0.307445	0.245549
Stx5a	6.65516	0.359917	2.82986e-11	3.18819e-10	0.417279	0.360061
Map9	6.65236	0.789655	2.88428e-11	3.24613e-10	0.201976	0.13347
Plppr3	6.65183	0.697084	2.89471e-11	3.25617e-10	0.204504	0.132701
Cd84	6.65098	0.228237	2.9114e-11	3.27155e-10	0.675551	0.640323
Glis3	6.6456	0.879187	3.01973e-11	3.39153e-10	0.179228	0.108492
Sox4	6.61446	0.272975	3.72917e-11	4.17101e-10	0.621324	0.58819
Tbl1x	6.61101	0.217531	3.81697e-11	4.26701e-10	0.764017	0.719995
Klhl6	6.59551	0.233883	4.23808e-11	4.72558e-10	0.647748	0.618291
Rnf11	6.58521	0.392647	4.54245e-11	5.04677e-10	0.38557	0.329576
Swap70	6.57214	0.358785	4.95971e-11	5.48225e-10	0.418428	0.362751
Appl2	6.56308	0.474915	5.27083e-11	5.81428e-10	0.301241	0.234917
Pja2	6.53651	0.277639	6.29693e-11	6.918e-10	0.55216	0.505444
Micu3	6.53129	0.300806	6.52038e-11	7.15985e-10	0.509651	0.461509
Rsrp1	6.52962	0.183457	6.59388e-11	7.22957e-10	0.775735	0.742539
Rhoq	6.51085	0.590028	7.47255e-11	8.15992e-10	0.241268	0.174459
Sfi1	6.5059	0.268032	7.72312e-11	8.42504e-10	0.539063	0.495581
Pnisr	6.50199	0.171674	7.92646e-11	8.64251e-10	0.834789	0.802357
Fstl1	6.49793	0.548394	8.14319e-11	8.8699e-10	0.266544	0.200205
Mblac2	6.49075	0.518587	8.54101e-11	9.29387e-10	0.27091	0.203791
Klhl12	6.47273	0.485789	9.62508e-11	1.04368e-09	0.303079	0.241322
Dpp4	6.46943	0.465375	9.83699e-11	1.06559e-09	0.307904	0.242731
Apbb2	6.46128	0.764868	1.03822e-10	1.12353e-09	0.198759	0.131421
1110051M20Rik	6.46077	0.314297	1.04174e-10	1.12678e-09	0.477252	0.42321
Parp14	6.46043	0.328944	1.04408e-10	1.12874e-09	0.408318	0.348021
Sde2	6.45734	0.409414	1.0656e-10	1.15086e-09	0.365579	0.311771
Sft2d2	6.44423	0.50933	1.16185e-10	1.25232e-09	0.273897	0.209043
Wdfy4	6.44249	0.212198	1.17528e-10	1.26616e-09	0.685432	0.650698
Zbtb4	6.41601	0.618811	1.39889e-10	1.49738e-09	0.220129	0.151403
Mindy1	6.41492	0.483536	1.409e-10	1.50746e-09	0.290441	0.226848
Igf1r	6.40965	0.129602	1.45853e-10	1.55968e-09	0.984605	0.973229
Zeb1	6.40884	0.157885	1.46629e-10	1.5672e-09	0.880744	0.864353
Csnk1g1	6.39294	0.229581	1.62731e-10	1.73587e-09	0.641085	0.598565
Fam98b	6.38797	0.372332	1.68106e-10	1.79057e-09	0.422564	0.377482
Il18rap	6.38103	0.727101	1.75897e-10	1.87263e-09	0.193474	0.125528
Tbc1d23	6.37594	0.287368	1.81843e-10	1.93499e-09	0.49954	0.451134
Kcnip3	6.37074	0.477619	1.88119e-10	1.9998e-09	0.281939	0.21532
Nt5dc1	6.36793	0.256494	1.91591e-10	2.03471e-09	0.571921	0.531318
Plcb2	6.34933	0.284032	2.16254e-10	2.28878e-09	0.483686	0.427181
Sh3bp5	6.34885	0.686457	2.16929e-10	2.29481e-09	0.201746	0.133982
Trappc9	6.3465	0.23754	2.20263e-10	2.32667e-09	0.630285	0.592289
Hdac8	6.34287	0.190997	2.25526e-10	2.37994e-09	0.771369	0.745613
Tet1	6.33558	0.274829	2.36447e-10	2.49181e-09	0.537224	0.492507
Srrm2	6.33404	0.125461	2.38826e-10	2.51052e-09	0.963235	0.945049
Pcyt1a	6.3274	0.404818	2.4932e-10	2.61828e-09	0.366958	0.317023
Ppp1r16b	6.32438	0.548678	2.54255e-10	2.66623e-09	0.25	0.184706
Dennd3	6.31126	0.532034	2.76777e-10	2.8982e-09	0.256893	0.191111
Snx13	6.30808	0.233771	2.82522e-10	2.9555e-09	0.621324	0.599974
Lyst	6.30749	0.237053	2.83592e-10	2.96526e-09	0.620634	0.577815
Zfp516	6.29793	0.545234	3.01637e-10	3.14332e-09	0.247013	0.18112
Txnrd1	6.29025	0.266059	3.16956e-10	3.29978e-09	0.539752	0.510952
Bend7	6.28924	0.7226	3.19015e-10	3.31962e-09	0.192096	0.12476
Myo1f	6.28535	0.44017	3.2712e-10	3.4007e-09	0.326746	0.265659
Arhgap25	6.28479	0.303206	3.28308e-10	3.41141e-09	0.466452	0.418343
Hnrnph1	6.28392	0.140918	3.30129e-10	3.42869e-09	0.920726	0.901883
Emcn	6.27356	0.560691	3.52888e-10	3.65979e-09	0.253906	0.189702
Zup1	6.26956	0.234544	3.62076e-10	3.7515e-09	0.599954	0.552453
Ifitm7	6.26733	0.622906	3.67294e-10	3.80374e-09	0.200597	0.130652
Aftph	6.25272	0.204129	4.0337e-10	4.16143e-09	0.691866	0.665428
Pecam1	6.24918	0.419869	4.1262e-10	4.25484e-09	0.360983	0.311771
Frmd4b	6.23758	0.561719	4.44393e-10	4.5803e-09	0.250689	0.185859
Sar1a	6.22474	0.496481	4.82366e-10	4.95987e-09	0.293888	0.238376
Iqcb1	6.22311	0.315704	4.8739e-10	5.00696e-09	0.473805	0.425644
Cnrip1	6.22311	0.705333	4.87407e-10	5.00696e-09	0.196921	0.13014
Mylip	6.21577	0.412614	5.10731e-10	5.23911e-09	0.341222	0.283592
Cd200r1	6.18409	0.516113	6.24617e-10	6.37716e-09	0.256893	0.191495
Gm14636	6.17002	0.496603	6.8282e-10	6.95501e-09	0.329044	0.276675
Itpr1	6.15734	0.150969	7.39769e-10	7.528e-09	0.8858	0.864865
Tspan13	6.14942	0.243944	7.77693e-10	7.9102e-09	0.59421	0.56001
Wdr45b	6.14557	0.332808	7.96757e-10	8.0965e-09	0.421415	0.373895
Mapre2	6.12863	0.313451	8.8637e-10	8.98186e-09	0.477941	0.442808
Tmem87b	6.12816	0.355996	8.89031e-10	9.00461e-09	0.378447	0.320994
Pkia	6.12646	0.612855	8.98549e-10	9.09676e-09	0.223575	0.158704
Ubr4	6.12251	0.224337	9.21151e-10	9.31687e-09	0.596737	0.561035
Sytl5	6.11679	0.636226	9.54772e-10	9.64792e-09	0.214614	0.149353
Rmdn1	6.11302	0.291789	9.77611e-10	9.8649e-09	0.462546	0.408864
Tnrc18	6.1095	0.282677	9.99463e-10	1.0076e-08	0.462546	0.411298
Smim14	6.10008	0.247904	1.06015e-09	1.0663e-08	0.548943	0.503394
Stxbp5	6.09438	0.13202	1.0986e-09	1.10292e-08	0.922335	0.908928
Cables1	6.09431	0.599989	1.09911e-09	1.10293e-08	0.235064	0.173306
Git2	6.08364	0.193946	1.17482e-09	1.17726e-08	0.726333	0.69348
Dhrs11	6.06627	0.761512	1.30912e-09	1.30641e-08	0.188419	0.126041
Sidt2	6.05797	0.831532	1.37852e-09	1.37376e-08	0.16636	0.10196
Hip1	6.04565	0.374468	1.48806e-09	1.47952e-08	0.368566	0.312668
Cyld	6.04555	0.225024	1.489e-09	1.47978e-08	0.617188	0.578711
Rap1b	6.02892	0.159223	1.65062e-09	1.63515e-08	0.828355	0.765723
Pde7a	6.02694	0.247744	1.67089e-09	1.65447e-08	0.568244	0.528628
Rfx7	6.01843	0.142267	1.76121e-09	1.74231e-08	0.884881	0.873959
Plscr1	6.01696	0.472777	1.77728e-09	1.75741e-08	0.334099	0.284873
Tasor	6.01594	0.184827	1.78847e-09	1.76685e-08	0.789522	0.760856
Hmg20a	6.01243	0.221471	1.82768e-09	1.80477e-08	0.642463	0.600871
Nbeal1	5.99746	0.260622	2.00429e-09	1.97646e-08	0.522518	0.477904
Nrip1	5.99482	0.165114	2.03706e-09	2.00787e-08	0.838925	0.820802
Nol10	5.98807	0.434391	2.12341e-09	2.09108e-08	0.34398	0.298322
Lats2	5.98511	0.576683	2.16248e-09	2.12665e-08	0.215993	0.152683
Dnajb1	5.97298	0.538376	2.32954e-09	2.28679e-08	0.275965	0.223517
Mlxip	5.97157	0.286035	2.34979e-09	2.30563e-08	0.46829	0.419111
Ago4	5.96933	0.552544	2.38235e-09	2.3344e-08	0.22932	0.165236
Adipor1	5.96918	0.434841	2.38451e-09	2.33546e-08	0.311121	0.258742
Arntl	5.96378	0.614549	2.46475e-09	2.41187e-08	0.204733	0.140771
Wdr41	5.96105	0.417374	2.50616e-09	2.45018e-08	0.340993	0.288587
Wdr26	5.94972	0.170047	2.68597e-09	2.62124e-08	0.748621	0.724094
Sf3b1	5.94341	0.150139	2.79145e-09	2.7205e-08	0.887408	0.862303
Eng	5.93543	0.231255	2.93085e-09	2.85251e-08	0.561811	0.521967
Add1	5.93205	0.251442	2.99183e-09	2.91055e-08	0.53102	0.487895
Nabp1	5.93118	0.698546	3.00759e-09	2.92457e-08	0.196002	0.13411
Exoc6	5.93002	0.158684	3.02904e-09	2.94411e-08	0.815028	0.791341
Extl3	5.91991	0.416499	3.22109e-09	3.12937e-08	0.316866	0.258998
L3mbtl3	5.90881	0.290434	3.44583e-09	3.34022e-08	0.470818	0.422826
Letm2	5.90725	0.388147	3.47867e-09	3.37047e-08	0.334559	0.276803
Cdc14b	5.8994	0.670966	3.64826e-09	3.53013e-08	0.193474	0.130652
Mpzl1	5.8934	0.533589	3.7832e-09	3.65743e-08	0.235524	0.173562
Ubl7	5.88128	0.313662	4.07111e-09	3.91654e-08	0.40648	0.356091
Tcf12	5.88093	0.135332	4.07973e-09	3.9231e-08	0.982537	0.965159
Chd6	5.87489	0.157191	4.23113e-09	4.06508e-08	0.85432	0.830024
Rufy2	5.87434	0.386835	4.2454e-09	4.07517e-08	0.325827	0.268605
Wbp1l	5.86758	0.260455	4.42199e-09	4.23717e-08	0.482077	0.442167
Itch	5.83503	0.198242	5.3782e-09	5.11271e-08	0.692555	0.65659
Gm17276	5.83347	0.410264	5.42867e-09	5.15391e-08	0.298483	0.237095
2024-03-07	5.82343	0.181473	5.76525e-09	5.45909e-08	0.742188	0.710388
Tbc1d32	5.81967	0.369922	5.89641e-09	5.57598e-08	0.372702	0.324965
Zmym2	5.81791	0.20076	5.95871e-09	5.63243e-08	0.670267	0.642757
Padi4	5.81486	0.514803	6.06858e-09	5.73129e-08	0.224035	0.160369
Map3k14	5.81458	0.401908	6.07846e-09	5.73812e-08	0.316866	0.260279
Braf	5.80371	0.176474	6.48638e-09	6.10989e-08	0.738971	0.711285
Heca	5.8026	0.32277	6.52949e-09	6.13716e-08	0.411765	0.368259
Hnrnph3	5.80236	0.187881	6.53863e-09	6.14308e-08	0.653263	0.619828
Ccdc28a	5.80165	0.503899	6.56665e-09	6.16673e-08	0.236673	0.174587
Abcg2	5.80042	0.204408	6.61495e-09	6.20402e-08	0.615119	0.585756
Gm10419	5.78669	0.419829	7.17872e-09	6.69797e-08	0.279412	0.216857
Ric1	5.78576	0.251934	7.21831e-09	6.72911e-08	0.5108	0.46881
Amn1	5.78201	0.378475	7.38139e-09	6.87523e-08	0.342371	0.285513
Ltb	5.78183	0.437621	7.38932e-09	6.87966e-08	0.246094	0.180735
Bcl9	5.76824	0.524112	8.01055e-09	7.43249e-08	0.261949	0.20725
Naaladl2	5.76545	0.774289	8.1439e-09	7.55298e-08	0.190257	0.130908
Mbtd1	5.76341	0.149615	8.24299e-09	7.64161e-08	0.855699	0.837838
Atg2a	5.75945	0.561602	8.43891e-09	7.81988e-08	0.238741	0.183041
Lrif1	5.73699	0.376977	9.63717e-09	8.90359e-08	0.346507	0.297041
Mtm1	5.73092	0.400208	9.98888e-09	9.21675e-08	0.335708	0.285641
Iqgap2	5.72504	0.10345	1.03412e-08	9.5378e-08	0.954504	0.954912
Plekhm3	5.72046	0.360401	1.06236e-08	9.79409e-08	0.352482	0.300371
Por	5.70955	0.214997	1.13276e-08	1.04121e-07	0.565947	0.524273
Rsbn1	5.70929	0.202817	1.13447e-08	1.04189e-07	0.634421	0.590368
Mpped2	5.69655	0.555527	1.22254e-08	1.11993e-07	0.219439	0.158576
Acot11	5.69373	0.497357	1.24291e-08	1.13715e-07	0.238281	0.176893
Itga6	5.67087	0.170814	1.42077e-08	1.2934e-07	0.736443	0.733957
Abcb1a	5.66888	0.68059	1.43734e-08	1.30785e-07	0.175092	0.113232
Zhx2	5.66016	0.690382	1.51234e-08	1.37379e-07	0.173713	0.112335
Gm26510	5.64939	0.31932	1.61016e-08	1.46142e-07	0.398897	0.348661
Usp32	5.64433	0.172111	1.65824e-08	1.50003e-07	0.747243	0.711925
Ap2b1	5.63729	0.200008	1.72746e-08	1.562e-07	0.627298	0.59959
Acadsb	5.60647	0.532888	2.06496e-08	1.85786e-07	0.227482	0.169207
Birc3	5.59848	0.423548	2.16237e-08	1.94389e-07	0.303768	0.252081
Irf2	5.59369	0.153891	2.22289e-08	1.99484e-07	0.813649	0.790829
Fam135a	5.59155	0.647923	2.2505e-08	2.01725e-07	0.18796	0.127962
Stk4	5.58309	0.155485	2.36279e-08	2.11179e-07	0.743107	0.727936
Suco	5.57775	0.17299	2.43651e-08	2.1732e-07	0.740809	0.717049
Usp54	5.57212	0.231673	2.51658e-08	2.24185e-07	0.54159	0.506853
4931422A03Rik	5.56907	0.27916	2.56103e-08	2.28051e-07	0.405331	0.350839
Stau1	5.5671	0.264184	2.5901e-08	2.3045e-07	0.462546	0.423978
Hpgds	5.56384	0.624789	2.63895e-08	2.34507e-07	0.186811	0.125656
Ier3	5.55296	0.614525	2.8088e-08	2.48988e-07	0.188419	0.128987
D130040H23Rik	5.54711	0.388373	2.90438e-08	2.57145e-07	0.319164	0.266428
Esyt2	5.53901	0.164448	3.04186e-08	2.68768e-07	0.782169	0.756757
Kmt2e	5.53101	0.144382	3.18397e-08	2.80981e-07	0.891085	0.862047
Zmat1	5.50552	0.438577	3.68089e-08	3.23778e-07	0.288603	0.237479
Lamp2	5.49373	0.209281	3.93534e-08	3.45039e-07	0.576976	0.540156
Ikbke	5.49325	0.476668	3.94611e-08	3.45843e-07	0.236903	0.179326
S100a10	5.49176	0.38939	3.97944e-08	3.48623e-07	0.384651	0.351351
Babam2	5.4778	0.16185	4.30638e-08	3.75897e-07	0.765855	0.753042
Ankrd44	5.46964	0.209118	4.50961e-08	3.93162e-07	0.609835	0.570129
Scai	5.46283	0.155819	4.68606e-08	4.08052e-07	0.750919	0.738824
Ncoa1	5.45727	0.178278	4.83504e-08	4.20518e-07	0.703814	0.679134
Plscr2	5.457	0.561724	4.84245e-08	4.20825e-07	0.197381	0.137185
Pik3ap1	5.45679	0.54634	4.84811e-08	4.21148e-07	0.217142	0.161137
Anxa1	5.45556	0.701582	4.88183e-08	4.23568e-07	0.192785	0.136288
2810013P06Rik	5.43799	0.50291	5.38835e-08	4.66209e-07	0.23943	0.186115
Spns2	5.42666	0.206362	5.74189e-08	4.95412e-07	0.595358	0.558217
Cradd	5.41356	0.395514	6.1785e-08	5.31601e-07	0.321921	0.270655
Zbtb37	5.41278	0.420698	6.20544e-08	5.33707e-07	0.290671	0.239272
2610008E11Rik	5.41129	0.425863	6.2574e-08	5.37963e-07	0.263557	0.206994
Acad10	5.40859	0.53823	6.35217e-08	5.45894e-07	0.214844	0.157679
Tmem135	5.40484	0.168474	6.48674e-08	5.57016e-07	0.685432	0.666581
Rorb	5.39905	0.605301	6.69962e-08	5.74841e-07	0.196921	0.138594
Slco3a1	5.38876	0.222492	7.09442e-08	6.07513e-07	0.632353	0.609581
Oga	5.38573	0.171488	7.21506e-08	6.17111e-07	0.682445	0.652107
Fzd6	5.38176	0.526855	7.37601e-08	6.3038e-07	0.222426	0.166901
Ip6k1	5.37449	0.217938	7.68e-08	6.54552e-07	0.522059	0.484437
Chic1	5.37181	0.540217	7.79498e-08	6.63569e-07	0.217601	0.162162
Bcl11a	5.36803	0.12991	7.96012e-08	6.77095e-07	0.943244	0.927373
Adarb1	5.36376	0.417573	8.15076e-08	6.92766e-07	0.299862	0.250288
Kdm4c	5.36194	0.178473	8.23328e-08	6.99506e-07	0.639706	0.616242
Pten	5.35888	0.13931	8.37399e-08	7.10624e-07	0.887868	0.870501
Atf4	5.35612	0.362505	8.50294e-08	7.20721e-07	0.341912	0.296144
Slc43a2	5.35505	0.694359	8.55341e-08	7.24715e-07	0.170496	0.113488
Ick	5.34669	0.299999	8.95767e-08	7.57191e-07	0.402114	0.359165
Man2a2	5.3459	0.269776	8.99681e-08	7.60202e-07	0.44807	0.406046
Ttc14	5.34184	0.142733	9.20062e-08	7.76817e-07	0.832031	0.810683
Pkd1	5.33591	0.297044	9.50681e-08	8.02045e-07	0.390165	0.345843
Gprasp1	5.33068	0.247217	9.78446e-08	8.24185e-07	0.495634	0.45805
Trim30d	5.31719	0.386359	1.05381e-07	8.84226e-07	0.292279	0.239529
Rlf	5.31581	0.213172	1.06185e-07	8.90634e-07	0.573989	0.540284
Hivep2	5.30937	0.26721	1.10007e-07	9.2197e-07	0.477941	0.43999
Pbxip1	5.29256	0.444736	1.20616e-07	1.00777e-06	0.243336	0.186884
Camk2g	5.28388	0.212636	1.26479e-07	1.05391e-06	0.539292	0.507237
Mctp2	5.28028	0.445553	1.28986e-07	1.07233e-06	0.279871	0.229922
Raver2	5.27914	0.564047	1.29789e-07	1.07818e-06	0.200138	0.14423
Atg7	5.27496	0.282871	1.32784e-07	1.10263e-06	0.423024	0.385423
Klf10	5.27409	0.316077	1.33414e-07	1.10744e-06	0.360983	0.310106
Dennd2d	5.26484	0.318379	1.40309e-07	1.16245e-06	0.353171	0.303189
Dock10	5.26188	0.174877	1.42593e-07	1.18046e-06	0.816866	0.765083
Strn3	5.26081	0.117514	1.43423e-07	1.18688e-06	0.926241	0.912258
Pik3cd	5.25832	0.230318	1.45376e-07	1.20259e-06	0.496094	0.456641
Cuedc1	5.25563	0.270049	1.47519e-07	1.21938e-06	0.411075	0.359805
Cmas	5.23543	0.188044	1.64598e-07	1.35384e-06	0.579963	0.548994
Zfyve9	5.22501	0.558965	1.74146e-07	1.42857e-06	0.188649	0.131677
Phf20l1	5.2224	0.138659	1.76617e-07	1.44775e-06	0.895221	0.871013
Dnmbp	5.22233	0.336817	1.76687e-07	1.44778e-06	0.351103	0.308825
Ctsl	5.21901	0.564115	1.79886e-07	1.47343e-06	0.194393	0.137697
2410006H16Rik	5.2108	0.170358	1.88032e-07	1.5361e-06	0.624311	0.592033
Fam172a	5.19119	0.122927	2.08949e-07	1.70056e-06	0.955193	0.938389
Mdm2	5.18812	0.229187	2.12431e-07	1.7276e-06	0.519531	0.489817
Slc23a2	5.18754	0.312744	2.13093e-07	1.73233e-06	0.413603	0.380172
Gtdc1	5.16999	0.206307	2.34103e-07	1.89743e-06	0.642693	0.614705
Il1rapl1	5.16649	0.76027	2.38528e-07	1.93113e-06	0.195083	0.144486
Ccdc125	5.16086	0.492977	2.45824e-07	1.98575e-06	0.222426	0.168439
Chd9	5.14795	0.11586	2.63344e-07	2.1249e-06	0.888787	0.87729
Paf1	5.13977	0.547612	2.75076e-07	2.21708e-06	0.222426	0.174459
Uri1	5.13639	0.146782	2.8007e-07	2.25314e-06	0.797564	0.77328
Vps41	5.13552	0.216088	2.81365e-07	2.26272e-06	0.544807	0.516075
Angpt1	5.12249	0.101988	3.01526e-07	2.41767e-06	0.999311	0.998207
Cdc42	5.12043	0.144328	3.04845e-07	2.44248e-06	0.792279	0.776611
Ccdc149	5.11098	0.500707	3.20493e-07	2.56406e-06	0.216452	0.162675
Pld1	5.10647	0.460869	3.28236e-07	2.62117e-06	0.248621	0.198412
Def6	5.10608	0.207405	3.2891e-07	2.62465e-06	0.539063	0.508134
Col4a1	5.10608	0.425495	3.28915e-07	2.62465e-06	0.263327	0.211989
Uvssa	5.08671	0.344681	3.64332e-07	2.89448e-06	0.313419	0.262969
Ehbp1	5.08271	0.200739	3.72084e-07	2.95498e-06	0.613281	0.582426
Dram2	5.07776	0.327662	3.81918e-07	3.03086e-06	0.34421	0.297553
Armh3	5.07637	0.271784	3.84711e-07	3.05191e-06	0.444623	0.413859
Stap1	5.06901	0.21031	3.99891e-07	3.1644e-06	0.559053	0.518509
Zc3h12b	5.069	0.24213	3.99914e-07	3.1644e-06	0.517923	0.481491
Khnyn	5.06791	0.447117	4.02213e-07	3.18027e-06	0.244026	0.193416
Rock1	5.05643	0.131041	4.27176e-07	3.36782e-06	0.907399	0.882413
Mcoln2	5.05602	0.436256	4.28094e-07	3.37383e-06	0.232537	0.177021
Klf7	5.04769	0.478474	4.47179e-07	3.51912e-06	0.233226	0.181376
Ddx58	5.04742	0.310954	4.47823e-07	3.52291e-06	0.335018	0.283592
Zfp869	5.0348	0.383107	4.78346e-07	3.74535e-06	0.298483	0.254003
Tpd52l2	5.03134	0.316979	4.87055e-07	3.81078e-06	0.356388	0.316511
Clnk	5.0302	0.593754	4.89973e-07	3.83223e-06	0.196232	0.144101
Cryzl2	5.02833	0.487309	4.94761e-07	3.86828e-06	0.214844	0.161394
Ndfip2	5.02303	0.326888	5.08618e-07	3.97232e-06	0.34398	0.299859
Gm13483	5.02194	0.484382	5.11524e-07	3.99358e-06	0.230009	0.177789
Rnf130	5.01485	0.162686	5.30743e-07	4.13171e-06	0.710248	0.679006
2900026A02Rik	5.01422	0.459355	5.32479e-07	4.14374e-06	0.238741	0.188293
Wwc2	5.01131	0.191552	5.40619e-07	4.20557e-06	0.618336	0.587806
Gvin1	5.0007	0.485637	5.71235e-07	4.43895e-06	0.201517	0.146791
Ggps1	4.99924	0.299484	5.7557e-07	4.46944e-06	0.37523	0.332266
Tgfbr2	4.99881	0.318449	5.76843e-07	4.47771e-06	0.351792	0.309978
Ube2j1	4.99768	0.378306	5.80246e-07	4.50251e-06	0.283548	0.236454
Map4k2	4.99082	0.286476	6.01241e-07	4.65543e-06	0.361213	0.313437
Atp6v1a	4.98826	0.259646	6.09253e-07	4.71578e-06	0.430377	0.394518
Ccdc112	4.98423	0.304095	6.22101e-07	4.80835e-06	0.360754	0.318945
Zmiz1	4.98279	0.147697	6.26738e-07	4.84074e-06	0.682675	0.667862
Trp53bp1	4.97415	0.201354	6.55341e-07	5.05445e-06	0.528722	0.492763
Cdk19	4.96744	0.143503	6.78419e-07	5.22873e-06	0.747702	0.730242
Dtx3	4.95479	0.350415	7.24094e-07	5.57084e-06	0.287454	0.237351
Dstyk	4.95415	0.29673	7.26456e-07	5.58703e-06	0.371553	0.329704
Jmy	4.9529	0.211004	7.31171e-07	5.6213e-06	0.512408	0.480338
C1rl	4.94269	0.638211	7.70526e-07	5.91547e-06	0.162684	0.109261
Kifap3	4.93745	0.292151	7.91507e-07	6.0658e-06	0.389476	0.344947
Vamp4	4.92777	0.403295	8.31743e-07	6.3584e-06	0.262638	0.214167
Rictor	4.92328	0.144621	8.51073e-07	6.49701e-06	0.773897	0.750865
Cfl2	4.89722	0.275526	9.72002e-07	7.36566e-06	0.401884	0.368131
Gab1	4.89398	0.331691	9.88159e-07	7.48286e-06	0.345358	0.303318
Gstm1	4.89133	0.475082	1.00159e-06	7.57401e-06	0.206801	0.154221
Hibadh	4.87998	0.163109	1.06098e-06	8.00909e-06	0.672794	0.651979
Fbxo11	4.87632	0.154384	1.08083e-06	8.15324e-06	0.689108	0.672473
Cyth3	4.87577	0.354165	1.08386e-06	8.17324e-06	0.298254	0.25016
Ccdc50	4.87444	0.191821	1.09117e-06	8.22557e-06	0.551241	0.523505
Mex3c	4.87244	0.38674	1.10231e-06	8.30084e-06	0.299632	0.257461
Etv6	4.86672	0.0810117	1.13467e-06	8.53269e-06	0.998851	0.996285
Klhl7	4.85906	0.252681	1.17947e-06	8.85724e-06	0.430607	0.395799
Ube2w	4.83186	0.214258	1.35266e-06	1.01018e-05	0.519072	0.494044
Itprid2	4.8311	0.295132	1.35778e-06	1.01296e-05	0.355699	0.313949
Sh3kbp1	4.82728	0.18012	1.38408e-06	1.03151e-05	0.642004	0.620213
Dusp2	4.82397	0.585267	1.40729e-06	1.04809e-05	0.214154	0.168951
Irf1	4.8237	0.366821	1.4092e-06	1.04915e-05	0.290441	0.243371
Plekho2	4.81835	0.420716	1.44752e-06	1.07731e-05	0.27045	0.226848
Tanc2	4.81678	0.219105	1.45894e-06	1.08544e-05	0.509651	0.467273
Vps4b	4.81647	0.170485	1.46122e-06	1.08676e-05	0.579274	0.558729
Apc	4.78358	0.148174	1.72204e-06	1.27028e-05	0.690257	0.674267
Acbd5	4.77815	0.28182	1.76917e-06	1.30326e-05	0.401425	0.367875
Igf2bp2	4.77663	0.675565	1.78258e-06	1.3127e-05	0.167739	0.118355
Abca4	4.76879	0.636483	1.85336e-06	1.36158e-05	0.173483	0.123991
4931406C07Rik	4.75802	0.331068	1.95502e-06	1.4319e-05	0.297105	0.249007
Swt1	4.75649	0.175554	1.96989e-06	1.4423e-05	0.592371	0.571666
Sh3gl1	4.75586	0.306859	1.97603e-06	1.4463e-05	0.338235	0.299603
Synj1	4.75535	0.232282	1.98099e-06	1.44945e-05	0.467601	0.435891
Kmt2c	4.74482	0.116336	2.08691e-06	1.52078e-05	0.943704	0.919175
Clca3a1	4.72748	0.329693	2.27323e-06	1.65267e-05	0.326746	0.281286
Ccnk	4.72528	0.388018	2.298e-06	1.66955e-05	0.284467	0.242603
Ptpn4	4.7227	0.153389	2.32734e-06	1.69031e-05	0.733686	0.710004
Gabbr1	4.71895	0.273776	2.37069e-06	1.71949e-05	0.342601	0.296401
Clock	4.71019	0.276528	2.47488e-06	1.79145e-05	0.372932	0.328936
Cdc42se2	4.69861	0.255151	2.61935e-06	1.89035e-05	0.433824	0.406174
Nf1	4.6843	0.154019	2.80917e-06	2.02531e-05	0.712086	0.689509
Dcaf8	4.68372	0.140014	2.81716e-06	2.0304e-05	0.701976	0.682721
Fam184a	4.68236	0.399738	2.83594e-06	2.04257e-05	0.278493	0.235942
Nfatc1	4.68031	0.303209	2.86438e-06	2.06237e-05	0.341682	0.301909
Pkd2	4.67847	0.21031	2.89028e-06	2.07964e-05	0.488281	0.454208
Gpcpd1	4.67148	0.195095	2.99042e-06	2.14955e-05	0.551011	0.521839
Lpar6	4.66696	0.304849	3.05684e-06	2.19511e-05	0.289063	0.237607
Rab11a	4.66347	0.224342	3.10916e-06	2.23046e-05	0.493336	0.465224
Hsd17b11	4.6598	0.291569	3.16516e-06	2.26763e-05	0.331112	0.286282
Leprotl1	4.65669	0.338282	3.21332e-06	2.29985e-05	0.311581	0.271423
Inpp5k	4.65619	0.374377	3.22111e-06	2.3039e-05	0.27114	0.228129
Chd3	4.65532	0.270301	3.23479e-06	2.31216e-05	0.371094	0.325349
Ascc3	4.65465	0.126068	3.2453e-06	2.31814e-05	0.872013	0.847188
Supt6	4.65328	0.243492	3.26692e-06	2.33206e-05	0.423943	0.391315
Sgk3	4.65049	0.203004	3.31151e-06	2.36232e-05	0.525046	0.496862
Notch1	4.64639	0.514782	3.378e-06	2.40896e-05	0.180377	0.130268
Ctsc	4.64221	0.36551	3.44698e-06	2.45331e-05	0.300781	0.258614
0610043K17Rik	4.64023	0.388227	3.48027e-06	2.47619e-05	0.248621	0.200589
Mon2	4.63722	0.198844	3.53128e-06	2.51083e-05	0.528033	0.495709
Rnf125	4.6366	0.291053	3.54192e-06	2.51758e-05	0.365579	0.327783
Ing2	4.63407	0.40856	3.58538e-06	2.54679e-05	0.28148	0.24414
Tep1	4.62517	0.409128	3.74289e-06	2.65519e-05	0.231388	0.183425
Msn	4.62401	0.156018	3.76392e-06	2.66749e-05	0.642463	0.623159
Mfsd6	4.62337	0.296307	3.77558e-06	2.67401e-05	0.355239	0.314718
Bach1	4.62178	0.247692	3.80459e-06	2.69191e-05	0.397289	0.362495
Pdzd2	4.62138	0.451867	3.81201e-06	2.69628e-05	0.230469	0.183809
Eif1a	4.61979	0.250314	3.84123e-06	2.71518e-05	0.417279	0.387601
Lgals8	4.61842	0.273633	3.86671e-06	2.73051e-05	0.369256	0.330473
Lrrk1	4.60832	0.175249	4.05927e-06	2.8609e-05	0.57261	0.551044
Zc2hc1a	4.60566	0.387356	4.1115e-06	2.89301e-05	0.257813	0.212374
Slfn5	4.60337	0.500749	4.15706e-06	2.92316e-05	0.157169	0.10465
Zfp652	4.59497	0.220175	4.32807e-06	3.03553e-05	0.46898	0.436531
Slc3a2	4.58934	0.261272	4.44661e-06	3.11061e-05	0.412454	0.380428
Gbp8	4.58672	0.518698	4.50273e-06	3.14784e-05	0.164982	0.113744
Ptpn21	4.57217	0.362975	4.82687e-06	3.36684e-05	0.257353	0.211477
Ltbp3	4.56725	0.420384	4.94166e-06	3.44027e-05	0.213006	0.164468
Htr2a	4.56542	0.310067	4.98503e-06	3.46823e-05	0.366039	0.329704
Ppp1r10	4.56324	0.249756	5.03696e-06	3.50099e-05	0.38534	0.347252
Trim47	4.55723	0.296626	5.18332e-06	3.5981e-05	0.293199	0.244652
Itpr2	4.55596	0.296548	5.21465e-06	3.61869e-05	0.347426	0.307545
Lpin1	4.54319	0.4513	5.54082e-06	3.82909e-05	0.200138	0.151274
Dip2b	4.54146	0.166339	5.58657e-06	3.85824e-05	0.600643	0.583963
Herc4	4.54078	0.141266	5.60474e-06	3.86832e-05	0.701976	0.679134
Anxa7	4.52598	0.288632	6.0117e-06	4.13209e-05	0.340074	0.298834
Ext2	4.52193	0.201843	6.12791e-06	4.20796e-05	0.482307	0.455232
Gm13986	4.5169	0.521493	6.27502e-06	4.30488e-05	0.21875	0.174971
Rgl1	4.49213	0.513466	7.05145e-06	4.81164e-05	0.194164	0.14756
Zfp36l1	4.48769	0.507758	7.20009e-06	4.90689e-05	0.223346	0.180863
Usp22	4.47629	0.362195	7.59512e-06	5.16635e-05	0.283318	0.243243
Rpgrip1	4.47545	0.414523	7.62497e-06	5.18503e-05	0.225643	0.179582
Ikzf1	4.4724	0.12308	7.73469e-06	5.25633e-05	0.847197	0.827206
Tsc22d1	4.46793	0.190808	7.89796e-06	5.35553e-05	0.549862	0.519406
Smurf2	4.46754	0.147145	7.9123e-06	5.36358e-05	0.710248	0.686179
Usp53	4.46052	0.419568	8.17616e-06	5.53206e-05	0.229779	0.184706
Prkaa2	4.45726	0.393615	8.30158e-06	5.60991e-05	0.252528	0.209043
Xkr6	4.44356	0.311754	8.8481e-06	5.9671e-05	0.321002	0.28103
Gm41804	4.44039	0.582434	8.97941e-06	6.05286e-05	0.155101	0.106827
Zfp467	4.43664	0.408737	9.13759e-06	6.15374e-05	0.200827	0.151146
Akt3	4.43266	0.130144	9.30772e-06	6.25859e-05	0.974035	0.950173
Abr	4.43117	0.382253	9.37241e-06	6.29818e-05	0.251608	0.208403
Srpr	4.43034	0.221479	9.40843e-06	6.32043e-05	0.44761	0.417062
Kat2b	4.42532	0.150864	9.63016e-06	6.46537e-05	0.647518	0.628154
Il2rg	4.41733	0.486311	9.99285e-06	6.69849e-05	0.1767	0.128346
Srsf11	4.41598	0.121207	1.00556e-05	6.73844e-05	0.870404	0.846164
Homer1	4.3895	0.394022	1.13612e-05	7.58052e-05	0.250689	0.206866
Abca5	4.38905	0.413856	1.13848e-05	7.59397e-05	0.235064	0.191239
Plekha2	4.37672	0.264155	1.20481e-05	8.01908e-05	0.357307	0.321506
Morf4l2	4.37119	0.220488	1.2357e-05	8.21461e-05	0.453814	0.431408
Bbip1	4.36554	0.319379	1.26811e-05	8.41202e-05	0.318474	0.281542
Smpdl3a	4.36197	0.362175	1.28899e-05	8.54528e-05	0.230009	0.1824
Dock6	4.36112	0.523748	1.294e-05	8.57588e-05	0.176471	0.130908
Tob1	4.35739	0.590566	1.31624e-05	8.71527e-05	0.164982	0.12002
4933406C10Rik	4.34973	0.501954	1.36306e-05	9.01423e-05	0.185432	0.140259
Agpat4	4.34387	0.464365	1.39997e-05	9.24989e-05	0.195083	0.149994
Gng2	4.34099	0.238272	1.41842e-05	9.36321e-05	0.435202	0.403356
Hnmt	4.3395	0.354049	1.42807e-05	9.42118e-05	0.262868	0.219547
Atp13a3	4.33834	0.174792	1.43562e-05	9.46233e-05	0.505285	0.458435
Zranb1	4.32878	0.156708	1.49941e-05	9.87076e-05	0.609375	0.586269
Washc4	4.32864	0.174664	1.50034e-05	9.87392e-05	0.568474	0.547329
Pdxdc1	4.32325	0.196283	1.53746e-05	0.000101121	0.498621	0.469963
2310001H17Rik	4.32284	0.251867	1.54034e-05	0.000101279	0.357537	0.315486
Washc3	4.31877	0.282806	1.56899e-05	0.000103007	0.339154	0.301524
Malt1	4.31822	0.24458	1.57294e-05	0.000103235	0.402803	0.371205
Cul3	4.31763	0.125463	1.57715e-05	0.00010348	0.81296	0.785321
Agmo	4.31742	0.56878	1.57862e-05	0.000103544	0.184513	0.140643
Crem	4.31544	0.602336	1.59284e-05	0.000104382	0.161075	0.115922
Aopep	4.31417	0.133777	1.60207e-05	0.000104956	0.706801	0.688997
Snapc3	4.30881	0.183383	1.64139e-05	0.000107369	0.502298	0.472268
Prkx	4.30865	0.533064	1.64255e-05	0.000107413	0.188189	0.145895
Pura	4.30469	0.123168	1.67219e-05	0.000109285	0.70795	0.695017
St7	4.30257	0.125716	1.68826e-05	0.000110269	0.838235	0.815678
Phlpp1	4.30194	0.18775	1.69312e-05	0.000110529	0.553539	0.520174
Nup98	4.29761	0.132603	1.72648e-05	0.000112393	0.737592	0.719867
St6galnac3	4.29731	0.150451	1.72886e-05	0.000112513	0.742188	0.717561
AW554918	4.29597	0.135672	1.73933e-05	0.000113161	0.779182	0.757269
Phtf2	4.29216	0.134152	1.76948e-05	0.000115053	0.710478	0.697963
Ets1	4.27738	0.556198	1.89104e-05	0.000122773	0.165441	0.120405
Dhx40	4.27617	0.634929	1.90134e-05	0.000123257	0.170956	0.128987
Tut4	4.27164	0.104415	1.94038e-05	0.00012575	0.950138	0.931856
Xpr1	4.25936	0.148975	2.05015e-05	0.000132389	0.655101	0.631356
Man1c1	4.24228	0.581155	2.21261e-05	0.000142286	0.14614	0.100038
Ly75	4.22428	0.367782	2.39702e-05	0.000153507	0.267004	0.22672
Etf1	4.22031	0.177001	2.43962e-05	0.000156004	0.590303	0.567311
Unc13b	4.21915	0.535197	2.45222e-05	0.000156671	0.15602	0.109901
Zmynd8	4.21837	0.133785	2.4607e-05	0.000157121	0.656939	0.638786
Xpo7	4.2101	0.12892	2.55256e-05	0.000162698	0.764246	0.739721
Rsrc2	4.20838	0.123124	2.57202e-05	0.000163891	0.75046	0.731011
Cep112	4.20487	0.353009	2.61231e-05	0.000166213	0.257583	0.214551
Robo4	4.20233	0.602051	2.64188e-05	0.000167981	0.147518	0.1026
Stambpl1	4.1925	0.340427	2.75897e-05	0.000174984	0.262868	0.222236
Map2k4	4.19063	0.151379	2.78181e-05	0.000176119	0.611673	0.592929
Ube2e3	4.18232	0.163951	2.88553e-05	0.000182313	0.616039	0.599334
Tnks2	4.18156	0.131341	2.89509e-05	0.000182864	0.692785	0.680159
Sptan1	4.18123	0.188829	2.89935e-05	0.000183079	0.483226	0.455617
Nr1h2	4.16371	0.499427	3.13114e-05	0.000197083	0.190947	0.149994
Ttc8	4.15161	0.446221	3.30151e-05	0.000207265	0.21921	0.179967
Leng8	4.14819	0.291485	3.3512e-05	0.00021008	0.297794	0.257717
Cd74	4.14772	0.441671	3.35807e-05	0.00021045	0.170956	0.12476
Adgra3	4.14725	0.241748	3.36499e-05	0.000210823	0.399357	0.368515
Rab3gap1	4.13125	0.150564	3.60796e-05	0.000225458	0.593061	0.57077
Gm36839	4.12556	0.555547	3.69831e-05	0.000230971	0.162454	0.119636
Zfp36l2	4.10706	0.10392	4.00732e-05	0.000249551	0.89568	0.882541
Oxr1	4.10601	0.13404	4.02545e-05	0.000250607	0.775735	0.760728
Foxo3	4.10297	0.148184	4.07872e-05	0.000253559	0.660386	0.634559
Gm11973	4.09809	0.57427	4.16565e-05	0.000258593	0.160156	0.118099
Plpbp	4.09226	0.388432	4.27188e-05	0.000264959	0.237132	0.199821
Acsl4	4.08614	0.21412	4.38617e-05	0.000271737	0.432675	0.408736
Pik3cg	4.07931	0.187811	4.51701e-05	0.000279363	0.480928	0.453695
Abhd6	4.07752	0.454123	4.55179e-05	0.000281434	0.18704	0.144101
Pias1	4.0758	0.127388	4.58572e-05	0.00028337	0.715993	0.691303
Glg1	4.06714	0.137827	4.7594e-05	0.0002931	0.647518	0.630588
Yrdc	4.05741	0.541288	4.96193e-05	0.000305052	0.178079	0.13885
Stau2	4.05482	0.181119	5.01722e-05	0.000308186	0.53102	0.501217
Jade2	4.05476	0.364292	5.01861e-05	0.000308186	0.22955	0.188164
Rhbdd1	4.05427	0.368175	5.02915e-05	0.000308746	0.269991	0.236326
E130308A19Rik	4.04946	0.174652	5.13351e-05	0.000314886	0.528033	0.499296
Ifih1	4.04693	0.18577	5.18948e-05	0.000318121	0.463925	0.436916
Dcun1d1	4.04687	0.101884	5.19067e-05	0.000318121	0.86489	0.850647
Per2	4.04139	0.513471	5.31364e-05	0.000325382	0.186121	0.147432
Lysmd3	4.03419	0.483917	5.47915e-05	0.000334571	0.191176	0.151274
Birc2	4.03184	0.214514	5.53411e-05	0.000337832	0.407399	0.381196
Marcks	4.02793	0.402968	5.627e-05	0.000343259	0.202895	0.160753
Vps13c	4.02407	0.139919	5.72005e-05	0.000348789	0.589384	0.578071
Ppm1a	4.01957	0.193331	5.83054e-05	0.000355227	0.457491	0.431792
Agap2	4.00587	0.271158	6.17891e-05	0.000375396	0.325597	0.292174
Mthfs	4.0048	0.322349	6.20701e-05	0.000376997	0.278952	0.240938
6720427I07Rik	3.99766	0.277993	6.39729e-05	0.000387793	0.33295	0.301396
Cebpb	3.99475	0.586787	6.47638e-05	0.000392368	0.147289	0.105162
Tgm2	3.99247	0.249876	6.53875e-05	0.000395815	0.328585	0.291405
Shroom4	3.99136	0.254568	6.56952e-05	0.000397566	0.380974	0.35007
Tnfsf10	3.98712	0.249203	6.68796e-05	0.000404395	0.319623	0.281542
Map1lc3b	3.98314	0.200917	6.80093e-05	0.000410652	0.405331	0.370693
Abca3	3.97903	0.330896	6.91962e-05	0.000417703	0.264706	0.228641
Tmbim4	3.97463	0.177482	7.0488e-05	0.000425128	0.467601	0.436019
Myo6	3.96842	0.481583	7.23512e-05	0.000435414	0.176241	0.133854
Mettl27	3.9616	0.429009	7.44481e-05	0.000447039	0.181985	0.13949
Gm16083	3.94901	0.417859	7.84746e-05	0.000470175	0.219669	0.180095
Rabgap1	3.9443	0.133586	8.0033e-05	0.000478982	0.642004	0.626745
Clasp2	3.94083	0.111308	8.1201e-05	0.000485704	0.731618	0.724862
Hoxb4	3.93887	0.365925	8.18667e-05	0.000489551	0.210708	0.167926
Rhoh	3.93484	0.247761	8.32512e-05	0.000497144	0.377298	0.347124
Mccc1	3.93444	0.379749	8.33905e-05	0.000497838	0.217142	0.176508
Sos2	3.9334	0.14178	8.37514e-05	0.000499717	0.618107	0.59895
Tbcel	3.93316	0.256634	8.38378e-05	0.000500095	0.319164	0.283592
Ppp2ca	3.9309	0.135531	8.46293e-05	0.0005044	0.644761	0.630204
Tbck	3.92684	0.15818	8.60703e-05	0.000512706	0.553998	0.533111
Hpcal1	3.92596	0.305591	8.63841e-05	0.000514434	0.285616	0.249776
Zfyve16	3.9232	0.29388	8.73799e-05	0.000520079	0.294807	0.259126
Fars2	3.90755	0.117438	9.32384e-05	0.000553124	0.740349	0.726271
Slc6a15	3.90578	0.247376	9.39227e-05	0.000556876	0.380744	0.348277
Lmtk2	3.89734	0.229964	9.72547e-05	0.000575218	0.391774	0.365185
Tnks	3.89233	0.119795	9.92866e-05	0.000586595	0.75023	0.728961
Eif4e3	3.88097	0.353079	0.000104043	0.000613189	0.225184	0.186115
Pggt1b	3.88008	0.196016	0.000104423	0.000615261	0.432215	0.407199
Rap1gds1	3.87574	0.118826	0.000106303	0.000625832	0.768382	0.752658
Slc24a5	3.87216	0.282087	0.000107877	0.000634405	0.293888	0.256821
Ercc6	3.86921	0.208629	0.000109188	0.000641769	0.428998	0.401691
Cers5	3.86735	0.182531	0.000110022	0.000646147	0.461167	0.432945
A630001G21Rik	3.86721	0.186093	0.000110088	0.000646357	0.431296	0.40041
Gca	3.86511	0.447302	0.000111038	0.000651405	0.188649	0.149609
Hoxb6	3.85839	0.420765	0.000114138	0.000668324	0.160846	0.117203
Hltf	3.85743	0.167526	0.000114584	0.000670756	0.505744	0.489433
Frmd6	3.85642	0.270929	0.000115059	0.000673351	0.321691	0.288075
Ampd3	3.85136	0.547387	0.000117466	0.000686324	0.147518	0.106315
Wwp2	3.84572	0.16602	0.000120197	0.000701904	0.522978	0.503266
Gch1	3.83668	0.322005	0.000124708	0.000725902	0.263097	0.22736
Ttpa	3.83557	0.307127	0.000125273	0.000728601	0.256664	0.217497
Rnf24	3.83154	0.364095	0.000127344	0.000740248	0.222656	0.183297
Shtn1	3.82949	0.471056	0.000128411	0.000745852	0.154871	0.112719
Ncf2	3.82877	0.341487	0.000128783	0.000747729	0.265625	0.232612
Arglu1	3.82867	0.0910618	0.000128838	0.000747729	0.865579	0.850263
Lrp5	3.82335	0.243512	0.000131649	0.000762818	0.34398	0.311387
Zfp992	3.81571	0.254981	0.000135794	0.000785577	0.328814	0.29576
AU040320	3.81407	0.208447	0.000136697	0.000790375	0.401884	0.376841
Atxn7l1	3.81214	0.107573	0.000137772	0.000796377	0.731847	0.720251
Insr	3.81188	0.128449	0.000137913	0.000796981	0.643612	0.624824
Spag9	3.80492	0.100535	0.000141849	0.000817766	0.847197	0.82695
Slc27a6	3.80437	0.346613	0.000142166	0.000819374	0.256434	0.221084
Trpc4ap	3.80225	0.158516	0.00014339	0.000825898	0.512638	0.486871
Klhl2	3.80221	0.177658	0.000143412	0.000825898	0.488051	0.466376
Tcp11l1	3.79913	0.306681	0.000145205	0.000835775	0.275046	0.24209
Atf7	3.7934	0.128327	0.000148597	0.000853264	0.696921	0.681824
Shisa5	3.78824	0.271101	0.000151719	0.000869285	0.261489	0.220443
Armcx3	3.7837	0.417574	0.000154515	0.000883731	0.198529	0.161394
Bcl9l	3.78078	0.341851	0.000156335	0.0008939	0.241958	0.205585
Lancl3	3.7783	0.474096	0.000157906	0.000902169	0.186121	0.147816
Appl1	3.77458	0.198456	0.000160278	0.000914758	0.435202	0.413219
Cyfip2	3.77252	0.118734	0.000161607	0.000921856	0.664982	0.654669
Zfp182	3.77129	0.20802	0.000162403	0.00092592	0.414752	0.386448
Tmed5	3.76917	0.178354	0.000163794	0.000933351	0.476792	0.458435
Pou2f1	3.76592	0.143079	0.00016594	0.000944335	0.640625	0.629435
2024-03-05	3.76345	0.2434	0.000167583	0.000953187	0.35455	0.326758
Zfp655	3.75752	0.30153	0.000171604	0.000974779	0.285846	0.254771
Rbm41	3.74801	0.228303	0.000178241	0.00101063	0.346967	0.3119
H13	3.74534	0.13565	0.000180148	0.00102064	0.58318	0.567183
Vav3	3.7443	0.116873	0.000180896	0.0010246	0.827436	0.808505
Arhgef11	3.74194	0.269583	0.000182602	0.00103292	0.317785	0.285769
Bicd1	3.73106	0.128329	0.000190678	0.00107515	0.701746	0.682593
Ube4a	3.72924	0.189221	0.000192059	0.00108246	0.448529	0.422698
Itgav	3.72236	0.195982	0.000197366	0.00111063	0.428309	0.408992
Gm11944	3.72201	0.192814	0.000197646	0.00111192	0.421875	0.399001
Ganc	3.71745	0.313674	0.000201242	0.00113098	0.258502	0.22198
Gata3	3.71621	0.331442	0.000202231	0.00113624	0.21921	0.179839
Pear1	3.71246	0.217309	0.000205258	0.00115265	0.347197	0.315358
Ccpg1	3.70392	0.302074	0.000212294	0.00119031	0.278952	0.246189
Hist1h2bc	3.70313	0.288841	0.000212958	0.00119372	0.3125	0.281542
Ly6a	3.69649	0.240581	0.000218601	0.00122282	0.204274	0.159088
Socs5	3.69626	0.24523	0.000218796	0.00122359	0.332491	0.303189
Hoxa7	3.69133	0.274056	0.000223082	0.00124628	0.285156	0.25016
Atp9b	3.6899	0.112032	0.000224338	0.00125298	0.757813	0.739849
Tle2	3.68754	0.458529	0.000226429	0.001264	0.163603	0.124376
Acvr1	3.68491	0.425831	0.00022878	0.00127647	0.181066	0.142692
Galk2	3.68436	0.190178	0.000229274	0.00127889	0.464844	0.448444
Slc49a4	3.67965	0.488504	0.000233558	0.00129978	0.169118	0.131421
Gsap	3.67808	0.188346	0.000234999	0.00130712	0.436121	0.410913
2310015A10Rik	3.67187	0.40752	0.000240783	0.00133655	0.182445	0.143589
Zfp292	3.66956	0.0953807	0.000242971	0.00134628	0.838465	0.824004
Dmxl2	3.65126	0.271195	0.00026096	0.00143933	0.288373	0.253619
Epm2a	3.64458	0.408362	0.000267832	0.00147348	0.200597	0.163827
Usp8	3.64045	0.174087	0.00027216	0.00149616	0.470129	0.450877
Taok1	3.63912	0.10963	0.000273571	0.00150353	0.768842	0.749071
Prkacb	3.63746	0.121783	0.000275342	0.00151288	0.656939	0.643013
Orai1	3.63469	0.23306	0.00027832	0.00152692	0.334789	0.301909
Eps15	3.63194	0.121561	0.0002813	0.00154287	0.662454	0.643525
Exoc2	3.63087	0.108522	0.000282465	0.00154888	0.772978	0.751121
Nxpe3	3.62811	0.201361	0.000285501	0.00156512	0.404412	0.375304
Arhgap29	3.62429	0.300691	0.000289755	0.00158804	0.257353	0.221852
Grb10	3.62334	0.145172	0.000290823	0.00159349	0.617188	0.59421
Ptpre	3.61769	0.0986384	0.000297248	0.00162705	0.892923	0.878955
Ap4s1	3.61135	0.237049	0.000304612	0.00166484	0.349724	0.323812
Zscan26	3.60565	0.275722	0.00031137	0.00169834	0.277574	0.243628
2810403D21Rik	3.60219	0.254992	0.000315545	0.00172068	0.354779	0.327142
Gpr132	3.6013	0.502424	0.000316633	0.00172618	0.144301	0.105931
Cpne3	3.59656	0.206845	0.000322459	0.0017553	0.380055	0.356219
Dlgap4	3.58926	0.334619	0.00033162	0.0018029	0.215074	0.177661
Commd10	3.58384	0.301536	0.000338574	0.00183701	0.299862	0.270014
Creb3l2	3.58175	0.256467	0.000341306	0.00184999	0.292739	0.258998
Golph3	3.57377	0.271935	0.000351872	0.00190535	0.311121	0.285641
Wdr33	3.56668	0.101544	0.00036153	0.00195374	0.840763	0.822339
Tmem164	3.55284	0.0859738	0.000381089	0.00205381	0.872702	0.86589
Fam13b	3.55112	0.114524	0.000383599	0.00206635	0.674862	0.660689
Mapk14	3.54705	0.100004	0.000389565	0.00209635	0.831342	0.81286
Rab11b	3.54231	0.206401	0.000396637	0.00213229	0.405101	0.382477
Sp140	3.54042	0.271827	0.000399491	0.00214657	0.283088	0.250801
Gm41335	3.54024	0.416592	0.000399769	0.002147	0.208869	0.17369
Lrrc8d	3.53835	0.149555	0.000402636	0.00216132	0.515625	0.503394
Antxr2	3.53692	0.25499	0.000404819	0.00217197	0.319393	0.288715
Cers6	3.53646	0.229068	0.000405522	0.0021752	0.371783	0.347509
Ppm1k	3.53495	0.415814	0.000407853	0.00218716	0.175322	0.138209
Pde8a	3.52826	0.258722	0.000418299	0.0022398	0.296415	0.262713
Tle4	3.52343	0.125138	0.000426	0.0022794	0.651654	0.634815
Gramd1b	3.51225	0.20113	0.000444335	0.0023699	0.390395	0.364673
Akap8l	3.51097	0.144837	0.000446476	0.00237956	0.487132	0.462534
Fbxl3	3.51044	0.175871	0.000447368	0.00238373	0.430147	0.406174
Elf1	3.50667	0.121088	0.000453749	0.00241654	0.896599	0.863968
Btbd9	3.50548	0.0957871	0.000455789	0.00242621	0.860294	0.842961
H2-Q4	3.49416	0.157915	0.000475551	0.00252396	0.454274	0.432945
4833420G17Rik	3.49378	0.159869	0.000476228	0.00252694	0.45795	0.437812
Rusc2	3.49296	0.438118	0.000477701	0.00253351	0.154871	0.117459
Grk3	3.48451	0.186908	0.000493033	0.00260844	0.415901	0.390291
Tnpo1	3.48359	0.0951154	0.000494739	0.00261504	0.808134	0.793006
Shprh	3.48075	0.121745	0.000500009	0.00264019	0.652803	0.638914
Dcaf5	3.47781	0.165319	0.00050553	0.00266739	0.466222	0.448572
Pdk1	3.47537	0.208959	0.000510154	0.00268982	0.351103	0.321378
Edem2	3.47242	0.263188	0.00051579	0.00271888	0.276654	0.243115
Prpf6	3.45322	0.183259	0.000553943	0.00290867	0.40648	0.382862
Nek7	3.44438	0.110423	0.000572374	0.00300108	0.630744	0.630844
Paip2	3.44267	0.110584	0.000575996	0.00301861	0.673254	0.658768
Csde1	3.43648	0.0913267	0.000589337	0.00308554	0.788143	0.779301
Zfp212	3.43451	0.479113	0.000593625	0.00310424	0.162914	0.128346
Cd27	3.43375	0.289131	0.000595291	0.00311146	0.263097	0.230562
Naip5	3.43029	0.181358	0.000602941	0.0031484	0.386259	0.359037
C030037D09Rik	3.42881	0.496771	0.000606243	0.00316335	0.138327	0.101704
Ypel3	3.42863	0.315085	0.000606634	0.00316463	0.20841	0.171513
Fam168b	3.42647	0.19216	0.000611476	0.00318912	0.392463	0.374023
Maged1	3.42193	0.436405	0.000621779	0.0032413	0.15648	0.120533
Gramd3	3.42172	0.471865	0.00062226	0.00324225	0.145221	0.108492
Lpin2	3.42129	0.12462	0.000623253	0.00324586	0.60455	0.582554
Tmem273	3.41984	0.42986	0.000626572	0.00326236	0.175322	0.140131
Bckdha	3.41509	0.346492	0.000637603	0.00331661	0.20818	0.173562
Irak2	3.40917	0.413543	0.000651609	0.00338587	0.160846	0.124376
Crlf3	3.40617	0.100326	0.000658803	0.00341704	0.780561	0.763674
Mindy2	3.40523	0.224768	0.000661089	0.00342726	0.345129	0.31792
Plcg1	3.3984	0.278578	0.000677801	0.00350969	0.254366	0.222236
Rab6b	3.39017	0.384197	0.000698494	0.00361253	0.171875	0.135647
Serpinb6a	3.37943	0.25339	0.000726367	0.00374863	0.305836	0.277571
Bsdc1	3.379	0.334812	0.000727514	0.00375365	0.219439	0.187396
Bbs9	3.37753	0.18827	0.000731403	0.00377192	0.424632	0.401563
1700012D14Rik	3.37722	0.275758	0.00073222	0.00377524	0.277803	0.245421
Tnip1	3.37335	0.285349	0.000742596	0.003826	0.252757	0.22134
Xrn1	3.37244	0.110096	0.000745064	0.00383781	0.709329	0.687844
Ubxn7	3.37211	0.142568	0.000745954	0.00384148	0.497472	0.474702
Iqgap1	3.37076	0.0992752	0.000749612	0.00385885	0.751379	0.73575
Ifngr1	3.3707	0.215243	0.000749766	0.00385885	0.297335	0.262713
Clk4	3.36726	0.143789	0.0007592	0.00390227	0.527344	0.509799
2900005J15Rik	3.36685	0.414534	0.000760328	0.00390621	0.158778	0.122326
Slc8a1	3.35463	0.126249	0.000794713	0.00407129	0.727482	0.714743
Cul9	3.35442	0.210747	0.000795325	0.00407249	0.337316	0.307801
Trim12c	3.3525	0.220142	0.000800858	0.00409986	0.301241	0.266556
Phc3	3.3502	0.131046	0.000807534	0.00413208	0.545037	0.533367
Trim23	3.34993	0.258465	0.00080832	0.00413499	0.298483	0.269502
Slc38a6	3.34886	0.443542	0.000811439	0.00414912	0.165901	0.131805
Fzd3	3.34006	0.337361	0.000837597	0.00427782	0.183824	0.147048
Plin3	3.33898	0.335914	0.000840853	0.00429243	0.189338	0.153964
Sema7a	3.32545	0.464453	0.000882763	0.0044884	0.14545	0.109901
Prkd3	3.32527	0.171001	0.000883318	0.00449016	0.448529	0.429871
Hhat	3.32028	0.479927	0.000899279	0.00456594	0.150046	0.115537
Gm28417	3.31575	0.354054	0.000913991	0.00463629	0.188189	0.153708
Msrb2	3.31016	0.278162	0.000932429	0.00472098	0.256664	0.225054
Dnmt3a	3.30911	0.111357	0.000935927	0.00473759	0.65625	0.640067
Gpr171	3.30679	0.297274	0.000943722	0.00477258	0.207261	0.171769
Vwa8	3.30605	0.113672	0.000946213	0.00478183	0.633502	0.630972
Peak1	3.29474	0.124564	0.000985118	0.00496801	0.608456	0.597541
Zfp644	3.28364	0.0791473	0.00102476	0.00515834	0.836627	0.826438
Tlr4	3.28162	0.535786	0.00103214	0.00518943	0.140165	0.106187
Stim1	3.2814	0.101754	0.00103294	0.00519224	0.717371	0.715256
Zfp654	3.27602	0.110977	0.0010528	0.00528596	0.670496	0.658384
Baz2a	3.27404	0.187974	0.00106023	0.00531709	0.386949	0.364929
Mynn	3.27013	0.366741	0.00107497	0.0053848	0.206572	0.176893
Dync1li2	3.26729	0.207366	0.00108582	0.00543158	0.331112	0.304214
Phf3	3.26669	0.0926638	0.00108811	0.00544182	0.796415	0.782247
Pfkfb3	3.26458	0.154364	0.00109627	0.00548135	0.448759	0.423082
Prdm5	3.26296	0.121578	0.00110254	0.00551017	0.637178	0.610222
Zfp110	3.26238	0.388728	0.00110482	0.00551901	0.196921	0.165877
Ro60	3.26191	0.264222	0.00110666	0.00552692	0.280561	0.252722
Zkscan1	3.2614	0.204854	0.00110865	0.00553558	0.336167	0.310234
Ccser2	3.2609	0.247761	0.00111061	0.0055441	0.293888	0.265019
Bace1	3.25836	0.396778	0.00112058	0.00558978	0.162454	0.127706
Zcwpw2	3.25824	0.479071	0.00112105	0.00558978	0.139936	0.10529
Zmym5	3.25768	0.143205	0.00112327	0.00559954	0.482537	0.471116
Etfbkmt	3.25102	0.355202	0.00114993	0.00572588	0.180836	0.146407
Elk3	3.24677	0.138571	0.00116724	0.00580938	0.522289	0.511592
Senp2	3.23435	0.143693	0.0012192	0.00605686	0.515625	0.497374
Senp7	3.22931	0.118085	0.0012409	0.00615902	0.620404	0.606891
Fem1c	3.226	0.187664	0.00125531	0.00622343	0.423024	0.407071
Tmlhe	3.21906	0.175792	0.00128613	0.00636599	0.39568	0.369156
Lsp1	3.21336	0.350063	0.0013119	0.00648616	0.175551	0.141283
Hnrnph2	3.20884	0.181856	0.00133271	0.00658014	0.386489	0.360574
Nrbp1	3.20884	0.275882	0.00133273	0.00658014	0.265395	0.239272
Efcab14	3.2067	0.114984	0.00134267	0.00662317	0.616039	0.600999
Plcb4	3.20502	0.105051	0.00135054	0.00665895	0.790211	0.767901
Ifnar1	3.20447	0.28136	0.00135312	0.00667016	0.243566	0.213014
Adipor2	3.2008	0.104172	0.00137049	0.00674963	0.667969	0.667222
Mier3	3.20045	0.223764	0.00137212	0.00675611	0.315717	0.291021
Txndc16	3.19211	0.403373	0.0014124	0.00694341	0.183594	0.152299
Asah1	3.19196	0.209465	0.00141311	0.00694533	0.329274	0.303189
Cdc42bpa	3.19106	0.102468	0.00141753	0.00696549	0.787454	0.765467
Atp11b	3.18941	0.0733607	0.00142562	0.00700031	0.894072	0.885872
Frmd4a	3.18343	0.169097	0.00145542	0.00713548	0.398667	0.375817
Dop1b	3.18302	0.30033	0.00145747	0.00714067	0.199219	0.165236
Auts2	3.18241	0.189574	0.00146056	0.0071526	0.413373	0.387729
Rnf169	3.17213	0.106813	0.00151327	0.00739566	0.674632	0.659792
Kdm2a	3.16917	0.0944851	0.00152877	0.0074647	0.738971	0.725118
Gm46515	3.16396	0.429536	0.0015564	0.00759165	0.139936	0.105162
C2cd5	3.16039	0.0940003	0.00157556	0.00768102	0.758502	0.74446
Bptf	3.15987	0.0788288	0.00157837	0.00768955	0.828125	0.818752
Rmnd5a	3.15765	0.134084	0.00159044	0.00774421	0.525965	0.51377
Fam120b	3.15761	0.236387	0.00159066	0.00774421	0.29182	0.263738
Gm13212	3.15412	0.21381	0.00160981	0.00783389	0.286765	0.254515
Xylt1	3.1533	0.143631	0.00161433	0.00785062	0.448989	0.42052
Ahi1	3.14783	0.189736	0.00164485	0.00798527	0.410616	0.393877
Snx12	3.14593	0.285203	0.0016556	0.00803508	0.254596	0.225823
Nprl3	3.14573	0.387527	0.00165675	0.00803881	0.172335	0.140259
Rnf180	3.13914	0.155429	0.00169445	0.00821076	0.46829	0.445626
Mapk1ip1	3.13545	0.408699	0.00171588	0.00829996	0.156939	0.124376
Vgll4	3.12633	0.106802	0.00177001	0.00854859	0.621324	0.600743
Tbc1d5	3.12448	0.0879176	0.00178118	0.00859833	0.924173	0.906366
Alkbh5	3.11758	0.230869	0.0018234	0.00878572	0.321921	0.300884
Mvp	3.11757	0.304127	0.00182347	0.00878572	0.207491	0.175868
4732471J01Rik	3.11754	0.159267	0.00182365	0.00878572	0.454504	0.433329
Osbpl1a	3.11717	0.0951609	0.00182597	0.00879103	0.745864	0.730626
Tk2	3.11609	0.378655	0.00183264	0.00881923	0.161305	0.128346
Arfgef1	3.11302	0.0849119	0.00185181	0.00890553	0.872702	0.855258
Taf13	3.09662	0.417419	0.00195741	0.00937593	0.174173	0.14423
Abhd15	3.09417	0.311787	0.00197366	0.00943517	0.191866	0.159216
Tnfrsf1b	3.09416	0.354688	0.0019737	0.00943517	0.183594	0.152427
Acap2	3.091	0.137804	0.00199485	0.00952367	0.514476	0.504163
Use1	3.08972	0.217572	0.00200345	0.00956068	0.298483	0.272448
Bicral	3.08972	0.170183	0.00200348	0.00956068	0.387638	0.365697
Ahdc1	3.07908	0.208773	0.00207637	0.00988239	0.320313	0.29781
Copb1	3.07728	0.153209	0.00208899	0.0099359	0.435662	0.42052
Cplane1	3.07619	0.181994	0.00209667	0.00996587	0.377528	0.353145
Supt3	3.07416	0.0850981	0.00211097	0.0100272	0.832491	0.824004
Ercc5	3.07367	0.315582	0.00211442	0.0100392	0.20795	0.177533
Xpc	3.07118	0.222082	0.00213214	0.0101122	0.298024	0.271679
Afdn	3.0708	0.14621	0.00213483	0.0101228	0.446002	0.416165
Map2k5	3.06741	0.0947589	0.00215925	0.0102321	0.801241	0.779301
Lrrk2	3.0674	0.248268	0.00215929	0.0102321	0.275735	0.247854
Epc2	3.059	0.112999	0.00222076	0.0105096	0.627987	0.609069
Pik3ca	3.04793	0.11963	0.00230426	0.0108905	0.582031	0.568208
Acadm	3.04747	0.143938	0.00230774	0.0109045	0.456572	0.43999
Coq8a	3.04588	0.309083	0.00231997	0.0109599	0.176471	0.143205
Atg2b	3.04363	0.153408	0.0023374	0.0110374	0.407629	0.389522
Pygl	3.03932	0.229953	0.00237115	0.0111919	0.280561	0.252978
Lonrf1	3.03906	0.397037	0.00237321	0.0111992	0.168199	0.137569
Parp6	3.03789	0.207664	0.00238244	0.011233	0.329044	0.308057
Iqsec2	3.03735	0.317586	0.00238668	0.0112505	0.227252	0.200205
Auh	3.03723	0.184179	0.00238767	0.0112527	0.383732	0.365697
Sort1	3.0355	0.179253	0.00240134	0.0113146	0.386259	0.366466
Stx8	3.02677	0.15386	0.00247179	0.0116214	0.454274	0.437812
Ttc21b	3.02278	0.24716	0.0025046	0.0117663	0.28079	0.255284
Spaca6	3.02154	0.383071	0.0025149	0.0118113	0.14545	0.112079
Cdc73	3.00205	0.093535	0.00268164	0.0125535	0.723805	0.712181
Nfic	3.00069	0.131376	0.00269372	0.0126074	0.497702	0.483797
Gramd1c	2.99758	0.348043	0.00272136	0.0127312	0.182445	0.152427
Mylk	2.99615	0.317955	0.00273409	0.0127852	0.190257	0.159216
Atp6v0a1	2.99594	0.267176	0.00273597	0.0127858	0.248162	0.220956
Mia2	2.99365	0.126004	0.00275659	0.0128766	0.542509	0.539644
Ctla2b	2.99183	0.278385	0.00277314	0.0129455	0.240349	0.213526
Srebf2	2.98777	0.107782	0.00281021	0.0130988	0.548713	0.534136
Slc9a8	2.98095	0.154271	0.00287353	0.0133623	0.418199	0.399257
Nfatc3	2.97971	0.105398	0.00288523	0.0134052	0.626149	0.614705
Cyp4v3	2.9796	0.318796	0.00288622	0.013407	0.189568	0.158319
Acyp2	2.97943	0.240139	0.00288782	0.0134115	0.313649	0.289996
Cbx6	2.97916	0.136457	0.00289037	0.0134176	0.454963	0.434994
Itga4	2.97403	0.0771836	0.00293919	0.0136296	0.829044	0.821314
Rab21	2.97342	0.142072	0.00294505	0.0136519	0.454044	0.437684
Kif21b	2.97339	0.446596	0.00294526	0.0136519	0.138097	0.106955
Ptpn22	2.96655	0.163163	0.00301159	0.0139385	0.436121	0.42052
Il6st	2.96596	0.283987	0.0030174	0.0139533	0.217371	0.188293
Acsl1	2.96545	0.217871	0.00302238	0.0139705	0.296645	0.273088
Wars2	2.96448	0.180509	0.00303195	0.0140088	0.380974	0.360958
Sacm1l	2.96339	0.129343	0.00304275	0.0140557	0.482307	0.466889
Arhgef9	2.96255	0.429827	0.00305107	0.0140911	0.141544	0.110158
Rnf216	2.95977	0.0910161	0.00307869	0.0142066	0.744485	0.72704
Rab11fip3	2.95786	0.242022	0.00309786	0.0142808	0.253676	0.226207
Glmn	2.95575	0.231519	0.00311908	0.0143746	0.283088	0.25618
Sec24b	2.95335	0.111748	0.00314344	0.0144807	0.539982	0.534648
Cbl	2.95149	0.101078	0.0031624	0.0145587	0.622702	0.613296
Tbc1d10c	2.94994	0.226923	0.00317833	0.0146259	0.242877	0.211989
Myo1e	2.94659	0.374942	0.00321296	0.0147696	0.180147	0.15089
Gnaq	2.94653	0.0971712	0.00321366	0.0147696	0.873392	0.847445
Gm16124	2.94281	0.234133	0.00325248	0.0149322	0.252528	0.22198
Prkd2	2.93345	0.157494	0.00335214	0.0153702	0.420726	0.403484
Ngly1	2.93259	0.145806	0.00336146	0.0154064	0.44807	0.430511
Rsad2	2.93045	0.285432	0.00338467	0.0155029	0.151884	0.118612
Spata7	2.92804	0.349459	0.00341109	0.015617	0.196461	0.168567
Ccdc62	2.91561	0.395568	0.00354995	0.0161915	0.157629	0.12745
Wipi2	2.91477	0.189557	0.00355946	0.0162315	0.351333	0.333034
Ppard	2.913	0.38145	0.00357973	0.0163136	0.168888	0.139618
Efr3a	2.91224	0.111943	0.00358852	0.0163468	0.581801	0.576534
Araf	2.91177	0.166493	0.00359388	0.0163643	0.38534	0.365954
Lgr4	2.90431	0.444393	0.00368069	0.0167244	0.146369	0.116434
Zer1	2.90098	0.290621	0.00372001	0.0168854	0.202206	0.172922
Cep126	2.89909	0.302121	0.00374253	0.0169734	0.199219	0.169079
2010315B03Rik	2.89838	0.256253	0.00375096	0.0170081	0.245864	0.218522
Gm4070	2.89762	0.224753	0.00376003	0.0170421	0.200368	0.166645
Lrch2	2.89389	0.322267	0.00380501	0.0172279	0.195772	0.167158
Mospd2	2.88641	0.273553	0.00389668	0.0176025	0.238511	0.211861
Trim34a	2.88447	0.235809	0.00392077	0.0177002	0.229779	0.199308
Ulk2	2.88418	0.12676	0.00392429	0.0177125	0.523208	0.509415
Eif2ak4	2.87714	0.118572	0.00401297	0.01806	0.513557	0.501857
Dlg1	2.87668	0.0824679	0.00401887	0.0180791	0.887638	0.868964
Fryl	2.87439	0.0816788	0.00404814	0.0181843	0.778952	0.765979
Stk26	2.87281	0.102436	0.00406842	0.0182715	0.629366	0.623927
Fam169b	2.87271	0.375836	0.00406964	0.0182715	0.159237	0.129499
Klhdc1	2.86401	0.255632	0.00418313	0.0187557	0.241039	0.213654
Cd99l2	2.85245	0.327622	0.00433834	0.0194074	0.178768	0.148969
Lbp	2.85122	0.339583	0.00435514	0.0194746	0.146369	0.114641
Sun2	2.84982	0.300289	0.00437441	0.0195486	0.210018	0.183553
Abhd18	2.84965	0.21687	0.00437679	0.0195552	0.299862	0.277059
Mfng	2.84874	0.176104	0.00438933	0.0196072	0.318474	0.292302
Cebpz	2.84222	0.103231	0.0044801	0.0199879	0.616728	0.606507
Zfp40	2.84157	0.229391	0.00448916	0.0200201	0.279642	0.253747
Pi4k2b	2.83985	0.227887	0.00451353	0.0201247	0.318934	0.30114
Rhobtb1	2.83624	0.302846	0.00456485	0.0203367	0.207721	0.180351
Itsn2	2.83236	0.0605619	0.00462054	0.020551	0.866958	0.864224
Kremen1	2.82527	0.377526	0.00472404	0.0209769	0.149357	0.11938
Wnk1	2.82343	0.0842427	0.00475128	0.0210936	0.929228	0.908928
Epb41l5	2.81969	0.417991	0.00480693	0.0213362	0.157629	0.129371
Ermard	2.81592	0.313421	0.00486374	0.0215707	0.199678	0.172666
Klf3	2.81281	0.258483	0.00491111	0.021763	0.241268	0.215448
Cyp4f16	2.8122	0.375904	0.00492041	0.0217953	0.140165	0.110029
Wwox	2.80797	0.0968894	0.00498548	0.0220655	0.819853	0.806456
Atl2	2.80725	0.160413	0.00499667	0.0221105	0.387178	0.369924
8430419K02Rik	2.80438	0.203351	0.00504137	0.0222992	0.311121	0.287306
Cyth4	2.80016	0.326825	0.00510779	0.0225829	0.1875	0.160497
Unc93b1	2.7971	0.264963	0.00515631	0.0227657	0.192096	0.161906
Rftn1	2.79389	0.0757574	0.00520789	0.0229794	0.761719	0.765211
Plekhm2	2.78997	0.203624	0.00527125	0.0232353	0.306066	0.284744
Elf2	2.78431	0.0834176	0.00536424	0.0236068	0.7392	0.730498
Snx6	2.78113	0.107596	0.00541698	0.0238147	0.523667	0.509799
Lmbr1	2.77878	0.232803	0.00545632	0.0239731	0.294807	0.273344
Hk2	2.77656	0.189962	0.00549377	0.0241278	0.390395	0.37761
Yaf2	2.77494	0.14561	0.00552125	0.0242289	0.446002	0.431152
Fhl1	2.76413	0.251719	0.00570747	0.0249904	0.246553	0.221724
Ubr3	2.76345	0.0838473	0.00571945	0.0250327	0.79205	0.77328
Nbeal2	2.75857	0.247573	0.00580541	0.0253628	0.230239	0.203535
Rnf25	2.75354	0.237858	0.00589554	0.0257255	0.213235	0.184194
Ptpn1	2.74834	0.147789	0.00598984	0.0261054	0.403263	0.388626
Uba7	2.73798	0.123333	0.00618181	0.0268825	0.451746	0.433713
Map4	2.73559	0.205713	0.00622693	0.0270516	0.28079	0.256052
Zfp369	2.73545	0.22161	0.00622953	0.0270575	0.264017	0.239144
A730081D07Rik	2.73458	0.265565	0.00624603	0.0271103	0.247013	0.222621
Kat6a	2.72762	0.0914486	0.0063793	0.0276304	0.71852	0.695273
Arrdc3	2.72361	0.388011	0.00645736	0.0279351	0.178079	0.152299
6030498E09Rik	2.70871	0.45315	0.00675444	0.0291388	0.130515	0.101704
Adcy9	2.70654	0.0842955	0.0067989	0.0293072	0.736213	0.726656
Pstpip1	2.70423	0.2858	0.00684633	0.0294941	0.18773	0.160497
Syne1	2.70399	0.105071	0.00685116	0.0295032	0.557215	0.547073
Cyth1	2.70076	0.186758	0.00691807	0.0297617	0.338465	0.321634
Qk	2.69325	0.0954635	0.00707592	0.0303684	0.821232	0.792238
Tcf25	2.69167	0.0771532	0.00710945	0.0304942	0.65648	0.649289
Rgs1	2.69026	0.211209	0.00713966	0.0306056	0.417739	0.404637
Slc39a13	2.68985	0.40321	0.00714843	0.0306372	0.136719	0.108236
Ift81	2.68819	0.402244	0.00718401	0.0307835	0.136719	0.108236
Samd4b	2.68563	0.236408	0.00723922	0.0310017	0.242877	0.218394
Ccdc173	2.68441	0.403674	0.00726583	0.0311066	0.137178	0.109005
Alpk1	2.68403	0.262274	0.00727403	0.0311323	0.258732	0.237607
Atg4c	2.68001	0.193575	0.00736198	0.0314765	0.315028	0.294992
Mysm1	2.67641	0.107071	0.00744154	0.0317802	0.540901	0.528756
Krba1	2.67067	0.382853	0.0075701	0.0323165	0.136719	0.108364
E130102H24Rik	2.65733	0.234948	0.00787617	0.0335174	0.215074	0.18714
Tlk2	2.65248	0.0792861	0.00799037	0.0339765	0.689568	0.679262
Il16	2.65241	0.312574	0.0079919	0.0339765	0.166131	0.138337
Adgrg2	2.65216	0.343545	0.00799796	0.0339956	0.185662	0.160753
Zfp395	2.64648	0.177746	0.00813334	0.0345143	0.325597	0.305239
Ptprj	2.64637	0.0791378	0.00813613	0.0345152	0.731158	0.722044
Mmaa	2.64387	0.268236	0.00819642	0.0347302	0.195083	0.16831
Ldb1	2.64136	0.1294	0.0082573	0.0349606	0.393612	0.377866
Nt5c2	2.6363	0.088276	0.00838168	0.035432	0.68704	0.677725
Lax1	2.63324	0.362041	0.00845747	0.0357176	0.149127	0.121558
5031425E22Rik	2.63211	0.112478	0.0084857	0.0358158	0.516544	0.508902
Klhl5	2.63069	0.13739	0.00852117	0.0359585	0.451057	0.44268
Scarf1	2.63011	0.162665	0.00853564	0.0360067	0.34329	0.323812
Herpud1	2.62732	0.306397	0.00860606	0.0362885	0.224035	0.202639
Wipf2	2.62145	0.196425	0.00875559	0.0368688	0.303309	0.285257
Herc3	2.61776	0.193712	0.00885095	0.0372486	0.307445	0.28641
Rsbn1l	2.6156	0.0747282	0.00890709	0.0374558	0.835708	0.824132
4930481A15Rik	2.6152	0.326712	0.00891742	0.0374919	0.138327	0.109133
Rasgef1b	2.61341	0.270102	0.00896439	0.0376807	0.263097	0.244396
Msra	2.61262	0.105951	0.0089852	0.0377549	0.570772	0.566287
Tbc1d9b	2.61115	0.121756	0.00902373	0.0379021	0.463235	0.451774
Polg2	2.6096	0.316835	0.00906477	0.0380524	0.17739	0.151403
Flnb	2.60872	0.350261	0.00908815	0.0381431	0.159467	0.13283
Cdip1	2.60671	0.224725	0.00914174	0.0383532	0.255055	0.231587
Ldlrap1	2.60234	0.252426	0.00925895	0.0387923	0.22955	0.206866
Kif13b	2.60172	0.10734	0.00927562	0.0388396	0.563189	0.548738
Gtpbp2	2.59931	0.166419	0.00934127	0.0390994	0.326976	0.30716
Zfand3	2.59832	0.0644043	0.009368	0.0391962	0.775735	0.780069
Fyttd1	2.59591	0.162731	0.00943401	0.0394419	0.373851	0.358652
Slfn8	2.58339	0.202212	0.00978353	0.0407851	0.259881	0.235045
Kif16b	2.57979	0.106449	0.00988611	0.041181	0.584099	0.576278
Galnt11	2.57688	0.162366	0.00996958	0.0414888	0.328814	0.306648
Spi1	2.57589	0.258143	0.00999814	0.0415837	0.209559	0.184706
Fig4	2.5753	0.23509	0.0100152	0.0416388	0.25023	0.228385
Sike1	2.57393	0.291156	0.0100551	0.0417965	0.193244	0.169079
Tbc1d12	2.57125	0.232232	0.0101333	0.0420895	0.258961	0.23607
Pdss2	2.56641	0.105526	0.0102759	0.0425998	0.547794	0.548738
Sirt3	2.55803	0.111607	0.0105267	0.0435895	0.473575	0.459075
Ddx6	2.55657	0.0461648	0.0105709	0.0437225	0.847656	0.84706
Siae	2.5552	0.181001	0.0106127	0.0438862	0.30216	0.278596
Cask	2.55385	0.155757	0.010654	0.0440291	0.3858	0.36621
Trim6	2.55045	0.321366	0.0107584	0.0444132	0.161075	0.134623
Ttc28	2.54451	0.110671	0.0109432	0.0451333	0.626379	0.618804
Slc35b3	2.54386	0.198143	0.0109635	0.0451911	0.263787	0.240041
Cirbp	2.5437	0.195442	0.0109685	0.0451945	0.253217	0.22941
Dhdh	2.54049	0.327525	0.0110698	0.0455858	0.160386	0.134751
Vmp1	2.53869	0.06627	0.0111268	0.0457745	0.702895	0.7109
Cep63	2.5386	0.230366	0.0111295	0.0457745	0.278493	0.258742
Galnt6	2.5361	0.148274	0.0112094	0.0460383	0.347656	0.324837
Stk3	2.53593	0.0875727	0.0112149	0.0460523	0.784237	0.765339
Trip12	2.53493	0.0784461	0.0112469	0.0461748	0.83364	0.814782
Rnf122	2.53476	0.309944	0.0112525	0.0461892	0.157858	0.130908
Grina	2.53128	0.342307	0.0113648	0.0465959	0.133042	0.105418
Nrk	2.53122	0.396897	0.0113667	0.0465959	0.140165	0.114
Pgap2	2.52879	0.179318	0.0114456	0.0468751	0.319164	0.299859
Tmem176a	2.52556	0.116156	0.0115513	0.0472633	0.33318	0.307288
Mfhas1	2.51986	0.312008	0.0117403	0.0479697	0.167969	0.142436
Il15ra	2.51693	0.220925	0.0118382	0.0482912	0.243107	0.219931
Slc28a2	2.51607	0.409176	0.0118673	0.0483916	0.133042	0.107211
Ccdc69	2.5159	0.216879	0.0118727	0.0484047	0.249081	0.225439
Castor2	2.51491	0.385604	0.0119062	0.0485319	0.151654	0.126809
Cdc40	2.51114	0.12387	0.0120343	0.0490356	0.426011	0.406686
Sgce	2.5049	0.213928	0.0122485	0.0498323	0.299632	0.281542
Smad3	2.50419	0.102075	0.0122733	0.0498969	0.532629	0.52312
Ubxn4	2.50327	0.0812537	0.012305	0.0499977	0.657629	0.646087
Shb	2.49943	0.293288	0.0124393	0.0505152	0.184743	0.159857
Mtmr12	2.49748	0.179354	0.0125078	0.0507552	0.338695	0.324837
Sub1	2.49736	0.0850797	0.0125122	0.0507634	0.608915	0.604586
Zcchc9	2.49243	0.205193	0.0126873	0.0514256	0.254596	0.233636
Capn5	2.48492	0.31842	0.0129582	0.0524649	0.15648	0.130524
Samd9l	2.48436	0.119352	0.0129784	0.0525271	0.404182	0.38568
Ubr1	2.47873	0.0856765	0.0131849	0.0532933	0.622243	0.613424
Gpatch2	2.47749	0.0939752	0.0132308	0.0534688	0.571002	0.563981
Gbp2	2.47647	0.225082	0.013269	0.0535905	0.160846	0.13283
Gm47664	2.47626	0.380342	0.0132767	0.053604	0.134651	0.109005
Rpap2	2.4755	0.210807	0.0133048	0.0537078	0.293888	0.275394
H2-T23	2.4745	0.0976063	0.0133421	0.0538282	0.358686	0.330473
E2f5	2.46904	0.287967	0.0135478	0.0545967	0.150735	0.123479
Tmed10	2.46816	0.108519	0.0135811	0.054711	0.532629	0.532983
Dusp6	2.46114	0.391733	0.0138496	0.0556992	0.158088	0.134879
Trmt10c	2.45426	0.349347	0.0141173	0.0567415	0.161994	0.138978
Zfp141	2.45203	0.135109	0.0142053	0.0570678	0.403952	0.388754
Ints6l	2.45002	0.0881346	0.0142848	0.0573644	0.612822	0.607019
Ccm2l	2.43947	0.37257	0.0147088	0.058925	0.127987	0.101832
Slc37a1	2.43496	0.130981	0.0148935	0.0595986	0.365809	0.343922
Notch2	2.43383	0.0767636	0.0149399	0.0597513	0.661535	0.655053
Kidins220	2.43196	0.079122	0.0150173	0.0600053	0.670496	0.662354
Sel1l	2.43172	0.123314	0.0150274	0.0600238	0.434053	0.422954
Hcls1	2.43118	0.163357	0.0150499	0.0600932	0.321002	0.301909
Mier1	2.43117	0.0746045	0.0150504	0.0600932	0.727252	0.719995
Necap1	2.42271	0.345696	0.0154051	0.0613854	0.144301	0.119508
Vipr2	2.40679	0.193506	0.0160935	0.0639048	0.314108	0.299219
Tnrc6c	2.40238	0.0675357	0.0162889	0.0646334	0.82284	0.810939
Igf2r	2.40176	0.214967	0.0163165	0.0647312	0.200827	0.175099
Fam168a	2.39526	0.0986304	0.0166085	0.0657573	0.556985	0.552965
Mapk1ip1l	2.3923	0.0993984	0.016743	0.0662535	0.499311	0.486999
Dennd5a	2.39083	0.0825557	0.0168102	0.0664948	0.627528	0.613936
Vamp1	2.39058	0.313562	0.0168219	0.0665169	0.16636	0.143205
Deptor	2.38696	0.151686	0.0169885	0.0671268	0.392233	0.377866
Fam160a2	2.38526	0.299651	0.0170672	0.0674133	0.17739	0.154221
Ube4b	2.37991	0.0844957	0.017317	0.0683375	0.554458	0.551941
Smg6	2.37862	0.0703545	0.0173776	0.0685518	0.88557	0.870117
Irak4	2.37638	0.207619	0.0174835	0.0689442	0.242647	0.220827
Rchy1	2.36928	0.180519	0.0178227	0.0700904	0.317096	0.30178
Eml4	2.36181	0.0705932	0.0181857	0.0713886	0.810662	0.798258
Usp12	2.35415	0.170485	0.0185653	0.0727008	0.307445	0.291405
Mppe1	2.34718	0.307842	0.0189161	0.0738144	0.162454	0.138978
Gm13881	2.34237	0.300193	0.0191618	0.0746926	0.14568	0.120661
Tapt1	2.33966	0.109435	0.0193012	0.0751952	0.474494	0.474062
6330562C20Rik	2.33809	0.136374	0.0193824	0.0754844	0.34329	0.324196
Bckdhb	2.33664	0.123624	0.0194579	0.0757374	0.447381	0.437684
Aldh1a1	2.33305	0.175074	0.0196453	0.0764258	0.388327	0.376713
Helz2	2.33245	0.347426	0.0196773	0.0765364	0.134651	0.110286
Flot1	2.33051	0.212142	0.0197793	0.0768782	0.221967	0.198027
Cox7a2l	2.32631	0.0712447	0.020002	0.0776324	0.580653	0.572819
Pdk3	2.32011	0.118502	0.020335	0.0787271	0.448529	0.439862
Dync1i1	2.31871	0.336911	0.020411	0.0790075	0.167509	0.14487
Anxa6	2.31782	0.398262	0.020459	0.0791791	0.12546	0.101063
Ahr	2.31698	0.384848	0.0205046	0.0793273	0.150046	0.127578
Zdhhc1	2.3143	0.197194	0.0206514	0.0798668	0.230699	0.207506
Gbp5	2.31405	0.251763	0.0206649	0.0799045	0.139246	0.11336
Nr6a1os	2.3121	0.229559	0.020772	0.0802974	0.214384	0.19047
Scarb2	2.30772	0.191461	0.0210146	0.0811843	0.298483	0.284104
Mapk9	2.30481	0.117668	0.0211774	0.081755	0.420037	0.409248
Unkl	2.30406	0.183871	0.0212194	0.081888	0.26057	0.240297
Mafk	2.3027	0.374656	0.0212955	0.0821522	0.130974	0.107596
Ggnbp2	2.30091	0.0755523	0.0213964	0.0825122	0.698989	0.692712
Zfp788	2.30004	0.267101	0.0214457	0.082658	0.188189	0.166133
Herc1	2.29734	0.0524319	0.0215996	0.0831476	0.856847	0.850391
Dph5	2.29643	0.11694	0.0216512	0.0833169	0.433824	0.420264
Adam9	2.28675	0.196858	0.0222102	0.0852859	0.257123	0.239016
Trim26	2.2856	0.371313	0.0222778	0.0855152	0.132123	0.108364
Ubn2	2.28441	0.0566641	0.0223473	0.0857213	0.849265	0.845779
Dph3	2.27923	0.318936	0.0226533	0.0867724	0.179458	0.159216
Slc4a7	2.27777	0.0902829	0.0227403	0.0870745	0.583869	0.572947
Tbk1	2.27581	0.102907	0.0228575	0.0873707	0.478401	0.469066
Rgs18	2.27069	0.0617093	0.023166	0.0884545	0.866039	0.857051
1110032A03Rik	2.26736	0.26185	0.0233685	0.0891179	0.171415	0.147944
Rnf144b	2.25684	0.204518	0.024018	0.0913376	0.246324	0.224798
Tspyl1	2.25121	0.210946	0.0243725	0.0925881	0.21921	0.198027
Ankrd12	2.25053	0.0689939	0.0244152	0.0927177	0.689338	0.682593
Cdkl3	2.24707	0.338868	0.0246354	0.0934394	0.142004	0.118612
Tes	2.24156	0.156438	0.0249895	0.0946004	0.372243	0.36352
Lpcat3	2.24142	0.186292	0.0249991	0.0946201	0.289522	0.273473
Spo11	2.24128	0.265108	0.0250082	0.0946379	0.144991	0.119764
Vamp2	2.24033	0.291268	0.0250695	0.0948295	0.165211	0.143333
Foxp4	2.23748	0.229773	0.0252552	0.0954393	0.225414	0.206994
App	2.22591	0.107378	0.0260203	0.0980741	0.45841	0.447419
Soat1	2.22552	0.211533	0.0260465	0.0981216	0.240119	0.221084
Cacul1	2.22505	0.118752	0.0260778	0.0982223	0.45841	0.450237
Arpc3	2.22045	0.0796825	0.0263881	0.0992532	0.504596	0.49699
Usp45	2.2185	0.177797	0.0265209	0.0997006	0.298713	0.283207
Snx4	2.21824	0.134017	0.0265387	0.0997447	0.352482	0.337902
Dnah8	2.21755	0.160395	0.0265855	0.0998744	0.363741	0.353017
Limd2	2.21419	0.193657	0.0268159	0.10067	0.213925	0.190598
Plrg1	2.21374	0.39919	0.0268465	0.100767	0.132353	0.110926
Zfhx2	2.21343	0.203617	0.0268682	0.100831	0.214844	0.192648
H2-D1	2.20939	0.0393153	0.0271477	0.101737	0.805836	0.791982
Mib1	2.20817	0.0489649	0.0272325	0.102004	0.779871	0.782375
Fbxo21	2.20284	0.274442	0.0276059	0.103242	0.176011	0.155501
Acer3	2.20082	0.111244	0.0277485	0.10365	0.514476	0.507109
Bod1l	2.19687	0.0631514	0.0280299	0.104647	0.68796	0.683617
Ssh1	2.18951	0.248348	0.0285601	0.106488	0.192785	0.171897
Ica1	2.18948	0.0819585	0.0285622	0.106488	0.773438	0.748431
Dido1	2.18924	0.0743587	0.0285791	0.106514	0.648438	0.640579
B4galt5	2.18414	0.242999	0.0289521	0.107719	0.195083	0.174075
Hibch	2.18117	0.151521	0.0291705	0.108438	0.350643	0.33739
Dgka	2.17384	0.271485	0.0297172	0.110244	0.167279	0.145254
Efcab2	2.15765	0.317756	0.0309553	0.114425	0.139706	0.117459
Ndst1	2.15302	0.182726	0.0313169	0.115643	0.243796	0.223774
Tsga10	2.14963	0.329787	0.0315845	0.116552	0.150735	0.129371
Jdp2	2.14435	0.383675	0.032005	0.118023	0.12454	0.102728
Ilrun	2.1437	0.106802	0.032057	0.118115	0.413603	0.402331
Cnksr3	2.14175	0.174565	0.0322133	0.11861	0.285156	0.268861
Foxn3	2.13867	0.0557434	0.0324623	0.119405	0.972656	0.960804
Ophn1	2.13807	0.129497	0.0325108	0.119563	0.366958	0.351351
Fam91a1	2.135	0.1156	0.0327612	0.120361	0.443015	0.441143
Rnf146	2.13095	0.149361	0.0330936	0.121418	0.31296	0.29781
Stx7	2.122	0.174012	0.033838	0.123877	0.287224	0.272448
Inpp4a	2.122	0.194895	0.033838	0.123877	0.263327	0.246702
Ryk	2.12089	0.158313	0.0339309	0.124175	0.3125	0.297297
6030443J06Rik	2.12072	0.381767	0.033945	0.124205	0.133732	0.112591
Tom1	2.11342	0.284138	0.0345649	0.126133	0.137638	0.114769
Reps2	2.11317	0.280995	0.0345863	0.126168	0.174403	0.153708
Carmil1	2.11211	0.349853	0.0346768	0.126456	0.130515	0.108877
Pgm1	2.10491	0.204665	0.0352994	0.128481	0.235064	0.217881
Atf6	2.10344	0.100449	0.0354275	0.128882	0.473346	0.470988
Zfp984	2.10131	0.155724	0.0356134	0.1295	0.319393	0.304214
Sbds	2.09966	0.170635	0.0357585	0.129985	0.288143	0.275906
Rbm5	2.09439	0.045729	0.0362253	0.131573	0.78171	0.779173
Supt20	2.08496	0.0670545	0.0370734	0.134269	0.603171	0.600102
Mapkapk3	2.07768	0.12698	0.0377386	0.13645	0.357307	0.34405
Tjp2	2.07753	0.161253	0.0377525	0.136477	0.309053	0.295376
Serp1	2.07321	0.217962	0.0381523	0.137808	0.219439	0.202382
Magi1	2.06742	0.260243	0.0386948	0.139488	0.210248	0.192007
Golgb1	2.06438	0.0800848	0.0389813	0.140318	0.519761	0.516844
Vamp3	2.06296	0.302919	0.0391161	0.140726	0.177619	0.160625
Polr3gl	2.06222	0.226751	0.0391868	0.140933	0.201057	0.1824
Psap	2.05982	0.133889	0.0394156	0.141732	0.339844	0.326374
B230217O12Rik	2.05443	0.183689	0.0399344	0.143431	0.225873	0.205713
Serpini1	2.05372	0.26311	0.0400029	0.143654	0.180607	0.160753
Icam1	2.05326	0.323204	0.0400471	0.143788	0.136719	0.115922
Rffl	2.04452	0.115283	0.0409018	0.146517	0.431066	0.421417
Zfp609	2.04247	0.110663	0.0411048	0.147116	0.445542	0.43525
Smurf1	2.0412	0.230369	0.0412308	0.147383	0.199449	0.180863
Arhgef10	2.04004	0.335898	0.0413466	0.147744	0.122702	0.101447
Trim39	2.03732	0.297448	0.0416181	0.148568	0.172335	0.154733
Cacna1d	2.03719	0.265137	0.0416308	0.148588	0.157399	0.135904
Mkln1	2.03485	0.0517151	0.0418657	0.149328	0.839844	0.83297
Enpp5	2.03183	0.252633	0.0421712	0.150294	0.13557	0.113104
Fam114a2	2.02798	0.116458	0.0425621	0.151613	0.372243	0.360061
Nek1	2.02782	0.128805	0.0425784	0.151646	0.417509	0.417702
Dock3	2.01752	0.23258	0.0436417	0.155127	0.154182	0.132189
Ncor2	2.01734	0.102371	0.0436603	0.155132	0.398208	0.390035
Snhg12	2.01732	0.0938547	0.0436625	0.155132	0.428079	0.4145
Slc2a1	2.01729	0.339089	0.0436648	0.155132	0.126608	0.105931
Arl13b	2.01439	0.221418	0.0439684	0.156083	0.211857	0.194185
N4bp2l1	2.01328	0.246483	0.0440855	0.156396	0.147059	0.125272
Mgat1	2.01231	0.222221	0.0441873	0.156681	0.180147	0.160113
Gm37494	2.01153	0.149851	0.04427	0.156948	0.305836	0.290509
Gnl2	2.01033	0.14413	0.0443961	0.157303	0.353171	0.343154
Rdh10	2.00579	0.327298	0.0448791	0.158874	0.140395	0.120277
Strap	2.00158	0.15448	0.0453294	0.160389	0.315257	0.30383
Plekhb2	2.00004	0.254468	0.0454965	0.160928	0.144072	0.122454
Ufl1	1.99603	0.121852	0.0459312	0.162359	0.368796	0.355706
Lima1	1.98849	0.247195	0.046758	0.164851	0.174403	0.154733
Tmem62	1.98769	0.31384	0.0468456	0.165133	0.140625	0.120917
B3gnt5	1.98499	0.329771	0.0471461	0.166004	0.146599	0.127578
Unc45a	1.98025	0.336011	0.0476757	0.167623	0.140395	0.121429
Cry2	1.97834	0.283764	0.04789	0.168295	0.169118	0.151403
Slc39a11	1.97551	0.0777223	0.0482108	0.169203	0.54159	0.532727
Zfp64	1.97417	0.226899	0.0483625	0.16968	0.298713	0.291277
Selenop	1.97261	0.153807	0.0485396	0.170218	0.28125	0.265531
Mfn1	1.9688	0.195472	0.0489766	0.171584	0.247243	0.232612
Ypel5	1.96588	0.282899	0.0493122	0.17262	0.147748	0.128346
Kansl1	1.96384	0.0540411	0.0495486	0.173168	0.951976	0.941335
Zfp943	1.95556	0.177022	0.0505174	0.176196	0.269301	0.254643
Mapkbp1	1.95267	0.289422	0.0508583	0.17726	0.13511	0.115025
1810062O18Rik	1.95203	0.295656	0.0509344	0.177468	0.151654	0.132317
Dync2h1	1.94746	0.101902	0.0514797	0.179108	0.447151	0.438581
Ripk2	1.94703	0.21599	0.0515314	0.179259	0.16659	0.146151
Snx2	1.94601	0.0884119	0.0516539	0.179657	0.480239	0.476367
Siah1a	1.94594	0.199912	0.0516623	0.179657	0.238741	0.225183
Rbms1	1.94029	0.155383	0.0523449	0.181776	0.302849	0.28974
Fer	1.94027	0.146589	0.0523472	0.181776	0.369715	0.362495
Ptpn12	1.93962	0.0461563	0.0524265	0.181964	0.755055	0.762008
Rela	1.93899	0.21815	0.0525023	0.18214	0.221967	0.206481
Mroh1	1.93649	0.299982	0.0528082	0.183025	0.141774	0.122326
Sdc2	1.93439	0.189441	0.0530649	0.183709	0.22955	0.212374
Nub1	1.93419	0.159708	0.05309	0.183767	0.268612	0.25349
Slc35d2	1.93397	0.247438	0.0531172	0.183773	0.170496	0.151403
Rab43	1.92684	0.109413	0.0539993	0.186408	0.390165	0.381068
Ptpra	1.92502	0.061573	0.0542268	0.187074	0.659467	0.652107
Mettl25	1.92239	0.127588	0.0545566	0.188032	0.370175	0.359037
Gm44899	1.9215	0.313645	0.0546685	0.188358	0.131204	0.111695
Crebl2	1.91042	0.213965	0.0560794	0.192698	0.185662	0.167158
Pisd	1.90526	0.235432	0.0567459	0.194798	0.189108	0.171513
Ube2f	1.9052	0.198038	0.0567536	0.194798	0.232767	0.2166
Azi2	1.90124	0.128092	0.0572709	0.196263	0.381204	0.375304
Cfap47	1.90018	0.279096	0.0574094	0.196706	0.149357	0.129755
Fbxw4	1.89946	0.159302	0.0575045	0.196939	0.232537	0.21327
Cnot6l	1.89624	0.0454618	0.0579281	0.198202	0.845358	0.8404
Stk39	1.89579	0.184257	0.057988	0.198375	0.234605	0.217113
Rybp	1.89265	0.112313	0.0584042	0.199704	0.400965	0.391572
R3hdm2	1.88988	0.0589857	0.0587737	0.200765	0.641544	0.647752
Cacna1a	1.88984	0.178705	0.0587792	0.200765	0.190947	0.171385
Slc25a12	1.88412	0.10027	0.0595483	0.20304	0.419347	0.408608
E430024I08Rik	1.88053	0.268752	0.0600353	0.204571	0.145221	0.126297
Rrm2b	1.87795	0.217365	0.0603884	0.205645	0.193934	0.176764
Purg	1.87772	0.240393	0.060419	0.205685	0.157169	0.137825
Nckap1l	1.87763	0.092066	0.0604319	0.205696	0.457261	0.45472
Cxxc5	1.87712	0.0758672	0.060502	0.20587	0.461167	0.455617
Slc17a5	1.87549	0.178622	0.0607254	0.206598	0.269072	0.257205
Otud5	1.8732	0.130071	0.0610401	0.207506	0.334329	0.324452
Tspan3	1.87278	0.140809	0.0610989	0.207673	0.304458	0.290893
Shc1	1.87257	0.246538	0.061128	0.207707	0.186811	0.171513
Gpatch2l	1.8725	0.142973	0.0611377	0.207707	0.297794	0.286025
Sesn1	1.8706	0.0748785	0.0614	0.20846	0.637868	0.633278
Atp6v0d1	1.86815	0.173576	0.0617405	0.209475	0.258042	0.24414
Sla2	1.86715	0.270133	0.0618811	0.209838	0.140395	0.121173
Spopl	1.86251	0.0698107	0.0625309	0.21171	0.564798	0.568848
Parp11	1.86222	0.10185	0.0625723	0.211784	0.367188	0.355578
Rad9b	1.85941	0.286908	0.0629697	0.212896	0.138097	0.11938
Rbks	1.859	0.217145	0.0630274	0.213025	0.21898	0.203407
Ankrd16	1.85396	0.238274	0.0637442	0.215213	0.167969	0.15025
Hdgfl3	1.85058	0.101443	0.0642296	0.216548	0.462086	0.45805
Rnf14	1.85032	0.128258	0.0642669	0.216606	0.319164	0.307032
Fbxl4	1.84787	0.186302	0.0646205	0.217493	0.238511	0.222621
Ctps2	1.83944	0.0939009	0.0658505	0.220981	0.455423	0.450749
Secisbp2l	1.8368	0.162346	0.0662395	0.222139	0.261949	0.247598
Gm12743	1.82628	0.293079	0.0678078	0.226706	0.132812	0.114256
Jak3	1.82249	0.297479	0.0683814	0.228307	0.119945	0.100935
Epc1	1.80286	0.0682589	0.0714106	0.237323	0.594899	0.593442
Kdm6a	1.80059	0.0400515	0.0717674	0.238363	0.879825	0.881004
Nampt	1.80026	0.100753	0.0718197	0.238463	0.382123	0.371333
Setd3	1.79972	0.0811381	0.0719056	0.238712	0.483456	0.480082
Zfp951	1.79885	0.18921	0.0720424	0.239056	0.196691	0.179198
Prpf40b	1.79785	0.326806	0.0722007	0.239506	0.126149	0.108364
Slc44a1	1.79779	0.207289	0.072211	0.239506	0.210248	0.195081
Pros1	1.79203	0.306325	0.0731282	0.242103	0.147518	0.13078
Sdf2	1.78431	0.142273	0.0743738	0.245701	0.276425	0.262969
Mau2	1.7831	0.0985287	0.0745701	0.246199	0.414063	0.407967
Mgrn1	1.78272	0.150605	0.0746324	0.246367	0.251379	0.236839
Chmp1b	1.78239	0.239614	0.0746855	0.246505	0.158548	0.141412
Adamts10	1.77818	0.131987	0.0753735	0.248663	0.315717	0.306007
Pde4dip	1.77533	0.293369	0.0758441	0.250025	0.14614	0.129499
Zfp113	1.77504	0.235869	0.0758908	0.250103	0.160846	0.143717
Abcb1b	1.77357	0.0933882	0.076135	0.25064	0.463006	0.463302
Bicra	1.77199	0.0995179	0.0763963	0.251424	0.409467	0.404125
Dcaf6	1.77035	0.0825119	0.0766682	0.252128	0.557675	0.558857
Armcx1	1.76198	0.311062	0.0780724	0.256279	0.133272	0.116178
Mecp2	1.74791	0.0664239	0.0804796	0.263382	0.599494	0.59626
Rbmx	1.74465	0.115816	0.0810459	0.265155	0.362822	0.357372
Odc1	1.74443	0.16871	0.0810839	0.26518	0.342142	0.342257
Pex5	1.74307	0.202132	0.0813213	0.265874	0.183364	0.166645
Trak1	1.74304	0.0894956	0.081327	0.265874	0.420267	0.417318
Arap2	1.74272	0.229605	0.081383	0.266017	0.190947	0.175868
Prelid2	1.73914	0.215342	0.0820099	0.267743	0.1767	0.159985
Kif21a	1.73815	0.211826	0.0821844	0.268232	0.185202	0.168567
Ubqln2	1.73655	0.187955	0.0824663	0.269073	0.222656	0.208787
Usp47	1.73588	0.0531325	0.0825844	0.269335	0.715533	0.714999
Maml1	1.7358	0.226016	0.0825992	0.269342	0.174632	0.158832
Gpbp1l1	1.73554	0.0556042	0.082645	0.269451	0.570772	0.566543
Ddx54	1.73494	0.156126	0.0827513	0.269737	0.252987	0.239913
Itgb3	1.73469	0.133915	0.0827957	0.26978	0.34329	0.330985
Stk24	1.73021	0.0568746	0.0835935	0.272175	0.663833	0.656334
Cd274	1.72788	0.14427	0.0840097	0.273325	0.24977	0.23543
Casp1	1.7241	0.226138	0.0846898	0.275166	0.142463	0.124504
Gbp7	1.71348	0.0441702	0.0866243	0.280567	0.488971	0.473037
F11r	1.69301	0.153407	0.0904538	0.29188	0.214154	0.197643
Stk40	1.69152	0.196761	0.0907378	0.292709	0.176471	0.160369
E130307A14Rik	1.68525	0.0905134	0.0919413	0.295843	0.459559	0.450237
Stat2	1.68408	0.140504	0.0921665	0.296475	0.240809	0.225695
Adamts12	1.68107	0.280859	0.0927491	0.297778	0.13557	0.118868
Ift80	1.68014	0.122188	0.0929293	0.29818	0.335708	0.325605
Pglyrp2	1.67952	0.123253	0.0930515	0.298443	0.254596	0.23812
Lrrc58	1.67162	0.0768163	0.0945986	0.30264	0.555147	0.556168
Rassf1	1.67151	0.180191	0.094622	0.30267	0.234605	0.223005
Rnf103	1.66958	0.228649	0.0950023	0.303618	0.179917	0.165877
Herpud2	1.6685	0.112366	0.0952159	0.304076	0.331342	0.322275
Spata1	1.6649	0.173679	0.0959332	0.306186	0.243107	0.230306
Gm46430	1.65807	0.250434	0.0973024	0.309598	0.14545	0.128859
Glud1	1.65768	0.068647	0.0973813	0.309713	0.513327	0.515563
Itm2b	1.6563	0.0275055	0.0976602	0.310327	0.831342	0.825541
Ralgapa2	1.6536	0.0518049	0.098209	0.311888	0.810432	0.802997
Smim19	1.648	0.229969	0.0993534	0.31506	0.14614	0.130012
Lrrc41	1.64713	0.218747	0.0995315	0.315394	0.195542	0.182144
Paqr7	1.64676	0.231557	0.0996074	0.315542	0.13557	0.118483
Timp2	1.63973	0.2395	0.101061	0.319633	0.144072	0.127962
Fam49b	1.63898	0.0464811	0.101218	0.320083	0.715074	0.717945
Glyr1	1.63623	0.0692972	0.101791	0.32152	0.512178	0.519406
Elmsan1	1.63377	0.0809257	0.102308	0.323105	0.469669	0.473677
Cemip2	1.63289	0.239247	0.102492	0.323545	0.190717	0.177661
Preb	1.63145	0.149465	0.102795	0.324313	0.236673	0.223133
Spop	1.6287	0.0511354	0.103377	0.325828	0.693934	0.693224
Tpm3	1.62152	0.0562147	0.104905	0.329913	0.837086	0.830409
Guf1	1.62086	0.0983448	0.105047	0.330169	0.37523	0.36685
Art4	1.60757	0.151337	0.10793	0.338493	0.191636	0.174971
Inpp5f	1.60749	0.209452	0.107947	0.338498	0.195542	0.182529
Riok2	1.6048	0.140275	0.108538	0.339957	0.302849	0.296144
Katnal1	1.60127	0.27932	0.109317	0.342099	0.130974	0.11605
Cox16	1.59802	0.0533621	0.110039	0.34411	0.665211	0.664148
Capn2	1.59629	0.256431	0.110425	0.345082	0.119485	0.102985
Gramd4	1.59619	0.159952	0.110445	0.345082	0.251379	0.237992
Oma1	1.5953	0.122299	0.110646	0.345609	0.341682	0.335084
Ift46	1.59232	0.28432	0.111312	0.34734	0.118566	0.102344
Prxl2c	1.59154	0.163976	0.111487	0.347786	0.202436	0.18778
Resf1	1.58354	0.0745483	0.113298	0.352522	0.515165	0.511976
Snrnp70	1.5754	0.0436021	0.115165	0.35715	0.84421	0.831818
Zfyve1	1.57514	0.181684	0.115224	0.357235	0.195772	0.181888
Gfm2	1.57268	0.116243	0.115793	0.35884	0.3125	0.301268
Agps	1.57213	0.0512992	0.115921	0.359134	0.659467	0.657487
Fyco1	1.5716	0.118038	0.116043	0.359461	0.290671	0.279108
Plod2	1.57061	0.18429	0.116274	0.360021	0.196461	0.182657
Tmem140	1.56451	0.229908	0.117698	0.363861	0.127528	0.11067
Usp25	1.56363	0.0354277	0.117904	0.364289	0.777114	0.78135
Hmgcr	1.56139	0.125289	0.118432	0.365659	0.32307	0.31792
D430042O09Rik	1.55986	0.168039	0.118793	0.366617	0.235294	0.224158
Cmip	1.55877	0.0399167	0.11905	0.367358	0.776425	0.764955
Polr3b	1.55604	0.102812	0.119698	0.368989	0.365349	0.361086
Il6ra	1.55195	0.275457	0.120675	0.371683	0.148438	0.134495
Slc16a7	1.55125	0.167918	0.120843	0.372147	0.240579	0.229281
Plekha1	1.54955	0.240618	0.121248	0.373231	0.149816	0.135263
Zfp799	1.54923	0.158798	0.121327	0.373373	0.211397	0.197643
Zmym6	1.54283	0.126155	0.122871	0.377535	0.287224	0.277443
Hmbox1	1.54189	0.0596561	0.1231	0.378132	0.525735	0.53119
Fkbp1a	1.5386	0.130332	0.123901	0.379946	0.292279	0.284616
Slc25a25	1.53745	0.234883	0.124183	0.380703	0.182675	0.171257
Metap1d	1.53628	0.08499	0.124469	0.381417	0.440028	0.438453
Ubap1	1.53505	0.15549	0.12477	0.382179	0.283778	0.279108
Zfp157	1.53466	0.142517	0.124867	0.382367	0.262408	0.253234
Ivd	1.53423	0.205529	0.124973	0.382583	0.160386	0.145382
Zkscan8	1.53109	0.168	0.125746	0.384733	0.191866	0.177405
Cc2d2a	1.52387	0.155801	0.127541	0.389344	0.229779	0.217881
Dusp11	1.52226	0.0980074	0.127945	0.390466	0.360983	0.356347
Aldh6a1	1.51721	0.225715	0.129213	0.393671	0.142233	0.126681
Ift172	1.51627	0.214291	0.12945	0.394118	0.153033	0.138337
Ssbp3	1.51544	0.0585665	0.129661	0.394593	0.579963	0.577815
Oasl2	1.51274	0.0939934	0.130346	0.396343	0.221507	0.205072
Mpv17l	1.50787	0.259237	0.131589	0.399338	0.141544	0.127194
Cr1l	1.50771	0.0601126	0.131628	0.399402	0.564338	0.564621
Mdfic	1.50059	0.113293	0.133461	0.404453	0.386029	0.385167
Pot1b	1.49897	0.0738071	0.133881	0.4055	0.491728	0.492379
Cdkn2aip	1.49702	0.246739	0.134387	0.406974	0.189108	0.180223
Rgp1	1.49616	0.182672	0.134612	0.407542	0.178309	0.164212
Heatr5a	1.49225	0.0327634	0.135632	0.410058	0.811581	0.81555
Sdccag8	1.49107	0.0763075	0.135943	0.410941	0.501608	0.511336
Spindoc	1.48791	0.183384	0.136775	0.413167	0.199908	0.187652
Hlcs	1.48702	0.115274	0.13701	0.413647	0.335938	0.331241
Ifnar2	1.48452	0.0997122	0.137672	0.415009	0.377757	0.374279
Glt8d1	1.48086	0.169432	0.138643	0.417644	0.205193	0.192648
Phf8	1.47982	0.100722	0.138922	0.418351	0.366958	0.36147
Sec23a	1.47747	0.164857	0.13955	0.420026	0.22932	0.218906
Celsr1	1.47665	0.20043	0.139769	0.420512	0.132353	0.116562
Il11ra1	1.47342	0.213054	0.140638	0.422849	0.147978	0.133854
Lemd3	1.47206	0.0830653	0.141004	0.423461	0.412454	0.406686
Zfp606	1.46722	0.241963	0.142315	0.427044	0.129136	0.114513
Fam8a1	1.46559	0.22467	0.142761	0.428086	0.139017	0.124247
Cul5	1.46411	0.0726597	0.143164	0.429235	0.464154	0.466633
Wdfy1	1.46189	0.103014	0.143771	0.430876	0.323989	0.314589
Zfp868	1.46051	0.27206	0.144151	0.431716	0.118336	0.103753
Zfp933	1.45155	0.188981	0.146627	0.437739	0.175781	0.162675
Vps54	1.44803	0.0436415	0.147608	0.440243	0.715533	0.713718
Arpc2	1.44758	0.032278	0.147735	0.440453	0.837776	0.839759
Mga	1.44745	0.0341988	0.147772	0.440453	0.80239	0.803253
Acvr1b	1.44669	0.201738	0.147984	0.440878	0.179228	0.16703
Cd34	1.44411	0.182546	0.148707	0.442789	0.196921	0.184706
Rhobtb3	1.44382	0.0889424	0.148789	0.442974	0.399127	0.393109
Sash3	1.44224	0.155424	0.149234	0.444115	0.195772	0.183041
Lst1	1.44087	0.0987349	0.149622	0.445086	0.216222	0.200461
Pafah2	1.44047	0.0882663	0.149734	0.445358	0.352941	0.345331
Zfp949	1.43843	0.187468	0.150311	0.446829	0.194393	0.182785
Zfp386	1.43835	0.112012	0.150335	0.446838	0.296875	0.287562
Actr8	1.43594	0.226294	0.151021	0.448753	0.134651	0.120277
Zrsr2	1.43577	0.117098	0.151067	0.448831	0.322381	0.316767
Phc2	1.43483	0.101033	0.151334	0.449501	0.32307	0.318432
Smad4	1.42813	0.0400925	0.153254	0.454579	0.569164	0.572947
Tmem65	1.42627	0.130505	0.15379	0.455918	0.284007	0.275906
Mbtps2	1.42581	0.103029	0.153923	0.45625	0.350873	0.344434
Map2k6	1.42517	0.122318	0.154109	0.456677	0.330653	0.327783
Npepps	1.42381	0.047021	0.154502	0.457604	0.601333	0.605354
Mtmr2	1.42367	0.0966524	0.154543	0.457604	0.369485	0.367747
Nipsnap1	1.42204	0.148257	0.155015	0.458672	0.22932	0.219931
Ccndbp1	1.42145	0.172059	0.155185	0.458989	0.165671	0.151531
Mtx3	1.42033	0.161456	0.155511	0.459752	0.178998	0.165749
Pigx	1.41815	0.148392	0.156147	0.461202	0.193704	0.180479
Rnf141	1.41792	0.178787	0.156215	0.461248	0.227022	0.218394
[truncated: 5,185 more rows]

## Sheet: Mlin-HSC vs Rest
names	scores	logfoldchanges	pvals	pvals_adj	pct_MLin-HSC	pct_Rest
Mki67	43.1246	4.959	0	0	0.841386	0.128729
Top2a	42.5433	4.51681	0	0	0.846855	0.197613
Hmgb2	38.7812	2.52427	0	0	0.943482	0.552793
Cenpp	38.3035	3.83053	0	0	0.803099	0.157295
Nucks1	37.5551	2.01443	0	3.59e-305	0.960802	0.594468
Lmnb1	37.0796	2.62264	5.99e-301	1.3e-297	0.877849	0.296511
Smc2	36.9454	2.70773	8.63e-299	1.7e-295	0.855059	0.295155
Rad51b	36.6401	2.84556	6.58e-294	1.19e-290	0.917958	0.35744
Ezh2	36.605	2.24896	2.38e-293	3.69e-290	0.941659	0.472699
Atad2	36.5848	2.51683	4.98e-293	7.2e-290	0.914312	0.401012
Smc4	36.2906	2.04022	2.28e-288	3.08e-285	0.933455	0.608299
Cep128	36.1863	2.54137	1e-286	1.27e-283	0.875114	0.403815
Rrm1	34.5963	2.59368	2.87e-262	3.45e-259	0.830447	0.252034
Pola1	34.5057	2.18564	6.59e-261	7.14e-258	0.961714	0.608751
Dek	34.134	1.67471	2.31e-255	2.39e-252	0.966272	0.684686
H2afz	33.7788	1.91634	4.04e-250	3.93e-247	0.939836	0.578015
Kif20b	33.7779	3.1759	4.17e-250	3.93e-247	0.742024	0.170946
Diaph3	33.6936	1.64323	7.18e-249	6.48e-246	0.977211	0.763334
Hist1h2ap	33.303	3.17338	3.5e-243	3.03e-240	0.765725	0.206021
Tmpo	32.9659	1.81191	2.51e-238	1.94e-235	0.927074	0.535075
Cbx5	32.1933	1.74509	2.19e-227	1.58e-224	0.939836	0.575212
Ncapg2	31.6944	3.20221	1.86e-220	1.18e-217	0.687329	0.129904
Ncapd2	31.6095	3.13023	2.73e-219	1.69e-216	0.687329	0.119779
Rad18	31.5491	2.43278	1.85e-218	1.08e-215	0.783956	0.222383
Tubb5	31.5405	2.02202	2.42e-218	1.38e-215	0.863263	0.46601
Hist1h2ae	31.4094	2.81472	1.5e-216	8.14e-214	0.753874	0.227445
Incenp	31.3542	3.37421	8.53e-216	4.51e-213	0.661805	0.110287
Stmn1	31.1807	1.84778	1.95e-213	9.82e-211	0.908842	0.546827
Brip1	31.138	3.24115	7.38e-213	3.64e-210	0.677302	0.125294
Lims1	31.0915	1.6637	3.14e-212	1.51e-209	0.969918	0.695805
Lockd	30.9391	2.95451	3.56e-210	1.64e-207	0.700091	0.16055
Pbx1	30.784	1.33991	4.29e-208	1.93e-205	1	0.978756
Itga2b	30.7358	2.53704	1.89e-207	8.21e-205	0.753874	0.226089
Ptma	30.352	1.04417	2.36e-202	9.48e-200	0.998177	0.958687
Dnmt1	30.2452	1.96535	6.03e-201	2.33e-198	0.84412	0.378322
Nap1l1	30.2118	1.34467	1.66e-200	6.3e-198	0.984503	0.765684
Tuba1b	29.5532	2.12028	5.97e-192	2.16e-189	0.803099	0.338456
Atad5	29.4801	2.29184	5.19e-191	1.84e-188	0.764813	0.245525
Blm	29.4491	2.3305	1.29e-190	4.52e-188	0.747493	0.216326
Cdk6	28.7397	1.63908	1.22e-181	4e-179	0.977211	0.788103
Psd3	28.6789	1.47104	7e-181	2.26e-178	0.971741	0.758814
Ckap5	28.4791	1.88346	2.13e-178	6.49e-176	0.84412	0.470891
Cenpk	28.3987	3.00319	2.1e-177	6.22e-175	0.625342	0.101248
Kif24	28.1058	3.05106	8.33e-174	2.41e-171	0.615314	0.100344
Hist1h1d	28.0703	2.60237	2.26e-173	6.35e-171	0.672744	0.174652
Prim2	28.0599	2.03699	3.03e-173	8.41e-171	0.793072	0.29416
Pdcd4	28.0051	1.58424	1.41e-172	3.81e-170	0.958979	0.760984
Hmgb1	27.9726	1.09888	3.5e-172	9.24e-170	0.980857	0.870277
Bard1	27.9214	2.97317	1.47e-171	3.79e-169	0.615314	0.102875
Hsp90aa1	27.8259	1.02088	2.11e-170	5.37e-168	0.996354	0.919454
Ncapd3	27.5269	1.80222	8.37e-167	2.02e-164	0.829535	0.357892
Mms22l	27.505	1.75792	1.53e-166	3.64e-164	0.88423	0.415296
Brca2	27.5035	2.10475	1.59e-166	3.75e-164	0.742024	0.252215
Zeb2	27.2334	1.54888	2.61e-163	6.09e-161	0.979945	0.821913
Clspn	27.2094	2.99698	5.03e-163	1.15e-160	0.598906	0.101248
Rab27b	27.1223	1.9959	5.37e-162	1.2e-159	0.803099	0.373621
Hjurp	26.8812	1.74918	3.65e-159	7.9e-157	0.807657	0.408154
Anp32b	26.8055	1.33235	2.79e-158	5.92e-156	0.946217	0.63352
Hist1h1e	26.7513	1.85969	1.19e-157	2.46e-155	0.810392	0.391792
Tyms	26.7115	2.58896	3.46e-157	7.08e-155	0.630811	0.148707
Plk4	26.558	2.74901	2.07e-155	4.2e-153	0.601641	0.109745
Topbp1	26.4423	1.62099	4.47e-154	8.89e-152	0.865998	0.425782
Mgat5	26.3069	1.46775	1.6e-152	3.12e-150	0.920693	0.620864
Bcl2	26.2215	1.31581	1.51e-151	2.88e-149	0.972653	0.73766
Dut	26.1231	1.87926	1.99e-150	3.75e-148	0.759344	0.297053
Lig1	26.0483	2.21406	1.41e-149	2.6e-147	0.677302	0.202676
Cntln	25.795	1.46951	1.01e-146	1.81e-144	0.917046	0.562105
Rap1b	25.7664	1.42598	2.11e-146	3.72e-144	0.946217	0.772464
Pole	25.6659	2.37905	2.81e-145	4.91e-143	0.627165	0.147532
Mef2c	25.6232	0.989589	8.42e-145	1.46e-142	0.992707	0.949376
Slc22a3	25.5468	1.81489	5.96e-144	1.02e-141	0.790337	0.316308
Ndc1	25.4097	2.20077	1.97e-142	3.33e-140	0.64722	0.174562
Pf4	25.2478	3.02955	1.2e-140	2.01e-138	0.618961	0.209546
Kif18a	25.2436	2.30375	1.33e-140	2.22e-138	0.640839	0.196348
Adgrl1	25.1554	2.24437	1.23e-139	2.04e-137	0.634458	0.168686
Wdhd1	25.1223	2.02374	2.84e-139	4.62e-137	0.680948	0.214247
Plcb1	25.0552	1.97724	1.53e-138	2.48e-136	0.747493	0.320918
Rangap1	24.9326	2.00079	3.3e-137	5.22e-135	0.673655	0.216597
Usp1	24.8945	1.94327	8.53e-137	1.33e-134	0.691887	0.223377
Prkca	24.8732	1.31571	1.45e-136	2.24e-134	0.958979	0.726813
Asap1	24.8617	1.08109	1.93e-136	2.97e-134	0.985415	0.827246
Tgfb1	24.7792	1.61622	1.5e-135	2.28e-133	0.813127	0.373169
Dtl	24.6857	1.73282	1.52e-134	2.21e-132	0.777575	0.327608
Anp32e	24.6109	1.77562	9.66e-134	1.38e-131	0.72835	0.284759
Suz12	24.4086	1.2615	1.39e-131	1.92e-129	0.93072	0.614988
Plek	24.4004	1.92494	1.7e-131	2.34e-129	0.725615	0.331134
Med12l	24.3746	0.944292	3.18e-131	4.36e-129	1	0.940517
AI504432	24.2753	2.26427	3.57e-130	4.81e-128	0.609845	0.161454
Uhrf1	24.2306	2.51449	1.06e-129	1.42e-127	0.57247	0.123305
Bora	24.2262	1.91184	1.18e-129	1.57e-127	0.69371	0.258
Rbl1	24.0747	1.62576	4.6e-128	6.04e-126	0.773017	0.334207
Baz1b	23.9928	1.22612	3.31e-127	4.29e-125	0.932543	0.629091
Zgrf1	23.9547	1.91743	8.25e-127	1.06e-124	0.670921	0.221208
Hdgf	23.9143	1.441	2.18e-126	2.79e-124	0.855971	0.448291
Rabgap1l	23.8485	0.959868	1.05e-125	1.33e-123	0.989973	0.894142
Oxct1	23.8466	1.49954	1.1e-125	1.38e-123	0.812215	0.393781
Set	23.7786	1.13024	5.56e-125	6.96e-123	0.956244	0.728982
Pde5a	23.6718	2.39207	7.04e-124	8.71e-122	0.580675	0.143103
Mast2	23.6625	1.79176	8.78e-124	1.08e-121	0.701003	0.249864
Pds5a	23.6074	0.971566	3.24e-123	3.94e-121	0.981768	0.826704
Xpo1	23.4472	1.32359	1.41e-121	1.7e-119	0.876937	0.523052
Cks2	23.3738	2.22206	7.89e-121	9.44e-119	0.597995	0.173025
Rbbp8	23.2204	1.6506	2.84e-119	3.34e-117	0.73382	0.295878
Cep192	22.9818	1.36838	7.08e-117	8.16e-115	0.846855	0.4661
Prim1	22.9238	2.11135	2.69e-116	3.05e-114	0.58979	0.156662
Hist1h4d	22.8481	1.76304	1.53e-115	1.72e-113	0.74567	0.392425
Kif23	22.844	2.91065	1.68e-115	1.88e-113	0.515953	0.1177
Bmp2k	22.6845	1.7059	6.37e-114	7.01e-112	0.715588	0.320286
Hmgn2	22.5066	1.56003	3.58e-112	3.89e-110	0.735643	0.321009
mt-Nd1	22.505	0.508428	3.71e-112	4.02e-110	0.996354	0.998463
Slc9a9	22.3972	2.66728	4.19e-111	4.48e-109	0.521422	0.117067
Mcph1	22.3776	1.3	6.5e-111	6.9e-109	0.858706	0.510125
Runx3	22.3326	1.90425	1.78e-110	1.88e-108	0.618049	0.197433
Xist	22.3281	1.25616	1.97e-110	2.07e-108	0.906108	0.731061
Tipin	22.2801	1.91547	5.76e-110	6e-108	0.611668	0.189839
Zranb3	22.2482	1.75951	1.17e-109	1.21e-107	0.663628	0.24652
Cbx3	22.1492	1.14123	1.06e-108	1.09e-106	0.91887	0.626288
Nasp	22.0555	1.66261	8.45e-108	8.64e-106	0.675479	0.252848
Fam111a	21.9747	1.62662	5.03e-107	5.12e-105	0.692799	0.278883
Hells	21.9621	1.7673	6.63e-107	6.71e-105	0.65907	0.24661
Rad21	21.9166	1.36688	1.8e-106	1.82e-104	0.791249	0.444675
Arhgap10	21.9089	1.58002	2.14e-106	2.15e-104	0.701914	0.272103
Alyref	21.8769	1.65383	4.31e-106	4.31e-104	0.671832	0.256554
Mcm3	21.8113	1.64764	1.81e-105	1.8e-103	0.675479	0.256735
Sae1	21.7907	1.34916	2.84e-105	2.81e-103	0.812215	0.406075
Ybx1	21.7699	1.08283	4.47e-105	4.41e-103	0.93072	0.67646
Ran	21.7124	1.36226	1.57e-104	1.54e-102	0.808569	0.441421
Spidr	21.6038	1.37993	1.65e-103	1.6e-101	0.805834	0.406979
Slbp	21.4661	1.76763	3.23e-102	3.08e-100	0.621696	0.214789
Vcl	21.4448	1.40976	5.11e-102	4.85e-100	0.776664	0.4049
H2afv	21.431	1.48415	6.87e-102	6.5e-100	0.726527	0.339722
Dbf4	21.3696	2.0387	2.56e-101	2.4e-99	0.556062	0.151058
Fli1	21.3518	0.845808	3.76e-101	3.51e-99	0.995442	0.945941
Smc3	21.3012	1.15712	1.11e-100	1.03e-98	0.885141	0.560839
Srgap2	21.2504	1.29013	3.27e-100	3.02e-98	0.829535	0.478214
Cep295	21.1719	1.39536	1.73e-99	1.59e-97	0.74567	0.361146
Mcm6	21.1419	1.37057	3.28e-99	3e-97	0.785779	0.396764
Ppia	21.1377	0.9311	3.58e-99	3.26e-97	0.977211	0.880311
Wdr76	21.1362	1.8253	3.7e-99	3.35e-97	0.596171	0.195896
Mvb12b	21.1252	1.45052	4.67e-99	4.21e-97	0.768459	0.402007
Jpt1	21.1007	2.07387	7.84e-99	7.05e-97	0.546035	0.147894
Ctdspl	21.0826	1.31794	1.15e-98	1.03e-96	0.811304	0.429398
Stag1	20.9788	0.737368	1.02e-97	9.1e-96	0.993619	0.935364
Actb	20.9214	0.627596	3.42e-97	3.03e-95	0.995442	0.975683
Ccdc34	20.8193	1.88517	2.89e-96	2.52e-94	0.567912	0.172211
Nol4l	20.8125	1.43071	3.33e-96	2.89e-94	0.731996	0.360333
Smchd1	20.81	0.90008	3.51e-96	3.03e-94	0.95351	0.776171
Cdk5rap2	20.7828	1.59729	6.19e-96	5.32e-94	0.648131	0.248237
Rfwd3	20.7693	1.66845	8.2e-96	6.96e-94	0.618049	0.21714
Supt16	20.661	1.1007	7.78e-95	6.51e-93	0.897903	0.591213
Phka2	20.6555	1.39892	8.71e-95	7.26e-93	0.735643	0.347406
Dock8	20.5975	0.981779	2.89e-94	2.38e-92	0.952598	0.749232
Sla	20.5037	1.79696	2e-93	1.61e-91	0.586144	0.198608
Cep152	20.4946	1.7571	2.41e-93	1.94e-91	0.585232	0.184777
Serbp1	20.4921	0.718039	2.53e-93	2.03e-91	0.992707	0.926234
Hnrnpab	20.4323	1.13515	8.63e-93	6.9e-91	0.868733	0.534985
Dna2	20.3318	1.81923	6.73e-92	5.36e-90	0.564266	0.175104
Zfp367	20.3285	2.02213	7.19e-92	5.71e-90	0.535096	0.153137
2024-09-11	20.229	1.40353	5.44e-91	4.29e-89	0.707384	0.315494
Cdc7	20.2196	2.29842	6.58e-91	5.16e-89	0.485871	0.105135
Psip1	20.1787	1.15141	1.51e-90	1.17e-88	0.853236	0.502893
Sfmbt1	20.1649	1.21516	1.99e-90	1.55e-88	0.860529	0.501718
Dnajc9	20.1446	1.90392	3e-90	2.32e-88	0.542388	0.155306
Hist1h3e	20.1072	2.09986	6.39e-90	4.92e-88	0.524157	0.148978
Kalrn	20.0996	1.86051	7.44e-90	5.72e-88	0.574294	0.207105
Smc6	20.0371	1.22131	2.61e-89	1.99e-87	0.822242	0.456518
Cenpc1	19.9905	1.21638	6.66e-89	5.05e-87	0.800365	0.468993
Ranbp1	19.9804	1.31141	8.16e-89	6.16e-87	0.759344	0.371994
Tbc1d31	19.9241	1.68733	2.52e-88	1.89e-86	0.585232	0.20141
Actn4	19.9067	1.21388	3.56e-88	2.67e-86	0.802188	0.41846
Tubb4b	19.8494	1.54506	1.12e-87	8.28e-86	0.646308	0.278611
Taf1d	19.8404	0.8803	1.33e-87	9.86e-86	0.971741	0.770385
Ube2s	19.8322	1.37586	1.57e-87	1.16e-85	0.720146	0.355451
Nup205	19.8105	1.27096	2.42e-87	1.77e-85	0.76299	0.373802
Lin9	19.8012	1.8115	2.9e-87	2.13e-85	0.546035	0.163081
Hnrnpd	19.7815	0.955623	4.3e-87	3.14e-85	0.924339	0.683692
Vwf	19.769	1.48817	5.51e-87	4e-85	0.687329	0.34388
Alms1	19.7264	1.32516	1.28e-86	9.26e-85	0.734731	0.33945
Ctcf	19.6916	1.04557	2.55e-86	1.84e-84	0.867821	0.584704
Nup93	19.6817	1.58727	3.1e-86	2.23e-84	0.602552	0.214337
Calm1	19.6114	1.0434	1.24e-85	8.84e-84	0.900638	0.627283
Dgkd	19.57	1.30569	2.79e-85	1.99e-83	0.750228	0.396673
C1galt1	19.5619	1.62956	3.27e-85	2.32e-83	0.633546	0.288375
Slc16a10	19.5508	1.82161	4.06e-85	2.87e-83	0.541477	0.167872
Baz1a	19.5156	1.1829	8.09e-85	5.71e-83	0.829535	0.467637
Rad50	19.4636	1.12976	2.23e-84	1.57e-82	0.860529	0.502802
Lin54	19.435	1.67616	3.9e-84	2.72e-82	0.565178	0.184958
Rif1	19.3882	0.920052	9.71e-84	6.7e-82	0.950775	0.74444
Usp24	19.376	0.946939	1.23e-83	8.47e-82	0.931632	0.722293
Hist1h1c	19.3191	1.39144	3.71e-83	2.54e-81	0.686418	0.320014
Mad1l1	19.1668	1.38518	7.01e-82	4.72e-80	0.666363	0.283403
Tfdp1	19.1649	1.36491	7.27e-82	4.88e-80	0.677302	0.304014
Nop56	19.1188	1.15554	1.76e-81	1.16e-79	0.804011	0.446845
Zfpm1	19.0063	1.14443	1.51e-80	9.93e-79	0.815861	0.466733
Mcm4	18.9681	1.56523	3.13e-80	2.05e-78	0.588879	0.218405
Dleu2	18.9674	1.07412	3.17e-80	2.07e-78	0.874202	0.598174
Ywhah	18.9317	1.39005	6.25e-80	4.07e-78	0.651778	0.272916
Ccdc18	18.9058	1.93601	1.02e-79	6.63e-78	0.501367	0.144278
Hsp90b1	18.8794	1.06481	1.68e-79	1.09e-77	0.869644	0.593112
Haus6	18.8306	1.36115	4.24e-79	2.73e-77	0.657247	0.275086
Dach1	18.7675	0.849618	1.39e-78	8.95e-77	0.996354	0.966914
Pbrm1	18.7657	0.884727	1.44e-78	9.24e-77	0.942571	0.732327
Pa2g4	18.7636	1.14447	1.5e-78	9.58e-77	0.793072	0.44567
Syk	18.6956	1.2615	5.38e-78	3.41e-76	0.739289	0.379497
BC055324	18.6631	1.97826	9.89e-78	6.23e-76	0.475843	0.115711
Mcm7	18.6596	1.43391	1.06e-77	6.63e-76	0.626253	0.263334
Etfb	18.6352	1.28436	1.66e-77	1.04e-75	0.711942	0.363858
H1fx	18.4965	1.98638	2.2e-76	1.35e-74	0.476755	0.121316
Hnrnpa3	18.4186	0.784349	9.31e-76	5.7e-74	0.958067	0.801754
Hspa8	18.4139	0.851688	1.02e-75	6.2e-74	0.966272	0.833213
Chek2	18.2938	1.51061	9.28e-75	5.63e-73	0.573382	0.214157
Sass6	18.2724	1.80158	1.37e-74	8.31e-73	0.495898	0.142651
Slf1	18.2678	1.11035	1.49e-74	9.01e-73	0.835005	0.480474
Hpf1	18.2358	1.25548	2.68e-74	1.61e-72	0.690064	0.320105
BC052040	18.2128	1.15784	4.09e-74	2.44e-72	0.77484	0.430212
Ncl	18.2125	0.695285	4.11e-74	2.44e-72	0.987238	0.921262
Dyrk1a	18.2002	0.833935	5.14e-74	3.05e-72	0.941659	0.759356
G3bp1	18.1913	0.880545	6.05e-74	3.58e-72	0.948952	0.712077
Pcna	18.1611	1.14837	1.05e-73	6.18e-72	0.782133	0.473332
Slc25a5	18.1558	1.19881	1.16e-73	6.79e-72	0.735643	0.392515
Ak2	18.1497	1.22991	1.29e-73	7.56e-72	0.696445	0.337823
Rfc1	18.0634	1.0536	6.19e-73	3.6e-71	0.830447	0.528024
Pcnt	18.0407	1.15994	9.33e-73	5.41e-71	0.747493	0.400741
Ttll5	17.9886	1.18628	2.39e-72	1.37e-70	0.72835	0.369553
Hmgb3	17.988	1.47581	2.42e-72	1.38e-70	0.577028	0.220485
Smarcc1	17.9578	0.858099	4.17e-72	2.37e-70	0.956244	0.728982
Pold3	17.9155	1.30999	8.93e-72	5.05e-70	0.644485	0.286838
Larp4b	17.8794	0.819736	1.71e-71	9.63e-70	0.946217	0.749593
Pds5b	17.8637	0.78441	2.26e-71	1.27e-69	0.938013	0.778792
Slfn9	17.8175	1.94909	5.17e-71	2.89e-69	0.474932	0.14256
Chaf1a	17.7977	2.0344	7.36e-71	4.11e-69	0.446673	0.107666
Snrpb	17.7869	1.10787	8.93e-71	4.97e-69	0.784868	0.436178
Snrpd1	17.7639	1.15327	1.35e-70	7.47e-69	0.742024	0.38682
Dtymk	17.7581	1.24849	1.49e-70	8.26e-69	0.673655	0.304827
Vrk1	17.6977	1.17561	4.37e-70	2.41e-68	0.705561	0.344603
Hmgn5	17.6125	1.38362	1.98e-69	1.08e-67	0.580675	0.223197
Ssrp1	17.597	1.14413	2.6e-69	1.42e-67	0.719234	0.384289
Slc24a3	17.5029	2.05534	1.36e-68	7.4e-67	0.448496	0.12213
Asap2	17.4948	1.38392	1.57e-68	8.49e-67	0.59526	0.255288
Syncrip	17.4885	0.801217	1.75e-68	9.48e-67	0.946217	0.758995
Nup155	17.4773	1.21151	2.13e-68	1.15e-66	0.666363	0.320195
Ubap2	17.4668	0.994798	2.57e-68	1.38e-66	0.858706	0.533629
Eif4e	17.4358	1.04376	4.41e-68	2.37e-66	0.804923	0.460767
Rbm15	17.4258	1.18259	5.25e-68	2.81e-66	0.689152	0.326794
Casp8ap2	17.4055	1.18366	7.49e-68	3.99e-66	0.691887	0.335654
Myom1	17.354	1.80123	1.84e-67	9.75e-66	0.493163	0.176731
Cfl1	17.3279	0.952552	2.9e-67	1.53e-65	0.865998	0.596456
Bub3	17.32	1.52236	3.32e-67	1.75e-65	0.532361	0.188845
Hspd1	17.2975	1.03159	4.91e-67	2.58e-65	0.83227	0.525673
Nsd2	17.2917	0.917754	5.43e-67	2.84e-65	0.891522	0.671398
Sp3	17.2901	0.97232	5.58e-67	2.91e-65	0.843209	0.537968
Cd9	17.2838	1.27304	6.23e-67	3.24e-65	0.643573	0.305731
Mlec	17.2792	1.17777	6.74e-67	3.49e-65	0.678213	0.324715
Cmss1	17.1937	0.549609	2.96e-66	1.53e-64	0.999088	0.983818
Naa50	17.1526	1.09797	6.01e-66	3.09e-64	0.736554	0.390345
Cdca7	17.0955	1.32105	1.6e-65	8.15e-64	0.596171	0.261164
Nop58	17.0616	0.859873	2.87e-65	1.45e-63	0.949863	0.699512
Sclt1	17.0498	1.08337	3.51e-65	1.78e-63	0.759344	0.423432
Skp2	17.0375	1.66591	4.32e-65	2.18e-63	0.485871	0.154583
Mcm5	17.0323	1.77621	4.73e-65	2.38e-63	0.46217	0.132526
Ubash3b	16.988	0.991714	1.01e-64	5.03e-63	0.856882	0.545561
Hist1h4h	16.9243	2.2098	2.98e-64	1.47e-62	0.418414	0.100524
Cox6a1	16.8976	1.13225	4.69e-64	2.31e-62	0.705561	0.374977
Eif3a	16.8858	0.729232	5.72e-64	2.82e-62	0.957156	0.811246
Mthfd1l	16.8411	1.11082	1.22e-63	5.99e-62	0.730173	0.388899
AU020206	16.8403	0.826411	1.24e-63	6.06e-62	0.928897	0.718405
Raly	16.8015	1.28926	2.38e-63	1.16e-61	0.588879	0.250316
Rpn1	16.7989	1.31216	2.49e-63	1.21e-61	0.593437	0.260622
Tcp1	16.7838	0.972356	3.2e-63	1.56e-61	0.805834	0.500362
Camk1d	16.751	0.507443	5.57e-63	2.71e-61	1	0.996113
Fyn	16.7419	0.963748	6.49e-63	3.14e-61	0.842297	0.526758
Hist1h4c	16.7334	2.02773	7.49e-63	3.62e-61	0.42753	0.112186
F2r	16.733	1.50267	7.53e-63	3.63e-61	0.52598	0.201229
Nup107	16.7307	1.41719	7.83e-63	3.77e-61	0.542388	0.212168
AI506816	16.7282	1.18824	8.17e-63	3.92e-61	0.645397	0.298228
Pitpnc1	16.7207	0.736126	9.27e-63	4.43e-61	0.986326	0.867203
Nrf1	16.7154	0.922719	1.01e-62	4.83e-61	0.850501	0.589134
Ipo7	16.6418	0.982251	3.47e-62	1.64e-60	0.820419	0.517447
Pdss1	16.6149	1.25626	5.44e-62	2.56e-60	0.587967	0.245073
Runx1	16.6146	0.490988	5.46e-62	2.57e-60	1	0.990689
Kif2a	16.5774	0.856939	1.02e-61	4.74e-60	0.908842	0.673748
Tcerg1	16.5679	0.829499	1.19e-61	5.54e-60	0.923428	0.683511
Add3	16.5602	1.14122	1.35e-61	6.28e-60	0.656335	0.313867
Nrgn	16.5564	0.970832	1.44e-61	6.68e-60	0.833181	0.553426
G2e3	16.5557	1.39493	1.46e-61	6.74e-60	0.587967	0.293527
Smarca5	16.5276	0.789626	2.32e-61	1.07e-59	0.93072	0.727265
Nin	16.5027	1.13494	3.51e-61	1.61e-59	0.673655	0.332942
Orc6	16.4817	1.51327	4.97e-61	2.28e-59	0.502279	0.176189
Ppm1g	16.4674	1.19395	6.3e-61	2.88e-59	0.628077	0.286115
Rnf168	16.4298	1.27515	1.17e-60	5.35e-59	0.576117	0.237389
Tanc1	16.4281	1.19217	1.2e-60	5.49e-59	0.618961	0.28051
Galnt1	16.42	0.876276	1.38e-60	6.26e-59	0.89608	0.62222
Rbbp4	16.3649	0.947512	3.4e-60	1.55e-58	0.821331	0.509221
Purb	16.3577	0.856087	3.84e-60	1.74e-58	0.908842	0.645091
Fyb	16.3293	0.925077	6.11e-60	2.76e-58	0.890611	0.642289
Rpa1	16.3149	1.21894	7.74e-60	3.49e-58	0.603464	0.265323
Eri1	16.31	1.1308	8.37e-60	3.76e-58	0.656335	0.319472
Pola2	16.2725	1.50678	1.55e-59	6.93e-58	0.488605	0.165883
Lcorl	16.2553	0.914141	2.05e-59	9.15e-58	0.909754	0.638131
Lbr	16.2417	0.918636	2.56e-59	1.14e-57	0.816773	0.524679
Ube2k	16.2128	0.736136	4.1e-59	1.82e-57	0.945305	0.776623
Tuba4a	16.2126	1.26768	4.11e-59	1.82e-57	0.577028	0.250588
Sumo2	16.1957	0.931516	5.41e-59	2.39e-57	0.833181	0.520069
Nlk	16.177	0.914549	7.33e-59	3.23e-57	0.881495	0.622401
Stip1	16.1582	1.18093	9.93e-59	4.37e-57	0.608022	0.274815
Khsrp	16.1393	1.02914	1.35e-58	5.91e-57	0.727438	0.379769
Cavin2	16.1272	1.04862	1.64e-58	7.17e-57	0.71103	0.382661
Dynll1	16.0731	1.22273	3.94e-58	1.71e-56	0.587056	0.251853
Nudc	16.0555	1.21828	5.23e-58	2.26e-56	0.591613	0.263424
Chchd3	16.0317	0.830384	7.67e-58	3.31e-56	0.925251	0.690653
Clic4	15.9993	1.05327	1.29e-57	5.56e-56	0.692799	0.35744
Mob1b	15.9834	1.04346	1.67e-57	7.14e-56	0.719234	0.388718
Platr25	15.9803	1.38069	1.75e-57	7.49e-56	0.516864	0.198608
Naa16	15.9349	0.927977	3.63e-57	1.55e-55	0.838651	0.529832
Chchd2	15.919	0.902026	4.67e-57	1.99e-55	0.841386	0.550985
Mbnl3	15.9093	1.07761	5.46e-57	2.32e-55	0.684594	0.349666
Mcm2	15.9025	1.57456	6.09e-57	2.58e-55	0.468551	0.157476
Cox5a	15.8766	1.13824	9.2e-57	3.89e-55	0.644485	0.332309
Ptges3	15.8533	0.839715	1.33e-56	5.62e-55	0.895169	0.641837
Gm42047	15.8314	2.03446	1.89e-56	7.95e-55	0.421149	0.13795
Pfn1	15.8185	0.855907	2.32e-56	9.72e-55	0.899727	0.650334
Slc14a1	15.7752	1.23606	4.61e-56	1.93e-54	0.633546	0.342886
Rfc4	15.7402	1.84145	8.02e-56	3.35e-54	0.412033	0.108931
Ttf2	15.7292	1.73992	9.54e-56	3.98e-54	0.422972	0.115711
Foxk2	15.6766	1.12182	2.19e-55	9.06e-54	0.626253	0.298409
Hnrnpa0	15.6236	0.918199	5.03e-55	2.07e-53	0.808569	0.499367
Mtbp	15.621	1.4576	5.24e-55	2.15e-53	0.482224	0.176008
Ipo5	15.6188	1.01927	5.42e-55	2.22e-53	0.704649	0.37778
Ybx3	15.6081	0.891354	6.42e-55	2.63e-53	0.845032	0.557223
Pkp4	15.5941	1.00658	7.99e-55	3.27e-53	0.722881	0.412855
Mphosph9	15.5876	1.14407	8.83e-55	3.6e-53	0.606199	0.284578
Banf1	15.5868	1.21517	8.95e-55	3.64e-53	0.570647	0.247243
Odf2	15.5601	1.11119	1.36e-54	5.51e-53	0.625342	0.30989
Tmsb4x	15.5452	0.760811	1.72e-54	6.93e-53	0.961714	0.863225
Psmd1	15.541	0.916249	1.83e-54	7.39e-53	0.80948	0.493943
Polh	15.528	1.59406	2.24e-54	9.01e-53	0.44485	0.141566
Atp8a1	15.5072	0.644896	3.1e-54	1.24e-52	0.979034	0.889622
Sacs	15.4856	1.1843	4.34e-54	1.73e-52	0.571559	0.249412
Actg1	15.4688	0.807292	5.64e-54	2.25e-52	0.879672	0.647713
Ncaph2	15.4508	1.20353	7.45e-54	2.96e-52	0.561531	0.235852
Lrrc8c	15.4417	1.02208	8.58e-54	3.41e-52	0.705561	0.384289
Kmt5a	15.35	1.11992	3.54e-53	1.4e-51	0.591613	0.256735
Ripor2	15.3322	0.536996	4.66e-53	1.83e-51	0.994531	0.959591
Pign	15.2911	0.803372	8.77e-53	3.42e-51	0.903373	0.679895
Mapre1	15.2859	0.901742	9.49e-53	3.7e-51	0.822242	0.507142
Hsp90ab1	15.276	0.489246	1.11e-52	4.3e-51	0.990884	0.969083
Rnaseh2c	15.2661	1.46714	1.29e-52	5e-51	0.465816	0.162086
Inpp4b	15.2639	0.969503	1.33e-52	5.16e-51	0.860529	0.648255
Rfc2	15.2161	1.18581	2.76e-52	1.07e-50	0.574294	0.260441
Nme1	15.1874	1.07741	4.29e-52	1.65e-50	0.623519	0.301302
Mid1	15.1538	1.32421	7.15e-52	2.75e-50	0.518687	0.221931
Hint1	15.1345	0.899825	9.6e-52	3.69e-50	0.790337	0.498011
Alg8	15.128	1.424	1.06e-51	4.06e-50	0.46217	0.157928
Rttn	15.118	0.957952	1.23e-51	4.72e-50	0.730173	0.422437
Timeless	15.0888	1.77512	1.92e-51	7.31e-50	0.402005	0.111553
Srsf3	15.0841	0.690399	2.06e-51	7.83e-50	0.928897	0.749503
Lnpk	15.0783	1.06344	2.25e-51	8.53e-50	0.616226	0.298138
Tnik	15.0162	0.878923	5.75e-51	2.18e-49	0.84412	0.573676
Npm1	15.0073	0.649842	6.57e-51	2.48e-49	0.978122	0.870638
Nav1	14.9976	0.994428	7.61e-51	2.87e-49	0.705561	0.404086
Kpnb1	14.9583	0.9488	1.37e-50	5.16e-49	0.726527	0.418098
Tmem123	14.9273	1.12413	2.19e-50	8.19e-49	0.580675	0.267221
Sf3b2	14.8834	0.829551	4.22e-50	1.58e-48	0.847767	0.569969
Kpna3	14.8764	0.901604	4.69e-50	1.75e-48	0.786691	0.496836
Cdc25a	14.8537	1.43261	6.58e-50	2.45e-48	0.454877	0.159736
Cbx1	14.8458	0.904186	7.41e-50	2.75e-48	0.763902	0.458868
Pgp	14.8053	1.57684	1.35e-49	5e-48	0.425706	0.134153
Etaa1	14.8006	1.3364	1.45e-49	5.36e-48	0.481313	0.181794
Aarsd1	14.7838	1.73156	1.86e-49	6.86e-48	0.402005	0.1177
Dgcr8	14.7801	1.05025	1.97e-49	7.23e-48	0.619872	0.311155
Eif3b	14.7666	1.05965	2.41e-49	8.82e-48	0.614403	0.303291
Dhx9	14.7627	0.784432	2.55e-49	9.32e-48	0.897903	0.65838
Nup50	14.7579	1.16568	2.74e-49	1e-47	0.536919	0.227084
Srsf2	14.7492	0.721749	3.11e-49	1.14e-47	0.933455	0.712349
Rbm8a	14.7245	1.01363	4.49e-49	1.63e-47	0.642662	0.320647
Usp37	14.7171	0.866618	5.01e-49	1.82e-47	0.810392	0.52034
Thada	14.7085	0.781763	5.69e-49	2.06e-47	0.909754	0.67637
Slc20a1	14.7027	1.455	6.19e-49	2.24e-47	0.449407	0.160188
Spata5	14.6897	0.828324	7.51e-49	2.71e-47	0.881495	0.617158
Ctnnal1	14.6658	1.05824	1.07e-48	3.85e-47	0.598906	0.289098
Umad1	14.6504	0.963774	1.34e-48	4.82e-47	0.703737	0.400922
Npat	14.6193	0.91816	2.12e-48	7.61e-47	0.737466	0.423612
Ppfia1	14.6183	0.993369	2.15e-48	7.71e-47	0.677302	0.376153
Dhfr	14.6169	1.6933	2.19e-48	7.85e-47	0.405652	0.127463
Ppp1ca	14.5986	1.10767	2.87e-48	1.03e-46	0.569736	0.260532
Cse1l	14.5672	0.931397	4.54e-48	1.61e-46	0.69371	0.388447
Ctdspl2	14.5482	0.846473	6e-48	2.12e-46	0.807657	0.526577
Paics	14.5065	0.947418	1.1e-47	3.88e-46	0.686418	0.381125
Adgrl2	14.4888	0.837161	1.43e-47	5.01e-46	0.847767	0.64934
Actr3	14.483	0.814527	1.55e-47	5.44e-46	0.827712	0.556861
Dkc1	14.4764	0.88648	1.71e-47	5.97e-46	0.769371	0.462303
Ptbp3	14.4642	0.602586	2.04e-47	7.13e-46	0.976299	0.864401
Pip4k2a	14.4561	0.783155	2.29e-47	8e-46	0.892434	0.653498
2610020C07Rik	14.4255	1.12568	3.58e-47	1.24e-45	0.53783	0.233502
Snrpd2	14.4149	0.947193	4.17e-47	1.44e-45	0.682771	0.37552
Prdx1	14.4039	0.887229	4.89e-47	1.69e-45	0.742935	0.453896
Uba2	14.4031	1.03765	4.95e-47	1.7e-45	0.601641	0.290183
Nup160	14.3995	0.931711	5.21e-47	1.79e-45	0.690064	0.380221
Eif5a	14.3613	0.832272	9.05e-47	3.1e-45	0.824977	0.562647
Rbm3	14.3597	0.793003	9.27e-47	3.17e-45	0.875114	0.612095
Nup133	14.3555	1.31602	9.84e-47	3.36e-45	0.467639	0.177997
Ammecr1	14.3542	0.937214	1e-46	3.42e-45	0.670009	0.357259
Cnot6	14.3473	0.768483	1.11e-46	3.77e-45	0.860529	0.610649
Txn1	14.2978	0.839637	2.26e-46	7.67e-45	0.812215	0.539053
Ipo9	14.2926	0.951321	2.43e-46	8.25e-45	0.668186	0.361417
Cep57l1	14.2907	0.90926	2.5e-46	8.46e-45	0.706472	0.408244
Paxip1	14.2751	1.27059	3.13e-46	1.06e-44	0.477666	0.18559
Atpif1	14.2727	0.825741	3.24e-46	1.09e-44	0.835005	0.552703
Gm47283	14.2428	0.77237	4.97e-46	1.67e-44	0.940747	0.752396
Ptpn7	14.2359	0.962346	5.48e-46	1.84e-44	0.649043	0.340083
Sema4d	14.2256	1.1069	6.36e-46	2.14e-44	0.5433	0.243988
Snrpf	14.2083	0.910769	8.14e-46	2.73e-44	0.721057	0.429036
Tiam1	14.196	0.862048	9.69e-46	3.24e-44	0.786691	0.480835
Ctps	14.1597	1.32427	1.63e-45	5.43e-44	0.457612	0.175375
Psmd14	14.1479	0.808439	1.93e-45	6.41e-44	0.846855	0.56111
Kif5b	14.1377	0.729212	2.22e-45	7.37e-44	0.907931	0.68107
Adk	14.1272	0.76807	2.58e-45	8.52e-44	0.920693	0.711173
Hipk2	14.1137	0.765144	3.13e-45	1.03e-43	0.888788	0.660278
Atp5b	14.1087	0.833084	3.36e-45	1.1e-43	0.807657	0.530645
Ncoa3	14.0982	1.02274	3.89e-45	1.28e-43	0.628077	0.346502
Trim59	14.0942	1.80395	4.12e-45	1.35e-43	0.372835	0.10414
Rnaseh2b	14.0764	1.31329	5.31e-45	1.73e-43	0.450319	0.165702
Exoc4	14.0543	0.529745	7.25e-45	2.36e-43	0.98815	0.923612
Slc10a7	14.048	0.805416	7.92e-45	2.57e-43	0.83227	0.552432
Rasal2	14.0378	0.92343	9.16e-45	2.97e-43	0.696445	0.392334
[truncated: 6,902 more rows]

## Sheet: p-HSC vs Rest
names	scores	logfoldchanges	pvals	pvals_adj	pct_p-HSC	pct_Rest
[truncated: 7,267 more rows]

[truncated: 2 more sheets: Int_HSC vs Rest, low_young_vs_old]
