# Supplementary material for: Kitlo hematopoietic stem cells exhibit distinct lymphoid-primed chromatin landscapes that enhance thymic reconstitution
Source: Nat Commun. 2025 Jul 4;16:6170. doi: 10.1038/s41467-025-61125-1 (PMC12227609; doi:10.1038/s41467-025-61125-1)
Supplement: Supplementary file 5 — Supplementary Data 3 [file 41467_2025_61125_MOESM5_ESM.xlsx]

## Sheet: Sheet1
	Zbtb1 enriched Peaks (GSE199696)	DEG (Cntrl vs Zbtb1 sgRNA) (GSE199696)	Zbtb1 Targets (Overlapping Peak enrichment and concomitant GEX changes)	Notch1 Target Genes Yatim et al. Mol Cell	Notch1 Zbtb1 Targets (Direct and Indirect)	Non Notch Zbtb1 Targets	Kitlo enriched (p<0.001)	Kitlo Notch targets		Kitlo (non Notch Zbtb1 targets)
								Zbtb1-dependent	Zbtb1-independent
	Txndc11	B4galt2	Tspan3	Maml1	Zbed4	Tspan3	Aqr	Zbed4	Maml1	Brpf1
	Nup93	Sh3bp2	Brpf1	Rbpj	Cdc23	Brpf1	Dimt1	Cdc23	Rbpj	Supt6
	Pex2	Limd2	Supt6	Maml3	Hcfc1	Supt6	Gm4258	Hcfc1	Limk2	Manf
	Uvrag	Ccr7	Manf	Notch2	Prkaa1	Manf	Gpn1	Prkaa1	Ranbp10	E2f2
	Tspan3	Utrn	E2f2	Notch3	Ranbp9	E2f2	Nubp1	Ranbp9	Fbxw7	Ywhah
	Brpf1	Poldip2	Ywhah	Prkaa1	Ikzf1	Ywhah	Dph3	Pbrm1	Arih2	Fam83d
	Srcap	Nop10	Fam83d	Mapk1	Pbrm1	Fam83d	Papss1	Top2b	Anapc7	Kbtbd2
	Tsc22d2	Ncam2	Mgst2	Limk2	Notch2	Mgst2	Cenpb	Pds5a	Cdc27	Zbtb1
	Supt6	Mynn	Kbtbd2	Rock1	Top2b	Kbtbd2	Dhx16	Tbl1xr1	Gps1	Cdkn2aipnl
	Rasa1	Hist1h4c	Zbtb1	Map3k7ip1	Pds5a	Zbtb1	Apopt1	Erh	Cand1	Acsl3
	Msh6	Trim28	Gphn	Mobkl1b	Tbl1xr1	Gphn	Hspa13	Trappc10	Armc8	Ddx6
	Pgp	Phb2	Pigp	Hcls1	Usp15	Pigp	Fbxo33	Smarca4	Smarca5	Cux1
	Jund	Kremen1	Cdkn2aipnl	Ranbp9	Erh	Cdkn2aipnl	0610012g03rik	Smarcc2	Smc1a	Mknk2
	Nktr	Lipa	Acsl3	Ranbp10	Rock1	Acsl3	Utp14b	Kif2a	Smc3	Dek
	Slc16a10	Tubb5	Runx1	Vav1	Trappc10	Ddx6	Itfg1	Kpnb1	Smchd1	Gtf2e2
	Manf	Pcsk7	Ddx6	Arhgef2	Smarca4	Cux1	2210016f16rik	Arih1	Rnf40	B4galt1
	Scd4	Kit	Cux1	Usp7	Smarcc2	Elk3	Nfu1	Prpf8	Chd4	Heatr1
	Ubald1	Rack1	Elk3	Usp11	Kif2a	Mknk2	Hist1h2bh	Ppp2r2a	Rbbp4	Cct7
	Seh1l	Mrpl18	Mknk2	Usp15	Kpnb1	0610030E20Rik	Ado	Usp7	Gatad2b	Daglb
	E2f2	Tasor	0610030E20Rik	Ppp2ca	Arih1	Bod1l	Smad7	Stk38	Hdac1	Cstf2
	Ldlrap1	Hsp90aa1	Bod1l	Ppp2r1a	Kif3a	Dek	Ctnnbip1	Dhx15	Srrt	Dnajc10
	Mum1	Fam204a	Dek	Ppp2r2a	Prpf8	Gtf2e2	Lrrc1	Cnot1	Htatsf1	Dap3
	Arid1b	Psmd3	Gtf2e2	Saps1	Ppp2r2a	Cep19	Lmln	Mcm5	Zbtb2	Pcna
	Ywhah	Fam193a	Cep19	Saps3	Usp7	B4galt1	Myo1c	Mapk1	Rfx1	Pikfyve
	Cep152	Cpne2	B4galt1	Fbxw7	Stk38	Fam102a	Pfdn1	Parp1	Prkdc	Elf2
	Ccm2	Cmya5	Fam102a	Arih1	Dhx15	Heatr1	Zbtb9	Ppp2ca	Mcm3	Bcl2
	Zbed4	Faf1	Heatr1	Arih2	Cnot1	Cct7	Gpi1	Runx1	Rfc1	Uchl5
	Fam83d	H2-Oa	Cct7	Trim32	Slfn5	Daglb	Impa1	Ptbp1	Mms19	Fmnl3
	Filip1l	Ppih	Daglb	Anapc7	Mcm5	Hoxa10	Sec24d	Rb1	Rif1	Fam104a
	Mgst2	Fam136a	Hoxa10	Anapc1	Mapk1	Cstf2	Hacd1	Trim28	Rbm10	Pcbd2
	Unc13a	Mycbp2	Cstf2	Cdc23	Parp1	Zcchc24	Vapb	Rfc4	Dhx8	Bmp2k
	Limd1	Srsf1	Zcchc24	Cdc27	Tnpo1	Dnajc10	Gtf3c4	Prpf19	Sart1	Tsen15
	Scrib	Commd10	Dnajc10	Anapc5	Ppp2ca	Dap3	Cdc42ep3	Ppp2r1a	Xpo5	Ttc32
	0610010K14Rik	Rpl36al	Dap3	Stk38	Arhgef2	Pcna	Abhd10	Ipo5	Cct3	Psip1
	Hs6st1	Angel1	Pcna	Gps1	Runx1	Pikfyve	Degs1	Cct8	Vps11	Ddx21
	Btbd9	Cdc37	Pikfyve	Cand1	Maml3	Prdm11	Lap3	Cct6a		Ybx3
	Lgr6	Borcs7	Prdm11	Slfn5	Ptbp1	Trp53inp1	Epn1	Anapc1		Pygo2
	Rflna	Tcf4	Trp53inp1	Slfn11	Rb1	Cradd	Ubac1	Smarcc1		Eif4g1
	Mbd6	Fndc3a	Cradd	Rltpr	Trim28	6430571L13Rik	Stat5a	Anapc5		Dgkd
	Phf12	Rasl11b	6430571L13Rik	Lrch1	Lrch1	Elf2	Srp54a	Rnf2		Fam126b
	Hist2h3c2	Prkch	Elf2	Brwd2	Prpf6	Bcl2	Lats1	Mdn1		Sypl
	Hist2h3c2	Mknk2	Bcl2	Nckap1l	Ascc3	Uchl5	Txnl4a			Hspa9
	Ift57	Nedd8	Uchl5	Armc8	Rfc4	Naglu	Pdpk1			Sav1
	Cdk2ap1	Uqcrc2	Naglu	Erh	Fryl	Mfsd12	Tmem39b			Slc25a51
	Pik3r2	mt-Nd2	Mfsd12	Wdr6	Prpf19	Cacna1b	Rabif			Hist1h4c
	Kbtbd2	Uqcrh	Cacna1b	C18orf8	Ppp2r1a	Fmnl3	Prcc			Psmd7
	Ywhab	Polr2a	Fmnl3	Rod1	Ipo5	Fam104a	Rbis			Hnrnpr
	Tap2	Pa2g4	Fam104a	C7orf28b	Cct8	AW549877	Hsf2			Hnrnpa0
	Rnf216	Rnf150	AW549877	Smarca4	Cct6a	Pcbd2	Ppp2r1a			Yaf2
	Scaf8	Prpf19	Pcbd2	Pbrm1	Lrba	Bmp2k	Zfp710			Anp32b
	Snrnp35	Snx29	Bmp2k	Smarcc2	Bcl11b	Hvcn1	Calm2			Memo1
	Hist1h4h	Tapbp	Hvcn1	Smarcc1	Anapc1	Pkm	Bcr			Ctbp1
	Rad52	Stx2	Pkm	Hltf	Smarcc1	Satb1	Rrp36			Utp14a
	Lta4h	Trip12	Satb1	Smarca5	Vps39	Mrps18a	Gabpb1			Zfp706
	Tagap1	Kif24	Mrps18a	Smc1a	Anapc5	Zfp652	Sms			Mier1
	Fgfr1op	Rpl8	Zfp652	Smc3	Ikzf3	Tsen15	Rnf6			Dtnbp1
	Sirt7	Zfp644	Maml3	Pds5a	Rnf2	Ttc32	Rrp7a			Mettl16
	Tac4	Senp6	Tsen15	Kiaa0892	Mdn1	Psip1	Zmiz2			Rasgrp2
	Rnpepl1	Atp2a3	Ttc32	Smchd1		Rps10	Uso1			Set
	Grn	Rdh5	Psip1	Trim28		Ddx21	Nenf			Arhgdia
	Zbtb1	Selenot	Rps10	Wiz		Ybx3	Bysl			Calu
	Atp6v0a2	Tbc1d24	Ptbp1	Rb1		Pygo2	Rnf181			Ube2n
	Lrpap1	Cspp1	Ddx21	Phf8		Slc35e2	Kmt2b			Dag1
	Haus3	Adrm1	Ybx3	Rnf40		Eif4g1	Aida			Nudc
	Qrich1	Zfp46	Pygo2	Chd4		Celsr1	Lrmp			Rbm6
	Tmem196	Fbxl20	Slc35e2	Rbbp4		Mycbp2	Mark2			Samd1
	Dhx16	Gphn	Eif4g1	Gatad2b		Dgkd	Mettl15			Baiap2
	Polr2g	Zfp85	Celsr1	Hdac1		Myo7a	Tfap4			Fam98c
	Parp16	Syne1	Rb1	Kdm1		Stk17b	Ubap1			Tex2
	Rab40c	Nefh	Mycbp2	Ring1		Wnt10b	Nras			Mical3
	Polg	Gramd1b	Dgkd	Rnf2		Fam126b	Mfap3l			Atp2a3
	Gclm	Tyw5	Myo7a	Fryl		Acss1	Paip1			Cxcr4
	Gphn	Eepd1	Stk17b	Hcfc1		Sypl	Zc3hav1			Cited2
	Tspyl1	Cdan1	Wnt10b	C14orf166		Prr5l	Rmnd1			Htt
	Pigp	Hectd2	Fam126b	Ascc3		Reep6	Psmg1			Rbms1
	Dirc2	Gm4356	Acss1	Srrt		Dpf1	Abcg1			Purb
	Arl4d	Npb	Sypl	Tbl1xr1		Hspa9	Sf1			Srm
	S1pr3	Rbm6	Prr5l	Wwtr1		Sav1	Trappc5			Pdia5
	Ctps	Arhgap33	Reep6	Ddx17		Ralgps1	Rab28			Sfr1
	Gtf2a2	Mon2	Dpf1	Htatsf1		Slc25a51	Pdgfb			Wdr90
	Csrp2bp	Csnk1g3	Hspa9	Med23		Manbal	Atp13a1			Setd1b
	Calhm2	Pikfyve	Sav1	Med25		Hist1h4c	Tbc1d15			Pcm1
	Birc6	BC035044	Ralgps1	Bcl11b		Jak3	Plekha3			Atp13a2
	Hist1h3h	Tnrc6b	Slc25a51	Ikzf1		Rtn4rl1	Xrcc2			Kif23
	Ndc1	Cops6	Trim28	Ikzf2		Chd6	Mob2			Papss1
	Nup160	Lrmp	Manbal	Ikzf3		Psmd7	Commd2			Cltb
	Hist2h3b	Dok2	Hist1h4c	Tcf12		Hnrnpr	Cops8			Mlec
	Usp33	Nup155	Jak3	Runx1		Hnrnpa0	Ufsp2			Prpf40a
	Mettl8	AW549877	Rtn4rl1	Smad9		Hist1h4b	Zfp236			Kctd1
	Aldh3a2	Samm50	Chd6	Zbtb2		Yaf2	Pomt1			Evl
	Cdkn2aipnl	Tufm	Psmd7	Zbed4		Gm525	Tusc3			Tagln2
	Hist1h3b	Reep5	Hnrnpr	Rfx1		Anp32b	Zhx3			Erbin
	Ppp1r2	Klf7	Hnrnpa0	Ifi16		Memo1	Dctn2			Srgap3
	Ccdc12	Atp5j2	Hist1h4b	Prkdc		Mllt3	Zfp35			Pold2
	Bard1	Mrpl30	Yaf2	Parp1		Vps41	Cdk2ap2			Cpne2
	Rnf157	Luc7l2	Gm525	Top2b		Lyl1	L3mbtl2			Vdac1
	Rffl	Rrm1	Anp32b	Mcm3		Ctbp1	Sap30l			Ppfia1
	Acsl3	Cnot6l	Memo1	Mcm5		Utrn	Dync1i2			Helq
	Zbtb9	Hsp90ab1	Mllt3	Rfc1		Utp14a	Cbwd1			Ncapg2
	Runx1	Htt	Vps41	Rfc4		Zfp706	Ebp			Mtss1
	Hist1h3d	Plac8	Lyl1	Mms19		Mier1	Hic2			Dnajc7
	Epn2	Runx1	Ctbp1	Rif1		Dtnbp1	Camkmt			Ccnb1
	Phospho1	Tmed10	Utrn	Prpf6		Thy1	Snapc1			Fndc3a
	Foxk2	Slc12a6	Utp14a	Prpf8		Med13l	Vmp1			Rap1b
	Kti12	Denr	Zfp706	Prpf19		Mettl16	Frg1			Ptprs
	Mef2b	Tnip2	Mier1	Rbm10		Rasgrp2	1500011b03rik			Pabpc1
	Foxs1	Ly6d	Dtnbp1	Dhx15		Set	Ofd1			Nup155
	Ddx6	Hnrnpa0	Thy1	Dhx8		Arhgdia	Trak1			Prkca
	Polm	Gpr137c	Med13l	Sart1		Kmt2e	Reep4			Cdca7
	Osbpl2	Ebf1	Mettl16	Ptbp1		Hdac10	Gm27008			Ctbp2
	Grb2	Cdkn1b	Rasgrp2	Cnot1		Slc50a1	Gpn3			Abhd17a
	Tbc1d9	Ngdn	Set	Xpo5		Map3k1	Dad1			Dynll2
	Dip2a	Epb41l5	Arhgdia	Nbea		Calu	Cmtr1			Zc3h7a
	2024-03-03	Sh3glb1	Kmt2e	Lrba		Ube2n	Ccdc137			Rfx2
	Cux1	Mrpl17	Hdac10	Mdn1		Spi1	Klf4			Itgb3
	Gng2	Tacc1	Slc50a1	Tnpo1		Prdx2	Snhg4-1			Zfp280d
	Runx1	Rsl1d1	Map3k1	Kpnb1		Dag1	Zfp346			Mars
	Adam6b	Bod1l	Calu	Ipo5		Bhlhe41	Gmpr			Dnajb14
	Elk3	Aff4	Ube2n	Trappc9		Nudc	Gm26542			Vapa
	Usp9x	Pafah1b2	Spi1	Trappc10		Pdxdc1	2024-03-02			Rad23b
	Hist1h3a	Ttc32	Prdx2	Cct3		Gas2l3	Cdc23			Ak2
	Pop7	Lyl1	Dag1	Cct6a		Rbm6	Bc003965			Utp14b
	Mknk2	Rc3h1	Bhlhe41	Cct8		Ypel2	Gcfc2			Tcp1
	Hist1h3i	Hnrnpr	Nudc	Vps39		Samd1	Ube2z			Phb
	Zfp609	Fam49b	Pdxdc1	Vps11		Baiap2	Pgd			Psma6
	0610030E20Rik	Ascc3	Gas2l3	Kif3a		Noxo1	Tufm			Psmg1
	Mrpl40	Csf2ra	Rbm6	Kif2a		Rnf150	Rragc			Zfand5
	Rorc	Cd247	Ypel2			Fam98c	Atad1			Plekha3
	Chic2	Xrn1	Samd1			Cnksr3	Caaa01118383.1			Pdcd4
	Lyrm2	Atp5e	Baiap2			Tex2	Ndufs1			Tars
	Ncor2	Gria2	Lrch1			Il2rb	Dyrk2			Bax
	Bod1l	Erbin	Noxo1			Rragd	Mars2			Ubap1
	Fam71f1	Ttll3	Rnf150			5031439G07Rik	Appbp2			Eprs
	Ube2m	Tomm40	Fam98c			Ccr7	D030056l22rik			Cd47
	Zcchc14	Rab5c	Cnksr3			Smim19	Mtmr4			Ralb
	Marf1	Plcd3	Tex2			Mical3	Clcn4			Fbxo42
	Asprv1	Samd1	Il2rb			Ccz1	Arpc5l			Fmc1
	Nr4a1	Helq	Rragd			Nab2	Galnt10			Kif5b
	Use1	6430571L13Rik	5031439G07Rik			Atp2a3	Vopp1			Impdh2
	Dek	Rev3l	Ccr7			Cxcr4	Csnk1g3			Pmf1
	Kat7	Esco1	Smim19			Stx2	Sec61g			Nav1
	Mrpl23	Dut	Mical3			Cited2	Trmt2b			Arf1
	9430015G10Rik	Tsn	Ccz1			Htt	Gng10			Iqgap3
	Aurkb	Klhl24	Nab2			Itpr2	Cdan1			Txnrd1
	Asmt	Mydgf	Atp2a3			Pura	Prmt9			Sae1
	Gtf2e2	Rpa2	Cxcr4			Rbms1	Tmem209			Pqlc1
	Optc	Itch	Stx2			Fcho1	Rabepk			Adap1
	Cep19	Arpp21	Cited2			Purb	Bc005624			Eif3a
	B4galt1	Sfr1	Htt			Ccdc122	Tmem147			Edf1
	Setd4	Pi16	Itpr2			Adgre5	Pigk			Jade1
	Phtf2	Atg7	Pura			Srm	Ube2d3			Fads2
	S100b	Zbtb20	Rbms1			Pan3	Sdhc			Sipa1l1
	Tmem125	Cox6c	Fcho1			Pdia5	Arhgap33			Pafah1b2
	Fam168b	Rps20	Purb			Lamtor5	Grpel2			Hspa4
	Sema4d	Thap2	Ccdc122			Sfr1	Ssu72			Snx3
	Mgst2	Pdhx	Adgre5			Wdr90	Ppp1r35			Ubp1
	Fam102a	Nelfcd	Srm			Dennd1c	Polr2i			Calm2
	Vkorc1l1	Nifk	Pan3			Ldlr	Eif2b4			Ptpn1
	Gtf2a1	Zfp451	Pdia5			Setd1b	Arl5b			Gtpbp4
	Heatr1	Mrpl2	Lamtor5			Pcm1	Zc3hc1			Faf1
	Kcnn4	Ppil1	Sfr1			Klf10	Sdk1			Efhd2
	Gins2	Smco4	Wdr90			Tmem121	Sirt7			Prmt5
	Rap1gap2	Mapk8ip3	Dennd1c			Atp13a2	Msantd2			Npm1
	Gng2	Ddx56	Ldlr			Rnf130	Snw1			Lmna
	Arhgap25	Cux1	Setd1b			Kif23	Prdx3			Ruvbl1
	Cct7	Ywhae	Pcm1			Papss1	Tasp1			Rc3h1
	Rapgef6	Ddx42	Klf10			Cltb	Hdac5			Traf2
	Aspscr1	Fam126b	Prpf6			Slc12a6	D930016d06rik			Rev3l
	Scaf11	Mrps14	Tmem121			Mlec	Vps35			Lmnb1
	Dagla	Rrp15	Atp13a2			Pltp	Tpm4			Prep
	Selenbp1	mt-Co1	Rnf130			Zfp518b	Cars2			Naa10
	Zmiz2	Fam185a	Kif23			Prpf40a	Surf6			Piezo1
	Lor	Vipas39	Papss1			Tmem50b	Gm2245			Dars
	Wsb2	Sf3b5	Cltb			Kctd1	Mipep			Raly
	Hist1h3c	Polr1a	Slc12a6			Evl	1810030o07rik			Pfkp
	Atg9a	Purb	Mlec			Tagln2	Nr3c1			H2afy
	Rwdd3	Zfp330	Pltp			Erbin	Fam204a			Nsun2
	Golga7	Cers6	Zfp518b			Srgap3	Cd164			Cfdp1
	Zfp36	Prep	Prpf40a			Pold2	Myg1			Hacd3
	Daglb	Sae1	Tmem50b			Trim8	Psmb2			Gpd1l
	Gnpnat1	Nme1	Kctd1			Cpne2	Nelfcd			Larp1
	Ppp1r13b	Trps1	Evl			Vdac1	Cep104			Suv39h2
	Taf1d	Traf2	Tagln2			Ppfia1	Zfp143			Tle1
	Cttn	Ssh1	Erbin			Helq	Zbtb12			Cep76
	Hoxa10	Cd163l1	Srgap3			Rpl36al	A430005l14rik			Ranbp1
	Cstf2	Gpn1	Pold2			Ncapg2	Brd9			Anp32a
	Kif17	Golga4	Trim8			Mtss1	Pde6d			Las1l
	Klf2	Fkbp4	Cpne2			Dnajc7	Tbccd1			Usp39
	Myo1c	Gcn1	Vdac1			Znhit3	Jmjd6			Gnas
	Socs2	Snrpd2	Ppfia1			Zfp950	Mdh1			Agk
	Zcchc24	Rhoq	Helq			Ccnb1	Rptor			Bcr
	Fam134a	Clk1	Rpl36al			Itgad	Pex14			Ldlrad4
	Cdc23	Ccdc88c	Ncapg2			Eepd1	Smg1			Eef1d
	Dnajc10	C1qbp	Mtss1			Fndc3a	Tiprl			Hectd2
	Il22ra2	Eif2b1	Dnajc7			Rap1b	Gm26652			Syk
	Muc13	Ppp1r12a	Znhit3			Ptprs	Naa38			Ksr1
	Mapk8	Rb1cc1	Zfp950			Impdh1	Dnajb6			Luzp1
	Trpv6	Macf1	Ccnb1			L3mbtl3	Fam207a			Ppm1g
	Dda1	Slc19a2	Itgad			Mcl1	Gm43462			Fam13b
	Prkaca	Ndufab1	Eepd1			Pabpc1	Tmem241			Ssx2ip
	Actbl2	Lrrn4cl	Fndc3a			Cbarp	Wdr70			Tomm34
	Dap3	Hoxa10	Rap1b			Prrc2b	Ing5			Uck2
	Lpar5	Prmt1	Ptprs			Nup155	Pitrm1			Srsf1
	Adora2a	Sh3gl1	Impdh1			Prkca	Uba3			Osbpl3
	Slc2a7	Klhl28	L3mbtl3			Zfp217	Tcf20			Pdcd7
	Lysmd3	Rasgrp2	Mcl1			Ssh1	2810006k23rik			Dtymk
	Carm1	Hoxa9	Pabpc1			Cdca7	Reep2			Copz1
	Naa25	Vps41	Cbarp			Ctbp2	Spag7			Ccdc88c
	Pcna	Ube2g2	Prrc2b			Tbc1d24	Afg3l1			Actn1
	Wdr45b	Cpsf6	Nup155			Abhd17a	Rbck1			Tubb5
	Pikfyve	Edf1	Prkca			Bmf	Yipf1			Lrmp
	Hcfc1	Ccr9	Zfp217			Aff4	Sars			Fbrsl1
	Prpf39	2024-09-01	Ssh1			Crebzf	Dctn4			Hook1
	Ptprj	Elp6	Cdca7			Dynll2	2024-03-06			Dyrk3
	2410015M20Rik	Pnisr	Ctbp2			Sobp	Zfp451			Bcl2l13
	Cpeb2	Hdac9	Tbc1d24			Zc3h7a	Pno1			Sf3b1
	Klf2	Tbcel	Abhd17a			Rfx2	Lamtor4			Cnot6l
	Prdm11	Txk	Bmf			Itgb3	Cep85			Fbxo7
	Tnrc6a	Gpx1	Aff4			Cd247	Tspyl1			Lamp1
	Trp53inp1	Spryd4	Crebzf			Pdgfa	Ccnt1			Pcyt1a
	Tdrd1	Mrpl47	Dynll2			Gpcpd1	Atg4b			Csnk1g3
	Elf1	Dyrk1b	Sobp			Zfp280d	Cd3eap			Sdf2l1
	Stau1	Mrps18c	Zc3h7a			Fnbp1	Prodh			Ywhae
	Mettl26	Rictor	Rfx2			Mtap	Wdr92			Rabgap1l
	Pigl	Zfp518b	Itgb3			Mars	Golph3l			Polr3g
	Flt3	Med13l	Cd247			Dnajb14	Cdc25b			Hemgn
	Trim7	Zfand5	Pdgfa			Foxn3	Bc005537			Scap
	Cradd	Clock	Gpcpd1			Adcy3	Dmac1			Plac8
	6430571L13Rik	Nfrkb	Zfp280d			Ell2	Gng12			Msh2
	Cbx5	Eif1ax	Fnbp1			Evpl	Abcb10			Dok2
	Armc12	Ier3ip1	Mtap			Vapa	Timm22			Zfp91
	Mrps28	Sod1	Mars			Tnfrsf9	Zfp472			Wdfy3
	Rnf103	Ptgds	Dnajb14			Rad23b	Bax			Ube2g2
	Tm9sf2	Psmb3	Foxn3			Ak2	Gtf3a			Haus4
	Hyi	Suco	Adcy3			Utp14b	9230114k14rik			Idh2
	Ckap4	Nfe2l1	Ell2			Dnmt3a	Ddx10			Mvb12b
	Elf2	Trip13	Evpl			Tpst1	Rpf2			Smad7
	Daglb	Vcp	Vapa			Rmnd5b	Aqp9			Arpp19
	Bcl2	Arnt	Tnfrsf9			Tcp1	Ormdl2			Akt1
	Brd4	Rtn4rl1	Rad23b			Cdk14	Rab40c			Sod1
	Fam20b	Vps37a	Ak2			Scd2	Hectd2			Kpna3
	Sin3a	Mybl1	Utp14b			Sema4a	Mprip			Tacc1
	Uchl5	Msh5	Dnmt3a			Smim14	Wrnip1			Selenot
	Sspn	Smpd2	Tpst1			Phb	Ell			Naf1
	Zfp13	Ypel2	Rmnd5b			Psma6	Bcat2			Fam117a
	Naglu	Crebbp	Tcp1			Psmg1	Cryzl1			Nfe2l1
	Dscr3	Otud5	Cdk14			Bst2	Ccdc77			Vps45
	Fkbp5	Eif3g	Scd2			Zfp740	Tbc1d8b			Rbm28
	Prr5	Phc3	Sema4a			Prkch	Cog8			Cox6c
	Naa30	Tmbim1	Smim14			Zfp839	Cc2d1b			Top1
	Zbtb12	Stk17b	Phb			Cdh13	Cxxc1			Prdx1
	Rab19	Kcnk5	Psma6			Patz1	Myh10			Myo9a
	2010300C02Rik	Cpsf1	Psmg1			Focad	Fkbp8			Mgat4a
	Hist1h3f	Hvcn1	Bst2			Trafd1	Oat			Zfp644
	Trim27	Lpp	Zfp740			Zfand5	Abhd17a			Smap2
	2410131K14Rik	Tubg1	Prkch			Fth1	Dctn3			Zfp367
	Xrcc6	Mrps36	Zfp839			Epb41l4b	Tinf2			Hmgcs1
	Trim33	Nop16	Cdh13			Zfc3h1	Dync1li1			Snrnp27
	Pigw	Eif3i	Patz1			Apbb1ip	Dlat			Leprotl1
	Plekhj1	Zmynd8	Focad			1700025G04Rik	Sde2			Zfp451
	Rnf115	Ddhd1	Trafd1			Peli1	Dennd4b			Rpa2
	Spice1	Rfxap	Zfand5			Homez	Acap3			Psmd11
	Dip2b	Nup62	Fth1			Plekha3	Ss18l2			Eno1
	Kcnb1	Emg1	Epb41l4b			Arid3b	Sri
	Pik3ap1	Iqgap3	Zfc3h1			Pdcd4	Stx17
	Mfsd12	Tspan4	Apbb1ip			Pxylp1	Nsmce1
	Cacna1b	Cdh13	1700025G04Rik			Cxcr5	Alg14
	Nphp4	Herc1	Peli1			Fam136a	H2-Q7
	Nudcd3	Mis12	Homez			Pag1	Gltp
	Prkaa1	Klhdc4	Plekha3			Rogdi	Fndc3a
	Col4a2	Ssc4d	Arid3b			Ercc5	Sypl
	Ccr10	Oaz1	Pdcd4			Tars	1810013l24rik
	Zfp422	Klf10	Pxylp1			Slc38a2	Camkk2
	Slk	Fbxl12	Cxcr5			Bax	Timm17a
	Fmnl3	Rhbdl3	Fam136a			Msh5	Mtf1
	Fam104a	Psmd7	Pag1			Rb1cc1	Pard6g
	Fosl2	Ralgps1	Rogdi			Ubap1	Dock1
	2610002M06Rik	Cct7	Ercc5			Tgfbr1	Psma1
	AW549877	Zfc3h1	Tars			Eprs	2610301b20rik
	Pcbd2	Lpin2	Slc38a2			Whrn	Derl2
	Xpc	Kmt5b	Bax			Cd47	Gm14091
	Ralgapb	Idh2	Msh5			Ralb	Tyw1
	Cables1	Got2	Rb1cc1			Crebbp	Tex10
	Bmp2k	Treml2	Ascc3			Zdhhc8	Ndufv1
	Rfx8	Tamm41	Ubap1			Fbxo42	Terf2
	Ehmt1	Cbl	Tgfbr1			Gfra1	Gm28791
	Hvcn1	Cd93	Eprs			Fmc1	Caprin2
	Pkm	Cd180	Whrn			Wdr13	Gm26839
	Sqle	B4galt4	Cd47			Camk2b	Nip7
	P4hb	Dok7	Ralb			Kif5b	Dcun1d2
	Kdm3b	AC149090.1	Crebbp			Npc2	Pus1
	Fkbp5	Cep19	Zdhhc8			Tmem119	Pwp1
	Tecr	Tpm2	Fbxo42			Impdh2	Fam102b
	Muc13	Bcl2	Gfra1			Prdx6	Mcrip1
	Ssna1	Mt2	Fmc1			Xbp1	Mak16
	Sfxn5	Smn1	Wdr13			Pmf1	Phf19
	Hmga1-rs1	Rac1	Camk2b			Def6	Gnai3
	Alpl	Cbr1	Kif5b			Nav1	Rhno1
	Sec24b	Jade2	Npc2			Il4ra	Dele1
	Kifap3	Nudc	Tmem119			Ttc1	Agap1
	Kdm1b	Rps10	Impdh2			Rhoq	Gnb1l
	Tbp	Emc4	Prdx6			Tmem203	Cdc42se1
	Mob1a	Srm	Xbp1			Arf1	Map3k4
	Satb1	Arid3b	Pmf1			Lgals3	Wdr20
	Ube2j2	Kin	Def6			Iqgap3	D8ertd738e
	Gm14496	E2f2	Nav1			Myadm	Elmo2
	Pih1d1	Manf	Il4ra			Txnrd1	Chfr
	Eapp	Fbrsl1	Ttc1			Rnf111	Msl1
	Chd3	Depdc5	Rhoq			Nfil3	D130058e05rik
	Setd2	Il16	Tmem203			Sae1	Tmx2
	Pgls	Dnajc11	Arf1			Pqlc1	Exog
	Mrps18a	Mymk	Lgals3			Arhgap17	Ccdc174
	Eapp	Vdac1	Iqgap3			Adap1	Gnl3l
	Lrrc32	Cep70	Myadm			Eif3a	Plagl2
	Tbxa2r	Vdac2	Txnrd1			Edf1	Pigm
	1700019O17Rik	Safb2	Rnf111			Jade1	Isg20l2
	Itgb7	Pan3	Nfil3			Tyrobp	Glo1
	Btbd9	Aste1	Sae1			Fads2	Pak2
	Cnnm3	Mdh2	Pqlc1			Sipa1l1	Arih1
	Adcy9	Pip5k1c	Arhgap17			Pafah1b2	Rgs10
	Ropn1l	Klri2	Adap1			1600012H06Rik	Phgdh
	Wnt10a	Idi2	Eif3a			Zfp821	Psmd9
	Ranbp9	Syn3	Edf1			Hspa4	Qrsl1
	Zfp652	Gpatch4	Jade1			Igf2r	Foxd2os
	Mkl1	Gigyf1	Tyrobp			Zfp512b	Zfp639
	Ctsd	Skap2	Fads2			Snx3	Adss
	Ralbp1	Fam83d	Sipa1l1			Ubp1	Hacd3
	Maml3	Ppp2r1a	Pafah1b2			D1Ertd622e	Ddx56
	Wtap	Rc3h2	1600012H06Rik			Calm2	Impa2
	Csnk2a1	Gosr1	Zfp821			Ptpn1	Nck2
	Phf3	Sfmbt1	Hspa4			Gtpbp4	Agps
	Tsen15	Setd7	Igf2r			Faf1	Pcgf6
	Cradd	Grcc10	Zfp512b			Irf8	Gna12
	H2afv	Cisd3	Snx3			Efhd2	Glod4
	Hmgn1	Ntmt1	Ubp1			Cd276	Cep350
	B230219D22Rik	Nsun2	D1Ertd622e			Actr3b	Napg
	Ttc32	Ahsa1	Calm2			Stat1	Dusp10
	Tpcn1	Ptpn7	Ptpn1			Prmt5	Tdg
	Dgcr8	Nup88	Gtpbp4			Pik3ip1	Rexo5
	Psip1	Nab2	Faf1			Npm1	Ehmt2
	Mvk	Ptprc	Irf8			Lmna	Fuca1
	Fosb	Psmb4	Efhd2			Tnip2	Rybp
	Stkld1	Dap3	Cd276			Ruvbl1	Gpbp1
	Lsm6	Dennd1a	Actr3b			Enah	Top3a
	Nedd4l	Fstl1	Stat1			Rc3h1	Ppm1a
	Cmip	Ccdc173	Prmt5			Traf2	Ctsd
	Pck1	Thy1	Pik3ip1			Sppl2a	Slc25a3
	Tarsl2	Zmynd19	Npm1			Rev3l	Plekho2
	Oas3	Usp39	Lmna			Paqr5	Psmb9
	Kdm7a	Prrc2b	Tnip2			Lat2	Ppp2r5d
	Tsc22d4	Tomm7	Ruvbl1			Lmnb1	Capn7
	Ankrd11	Dtymk	Enah			Cmtm7	Pikfyve
	Ikzf1	Hsd17b1	Rc3h1			Pfkfb3	Mmgt1
	Cntfr	Gcsh	Traf2			Prep	Acads
	Arhgap19	Ppard	Sppl2a			Naa10	Mapk1ip1l
	Nedd4	Wdr90	Rev3l			Arnt	Rmi1
	Sash3	Ndst1	Paqr5			Cbl	Tab1
	Noa1	Slc50a1	Lat2			Piezo1	Exosc10
	Nop2	Prmt5	Lmnb1			Atxn7l1	Asxl1
	Hist1h4j	Cbarp	Cmtm7			Dars	Sap30bp
	Trdmt1	Dennd1c	Pfkfb3			Tsnax	Pank3
	Rps10	Kdm5b	Prep			Raly	Rmdn2
	Sec14l1	Cela1	Naa10			Pfkp	Nsfl1c
	Hvcn1	Rbmx2	Arnt			H2afy	Rnf4
	Sppl3	Nkiras1	Cbl			Tnfsf11	Cdkn2c
	Cfl2	Prdm11	Piezo1			Nsun2	Utp15
	Tspan3	Pmf1	Atxn7l1			Sh3kbp1	Kctd9
	Ptbp1	Yaf2	Dars			Cfdp1	Usp32
	Ddx21	Rex1bd	Tsnax			Pias3	Irf2bp2
	Flna	Daxx	Raly			Hacd3	Tank
	Khnyn	Sars2	Pfkp			Kif21b	Cwc15
	Gm5544	Mfsd12	H2afy			Trio	Rbm34
	Stk25	Bcas2	Tnfsf11			Syndig1l	1700025g04rik
	Sigmar1	Insr	Nsun2			Matk	Specc1l
	Cebpd	Fam129c	Sh3kbp1			Gadd45b	Snhg1
	Unc50	Adcy6	Cfdp1			Kmt5b	Snx1
	Ybx3	Pcyt1a	Pias3			Gpd1l	Nutf2
	Fnta	Pcbp2	Hacd3			Larp1	Nkapd1
	Pygo2	Mrpl42	Kif21b			Suv39h2	Lsm11
	Braf	Acss1	Trio			Lcp2	Klhdc4
	Slc35e2	Mrps18a	Syndig1l			Cutc	Dap
	Coro2a	Prdx5	Matk			Tle1	Ywhaz
	Pik3c2a	Ubn1	Gadd45b			Cep76	Srrm2
	Gars	Pias3	Kmt5b			Tnni1	Morf4l2
	Mbd3	Ppm1g	Gpd1l			Commd10	Btbd11
	Lsm2	Epb41l2	Larp1			Aff1	Rnf8
	Lbr	Psme3	Suv39h2			Ranbp1	Thoc5
	Bcl7b	Cutc	Lcp2			Anp32a	Zkscan17
	Ldlrap1	Phf5a	Cutc			Tbc1d7	Cyb5r4
	Eif4g1	Crtc3	Tle1			Insr	Hist1h4n
	Prpf3	Mgat4a	Cep76			Las1l	Pck2
	Birc2	Hypk	Tnni1			Ssc4d	Arhgef7
	Slc15a1	Acsl3	Commd10			Ppp1r16b	Btf3
	Mta3	Zfp821	Aff1			Usp39	Slc35a4
	Celsr1	Lztfl1	Ranbp1			Gnas	Rcbtb2
	Arl6ip1	Paqr5	Anp32a			Agk	Xpo6
	Agfg1	Abi3bp	Tbc1d7			Bcr	Ppip5k1
	Tpcn1	Abi3	Insr			Selplg	Plrg1
	Zfp652	2310022B05Rik	Las1l			Ldlrad4	Eny2
	Slx4ip	Jaml	Ssc4d			Mrpl30	Rbbp5
	Klhl7	Def6	Ppp1r16b			Eef1d	Man1a2
	Inpp5d	Tnfsf11	Usp39			Hectd2	Osbp
	Dab2ip	Smap2	Gnas			Hdac9	Ubqln4
	Tsc22d1	Frs2	Agk			Ninj1	Pigu
	Mtx3	Eef1d	Bcr			Syk	Cox14
	Rab23	Cd44	Selplg			Kremen1	Ccdc43
	Hist1h4k	Surf4	Ldlrad4			Lrfn1	Qars
	Hsd3b4	Gramd3	Mrpl30			Mcat	Mast4
	Myof	Fam13b	Eef1d			Ndfip1	Rap2c
	Slc15a4	Pcna	Hectd2			Ksr1	Osbpl11
	Ehmt2	Dennd6b	Hdac9			Luzp1	Uqcrh
	Pbrm1	Cnot7	Ninj1			Ppm1g	Rcor1
	Rb1	Abhd17a	Syk			Herc6	Ube2v2
	Mycbp2	Cfap36	Kremen1			Fam13b	Trp53
	Aff3	Ddx6	Lrfn1			Ssx2ip	Hdac3
	Nt5c3	Nkapd1	Mcat			Endog	Mbp
	Hist1h3g	Dclre1c	Ndfip1			Tomm34	Pi4k2b
	Bcl3	Marcksl1	Ksr1			Mrpl45	4930453n24rik
	Hibadh	Brd7	Luzp1			Ncam2	Rab9
	Nfatc2	Nono	Ppm1g			Kif7	Cers2
	Dgkd	Macrod1	Herc6			Uck2	Ccdc134
	Peak1	Pkp4	Fam13b			Srsf1	Cln6
	Tnfrsf10b	Lrrc14	Ssx2ip			Cnn3	Klf11
	Gabrr1	Itpr1	Rfc4			Osbpl3	Csnk1a1
	Fads6	Pak1	Endog			Pdcd7	Hist1h2ag
	Ldlrad2	Zfp626	Tomm34			Ccng2	Paf1
	Myo7a	Ankrd40	Mrpl45			Dtymk	Ift20
	Stk17b	Phf19	Ncam2			Thap2	Nus1
	Il10	Npm1	Kif7			Tulp3	Nabp2
	Rnps1	Klc3	Uck2			Pde4d	Asnsd1
	5730508B09Rik	Ints9	Srsf1			Itga4	Kri1
	Wnt10b	Hint3	Cnn3			Tmem238	Gan
	Cmip	Atp5b	Osbpl3			Senp6	Mta3
	Stt3b	Ndufa8	Pdcd7			Lpp	Usp6nl
	Drg1	Itga4	Ccng2			Scamp1	Fcf1
	Rbm19	Zdhhc18	Dtymk			Copz1	Crk
	Kctd6	Kctd1	Thap2			Ccdc88c	Skp1a
	Thap4	Chd2	Tulp3			Slc30a4	Traf3
	Ano7	Gbp3	Pde4d			Actn1	Slc25a32
	Sirt5	Dzip1	Itga4			Tubb5	Cpne1
	Gpx5	Lcp2	Tmem238			Cpt1a	Ap3m1
	Dgcr6	Med13	Senp6			Zbtb20	Dhx40
	Disc1	Appl2	Lpp			Lrmp	Ipo8
	Rtf1	Mrm3	Scamp1			Oxa1l	Sin3b
	Slbp	Zfp940	Copz1			Wfs1	Cap2
	Ttyh3	Thyn1	Ccdc88c			Fbrsl1	Haus7
	Fignl1	Timp3	Slc30a4			Hook1	Lrig2
	Nt5c2	5031439G07Rik	Actn1			Dennd6a	Tamm41
	Hgh1	Pdia5	Tubb5			Dyrk3	Ndufaf8
	Cntfr	Acot2	Cpt1a			Bcl2l13	Phf2
	2900026A02Rik	Emsy	Zbtb20			Sf3b1	Ptdss1
	Fam126b	Tecpr2	Lrmp			Cnot6l	Hps4
	Etfa	Mcl1	Oxa1l			Jup	Nufip2
	Znrf3	Cirbp	Wfs1			Fbxo7	Gid8
	Tmem65	Parp10	Fbrsl1			Lamp1	Nt5c
	Slc45a4	Htra1	Hook1			Cst3	Cnot11
	Rnft1	Acy1	Dennd6a			2310022B05Rik	Cnih4
	Elk4	Ppan	Dyrk3			Pik3cd	B3galnt2
	Cisd2	Gm2000	Bcl2l13			Pcyt1a	Ilk
	Pmpca	Alkbh1	Sf3b1			Zmynd8	Tma16
	Setd4	Cers2	Cnot6l			Csnk1g3	Las1l
	Fbxo33	Zmym4	Jup			Glp1r	Akip1
	Phlda1	Otof	Fbxo7			Klhl25	Clpp
	Pcmtd1	0610030E20Rik	Lamp1			Sdf2l1	Caap1
	Eppk1	Nisch	Cst3			Syne1	Exoc4
	Zfp623	Snrpb2	2310022B05Rik			Ywhae	Slc25a28
	Atf7ip	Paxbp1	Pik3cd			Rabgap1l	Bccip
	Rere	Oxa1l	Pcyt1a			Polr3g	Akr1a1
	2024-03-07	Nop58	Zmynd8			Hemgn	Twsg1
	Ube2k	Fam216a	Csnk1g3			Cfap36	2700038g22rik
	Ngly1	Tmem135	Glp1r			Scap	Rab11b
	Eloc	Sec62	Klhl25			Rdh14	Ubr4
	Enpp6	Strap	Sdf2l1			Dzip1	Nln
	Myo1d	Cnn3	Syne1			Zbed3	Dennd2c
	Ccar1	Snx5	Ywhae			Plac8	Rtraf
	Hnrnpf	Tm2d2	Rabgap1l			Msh2	Slc7a6os
	Ece1	Dock11	Polr3g			Dok2	Mafk
	Proser2	Stxbp3	Hemgn			Cyld	Aplf
	Lrpap1	Rpl26	Cfap36			Zfp91	Tmem208
	Csde1	Psmg2	Scap			Neurl3	Lemd3
	Fancc	Atrx	Rdh14			Scd1	Gm16091
	Tnk2	Laptm4a	Dzip1			Wdfy3	Ikzf5
	Nme4	Adcy7	Zbed3			Ube2g2	Dclre1a
	Mllt6	Ddx39b	Plac8			Drc1	Tmem41b
	Gmfb	Arhgdia	Msh2			Haus4	Scyl3
	Cmklr1	Ndufa10	Dok2			Gramd3	Polg2
	Arrdc1	Smim14	Cyld			Idh2	Ddx47
	Ywhaq	Zfyve1	Zfp91			Mvb12b	Cwf19l1
	Lypd2	Dcaf6	Neurl3			Chd2	Pot1a
	Taf4b	Commd1	Scd1			Smad7	Trappc12
	Ier2	Cst3	Wdfy3			Sorl1	Tob2
	1600014C10Rik	3110082I17Rik	Ube2g2			Arpp19	Atox1
	Tm2d3	Zfp839	Drc1			Insl6	Fbxo22
	Acss1	Hspa9	Haus4			Akt1	Snip1
	Clic5	Mrpl33	Gramd3			Sod1	Kdelr1
	Ano4	Vangl1	Idh2			Tfb1m	Rassf1
	C5ar2	Clcn5	Mvb12b			Hilpda	Zfp655
	Cldn22	Smad7	Chd2			Kpna3	2310033p09rik
	Rheb	Zfp788	Smad7			Repin1	Pip4k2b
	Kcnk6	Atg9b	Sorl1			Tacc1	Ppp2r3c
	Zbtb21	Pltp	Arpp19			Psme4	Hspa1b
	Eapp	Gprin3	Insl6			Adcy7	Clasp1
	Ndufs7	Bmp2k	Akt1			Selenot	Lsm8
	Eapp	Il18bp	Sod1			Smarca2	Scoc
	Chtop	Rcc1	Tfb1m			Naf1	Sod2
	Pim1	Ctbp2	Hilpda			Fmnl1	Srbd1
	Sypl	Eef1g	Kpna3			Golga4	Zfp84
	Spata32	Pdxdc1	Repin1			Fam117a	Adh5
	Prr5l	Acox3	Tacc1			Nfe2l1	Carm1
	Flii	Atp6v1f	Psme4			Vps45	Fam98a
	Sik1	Cdh1	Adcy7			Tbcel	Znhit6
	Reep6	Akt1	Selenot			Inppl1	Gatm
	Luc7l	Timm22	Smarca2			Syne2	Brpf3
	Fam53b	Dusp3	Naf1			Rbm28	Xrcc1
	Baz2b	Ldlrad4	Fmnl1			Prkcb	4930519l02rik
	Thumpd2	Pnpla8	Golga4			Snx33	Ammecr1l
	Dpf1	Tnfaip8l1	Fam117a			Enho	Stk38
	Il10rb	Rnf170	Nfe2l1			Itm2c	Cipc
	Pold3	Gyg	Vps45			Cox6c	Ccdc6
	Plaur	Enkd1	Tbcel			Top1	Myo9a
	Hspa9	Usp47	Inppl1			Prdx1	Aup1
	Rhob	Utp14a	Syne2			Abtb2	Dera
	Map2k4	Gm38394	Rbm28			Myo9a	Pon3
	Tgif1	Ipo5	Prkcb			Mgat4a	Gadd45gip1
	Taf5l	Il2rb	Fryl			Zfp644	Sf3b4
	1700021F07Rik	0610012G03Rik	Snx33			Smap2	Ccdc124
	Slc16a13	Hoxa5	Enho			Tmem185b	Trir
	Il21r	Zc3h7a	Itm2c			Zfp367	Usp16
	Olfr871	Prkca	Cox6c			Hmgcs1	Zfp180
	Ccar2	Rpl14	Top1			Cers6	S100a1
	Gm2002	Hnrnpul1	Prdx1			Mon2	Mars
	Il11ra2	Tmem38a	Abtb2			Snrnp27	Lnx2
	Gm2002	Ddx47	Myo9a			Leprotl1	Gm19951
	BC005537	Ksr1	Mgat4a			Sytl1	Cltb
	Cit	Tmem106b	Zfp644			Tgfb3	Eif2d
	Nr3c1	Pnp	Smap2			Zfp451	Ric8b
	Sav1	Git2	Tmem185b			Rpa2	Bcl2l11
	Mbp	Fam104a	Zfp367			Ptprc	Nudcd1
	Zfp963	Tmem50b	Hmgcs1			Tpt1	Ccni
	Glcci1	Utp6	Cers6			Psmd11	Mxi1
	Runx3	Cfdp1	Mon2			Gprin3	Thoc6
	Tcf3	Gm4707	Snrnp27			Pnpla8	Emc10
	Brwd1	L3mbtl3	Leprotl1			Eno1	Traip
	1700019O17Rik	Mapk3	Sytl1			Ppard	Rbpms2
	Efcab2	Rlim	Tgfb3				Tbcb
	Cd28	Ercc5	Zfp451				Slc25a24
	Phf13	Arfrp1	Rpa2				Mt-Co2
	Ralgps1	Zc3hc1	Ptprc				Rab35
	Slc25a51	Abraxas2	Tpt1				Gm26749
	Inafm1	H2afy	Psmd11				Cfap97
	Chmp6	Hspe1	Gprin3				Tstd2
	Prpf38b	Atp8a1	Pnpla8				Rnf126
	Klrb1c	Rfx2	Eno1				Ccnd1
	Sema4d	Plekha3	Ppard				Ppp2cb
	Reep3	Memo1					Aasdhppt
	Ccdc61	Aph1a					Haus2
	Trim28	Prpf6					Ercc3
	Manbal	Ccnt2					Nudt1
	Snx13	Upf3a					Fam76a
	Hist1h4c	Usp37					Psma3
	Jak3	Ankrd16					Arf2
	2310033P09Rik	Map3k3					Ndufb2
	Hist1h4a	Ndufa12					Tbrg4
	Bnip3l	Pax5					St13
	Rtn4rl1	Lmln					Bckdk
	Tnc	Haus4					Smco4
	Mgat5	Kdm5a					Abraxas1
	Cdt1	Dpf1					Uxt
	Khdc3	Map3k1					6720489n17rik
	Chd6	Slc35f5					Hypk
	Psmd7	Dock10					Stoml2
	Hnrnpr	Fancm					Phf6
	Socs2	Pdcd7					Zbtb18
	Rpl22	Tulp3					Wars
	Mcm3ap	Rpl9-ps6					Arl6ip1
	Ccdc97	Taz					Madd
	Cmpk2	Glp1r					Icam4
	Hnrnpa0	Snapc5					Zmpste24
	Mogs	Psmc3					Tceal8
	Bcan	Tnfsf10					Phax
	Spdya	Wdr13					Brd1
	Hist1h4b	Lamtor5					Synpo2
	Sys1	Coa3					Cetn3
	Slc34a3	Hmgcs1					Yrdc
	Yaf2	Arhgap45					Tubg1
	Cep63	Tatdn1					Sec13
	Hist1h3e	Cyb561d2					Dcbld2
	Irf2bp2	Tomm34					Deaf1
	Runx1	Spef2					Ophn1
	Chrm4	Ubn2					Ensa
	Trim11	Esf1					Keap1
	Slc35a1	Rmnd5b					Chchd4
	Gm525	Focad					Ndufa13
	Ppa1	Fmc1					Yod1
	Atp1a3	Tmem44					Uevld
	2810408A11Rik	Wipf1					Hist1h2ac
	Fuz	Msh2					Rdh11
	Mbnl1	Homez					Polr1a
	Dnajc27	Dnajc2					Qdpr
	Aff3	Rpl7l1					Elmsan1
	Ap1b1	Nasp					Gtf2e1
	Nudt3	Ptdss1					Zfp871
	Nrbp1	Rad54l2					Cdkn2d
	Eapp	Sox15					Lman1
	Sfmbt2	Las1l					Gm49797
	Rptor	Tigd2					Ddx41
	Anp32b	Pik3cd					Utp4
	Hck	Zfx					Dynlrb1
	Ctdsp1	Bfar					Sfpq
	Rundc3b	Ciao3					Spop
	Gm21119	Cdca7					Map3k7
	Rnf24	Rps18					Trnt1
	Nufip2	Agap1					Ier3ip1
	Nit2	Trim12a					Nbas
	Memo1	Cdk5rap2					Ube2g1
	Lrp1	Stat1					Bop1
	Esyt2	Psmg3					Traf7
	Grhpr	Cdk14					Idh3g
	Srp68	Ruvbl1					Nab1
	Slc17a7	Mef2a					Ndufaf4
	Mllt3	Hibch					C2cd2
	Mgst2	Zbed3					Prpf4b
	Bach2	Snrpa1					Mapk8
	Hps1	Efhd2					5730455p16rik
	Treh	Pola1					Scrib
	Usp49	Ints14					Zfp280d
	Clptm1l	Cdk11b					Syf2
	Rftn1	Rmi1					Cnpy2
	Pip5k1b	Dennd6a					Brcc3
	Sacm1l	Slc25a51					Klhl6
	Taf1b	Rpl13a					Abhd2
	Kif18b	Socs5					Drg1
	B4galt5	Dnaja2					Fam98c
	Irf1	Sdhb					Clptm1l
	Kcng1	Etf1					Lrr1
	Btbd6	Ell2					Rpia
	Slc38a1	Scaf1					Rmdn3
	Phc2	Dyrk3					Limd1
	Rhof	Arrdc4					Trub2
	Tpm1	Rph3al					Macrod1
	Upf1	Zbtb8a					Prkcsh
	Rps6ka1	Ppwd1					Trappc8
	Runx3	Cd276					Mtx1
	Pptc7	Ldlr					Dnajb1
	Vps41	Tmem260					Psmd5
	Hmcn1	Cct8					Rrn3
	Sema3b	mt-Cytb					Ranbp9
	Lyl1	Metrn					Anapc15
	C1ql2	Bmt2					Luc7l
	Pgam5	Larp4b					Pank1
	Ctbp1	Anapc13					Ermp1
	Samd4b	Dnajc17					Rnf7
	Utrn	Pcm1					Upf3a
	Cds1	Lamp1					Spata24
	Siah1a	Arfgef3					Ankib1
	Pam	R3hdm1					Czib
	Gm3417	Alg9					Dld
	9030025P20Rik	Tnks					Cope
	Scaf11	Lrrc42					Fdps
	Phf10	Arid4b					Chmp2a
	Papd7	Naglu					Pin1
	Tet3	Phlpp1					Gpat4
	Tex14	mt-Nd4					Adnp2
	Adipor2	Cct6a					Rad17
	Slc35c1	Smg1					Cnn2
	Tnrc18	Ptpn5					Krr1
	Map4	Baiap2					Sympk
	Soat2	Alg3					Slc9a3r1
	Tns1	Bzw2					Eif2b5
	Pknox1	S100a4					Sap18
	Rapgef1	Eif2s1					Naca
	Tle3	Pygm					Cdca4
	Hs6st1	Gm525					Pou2f1
	Atxn2	Snrnp27					Polr3f
	Cnot2	Fam173a					Cbll1
	Rcor2	Eif2s2					Ncoa7
	Lta4h	Mier1					Kansl2
	Utp14a	Ranbp1					Tal1
	Nrgn	Ptprs					Grsf1
	Col9a3	Igfals					Spg7
	Alkbh4	Adap1					Uhmk1
	Majin	Matk					Ppfibp1
	Zfp706	Timm17b					Ccdc12
	Asprv1	H2afj					R3hdm4
	Pias2	Kmt2a					Tsen15
	Arid5a	Kpna3					Srsf11
	Bbc3	Serp2					Slc7a6
	B3gnt2	Ppfia1					Eif5
	Cltc	Eif3c					Eif1a
	Map4k4	Reep6					Gtf2a1
	Med26	Jpt2					Slirp
	Runx1	Atg16l1					2610318n02rik
	Plvap	Sf3b1					Rae1
	Slc39a13	Ndufv2					Tpd52l2
	Mier1	Hilpda					Tek
	Rasa2	Slc35e2					Mdn1
	Egr3	Fkbp3					Gins4
	Dtnbp1	Ruvbl2					Fzr1
	Dnajb12	Fads2					Ptpn2
	Mre11a	Tsta3					Ndrg3
	Thy1	Stip1					Stard10
	Prkcd	Smu1					Rap2a
	Ttc7	Kbtbd3					Sdha
	Slamf9	S100a6					Wdr36
	Med13l	Vipr1					Tm7sf3
	Thumpd3	Rnf111					Slc39a10
	Akap7	Mapk12					Scmh1
	Gpr83	Ubp1					Socs4
	Notch2	Ncapg2					Med30
	Rtkn	Polr3g					Cdca5
	Oas3	Cfap298					Slc9a1
	Mettl16	Anp32a					Apip
	Ankrd52	Hist1h4b					Thumpd3
	Rasgrp2	Cpt1a					Sergef
	Ncoa1	Agap3					Nacc1
	Rnf157	Eif4a3					Vps50
	Hpse	Pex13					Gmeb1
	Ppp3cc	Prdx2					Gpaa1
	Morc2a	Zup1					Borcs5
	Prrc1	Paics					Ranbp3
	3110043O21Rik	Dach2					Rbm15b
	Kcna3	Enah					Pif1
	Ppp1r32	Unc5b					Cnr2
	Ybx3	Zkscan3					Tollip
	Ccny	Piezo1					Dap3
	Kcnh2	Ube2n					Btaf1
	Iqcb1	Noxo1					Rlim
	Fzd9	Chaf1b					Tmem263
	Inf2	Kif5b					H1f0
	Slc12a2	Setd1b					Rexo1
	Qser1	Cad					Gm17092
	Lipc	Lrba					Jade3
	Hras	Daglb					Wdr3
	Ly6g6d	Ncl					Smim15
	Set	Cluh					Rcor3
	Cep350	Zfp652					2024-03-02
	Slc7a6os	Raly					Tmed10
	Srsf6	Pygo2					Gclc
	Gmeb1	Rnf130					Ppa2
	Man1c1	Atp5k					Hist1h2be
	Arhgdia	Mtfmt					Gk
	2510039O18Rik	Maml3					Eloa
	Topbp1	Rpl36a-ps1					Timm17b
	Atp6v0a1	Tpt1					Syngr2
	Fam133b	Ddc					Rrs1
	Ifitm1	Sh3bp5l					Gm7072
	Larp1b	Spryd3					Cpne2
	Med18	Pgm1					Rtf2
	Adssl1	Fbl					Eif1b
	Saysd1	Ccdc86					Pdcd10
	Mettl8	Wbp11					Emilin1
	Mllt10	Trmt6					Bex3
	Kmt2e	Slc35a5					Twf1
	Trim7	Lat2					Ttc27
	Sms	Acaca					Tpst2
	Stk10	Nmi					Vcpip1
	Rnf182	Grk4					Emid1
	Hdac10	Pdss1					Fbxo7
	Fbxl5	Dnajb14					Timm44
	Park7	Gtf2e2					Arhgef39
	Tcf7	Neurl3					Upf3b
	Cdyl2	Sox6					Scap
	Ing2	Ebna1bp2					Isca1
	Il12a	Chd6					Ddias
	Il21r	Nbas					Phf10
	Anxa3	Kif21b					Fxn
	Wasf2	Nol7					Rrp15
	Slc50a1	Ist1					Ank
	Map3k1	Fth1					Ccdc59
	Slc39a13	Cxxc5					Ppargc1b
	Zdhhc7	Irf2					Mfsd1
	Creb1	Zfp950					Rwdd1
	Trmu	Bst2					Mdc1
	Coro1c	Tsnax					Khk
	Ffar2	Wdfy3					Polr1c
	Rfx7	Capn7					Gtf3c5
	Nsmaf	Heatr1					Uspl1
	Calu	Cd34					Rab8a
	Bptf	1600012H06Rik					Rab31
	Hist1h2ai	Mcoln2					Atxn7l3
	F13a1	Rps27l					Spcs1
	Ube2n	Sipa1l1					Dcun1d5
	Asxl1	Adgre5					Zfx
	Kdm7a	Pick1					F5
	Nrip1	Pura					Snrnp48
	Klrb1c	Txnl1					Scp2
	Dennd1b	Ptpn1					Smim13
	Vps26b	Impdh2					Khdrbs3
	1110004E09Rik	Prrc2a					Cactin
	Gmeb2	Sik2					Tmem258
	Dmwd	Taok1					Zfp715
	Cd82	Nav1					Wrap53
	Ythdc2	Fggy					Katnbl1
	Clk3	Hp1bp3					Get4
	Mrvi1	Wfs1					Sox12
	Tulp4	Cradd					Clk3
	B3galt5	Ajm1					Smyd4
	Brap	Utp14b					N4bp1
	Spi1	Tnpo3					Tax1bp1
	Prdx2	Zfp280d					Mt-Nd4
	Uchl3	Srp19					Junb
	Arid2	Ppp1r16b					Lrwd1
	Dcaf5	Ptdss2					Tmem165
	Fam160a2	Mbip					Pcyt1b
	Cox4i1	Psma6					Aldh18a1
	Top2b	Mrm1					Psme2
	Col15a1	Ndufs2					Nup35
	Dag1	Psmb8					Supv3l1
	Ctdsp1	Zfp983					Ufm1
	Tfdp2	Armc10					Zbtb41
	Ldhd	Gfra1					Vamp3
	Maff	Cacnb2					Ganab
	Prkacb	Evpl					Acat1
	Tmed2	Ulk1					Scarb1
	Coro2a	Wwp1					Szrd1
	Sh2b3	Psmc5					Itga6
	G2e3	Pfkfb3					Zbtb16
	Bhlhe41	Gpr20					Tet3
	Snx30	Satb1					Zdhhc15
	Eapp	Ube2c					Acadl
	Prss29	Abtb2					Med19
	Arid1b	Rad23b					Cstf3
	Hspa4l	Efnb1					Ass1
	Runx1	Dglucy					3110056k07rik
	Gse1	Wnt10b					Tmem97
	Inpp5d	Lck					Sec23ip
	Nudc	P2ry10					Abl2
	Fbxo10	Rdh14					Zfp36l1
	Zmym5	Chpf					Eea1
	Pds5a	Prdx6					Med8
	Ppm1f	Mcub					Fam91a1
	Ccnh	Dcun1d4					Plac8
	Coro2a	Mtmr9					Arl1
	Tmem86a	Maged2					Sec23b
	Chmp4b	Hid1					Taf4b
	Cic	Pigf					Wdr18
	Spsb2	Adam15					Ubl5
	Pdxdc1	Drap1					Ndufa8
	Trappc2l	Gna11					Fbrsl1
	Zfp398	Rbm28					Rnaseh2a
	Gm527	Bcl11b					Rnf157
	Gas2l3	Zdhhc16					Grk6
	Ifnar2	Slc35a4					Osgep
	Tjp1	Casp6					Rbmx2
	P2rx4	Strbp					Tubgcp6
	Fbxl15	Gtpbp2					Adrm1
	Maz	Arpp19					Slc9a7
	Orc5	Rabgap1l					Thumpd1
	Ccdc97	Top2a					Ctnnbl1
	Rbm6	D630045J12Rik					Ube2a
	Ypel2	Rb1					Aen
	Dgke	Myl12a					Rrp8
	Tomm20l	Ccr5					Selenot
	Wdr26	Sav1					Mllt1
	Samd1	Sun2					Mios
	Wdfy4	Whrn					Nt5dc3
	Lyrm2	Ftsj3					Pgrmc2
	Baiap2	Cox14					Nmral1
	Jmjd1c	Celsr1					Gm36975
	Zmym2	Ndufs4					Bud23
	Tcf7l2	Atp4a					Dgcr2
	Mn1	Hmgn5					Ddrgk1
	Ube2d2a	Irak4					Ddx50
	Cadm4	Gtf2f1					Spns3
	Snx14	Plekha6					6720427i07rik
	Nr2c2	Cycs					Dnm2
	Slc6a20a	Taf8					Ptgs1
	Tns4	Zfp367					Cdk11b
	Lrch1	Tle1					Erlin1
	Noxo1	Apbb1ip					Heatr6
	1700017B05Rik	Ranbp17					D16ertd472e
	Gpn2	Prdx3					Mbd1
	Rnf150	Lyar					Bud31
	Ehbp1	Cnksr3					Sppl3
	Grtp1	Tnni1					Ccdc186
	Atmin	Cxcr5					Klhl9
	Dynlrb2	Psmd10					Csnk1g2
	Mast2	Wdr74					Ppan
	Nup210	Nme6					Fbxo28
	Nr2c2ap	Abhd17b					Fam13b
	Hjurp	Cks1b					Bola1
	1190005I06Rik	Cd68					Ppp1r12c
	Lmtk2	Ndufaf6					Uqcrfs1
	Haus2	Impdh1					Hmg20b
	Fam98c	Zfp706					Atxn2l
	Cbx2	Pdap1					Ercc8
	Cuedc1	Slmap					Ddx20
	Mtx2	Itgb3					Imp4
	Ldlrap1	Sf3b4					Ddx31
	Tmem192	Dhx32					Gsk3a
	Cnksr3	Arid4a					Prkrip1
	Dad1	Itpr2					Oxsr1
	Osbpl9	Gpd1l					Lypla1
	Jak2	Prdx1					Ptrh2
	Agpat2	Cep76					Gtf2b
	Hcn4	Tbl3					Cep44
	Pacsin2	Mllt3					Mob4
	Acat2	Klhl25					Nelfe
	Alkbh7	Mvb12b					Psmd3
	Nprl3	Pxylp1					Ppic
	Cyp20a1	2410002F23Rik					Ccdc117
	Pum1	Bmf					Pimreg
	Tex2	H2-DMb2					Tada1
	Elmo1	Rpl13					Gle1
	Tmem232	Ash1l					Med13
	Hbegf	Sh2d2a					Emd
	Bcat1	Myo10					Sec11c
	Arl6ip6	Etnk1					Radx
	Coro2a	Mthfd1					Jazf1
	Hist1h4i	Pfkp					Sec24a
	Gm2002	Tbc1d25					Smc5
	Lipe	Ywhah					Zfp622
	Gm2002	Igf2r					Anapc1
	Il11ra2	Foxn3					Rad23a
	Cbx1	Fryl					Suds3
	Zfp318	Eif3b					Kdm1a
	Cnnm3	Mkln1					Usp42
	Dzip3	Sf3a3					Utp6
	Zfp706	Vsir					Ndufs2
	Il2rb	Mrpl12					Zcchc17
	Acss2	Repin1					Cox7b
	9030617O03Rik	Atxn7l1					Rcc1l
	Fam208a	Zfp740					Zdhhc2
	Vwa1	Plcb2					Arl4a
	Tmem161b	Acadm					Zpr1
	Mark4	Paf1					Entr1
	Ncoa3	Steap3					Lmna
	Hectd1	Fam102a					Vkorc1l1
	Mbp	Shisa4					Wdr75
	Mprip	Dnajc10					Ucp2
	Golph3	Tagln2					Mlf1
	Tle3	Nudt21					Pon2
	Gspt1	Gas2l3					Isyna1
	Setdb1	Pygl					Sdhd
	Cmtm6	Slc29a3					Klhdc2
	Rragd	Etv4					Fam122a
	Runx1	Hip1					Dock5
	Tusc1	Syndig1l					Psmg3
	2024-09-09	Lgmn					Atf3
	Cd83	Hcfc1r1					Nol9
	AI413582	Dnttip2					Lancl2
	5031439G07Rik	Tgfbr1					9430015g10rik
	Dcaf15	Agk					Pelp1
	Atp6v1e2	Oxct1					Micos13
	Zcchc14	Naf1					Wdyhv1
	Tbl1xr1	Papss1					Micall2
	Trim24	Supt6					Ist1
	Trp53i11	Nudcd1					Ppp1r37
	Ccr7	Slf2					Zfp422
	Ost4	Sppl2a					Ptpn1
	Smim19	Dhx29					Scand1
	Gm21119	Zer1					Casp2
	Fxn	Sypl					Ints1
	Stub1	Cited2					Donson
	Preb	Hdac10					Plekhj1
	Acyp1	Calm2					Luzp1
	Tns3	Snrnp40					Gtpbp4
	Iqgap2	Lcor					Ufsp1
	Slc39a10	Ddx10					Emp3
	Ilkap	Plppr3					Hipk3
	Mical3	Nadk					Riok1
	Setd4	Ddx52					Hacd2
	Srgap2	Gcnt4					Pole4
	A530032D15Rik	Flrt1					Mmadhc
	Zfp672	Hspa1a					Gna15
	Ccz1	Cdiptos					Zcchc10
	Nab2	Aldh5a1					Eme1
	Smok3a	Slc15a3					Tsfm
	Atp2a3	Hook1					Abcb1b
	Ankrd28	Ccdc122					Cpsf1
	Zfp3	Gask1b					Ube2q1
	Cxcr4	Upk1a					Klhl15
	Entpd7	Rab6b					Timm10b
	Mkrn2os	Mrpl20					Srp68
	Gpd2	Rap1b					Serpine2
	Klf2	Yeats2					Cep89
	Hivep1	Ina					Ccar2
	Tpr	Mtss1					Efcab7
	Stx2	Kbtbd2					Plekha7
	Taf1c	Ccnb1					Llph
	Arhgap39	Mical3					Fnbp4
	Ctdsp1	Gtf3c4					Kin
	Cited2	Calcoco1					Slc16a6
	Med13l	Sdf2					Ranbp6
	Ints3	Tpst1					Foxj3
	Rcor1	Ctsw					Pafah1b1
	Stk24	Eef1e1					Ndufa7
	Htt	Eif2b5					Pin4
	Phyhd1	Lmnb1					Pop1
	Nav2	Brd3					Tecpr2
	Zc3h6	Ctxn1					Atg3
	Tox2	Mgst2					Zfp654
	Hfe2	Ptbp1					Arl2bp
	Itpr2	Rfc4					Abcc5
	Tiam1	Extl3					Arhgap35
	Pcbp1	Parp6					Zfp62
	Taf9	Smim5					Txlna
	Xpo1	Arpc5					Tm9sf2
	Calm3	Jak3					Alad
	Tex14	Pabpc1					Clcc1
	Capg	Crocc					Trerf1
	Tlk1	Vcpip1					Ptpn12
	Rab19	Snx3					Slamf1
	Tex14	Pik3ip1					Gatad1
	Scamp4	Casp3					Taok2
	Pura	Zmat2					Tsr1
	Ago2	Camk2b					Srp9
	Kdm2b	Cln8					Nop16
	Ran	1700025G04Rik					Mtmr6
	Gnpat	Dtx3l					Chka
	Rbms1	Urgcp					Slc43a1
	Miga1	Rbm5					Tbc1d14
	Smad3	Cdkn1a					Psrc1
	4921507P07Rik	Kctd15					Psen1
	Gpx6	Csrnp1					Nop9
	Nfic	Tmem203					Srfbp1
	Pdxk	Lmna					Nvl
	Plxnc1	Tcp1					Ints10
	Fcho1	Rrp1					Uhrf2
	Crem	Uba1					Nup37
	Tmem80	Ybx3					Fam78a
	Purb	Prelid3a					Smarcd2
	Ncoa2	Psmd14					Akt1
	Rars	Pkm					Cd69
	Dynlt1b	Ybx1					Stag2
	Ccdc122	Snx33					Nipa2
	Adcy9	Cog1					Nufip1
	Sgpl1	Letm1					Usp46
	Zscan10	Isca1					Yif1b
	Cdyl2	Ttc1					Mlf2
	Adgre5	Kmt2e					Sav1
	Srm	Wbp2					Rnf115
	Lbh	Dnmt3b					Cul2
	Snd1	Nop56					Ppp4r1
	Erdr1	Tmem170					Dars
	Pan3	Anapc1					Rbm43
	Rasa3	Uchl5					Chtf18
	Pdia5	Pcyox1					Tubgcp5
	Atrn	Rbms1					Usp40
	Stoml1	Patz1					Abhd12
	Snrnp70	Bclaf1					Pdhx
	Sbk1	Mtap					Pus7
	Yy1	Map1a					Ddhd1
	Pip4k2c	Fmnl1					Polr2h
	Irs1	Ndel1					Ints8
	Cd72	Ccdc66					Brms1l
	Sp110	Fbxo46					Rac1
	Runx3	Lrwd1					Yars
	Mllt3	Hbs1l					Gabpb2
	1700029H14Rik	Anp32b					Rpf1
	2010111I01Rik	Fam111a					Gtf2e2
	Tex14	Mtm1					Hadha
	Tex14	Kif16b					Usp48
	Srsf3	Mfn2					Asf1a
	BC005561	Dag1					Blmh
	Esm1	Atp13a2					Acot7
	Cyth1	Socs7					Sephs2
	Lamtor5	Atat1					Ccdc14
	Dnah6	Tsen15					Ndufb11
	Hfe	Cgrrf1					Rbm25
	Hist1h2ak	Aim2					Daam1
	Plekha2	Scd1					Ppp2r5a
	Fmod	Blvra					Mta1
	Pura	Kif7					Usp4
	Sfr1	Smarcc1					Lsm5
	Gapt	Ddx46					Spty2d1
	Wdr90	Plag1					Rbm42
	Tspan17	Vps39					Usp5
	Plcxd2	Nampt					Socs7
	Evi5	Mfsd11					Slfn3
	Clmn	Ak2					Pknox1
	Dennd1c	Ninl					Amfr
	Sh2d3c	Tmem121					Prkag1
	Ldlr	Nans					Tiparp
	She	Ctsl					Gm1968
	Tfip11	Bcr					Puf60
	Sphk2	Fcf1					Aak1
	Col15a1	Scamp1					Htatsf1
	Plk5	Dek					Ndufs8
	Ptch1	Eno1					Nr2c2
	Foxo3	Lrch1					Dcaf12
	Ncor1	E130309D02Rik					Pdlim1
	Setd1b	Pigk					Rnf138
	Osbpl9	Vps45					Abcc1
	Ankmy2	Zfp217					5430416n02rik
	Grk2	Mpv17l2					Lsm1
	Ubtd2	Anapc5					Tap1
	Ndc80	Zdhhc8					Zbtb2
	Cdc14a	Trafd1					Tmbim6
	Rpl37	Cacybp					Rcl1
	Ccr1	Syne2					Zfp280c
	Cry2	Mocs2					Tmem248
	Agpat5	Ndfip1					Scfd2
	Il7r	Fancd2					Prdm10
	Echdc1	Suv39h2					Gnl2
	Tram1	Cdkn2aipnl					Ythdc2
	H2-Ke6	Pold2					Tut7
	Slc35g1	D5Ertd579e					Ube2j2
	Usp15	Arhgap9					Ube2e3
	Pcm1	Herc6					Dhcr24
	Rras2	Glrx					Hist1h2bm
	Spz1	Coprs					Polr3g
	Tcp11l2	Ndufv3					Atxn10
	Celsr1	Ninj1					Rrp12
	Ubap2l	Jarid2					A
	Klf10	Ncs1					Snrpa
	2024-09-09	Bms1					Zc3h14
	Clnk	Ubap1					Ehd3
	Kiz	Frmd5					Zfp664
	Prpf6	Kif23					Stt3a
	Adi1	Slc2a3					Azi2
	Adra2b	Noc3l					Agtpbp1
	Eno2	Cdc25c					Klc1
	Slc16a10	Slc25a42					Stat5b
	Rpl34	Tbc1d20					Clns1a
	Sdc1	Uck2					Noa1
	Cdk19	Fkbp1a					Mycbp
	Cdyl	Pigp					Ecd
	Fam199x	Mybbp1a					Parp2
	1190002N15Rik	Aprt					Pabpn1
	Synj2	Rps8					Rabggtb
	Ccdc84	Mapre2					Exosc7
	Tnrc6c	Ddx21					Tssc4
	Ldlr	Aopep					Psmb6
	Tmem121	Cdc34					Mbd2
	1810011H11Rik	Kyat3					Uba6
	Mdp1	Myo9a					Limk2
	Zfp74	Pdgfa					Rab37
	Pds5b	Mrpl15					Syde2
	Atp13a2	Uqcrb					Tonsl
	Zfp592	Itm2c					Pcbd2
	Zc3h15	Il4ra					Cul4b
	Dusp22	Insig1					Orc4
	Ikbip	Psmb7					Lactb
	H2-Aa	Tcof1					Cyfip1
	Snx31	Trp53inp1					Mrs2
	Pard6g	Zfp617					Dtnb
	Med22	Mars					Cited2
	Ctu2	Ficd					Togaram1
	Sbk1	Krr1					Polr2c
	Isoc1	Drc1					Reep5
	Vps37b	Cd47					Cops6
	Ube2v2	Cab39					Cog4
	Rnf130	Padi2					Dennd5a
	Gpr180	Pla2g15					Taldo1
	Smtnl2	Smarcd3					Rad54l2
	Rabggtb	Rabep2					Gcsh
	Osbpl9	Npc2					Pum1
	Fam78a	Samd15					Ostf1
	Rhbdd1	Endog					Arpc1a
	Pisd	Elof1					Naa30
	Fam69a	Ccng2					Eef1d
	Cd27	Xiap					Clptm1
	Gal3st1	Atg14					Sumf1
	Hyls1	Peli1					Nmnat3
	Wasf2	D1Ertd622e					Wbp4
	Bcas3	Pon2					Lrrc58
	Osm	Itgb4					Lrrfip2
	Ncf1	Ctnnd2					Ap2a1
	Kif23	Gpsm2					Polr1b
	Papss1	Sobp					Gpatch4
	Fam103a1	Ncln					Pigl
	Arfgef1	Ets1					Tmem234
	Gtf2ird1	Hdac5					Dpysl2
	Trp53i11	Psmd2					Nedd1
	Rab11a	Taf3					Noct
	Zbtb44	Trio					Filip1l
	BC107364	Zfp91					Arih2
	Sh3tc1	Insl6					Rai1
	Hpse	Sema4a					Hk1
	Cltb	Nkg7					Ghitm
	Sos2	Gtpbp6					Cdc34
	Malsu1	Mctp2					Ints9
	Aebp2	Cyld					Aamp
	Arl5a	Abcb9					Ints11
	Map3k20	Cdkn2a					Dcps
	Zfp119a	Cxcr4					Heatr3
	Runx3	H2-K1					Fbxw2
	Slc12a6	Herpud1					Hcfc2
	Kcnt1	Mat2a					Chd1l
	Mlec	Mphosph6					Poc1a
	Rsrp1	Chml					Gas2
	Pltp	Dars					Psma4
	Zfp800	Mrpl32					Cluh
	Il17ra	Gapdh					Creg1
	Arap1	Vapa					Casp8
	Cbfb	Actr1a					Ppp2r2a
	Glud1	Mrpl45					Zfp692
	Actn2	Gtpbp4					Derl1
	Hrc	F8					Dnajc11
	Ppil4	Ctbp1					Hmces
	Uvrag	Prpf4					Creld2
	Rps10	Upf2					Stk35
	Pebp1	Erp29					Brap
	Adam6b	Arhgap17					Erp44
	Zfp518b	Rps19bp1					Sdad1
	Gng12	Tbc1d7					Atad3a
	Usp8	Serf1					Phactr4
	Rcbtb2	Pard6a					Cpsf4
	Avl9	Sco1					Rpp30
	Nomo1	Zfp458					Atp2b1
	Prpf40a	Prpf40a					Ddx24
	Psen2	Itpkb					Mfsd14a
	B3gnt2	Dop1b					Spn
	Xkr8	Fntb					Mcm9
	Cblc	Pbx4					Plk1
	Tmem50b	Napb					Elof1
	Meiob	Pes1					C330007p06rik
	Por	Copa					Gak
	Myo9b	Llph					Atg5
	Cfap61	Tgfb3					Ctbp2
	Raph1	Pno1					Xist
	Cttn	Bax					Vav2
	Kctd1	E2f7					Ivns1abp
	Evl	Mrps25					Dyrk3
	Ldhd	Mrps22					Tm9sf3
	Med7	Mcat					Brk1
	Egr3	Srpk3					Sfr1
	Adamtsl5	Cmss1					Anapc11
	Etv6	Mrpl38					Ddx42
	Tagln2	Rap1a					Agap3
	Adam1b	Epb41l4b					Srsf9
	Ankrd33b	Atxn7					Rnasek
	Elf3	Naa15					Arcn1
	Cdk6	Nfil3					Jade1
	Erbin	Gm29666					Tspan32
	Srgap3	Tex2					Hist1h3b
	Dctpp1	Ola1					Mtmr2
	Npas1	Mt1					Wdr83os
	Gas2l2	Rasal3					Sh3rf1
	Cramp1l	Poglut1					Mms19
	Osbpl8	Gna12					Mef2a
	Mef2c	Ube2w					Psme1
	Myh9	Slc19a1					Hist1h2an
	Pold2	Dgkd					Casp7
	Gclc	Rnf187					Letm1
	Gsg1	Myadm					Gabpa
	Agfg1	Psrc1					Rufy3
	Slc25a23	Fbxo42					Il12a
	Rbm12b2	Tmem238					Prkar1a
	Tbc1d2b	Adcy3					Sdf2l1
	Fam65a	Bola3					Nt5dc2
	Atl1	Mcm7					Psmc6
	Eif4g3	Dkc1					Prrg1
	Mapk6	Zfp408					Dhrs4
	Trim8	Bhlhe41					Zmym1
	Tubgcp2	Samd4					Ncbp2
	Prol1	Aup1					Tm9sf1
	Junb	Psme4					Prpf31
	Tanc1	Psap					Isy1
	Tmem2	Jchain					Sf3b1
	Plxnc1	Aff1					Cenps
	Smagp	Psmd11					Mettl14
	Cpne2	Gtf2h3					Polr3k
	Acot11	Inppl1					Exoc1
	Adam1a	Mlec					Pih1d1
	Ppp4r1	Smarca2					Setd1a
	Stk24	Drc7					Cinp
	Nrgn	Psip1					Trim35
	St6gal1	Ssx2ip					Nsun6
	Fam129b	Rrp1b					Mtch2
	Cdk13	Fbxo7					Brix1
	Cox20	Hacd3					Nhlrc2
	Clstn3	Pcmtd2					Dars2
	Gcnt2	Rpl41					Fancl
	Cdk9	Gm49336					Trappc13
	Perp	Ikzf3					Depdc5
	Slc6a4	Fnbp1					Bag6
	Fgd2	Vamp7					Arpc3
	Rorc	Nolc1					Rnf139
	Slc5a3	Ccng1					Mgme1
	Vdac1	Pi4kb					Il17ra
	2410131K14Rik	Jup					M6pr
	Fbxo31	Ppm1h					Ccnk
	Slc6a9	Tstd2					Arid2
	Ubtf	Ppig					Mlh1
	Ppfia1	Srsf10					Wdr90
	Ccl9	Ppp2r2d					Zbtb7a
	Helq	Baz1a					Mrto4
	Riok2	Adgrg3					1110004f10rik
	D430019H16Rik	Ndufb11					Fasn
	Oxr1	Strip2					Ankrd13c
	Smurf2	Smim19					Ltv1
	Tex14	Dnmt3a					Mthfd2
	Btg2	Xbp1					Rap2b
	Smg5	Rnf2					Pgm2
	Bcl2l11	Znhit3					Pkig
	Rpl36al	Slc49a4					Nsmce2
	Ddx51	Rogdi					Haus5
	Mkrn1	Gnas					Rell1
	Trim8	Tyrobp					Hsf1
	Plet1	Cotl1					Hsd17b4
	Elmsan1	Pdcd4					Rccd1
	Ncapg2	Smarcd1					Srrt
	Nr4a2	Pwwp3a					Selenof
	Sorcs2	Psd4					Ssbp4
	Rasip1	Bnip1					1810058i24rik
	Fam96b	Atp6ap2					Edf1
	Mtss1	Pqlc1					Znrf2
	Shroom3	Gpi1					Prpf38b
	Fbxw4	Lamtor2					Elp1
	Hipk3	Dbx1					Atp1a1
	Rwdd3	Ncoa7					Rab6a
	Abcb4	Fam193b					Slc35b1
	Haus2	Itk					Erp29
	Runx3	Snrpd3					Elavl1
	Vps41	Bcl2l13					Nr4a1
	Dnajc7	Dhx40					Krtcap2
	Rxfp2	Luzp1					Cenpx
	Spata13	Tmem119					Fam92a
	Trappc6b	Sf3a1					Hnrnpr
	Stag2	Gsn					Ywhag
	2900026A02Rik	Top1					Ino80e
	Heg1	C2cd2					Pitpnm2
	Znhit3	Abhd18					Pdhb
	Kansl3	Etfb					Bsg
	Ap3b1	Tmem185b					Rbm14
	Tet1	Dhx38					Dcp2
	Lgalsl	Syk					Mex3c
	Mllt1	Nrxn2					Ung
	Irgc1	Fam117a					Aifm1
	Sik1	Calu					Nat10
	Esr1	Actr3b					Ngdn
	Ciz1	Vars					Acp1
	Socs2	Mak16					Dpm3
	Irf7	Eif5b					Aebp2
	Ptgs1	Slc25a13					Emc8
	Crispld2	I830077J02Rik					Supt5
	Fra10ac1	Faah					Tube1
	Cmip	Dnajc7					Mosmo
	Cyba	Pde4d					Rab14
	Srcin1	Irf8					Nans
	Foxred2	Abhd2					Spred2
	Catsper3	Dbr1					Cdkn2aipnl
	Mafa	Mettl21a					Esf1
	Hist1h4d	Msmo1					Ash2l
	Ulk2	Smc2					Ifrd2
	Snapc2	Zfp280b					Ppie
	Zdhhc19	Zcchc24					Pes1
	Tbrg4	Prkcb					Snrnp27
	Plekha8	Ggh					Tubgcp4
	Tmem158	Sytl1					Alg13
	Eed	Sqstm1					Csnk2a2
	Asprv1	Prr5l					Srsf7
	Pabpc2	Plod1					Naa10
	Itga9	Fam217b					Herpud1
	Znrf1	Lpxn					Smg5
	Abca7	Wdr43					Gemin8
	Dctd	Gnl2					Zmat2
	Tgm2	Manbal					Ndufb4
	Zfp950	Evl					Hist1h2ai
	Cd2bp2	mt-Nd1					Trmt11
	Chadl	Eprs					Ndufv3
	Clcn4	Gpcpd1					U2af2
	Letm2	H2-D1					Cttn
	Cxxc1	Fbh1					Samm50
	Ctnna1	Scd2					Rfx2
	Afg3l2	Tnpo2					Grpel1
	Ywhag	Jkamp					Polr2a
	Fosl2	Unc119b					Klf2
	Grb2	Eif4g1					Ndufv2
	Hmbs	Tspyl2					Inka1
	Fancc	Isyna1					Bola3
	Miox	Slc38a2					Ctr9
	Rhog	Pcbd2					Smim5
	Cmc2	Hspa4					Armc1
	Eea1	Pwp2					Arl6ip4
	Fmnl2	Txnip					Tmed7
	Ccnb1	Rasgrf2					Ube2q2
	Raet1c	Cltb					Atp5l
	Carmil1	Eif3a					Actr1a
	Usp18	Zfp866					Psmb8
	Nhsl1	Ndufaf4					Mfsd10
	Lrrc63	Rnaseh2a					Emc6
	Sdhaf1	Glipr1					Ppa1
	Lrrc71	Parp3					Prkaa1
	Ppp3ca	Tyms					Ppp1r2
	Olfr1226	Emc3					Cnih1
	Itgad	Spock2					Acsl3
	Lrrc59	Pctp					Scamp2
	Eepd1	Scn3a					Lhfpl2
	Dio1	Osbpl3					Gemin2
	Skil	Tbc1d1					Gmeb2
	Bbc3	Ajap1					Ide
	Fndc3a	Jmy					Patl1
	Milr1	Rae1					Atf4
	D930015E06Rik	Naa10					Fam20b
	Rap1b	Akt1s1					Kif20a
	4921524J17Rik	Fmnl3					Eif3l
	Sap30	Cyhr1					Hprt
	Zfp959	Exosc7					Pinx1
	H1foo	Sdhaf2					Tmf1
	Map6	Tesc					Fgd3
	Foxp1	Cstf2					Abl1
	Cd99l2	Bex3					Mtrf1l
	Mtmr1	Elf2					Mapkap1
	Tmsb10	Pdcd11					Rer1
	Zfp36l1	Ndufa5					Ssna1
	Ten1	Cops8					Atp13a3
	Galnt11	Ube2cbp					Tec
	Celsr1	Tigar					Rpgrip1l
	Serpinf2	Hhex					Golt1b
	Nanos2	Lpcat1					Mydgf
	Fam84b	Myo7a					Plekhf2
	Ptprs	Ralb					Haspin
	Krtap5-4	Rangap1					Fip1l1
	Ntf5	Pde6d					Vac14
	Impdh1	Pag1					Sap130
	Tmem65	Ctdsp2					Gtf2h1
	Wdr18	Itgad					Troap
	Gng10	Pigx					Naa25
	Enc1	Larp1					Arfgef2
	Btnl4	Akr1a1					Ap2m1
	Whsc1	Mrps5					Gps2
	Pacsin1	Zfp961					Chd8
	L3mbtl3	Ccz1					Tab2
	Hes1	Fcho1					Map2k3
	Rreb1	Ccni					St3gal2
	Pja2	Tmem267					Cdkn3
	Ypel2	Snrnp25					Zhx1
	Hopx	Itgb1bp1					Ppp2r5e
	Mcl1	Epg5					Akirin2
	Grhpr	Srgap3					Neto2
	Cpox	Khsrp					Fxr2
	Tbx19	Ddah2					Parm1
	Nudt6	Gadd45b					Cops9
	Pabpc1	Sorl1					Eif4e2
	Clic4	Arhgef25					Casp3
	Srp54c	Mief2					Nup62
	Pip5k1b	Ak6					Pask
	Rprd2	Bnip3					Stard7
	Pycr2	Igdcc4					Banp
	Dynlt1b	Pdlim2					Uap1
	Brinp3	Arf1					Eif3k
	Ifngr2	Trappc5					Srp19
	Smo	Bin2					Inf2
	Bola1	Meis3					Mettl16
	Lrrc32	Il2rg					Prpf4
	Tmem55a	Hsd17b4					Cox6b2
	Dopey1	Enho					Rp9
	Rsph1	Tmem43					Ndufa5
	Cbarp	Zfp512b					Hspa4
	Prrc2b	Opa3					Bri3bp
	Celsr1	Zfp410					Ruvbl1
	Podnl1	Tmco4					Nr4a2
	Atp13a2	Rdx					Cnot3
	Slc35e1	Atp1b3					Csnk2b
	Cd83	Cd151					Dr1
	Dr1	Sstr2					Smu1
	Rassf1	Scap					Mt-Cytb
	Src	Traip					Cap1
	Nup155	Leprotl1					Vma21
	Tmem183a	Cd24a					Strn
	Prodh	Tars					Prelid1
	Hist1h2ap	Crebzf					Ndufs5
	Xk	Tfb1m					Cox4i1
	Hist1h2ap	Cd96					Piezo1
	Prkca	Btk					Zdhhc5
	Mkrn2os	Txnl4a					Rtel1
	Fam107b	S100pbp					Snx30
	Zfp217	Rrp9					Vps16
	Espn	Mvb12a					Asxl2
	Noc2l	Pgam2					Nup88
	Nebl	Neo1					Alkbh1
	Mex3c	Lgals3					Kdelr2
	Zfp942	Dynll2					Drap1
	Myl6b	Anxa7					Arpc5
	Ssh1	Dtnbp1					Stk16
	Hmg20a	Scyl2					Cfdp1
	Slc27a2	Polr2c					Zfp410
	Lyst	Impad1					C1d
	Arid5a	Cacna1b					Josd1
	Soat1	Brpf1					Setdb1
	Ttc39b	Aaas					Bc030867
	Ddx1	Rapgef3					Ppib
	Krt10	Nars					Rwdd4a
	Cdca7	Sla					Flii
	Crot	Pdlim7					Zdhhc13
	Pank4	Tnfrsf9					Fam126a
	Coro2b	Irgm2					Ddx23
	Cast	Arap3					Secisbp2
	Nod2	Ccser2					Sugt1
	Rpap3	Fam174b					Sucla2
	Ubfd1	Cmtm7					Smndc1
	Tmem247	Hsd17b7					Rnf187
	Ptgis	Txnrd1					Smap1
	Mkl2	Mvd					Gpx1
	Cast	Psmg1					Eif3i
	Ostf1	Copz1					Ankle1
	Ctbp2	Gusb					Myo10
	Srp54b	Zdhhc14					Rpa3
	Samd1	Samsn1					Nol11
	Dennd5a	Spi1					Mgll
	Gcnt1	Pim2					Rnf10
	Cxcr3	Anxa2					Spice1
	Dusp1	Sdf2l1					Cenpj
	Hnrnpul2	Hspe1-rs1					Mogs
	Slc41a2	Lrrc17					Ercc6l
	Fn3k	Sh3kbp1					Cntrob
	Hccs	Actn1					Ctc1
	Birc3	Fam98c					Ptcd3
	Galc	Cmas					Suco
	Tbc1d24	Phb					Ptar1
	Ccdc180	Trim8					Ndufs7
	Abhd17a	Serbp1					Farsa
	Ino80	Hemgn					Rtca
	Rbm20	Mdn1					Ppp2r1b
	Eftud2	Specc1l					Crkl
	Gse1	Cbr3					Ext1
	Banf1	Tdg					Pttg1ip
	Dmxl1	Gzf1					Selenoi
	Muc5b	Rragd					Hccs
	Oser1	Ptcd3					Ik
	Optc	Rassf4					Ier5
	Hspd1	Tkt					Rbfa
	Rnf145	Elk3					Nap1l4
	Gtpbp3	Adgre1					Gm10076
	Hvcn1	Rpgrip1					Lrrc20
	Slc25a1	Slc30a4					Pacsin2
	Zfp704	Zbtb1					Rpe
	Cass4	Col4a3bp					Senp2
	Pts	Set					Treml1
	Arf2	Trim46					Tsg101
	Slc39a11	B4galt1					Oip5os1
	Dopey2	Riox1					Tomm5
	Ykt6	Neil3					Cyc1
	Tmem243	Tgds					Sart1
	Camkk1	Idh3g					Psmd12
	Foxp1	Ip6k1					Aggf1
	Cpq	Znrf2					Klhl23
	Tinf2	Arl13b					Rrp1b
	Fam159b	Csnk2a2					Tmem160
	Bmf	Rcn1					Rap1a
	Aff4	Sytl3					Ppp3r1
	Vps13b	Zfp54					Dipk1a
	Dazl	Zfp646					Rsl1d1
	Rab11a	Mettl16					Exosc9
	Cyth1	Ss18l1					Dync1h1
	Atxn2	Ethe1					Mzt1
	Crebzf	B2m					Rbm17
	S100a8	Tspan3					Mob1a
	Alox5	Slc44a2					Nol10
	Dvl2	Ezr					Exosc3
	Mocs3	Lrfn1					Pkn2
	Por	Stx11					Ctnna1
	Otx1	Abca2					Dach2
	Dynll2	Fis1					Nemp2
	Supt16	Cenpb					Ipmk
	Mta3	Selplg					Bms1
	Kcnq1	Jade1					Ripk1
	1700029F12Rik	Aak1					Ubp1
	Frat2	Snhg11					Eif4b
	Itpk1	Mustn1					Uba1
	Abhd5						Haus8
	Zkscan6						Ralgapb
	Sobp						Utp14a
	Mphosph9						Tent4a
	Iqgap2						Ing2
	Sik1						Btbd10
	Klhl2						Acly
	Gtpbp10						Bcas2
	Ankrd12						Polr2j
	Xylt1						Psmd6
	Sacs						Ddx19a
	Med14						Cbfa2t2
	Wdr41						Ahsa1
	Ldlrad1						Lman2
	Rbsn						Steap3
	Vegfa						Ndufb6
	Cebpb						Lars
	AI413582						Myl12a
	Gtdc1						Gm20732
	Ywhah						Glrx3
	Trim65						Hmbs
	Mettl16						Aurkaip1
	Zc3h7a						Aunip
	Hist1h4f						Cmpk1
	Gfm2						Atp5c1
	Sspn						Tacc1
	Nfkbia						Nop2
	Azin1						Smarcb1
	Cox5a						Nelfa
	Trim44						Larp1b
	Glis1						Sf3b6
	Tnfrsf8						Fgfr1op
	Tsc22d3						Tex261
	Ldlrap1						Taf5
	Uri1						Desi1
	Akirin2						Hist1h2af
	Hyi						Itpa
	Ralgps1						Fbxo30
	St8sia6						Msl2
	Zbtb21						Smc1a
	Ptch1						Mtch1
	Erh						Cand1
	Rfx2						Cetn2
	Hipk2						Nol8
	Vim						Zdhhc3
	Itgb3						Hist1h4a
	Dgkh						Lamtor2
	Atf4						Picalm
	Zfp608						Pygb
	Dnase1l2						Med1
	Cd247						Ccdc127
	Bzw1						Ttc9c
	Rell1						Usf2
	Ctsc						Casc3
	Pdgfa						Fancb
	Susd6						Mbd3
	Pxn						Xpot
	Eef1a1						Mt-Atp8
	Shisa8						Prelid3b
	Dync1h1						Mis12
	Parp8						Ndufb3
	Dip2c						Ndufc2
	Pex7						Specc1
	Grb7						Wdpcp
	Katnal1						Rex1bd
	Bscl2						Cdc123
	Gpcpd1						Ssr4
	Cd4						Pcdh7
	Wdr45b						Snrpc
	Zfp280d						Twf2
	Mrs2						Yeats4
	Kpna6						Pfdn6
	Agbl5						Ccnc
	Chrac1						Ap1ar
	Sephs1						Ndufa11
	Eif4g2						Tango2
	Fnbp1						Emsy
	Galc						Copa
	Dusp6						Gps1
	Ugp2						Rbpj
	Hnrnpu						Tmem183a
	Cmtm6						Ruvbl2
	Rab14						Xrn2
	Dnajb2						Ftsj3
	Ank2						Bag4
	Gsdmc						Epg5
	Egfl7						Vars
	Hist4h4						Efhd2
	Pigs						Psme3
	Mtap						Ptms
	Lmo2						Scyl2
	Mars						Rheb
	Itsn1						Nkg7
	Wapl						Nek2
	Ppp3cc						Poldip3
	Rmnd1						Atg16l1
	Maff						Med27
	Lyl1						Wdr82
	Dnajb14						Ddx18
	Lrig2						Dnajc15
	Tshz2						Pold2
	Smg6						Lsm7
	Elavl1						Foxm1
	Cacna1a						Nol7
	Wnk2						Ube2i
	Agpat9						Golph3
	Pik3cb						Scaf8
	Tex26						Arl8b
	Sirt1						Fam192a
	Cdyl2						Pde12
	Btg3						Xrcc6
	Agfg1						Cdc37
	Ugcg						G2e3
	Foxn3						Tnfrsf21
	Ptpra						Med15
	Smad2						Crtc3
	Pacs2						Gar1
	Akt2						Taf10
	P2rx3						Zfp592
	Adcy3						Pdcd5
	Ybx2						Etfa
	Fos						Nup210l
	Ldhd						Cdca7l
	Cep55						Tars
	Creb1						Mib1
	Klf13						Cherp
	Ivns1abp						Lias
	Aox2						Ilkap
	Nr2f6						Blvra
	C2cd5						Ahctf1
	Gabrr1						Zfp934
	Plcl2						Ifi47
	Ell2						Snhg5
	Gan						Gon4l
	Ano10						C2cd3
	N4bp1						Apex1
	Sephs1						Helq
	Fam126a						Usp7
	Snx9						Ppp6r1
	Sh3bp4						Knop1
	Evpl						Fbxo45
	Efcab14						Eif1ad
	Usp6nl						Smn1
	Itpr2						Pprc1
	Gjc1						Uchl3
	E4f1						2700049a03rik
	Cdk17						E2f4
	Fam65c						Ndufb5
	Vapa						Ak6
	Nfix						Tmem64
	Mta3						Scaf4
	Tnfrsf9						D10wsu102e
	Klhdc1						Spen
	Dag1						Chchd1
	Trp53inp2						Prrc2c
	Suclg1						Ndufa12
	Trpv6						Ndufs6
	Csk						Swi5
	Lims1						Fbxo34
	Kcng2						Zyx
	Pkd1						Ndufb10
	Lsm5						Atp5d
	Mta3						Hdac1
	Oxr1						Suv39h2
	Ptpn12						Myo9b
	Srpk1						Saal1
	Rad23b						Impad1
	Fbxo11						Cep290
	Cep120						Ebna1bp2
	Fam179a						Zbtb25
	Elf2						Ndufa9
	Psapl1						Pkmyt1
	Ak2						Ppp1r8
	Papd5						Nxf1
	Notch1						Immt
	Utp14b						Utp3
	Depdc7						Cpox
	Epb41						Zyg11b
	Dock8						Rab5c
	Mllt10						Prep
	Upk3b						Kansl3
	Snx30						Ptp4a3
	Cilp2						Dnm1l
	Usp12						Fnip2
	Gsc2						Nxn
	Tex26						Anapc13
	Plekha7						Tial1
	Rnf130						St3gal3
	Csk						Timm50
	Habp4						Dcaf1
	Afap1						Nudt4
	Runx3						Zc3h4
	Ccm2						Adam10
	Gm13090						Pdcd11
	Dnmt3a						Adsl
	Zadh2						Huwe1
	Hand1						Aldh9a1
	Bicd2						Tarsl2
	Rassf2						Ap1s1
	Sp3						Serpinb1a
	Map3k8						Tfam
	Nfkb1						Zfp462
	Scube3						Cep135
	Elovl5						Arid1a
	Fgd2						Abcf2
	Cebpa						Bcl2l13
	Cks2						Pwwp2a
	Chd7						Brd8
	Calcrl						Vbp1
	Cdk19						Txnl1
	Usp53						Mfsd14b
	P2rx7						Arf1
	Stat5b						Snx3
	Rgp1						Unk
	Tpst1						Arf6
	Rmnd5b						Phip
	Msh4						A930015d03rik
	Tcp1						Emc7
	Fam207a						Mapk14
	Zfp704						Klhl22
	Mettl23						Gmds
	Cdk14						Mink1
	Rai1						Btbd1
	Scd2						Mybl1
	Slc16a6						Clta
	Plekha7						Poln
	Dusp5						Gcn1
	Kcnk4						Nrm
	Cpn2						Lta4h
	Klf1						Mt-Atp6
	Nap1l4						Ptn
	Pebp4						Cox17
	Cmah						Bnip3l
	Ube2z						8030462n17rik
	Olfr1344						Cstf2
	Pmepa1						Ubqln1
	Pmpca						Gtf2a2
	Rnf146						Urb2
	Mcu						Denr
	Ednrb						Uck2
	Gar1						Cebpg
	Pax2						Pdik1l
	Il3ra						Exosc1
	Smad3						Pcbp3
	Cntrob						Slc20a2
	Prkcz						Ldlrad4
	Zfp316						Prpf3
	Nostrin						Nxt1
	Mpp7						Man2a1
	Grhpr						Sf3a2
	Slc25a19						Uqcr11
	Impa2						Fh1
	Sptan1						Map2k2
	Znhit6						Smarce1
	Ankrd37						Cabin1
	Fut8						Maea
	Frrs1l						Psmb1
	Utrn						Taf2
	Slc12a8						Timm8a1
	Sema4a						Nars
	Sall1						Stard4
	Il9r						Atp2a3
	Foxo3						H2afy
	Wnt10a						Wdr62
	Tasp1						Fntb
	Gm7244						Prkce
	Slc27a4						Arrb2
	Smim14						Sord
	Esrrb						Ttc13
	Phb						Asrgl1
	Chst3						Zw10
	Nemp2						Ilrun
	Bahcc1						Akap8
	Bcap31						Shmt2
	Tmem131						Calu
	Tada2a						Klhdc10
	Pih1d2						Iars
	Sgsh						Setd5
	Ece1						Nkap
	Cyp2u1						Gnb1
	Rhno1						Metap1
	Parp12						Exosc5
	Psma6						Taf4
	Gtf3c2						Eipr1
	D17H6S56E-5						Akr1b3
	Vgll4						1700109h08rik
	Il21r						R3hcc1l
	Kcnn1						Dhx29
	Msto1						Cotl1
	Ythdc1						Inpp5b
	Aurkaip1						Chsy1
	Bloc1s6						Adamts3
	Lrp3						Pcbp2
	Stra8						Cnot9
	Ldlrap1						Abi2
	Ndc1						Gnb4
	Iqsec2						Usp10
	Nfatc3						Mbd4
	Inafm2						Gtf2f1
	Pde8a						Prmt5
	Prickle1						Rrp1
	Slc19a3						Tmem11
	Tnxb						Glrx5
	Iqcg						Map4k1
	Rcsd1						Fmnl3
	Sftpb						Dnaja1
	Best2						Zmynd19
	Psmg1						Msh2
	Heca						Pomp
	Khdrbs1						Fem1b
	Abr						Fam3c
	Cux2						Tomm40
	Setd4						Rpap3
	Mphosph8						Hectd1
	Vamp5						Cuedc2
	Hfe2						Vapa
	Scarb1						Epb41l2
	Lin54						Fem1c
	Mettl10						Pole3
	Gcnt3						Nup188
	Plekhh1						Ankrd17
	Bst2						Atrn
	Slc6a6						Dnaaf2
	Il21r						Usp49
	Ece1						Ctnnb1
	Tdrd3						Endod1
	Mrps28						Crnkl1
	Bmpr2						Opa3
	Ezh2						Dazap1
	Lancl1						Hist1h2br
	Plec						Magt1
	Rfx2						Otud6b
	Dclk2						Bcl2l1
	Gas7						Ube2v1
	Tmem176b						Gtf2h5
	Arl4c						Stau1
	Lactb2						Lrrc40
	Lrrfip2						Cep78
	Kcmf1						Ppm1e
	Plcl2						Cenpu
	Zdhhc19						Eed
	Tmem62						Ppp6c
	Ephx3						Ubash3a
	Zfp740						Thap12
	Ppm1b						Atp6ap2
	Slc25a32						Wdr5
	Ubr2						Litaf
	Il17ra						Trim24
	Zfp947						Eloc
	Lsr						Park7
	Cobll1						Gfm1
	Cited2						Chtop
	Prkch						Setd2
	Ifnar2						Tram1
	Zfp839						Pitpnb
	Cdh13						Stx12
	Kat6b						Nsf
	Wbp1l						Hace1
	Clptm1l						Tbc1d2b
	Patz1						Tmx1
	Rock1						Lrpprc
	Focad						Chmp4b
	Chd8						Pls1
	Apeh						Wdfy3
	Jak1						Cuta
	Sgk3						Lmnb2
	Nfatc1						Trim33
	Zfp326						Idh2
	Rnf220						Kif18b
	Ftl1						Rnf19a
	Tmem229b						Slc1a5
	Wdpcp						Prdx4
	Trafd1						Brd2
	Cpn2						Ube2t
	Zfand5						Zc3h13
	Sfxn1						Emg1
	Setbp1						Erc1
	Fam83d						Polr1d
	Usp6nl						Stub1
	Ly6e						Psma5
	Lgals7						Ltbp1
	Mfsd14a						Atp5j2
	Fth1						Wdr43
	Epb41l4b						Psmc4
	4931428F04Rik						Rnf19b
	Fzr1						Ssr3
	Zfc3h1						Gorasp2
	Apbb1ip						Gucy1a1
	Trappc10						Tcf3
	Nup98						Cd47
	Rplp1						Ifit2
	Ampd3						Zfp706
	Pptc7						Dnajc5
	Psd2						Aars
	Rims4						Srpk1
	Osbpl10						Akirin1
	Ly6i						Alkbh5
	Ubiad1						Wdr61
	Adamts3						Lsm14a
	Tm2d1						Gp5
	Trmu						Sephs1
	Tbc1d2						Gid4
	1700025G04Rik						Psmc2
	Rap2a						Ppwd1
	Chka						Rfc5
	Amdhd1						Rbm27
	Rdm1						Prr11
	1810010H24Rik						Ralbp1
	Smad3						E2f6
	Plekhg3						Acsl5
	Galnt12						Slc38a1
	Wnk2						Mt-Nd4l
	Mbp						Gm15564
	Tmed9						Itgb3bp
	Zc3h14						Mrtfa
	Elk3						Msl3
	Ston2						Prickle1
	Ksr2						Zcrb1
	St3gal2						Alg6
	Hectd1						Pcyt1a
	Pmel						Hyou1
	Pwwp2b						Galnt2
	Gm1673						Safb
	Plk4						Taf15
	Gne						Samd1
	Itgae						Dsn1
	Yipf2						1600010m07rik
	Smarca4						Hist1h3i
	Dnajb12						Aurka
	Slc44a4						Odf2
	Skint3						Larp4
	Bahcc1						Cry1
	Cep78						Isoc1
	Uxs1						Copb2
	Ahsa2						Ubr5
	Pecam1						Pfkp
	Amd1						Cwc22
	Mtg1						Hist1h3f
	Srrm2						Rbm22
	Uts2						Csk
	Bcor						Ythdf1
	Nxpe3						Tnfaip2
	St3gal3						Ehd4
	Fndc5						Odf2l
	Atp6v0a1						Nop14
[truncated: 2,887 more rows]
