# Supplementary material for: Kitlo hematopoietic stem cells exhibit distinct lymphoid-primed chromatin landscapes that enhance thymic reconstitution
Source: Nat Commun. 2025 Jul 4;16:6170. doi: 10.1038/s41467-025-61125-1 (PMC12227609; doi:10.1038/s41467-025-61125-1)
Supplement: Supplementary file 6 — Supplementary Data 4 [file 41467_2025_61125_MOESM6_ESM.xlsx]

## Sheet: Data Table 4
Gene_set	Term	Overlap	P-value	Adjusted P-value	Old P-value	Old Adjusted P-value	Odds Ratio	Combined Score	Genes
MSigDB_Hallmark_2020	Myc Targets V1	22/200	2.40446e-14	1.08201e-12	0	0	10.0307	314.552	YWHAE;RANBP1;NPM1;SET;PCNA;CSTF2;SRSF1;DDX21;HNRNPR;PHB;DEK;RAD23B;SRM;PPM1G;PSMA6;PSMD7;IMPDH2;TCP1;POLD2;VDAC1;PABPC1;CCT7
MSigDB_Hallmark_2020	mTORC1 Signaling	13/200	2.60539e-06	5.86213e-05	0	0	5.43636	69.9004	HSPA9;SDF2L1;HMGCS1;HSPA4;TXNRD1;CXCR4;ENO1;ACSL3;UCHL5;FADS2;PRDX1;POLR3G;PSMG1
MSigDB_Hallmark_2020	PI3K/AKT/mTOR Signaling	9/105	1.02598e-05	0.000153897	0	0	7.24938	83.2757	ARF1;PIKFYVE;RALB;ARHGDIA;MKNK2;UBE2N;AKT1;CXCR4;TRAF2
MSigDB_Hallmark_2020	G2-M Checkpoint	11/200	7.17627e-05	0.000645864	0	0	4.51474	43.0803	PRMT5;UCK2;DTYMK;KIF5B;SRSF1;RPA2;E2F2;KIF23;TOP1;RAD23B;LMNB1
MSigDB_Hallmark_2020	E2F Targets	11/200	7.17627e-05	0.000645864	0	0	4.51474	43.0803	RANBP1;PCNA;MSH2;WDR90;SRSF1;POLD2;AK2;RPA2;PSIP1;DEK;LMNB1
MSigDB_Hallmark_2020	Androgen Response	7/100	0.000355074	0.00266305	0	0	5.77571	45.8775	B4GALT1;HMGCS1;VAPA;ACTN1;AKT1;ACSL3;GPD1L
MSigDB_Hallmark_2020	Pperoxisome	7/104	0.000450746	0.00289766	0	0	5.5364	42.6558	MSH2;CTBP1;PRDX1;IDH2;PABPC1;YWHAH;SOD1
MSigDB_Hallmark_2020	Reactive Oxygen Species Pathway	1949-04-01	0.00389258	0.0218957	0	0	6.7583	37.4997	PRDX1;TXNRD1;PFKP;SOD1
MSigDB_Hallmark_2020	Mitotic Spindle	8/199	0.00493892	0.0246946	0	0	3.21051	17.0498	BCR;YWHAE;PCM1;KIF5B;ARHGDIA;KIF23;DYNLL2;LMNB1
MSigDB_Hallmark_2020	Myc Targets V2	1958-04-01	0.00711099	0.0319994	0	0	5.62934	27.8434	NPM1;LAS1L;PHB;SRM
MSigDB_Hallmark_2020	Unfolded Protein Response	5/113	0.016845	0.0542228	0	0	3.52229	14.384	HSPA9;NPM1;KIF5B;PDIA5;EIF4G1
MSigDB_Hallmark_2020	Hypoxia	7/200	0.0168693	0.0542228	0	0	2.76894	11.3035	PLAC8;CITED2;BCL2;CXCR4;PRKCA;ENO1;PFKP
MSigDB_Hallmark_2020	Glycolysis	7/200	0.0168693	0.0542228	0	0	2.76894	11.3035	B4GALT1;CITED2;CXCR4;ENO1;ARPP19;PFKP;SOD1
MSigDB_Hallmark_2020	Allograft Rejection	7/200	0.0168693	0.0542228	0	0	2.76894	11.3035	NPM1;DYRK3;UBE2N;AKT1;TRAF2;CD47;EIF3A
MSigDB_Hallmark_2020	Apoptosis	6/161	0.0198801	0.0596402	0	0	2.94947	11.5561	LMNA;PDCD4;BAX;DAP3;SMAD7;SOD1
MSigDB_Hallmark_2020	Protein Secretion	1996-04-01	0.037952	0.10674	0	0	3.2978	10.7885	ARF1;GNAS;VPS45;SOD1
MSigDB_Hallmark_2020	UV Response Dn	5/144	0.0418331	0.110735	0	0	2.73242	8.67288	SIPA1L1;CITED2;ITGB3;PRKCA;SMAD7
MSigDB_Hallmark_2020	DNA Repair	5/150	0.0483643	0.11652	0	0	2.61855	7.93157	PCNA;IMPDH2;REV3L;RPA2;EDF1
MSigDB_Hallmark_2020	Apical Junction	6/200	0.0491973	0.11652	0	0	2.35184	7.08354	B4GALT1;SYK;ACTN1;EVL;BAIAP2;YWHAH
MSigDB_Hallmark_2020	Oxidative Phosphorylation	5/200	0.124545	0.266881	0	0	1.94216	4.04569	HSPA9;IDH2;BAX;VDAC1;COX6C
MSigDB_Hallmark_2020	heme Metabolism	5/200	0.124545	0.266881	0	0	1.94216	4.04569	BMP2K;E2F2;TOP1;FBXO7;NFE2L1
MSigDB_Hallmark_2020	Bile Acid Metabolism	3/112	0.183101	0.374525	0	0	2.07777	3.52746	FADS2;IDH2;SOD1
MSigDB_Hallmark_2020	Cholesterol Homeostasis	1974-02-01	0.254247	0.449288	0	0	2.09291	2.86614	FADS2;HMGCS1
MSigDB_Hallmark_2020	IL-2/STAT5 Signaling	4/199	0.266672	0.449288	0	0	1.54773	2.04569	RABGAP1L;UCK2;BCL2;FAM126B
MSigDB_Hallmark_2020	Adipogenesis	4/200	0.269573	0.449288	0	0	1.53975	2.01849	BCL2L13;AK2;PDCD4;SOD1
MSigDB_Hallmark_2020	Estrogen Response Late	4/200	0.269573	0.449288	0	0	1.53975	2.01849	IDH2;BCL2;PDCD4;COX6C
MSigDB_Hallmark_2020	p53 Pathway	4/200	0.269573	0.449288	0	0	1.53975	2.01849	PCNA;MKNK2;BAX;BAIAP2
MSigDB_Hallmark_2020	IL-6/JAK/STAT3 Signaling	1987-02-01	0.317511	0.510286	0	0	1.77165	2.03251	PTPN1;ITGB3
MSigDB_Hallmark_2020	Notch Signaling	1932-01-01	0.345525	0.536159	0	0	2.42625	2.57835	PRKCA
MSigDB_Hallmark_2020	Hedgehog Signaling	1936-01-01	0.379332	0.568998	0	0	2.14853	2.08266	TLE1
MSigDB_Hallmark_2020	Apical Surface	1944-01-01	0.441817	0.641347	0	0	1.74809	1.42795	B4GALT1
MSigDB_Hallmark_2020	TGF-beta Signaling	1954-01-01	0.511181	0.718849	0	0	1.41754	0.951215	SMAD7
MSigDB_Hallmark_2020	Coagulation	2/138	0.543942	0.741739	0	0	1.10441	0.672487	ITGB3;PREP
MSigDB_Hallmark_2020	Fatty Acid Metabolism	2/158	0.617577	0.794027	0	0	0.961833	0.463558	HMGCS1;YWHAH
MSigDB_Hallmark_2020	UV Response Up	2/158	0.617577	0.794027	0	0	0.961833	0.463558	CLTB;DDX21
MSigDB_Hallmark_2020	Interferon Alpha Response	1997-01-01	0.723935	0.834684	0	0	0.780892	0.25227	CD47
MSigDB_Hallmark_2020	Estrogen Response Early	2/200	0.741941	0.834684	0	0	0.756183	0.225709	B4GALT1;BCL2
MSigDB_Hallmark_2020	Interferon Gamma Response	2/200	0.741941	0.834684	0	0	0.756183	0.225709	PTPN1;PFKP
MSigDB_Hallmark_2020	Epithelial Mesenchymal Transition	2/200	0.741941	0.834684	0	0	0.756183	0.225709	ITGB3;CALU
MSigDB_Hallmark_2020	KRAS Signaling Up	2/200	0.741941	0.834684	0	0	0.756183	0.225709	RABGAP1L;CXCR4
MSigDB_Hallmark_2020	Spermatogenesis	1/135	0.833552	0.914874	0	0	0.558363	0.101655	PSMG1
MSigDB_Hallmark_2020	TNF-alpha Signaling via NF-kB	1/200	0.930106	0.930106	0	0	0.374736	0.0271523	B4GALT1
MSigDB_Hallmark_2020	Complement	1/200	0.930106	0.930106	0	0	0.374736	0.0271523	PREP
MSigDB_Hallmark_2020	Inflammatory Response	1/200	0.930106	0.930106	0	0	0.374736	0.0271523	ITGB3
MSigDB_Hallmark_2020	Xenobiotic Metabolism	1/200	0.930106	0.930106	0	0	0.374736	0.0271523	ARPP19
GO_Biological_Process_2023	Negative Regulation Of Neuron Death (GO:1901215)	1988-09-01	2.36858e-06	0.00423502	0	0	8.817	114.209	SET;MSH2;BCL2;AKT1;TRAF2;ATP13A2;FBXO7;SOD1;EIF4G1
GO_Biological_Process_2023	Regulation Of Histone Acetylation (GO:0035065)	2024-05-22	8.30009e-06	0.00481701	0	0	22.4806	263.006	SET;CTBP1;DDX21;DEK;SF3B1
GO_Biological_Process_2023	Chromatin Remodeling (GO:0006338)	13/228	1.08624e-05	0.00481701	0	0	4.7216	53.9688	SUV39H2;NPM1;BRPF1;ZBTB1;PSIP1;DDX21;DEK;UCHL5;CFDP1;MIER1;RUVBL1;TOP1;SF3B1
GO_Biological_Process_2023	Regulation Of Cellular Response To Stress (GO:0080135)	9/107	1.19653e-05	0.00481701	0	0	7.10072	80.476	DYRK3;NPM1;DNAJC7;RUVBL1;UBE2N;RPA2;UCHL5;MANF;EIF4G1
GO_Biological_Process_2023	Chromatin Organization (GO:0006325)	14/268	1.34704e-05	0.00481701	0	0	4.31272	48.3672	SUV39H2;NPM1;BRPF1;ZBTB1;PSIP1;DDX21;DEK;UCHL5;CFDP1;MIER1;RUVBL1;ANP32B;TOP1;SF3B1
GO_Biological_Process_2023	Intrinsic Apoptotic Signaling Pathway In Response To Endoplasmic Reticulum Stress (GO:0070059)	2024-05-30	4.12153e-05	0.0122822	0	0	15.2806	154.284	DNAJC10;ATP2A3;BCL2;BAX;TRAF2
GO_Biological_Process_2023	Postreplication Repair (GO:0006301)	2024-04-22	0.000177391	0.0380407	0	0	16.9189	146.131	PCNA;MSH2;ZBTB1;UBE2N
GO_Biological_Process_2023	Protein Localization To Nuclear Envelope (GO:0090435)	2024-03-09	0.000178091	0.0380407	0	0	37.9442	327.581	NUP155;LMNA;LMNB1
GO_Biological_Process_2023	Translesion Synthesis (GO:0019985)	2024-04-23	0.000212528	0.0380407	0	0	16.0276	135.537	PCNA;POLD2;ZBTB1;REV3L
GO_Biological_Process_2023	Protein Localization To Nucleus (GO:0034504)	8/122	0.000212756	0.0380407	0	0	5.40021	45.6607	YWHAE;PIKFYVE;NUP155;SYK;LMNA;AKT1;KPNA3;LMNB1
GO_Biological_Process_2023	Regulation Of Transcription By RNA Polymerase III (GO:0006359)	2024-04-26	0.000347864	0.0546957	0	0	13.8399	110.217	DDX21;POLR3G;DEK;SF3B1
GO_Biological_Process_2023	DNA Replication (GO:0006260)	1973-06-01	0.000397865	0.0546957	0	0	6.85406	53.6631	SET;POLD2;REV3L;RBMS1;RPA2;TOP1
GO_Biological_Process_2023	Chaperone Cofactor-Dependent Protein Refolding (GO:0051085)	2024-04-27	0.000404169	0.0546957	0	0	13.2375	103.434	HSPA9;SDF2L1;DNAJC7;DNAJB14
GO_Biological_Process_2023	Regulation Of mRNA Stability (GO:0043488)	1974-06-01	0.000428266	0.0546957	0	0	6.75292	52.374	NPM1;LARP1;RC3H1;PRKCA;PABPC1;METTL16
GO_Biological_Process_2023	Regulation Of DNA Replication (GO:0006275)	1975-06-01	0.000460451	0.0548857	0	0	6.65471	51.1302	PCNA;FAF1;RUVBL1;JADE1;GTPBP4;UCHL5
GO_Biological_Process_2023	mRNA Splicing, Via Spliceosome (GO:0000398)	10/211	0.000501593	0.055844	0	0	3.84166	29.1879	PRMT5;SRSF1;SNRNP27;HNRNPR;PRPF40A;RALY;PABPC1;USP39;SF3B1;RBM6
GO_Biological_Process_2023	mRNA Processing (GO:0006397)	10/214	0.000559945	0.055844	0	0	3.78458	28.3377	SRSF1;SNRNP27;HNRNPR;PRPF40A;RALY;PABPC1;USP39;SF3B1;RBM6;HNRNPA0
GO_Biological_Process_2023	RNA Splicing, Via Transesterification Reactions With Bulged Adenosine As Nucleophile (GO:0000377)	9/180	0.000649455	0.055844	0	0	4.05429	29.756	SRSF1;SNRNP27;HNRNPR;PRPF40A;RALY;PABPC1;USP39;SF3B1;RBM6
GO_Biological_Process_2023	Regulation Of Protein Serine/Threonine Kinase Activity (GO:0071900)	7/112	0.000703438	0.055844	0	0	5.1125	37.1144	CCNB1;RALB;KSR1;AKT1;HTT;CALM2;GTPBP4
GO_Biological_Process_2023	Small GTPase Mediated Signal Transduction (GO:0007264)	7/112	0.000703438	0.055844	0	0	5.1125	37.1144	BCR;DOK2;RALB;KSR1;CCDC88C;HACD3;RASGRP2
GO_Biological_Process_2023	Negative Regulation Of Peptidyl-Threonine Phosphorylation (GO:0010801)	2024-03-14	0.000735013	0.055844	0	0	20.6916	149.303	CALM2;SMAD7;EIF4G1
GO_Biological_Process_2023	Positive Regulation Of Histone Acetylation (GO:0035066)	2024-03-14	0.000735013	0.055844	0	0	20.6916	149.303	DDX21;DEK;SF3B1
GO_Biological_Process_2023	Positive Regulation Of Telomerase RNA Localization To Cajal Body (GO:1904874)	2024-03-14	0.000735013	0.055844	0	0	20.6916	149.303	RUVBL1;TCP1;CCT7
GO_Biological_Process_2023	'De Novo' Post-Translational Protein Folding (GO:0051084)	1932-04-01	0.00078654	0.055844	0	0	10.8709	77.704	HSPA9;SDF2L1;DNAJC7;DNAJB14
GO_Biological_Process_2023	Regulation Of Transcription By RNA Polymerase I (GO:0006356)	1932-04-01	0.00078654	0.055844	0	0	10.8709	77.704	HEATR1;DDX21;DEK;SF3B1
GO_Biological_Process_2023	Negative Regulation Of Protein Phosphorylation (GO:0001933)	8/149	0.000812049	0.055844	0	0	4.36012	31.0264	DNAJC10;DTNBP1;AKT1;LDLRAD4;GPD1L;CALM2;SMAD7;EIF4G1
GO_Biological_Process_2023	Positive Regulation Of Transcription By RNA Polymerase III (GO:0045945)	2024-03-15	0.00090987	0.0602536	0	0	18.9663	132.806	DDX21;DEK;SF3B1
GO_Biological_Process_2023	Positive Regulation Of Transcription By RNA Polymerase I (GO:0045943)	1934-04-01	0.000993697	0.0634547	0	0	10.1452	70.1445	HEATR1;DDX21;DEK;SF3B1
GO_Biological_Process_2023	Negative Regulation Of Intrinsic Apoptotic Signaling Pathway (GO:2001243)	1961-05-01	0.00123538	0.0722581	0	0	6.81098	45.6089	PTPN1;BCL2;AKT1;ENO1;YBX3
GO_Biological_Process_2023	Regulation Of Telomerase RNA Localization To Cajal Body (GO:1904872)	2024-03-17	0.00133362	0.0722581	0	0	16.2552	107.607	RUVBL1;TCP1;CCT7
GO_Biological_Process_2023	Nuclear Envelope Organization (GO:0006998)	2024-03-17	0.00133362	0.0722581	0	0	16.2552	107.607	NUP155;LMNA;LMNB1
GO_Biological_Process_2023	Positive Regulation Of Cell Cycle Phase Transition (GO:1901989)	2024-03-17	0.00133362	0.0722581	0	0	16.2552	107.607	DYRK3;NPM1;FAM83D
GO_Biological_Process_2023	Positive Regulation Of Peptidyl-Lysine Acetylation (GO:2000758)	2024-03-17	0.00133362	0.0722581	0	0	16.2552	107.607	DDX21;DEK;SF3B1
GO_Biological_Process_2023	Positive Regulation Of Cellular Component Biogenesis (GO:0044089)	1993-06-01	0.00143258	0.0753369	0	0	5.27304	34.5294	SYK;FAF1;BAX;PRKCA;ATP13A2;MTSS1
GO_Biological_Process_2023	DNA Metabolic Process (GO:0006259)	11/288	0.00157404	0.0769377	0	0	3.06659	19.7921	NPM1;SET;MSH2;RUVBL1;POLD2;ZBTB1;UBE2N;RPA2;RBMS1;TOP1;UCHL5
GO_Biological_Process_2023	Regulation Of Mitochondrial Membrane Potential (GO:0051881)	1939-04-01	0.00167411	0.0769377	0	0	8.69366	55.574	BCL2;AKT1;BAX;SOD1
GO_Biological_Process_2023	Regulation Of Ventricular Cardiac Muscle Cell Membrane Depolarization (GO:0060373)	2024-02-05	0.00167817	0.0769377	0	0	50.4061	322.098	GPD1L;SMAD7
GO_Biological_Process_2023	mRNA 5'-Splice Site Recognition (GO:0000395)	2024-02-05	0.00167817	0.0769377	0	0	50.4061	322.098	SRSF1;PSIP1
GO_Biological_Process_2023	Negative Regulation Of Histone Acetylation (GO:0035067)	2024-02-05	0.00167817	0.0769377	0	0	50.4061	322.098	SET;CTBP1
GO_Biological_Process_2023	Negative Regulation Of Calcium Ion Transmembrane Transport (GO:1903170)	2024-03-19	0.00186387	0.0797657	0	0	14.2219	89.3859	YWHAE;VDAC1;CALM2
GO_Biological_Process_2023	Regulation Of Autophagy Of Mitochondrion (GO:1903146)	2024-03-19	0.00186387	0.0797657	0	0	14.2219	89.3859	HTT;VDAC1;FBXO7
GO_Biological_Process_2023	Positive Regulation Of Protein-Containing Complex Assembly (GO:0031334)	1998-06-01	0.00187369	0.0797657	0	0	4.9852	31.3063	RAP1B;SYK;FAF1;PIEZO1;BAX;EIF4G1
GO_Biological_Process_2023	Regulation Of Cell-Cell Adhesion (GO:0022407)	1943-04-01	0.00241088	0.0969963	0	0	7.80042	47.0191	CITED2;CD47;GTPBP4;SMAD7
GO_Biological_Process_2023	White Fat Cell Differentiation (GO:0050872)	2024-02-06	0.00249543	0.0969963	0	0	37.8027	226.563	CTBP2;CTBP1
GO_Biological_Process_2023	Negative Regulation Of T-helper 17 Type Immune Response (GO:2000317)	2024-02-06	0.00249543	0.0969963	0	0	37.8027	226.563	RC3H1;SMAD7
GO_Biological_Process_2023	Positive Regulation Of IRE1-mediated Unfolded Protein Response (GO:1903896)	2024-02-06	0.00249543	0.0969963	0	0	37.8027	226.563	PTPN1;BAX
GO_Biological_Process_2023	Regulation Of Neuron Apoptotic Process (GO:0043523)	6/105	0.00265515	0.101009	0	0	4.63106	27.468	SET;MSH2;BCL2;BAX;ATP13A2;SOD1
GO_Biological_Process_2023	Cellular Response To Topologically Incorrect Protein (GO:0035967)	2024-03-22	0.00287729	0.107115	0	0	11.9745	70.0617	PTPN1;BAX;DNAJB14
GO_Biological_Process_2023	RNA Processing (GO:0006396)	8/183	0.00298049	0.107115	0	0	3.50691	20.395	PDCD7;SRSF1;RBMS1;HNRNPR;USP39;SF3B1;RBM6;HNRNPA0
GO_Biological_Process_2023	Ras Protein Signal Transduction (GO:0007265)	7/144	0.0029954	0.107115	0	0	3.91195	22.7311	RAP1B;DOK2;RALB;KSR1;ARHGDIA;HACD3;RASGRP2
GO_Biological_Process_2023	Positive Regulation Of Cell-Cell Adhesion (GO:0022409)	1946-04-01	0.00309144	0.108382	0	0	7.24214	41.8532	CITED2;PIEZO1;CD47;SMAD7
GO_Biological_Process_2023	Positive Regulation Of Response To Stimulus (GO:0048584)	1977-05-01	0.00346231	0.11259	0	0	5.29312	29.9899	PCNA;RUVBL1;UBE2N;VDAC1;UCHL5
GO_Biological_Process_2023	Negative Regulation Of T-helper 17 Cell Differentiation (GO:2000320)	2024-02-07	0.00346334	0.11259	0	0	30.2406	171.329	RC3H1;SMAD7
GO_Biological_Process_2023	Negative Regulation Of Peptidyl-Lysine Acetylation (GO:2000757)	2024-02-07	0.00346334	0.11259	0	0	30.2406	171.329	SET;CTBP1
GO_Biological_Process_2023	protein-RNA Complex Disassembly (GO:0032988)	2024-02-07	0.00346334	0.11259	0	0	30.2406	171.329	DYRK3;KIF5B
GO_Biological_Process_2023	Positive Regulation Of Cell Cycle G2/M Phase Transition (GO:1902751)	2024-03-24	0.00370909	0.118426	0	0	10.833	60.6318	DYRK3;NPM1;CCNB1
GO_Biological_Process_2023	Intracellular Protein Transport (GO:0006886)	11/325	0.00398751	0.125082	0	0	2.70009	14.9169	HSPA9;ARF1;NPM1;SYK;NUP155;AKT1;UBAP1;VPS45;KPNA3;COPZ1;YWHAH
GO_Biological_Process_2023	Mismatch Repair (GO:0006298)	2024-03-25	0.00417432	0.128684	0	0	10.34	56.651	PCNA;MSH2;RPA2
GO_Biological_Process_2023	Negative Regulation Of Gene Expression, Epigenetic (GO:0045814)	1951-04-01	0.00449829	0.136321	0	0	6.47006	34.9646	SUV39H2;CTBP1;LMNA;LMNB1
GO_Biological_Process_2023	Proteasome Assembly (GO:0043248)	2024-02-08	0.00457783	0.136419	0	0	25.1992	135.736	PSMD11;PSMG1
GO_Biological_Process_2023	mRNA Stabilization (GO:0048255)	1953-04-01	0.00516445	0.148335	0	0	6.20534	32.6771	LARP1;PABPC1;YBX3;HNRNPA0
GO_Biological_Process_2023	Establishment Of Protein Localization To Organelle (GO:0072594)	1985-05-01	0.00528211	0.148335	0	0	4.76187	24.9685	LAMP1;SYK;NUP155;AKT1;KPNA3
GO_Biological_Process_2023	mRNA Metabolic Process (GO:0016071)	1985-05-01	0.00528211	0.148335	0	0	4.76187	24.9685	SRSF1;HNRNPR;USP39;METTL16;HNRNPA0
GO_Biological_Process_2023	Regulation Of Protein Transport (GO:0051223)	2024-03-28	0.00577593	0.148335	0	0	9.09785	46.8908	SNX3;PTPN1;ATP13A2
GO_Biological_Process_2023	Regulation Of Bone Resorption (GO:0045124)	2024-03-28	0.00577593	0.148335	0	0	9.09785	46.8908	SYK;ITGB3;PRKCA
GO_Biological_Process_2023	Regulation Of Apoptotic Process (GO:0042981)	18/705	0.00578972	0.148335	0	0	2.03725	10.4953	HSPA9;NPM1;ANP32A;CITED2;ACTN1;FAF1;HTT;TRAF2;SAV1;SOD1;ARHGDIA;RUVBL1;BCL2;BAX;AKT1;ATP13A2;VDAC1;ANP32B
GO_Biological_Process_2023	Error-Prone Translesion Synthesis (GO:0042276)	2024-02-09	0.0058349	0.148335	0	0	21.5982	111.099	POLD2;REV3L
GO_Biological_Process_2023	Histone Methylation (GO:0016571)	2024-02-09	0.0058349	0.148335	0	0	21.5982	111.099	PRMT5;SUV39H2
GO_Biological_Process_2023	Myelin Maintenance (GO:0043217)	2024-02-09	0.0058349	0.148335	0	0	21.5982	111.099	CXCR4;SOD1
GO_Biological_Process_2023	Positive Regulation Of Establishment Of Protein Localization To Telomere (GO:1904851)	2024-02-09	0.0058349	0.148335	0	0	21.5982	111.099	TCP1;CCT7
GO_Biological_Process_2023	Negative Regulation Of Cell Migration (GO:0030336)	7/163	0.00589028	0.148335	0	0	3.43217	17.6223	CITED2;DAG1;EVL;LDLRAD4;SRGAP3;GTPBP4;SMAD7
GO_Biological_Process_2023	Positive Regulation Of Cell Adhesion (GO:0045785)	1988-05-01	0.00611207	0.151783	0	0	4.58905	23.3927	SYK;CITED2;PRKCA;CD47;SMAD7
GO_Biological_Process_2023	Positive Regulation Of Viral Genome Replication (GO:0045070)	2024-03-29	0.00638056	0.155764	0	0	8.74749	44.2142	LARP1;PABPC1;HACD3
GO_Biological_Process_2023	Post-Transcriptional Regulation Of Gene Expression (GO:0010608)	1957-04-01	0.00668832	0.155764	0	0	5.73585	28.7216	LARP1;ZC3H7A;RC3H1;METTL16
GO_Biological_Process_2023	Regulation Of Establishment Of Protein Localization To Telomere (GO:0070203)	2024-02-10	0.00723065	0.155764	0	0	18.8975	93.1539	TCP1;CCT7
GO_Biological_Process_2023	Regulation Of Protein Localization To Cajal Body (GO:1904869)	2024-02-10	0.00723065	0.155764	0	0	18.8975	93.1539	TCP1;CCT7
GO_Biological_Process_2023	Removal Of Superoxide Radicals (GO:0019430)	2024-02-10	0.00723065	0.155764	0	0	18.8975	93.1539	PRDX1;SOD1
GO_Biological_Process_2023	Negative Regulation Of T-helper Cell Differentiation (GO:0045623)	2024-02-10	0.00723065	0.155764	0	0	18.8975	93.1539	RC3H1;SMAD7
GO_Biological_Process_2023	Negative Regulation Of Pathway-Restricted SMAD Protein Phosphorylation (GO:0060394)	2024-02-10	0.00723065	0.155764	0	0	18.8975	93.1539	LDLRAD4;SMAD7
GO_Biological_Process_2023	Positive Regulation Of Autophagy Of Mitochondrion (GO:1903599)	2024-02-10	0.00723065	0.155764	0	0	18.8975	93.1539	HTT;FBXO7
GO_Biological_Process_2023	Positive Regulation Of Bone Resorption (GO:0045780)	2024-02-10	0.00723065	0.155764	0	0	18.8975	93.1539	SYK;PRKCA
GO_Biological_Process_2023	Positive Regulation Of Integrin Activation (GO:0033625)	2024-02-10	0.00723065	0.155764	0	0	18.8975	93.1539	RAP1B;PIEZO1
GO_Biological_Process_2023	Positive Regulation Of Protein Localization To Cajal Body (GO:1904871)	2024-02-10	0.00723065	0.155764	0	0	18.8975	93.1539	TCP1;CCT7
GO_Biological_Process_2023	Negative Regulation Of Cell Motility (GO:2000146)	6/133	0.00835967	0.170273	0	0	3.60489	17.247	CITED2;DAG1;LDLRAD4;SRGAP3;GTPBP4;SMAD7
GO_Biological_Process_2023	Recombinational Repair (GO:0000725)	1995-05-01	0.00839738	0.170273	0	0	4.23062	20.2217	HELQ;SFR1;REV3L;UBE2N;RPA2
GO_Biological_Process_2023	Heterochromatin Formation (GO:0031507)	1932-03-01	0.00841445	0.170273	0	0	7.84138	37.4646	CTBP1;LMNA;LMNB1
GO_Biological_Process_2023	P-body Assembly (GO:0033962)	2024-02-11	0.00876123	0.170273	0	0	16.7969	79.5741	DDX6;RC3H1
GO_Biological_Process_2023	Regulation Of Homotypic Cell-Cell Adhesion (GO:0034110)	2024-02-11	0.00876123	0.170273	0	0	16.7969	79.5741	SYK;PRKCA
GO_Biological_Process_2023	Cellular Response To Superoxide (GO:0071451)	2024-02-11	0.00876123	0.170273	0	0	16.7969	79.5741	PRDX1;SOD1
GO_Biological_Process_2023	Positive Regulation Of Endoplasmic Reticulum Unfolded Protein Response (GO:1900103)	2024-02-11	0.00876123	0.170273	0	0	16.7969	79.5741	PTPN1;BAX
GO_Biological_Process_2023	Positive Regulation Of Protein Localization To Chromosome, Telomeric Region (GO:1904816)	2024-02-11	0.00876123	0.170273	0	0	16.7969	79.5741	TCP1;CCT7
GO_Biological_Process_2023	Regulation Of T-helper 17 Cell Differentiation (GO:2000319)	2024-02-11	0.00876123	0.170273	0	0	16.7969	79.5741	RC3H1;SMAD7
GO_Biological_Process_2023	Positive Regulation Of Signal Transduction (GO:0009967)	9/266	0.0088624	0.170387	0	0	2.68574	12.6927	CTBP2;CITED2;ITGB3;UBE2N;BMP2K;BAX;HTT;PRKCA;UCHL5
GO_Biological_Process_2023	Protein Localization To Organelle (GO:0033365)	6/137	0.00959815	0.182569	0	0	3.4941	16.2343	YWHAE;PIKFYVE;LAMP1;VAPA;LMNA;RPA2
GO_Biological_Process_2023	Negative Regulation Of Cell Death (GO:0060548)	1964-04-01	0.0100192	0.186607	0	0	5.06486	23.3149	AKT1;TRAF2;ATP13A2;EIF4G1
GO_Biological_Process_2023	Positive Regulation Of Macroautophagy (GO:0016239)	1964-04-01	0.0100192	0.186607	0	0	5.06486	23.3149	RALB;LARP1;HTT;PAFAH1B2
GO_Biological_Process_2023	DNA Strand Elongation Involved In DNA Replication (GO:0006271)	2024-02-12	0.0104229	0.192125	0	0	15.1165	68.9878	PCNA;POLD2
GO_Biological_Process_2023	Positive Regulation Of Cell Cycle (GO:0045787)	1965-04-01	0.0105684	0.192819	0	0	4.98158	22.6656	CCNB1;CITED2;AKT1;PRKCA
GO_Biological_Process_2023	Platelet Aggregation (GO:0070527)	1935-03-01	0.0107878	0.194834	0	0	7.10517	32.1817	ITGB3;ACTN1;GNAS
GO_Biological_Process_2023	Regulation Of Peptidyl-Threonine Phosphorylation (GO:0010799)	1936-03-01	0.0116561	0.20599	0	0	6.88951	30.6716	CALM2;SMAD7;EIF4G1
GO_Biological_Process_2023	Activation Of Cysteine-Type Endopeptidase Activity Involved In Apoptotic Process (GO:0006919)	1967-04-01	0.0117243	0.20599	0	0	4.82295	21.4433	BCL2L13;ATP2A3;BAX;ANP32B
GO_Biological_Process_2023	Regulation Of Response To Stress (GO:0080134)	2024-02-13	0.0122119	0.20599	0	0	13.7416	60.5362	DYRK3;EIF4G1
GO_Biological_Process_2023	Thymus Development (GO:0048538)	2024-02-13	0.0122119	0.20599	0	0	13.7416	60.5362	ZBTB1;SOD1
GO_Biological_Process_2023	Positive Regulation Of Leukocyte Degranulation (GO:0043302)	2024-02-13	0.0122119	0.20599	0	0	13.7416	60.5362	SYK;LAMP1
GO_Biological_Process_2023	Positive Regulation Of Superoxide Anion Generation (GO:0032930)	2024-02-13	0.0122119	0.20599	0	0	13.7416	60.5362	SYK;SOD1
GO_Biological_Process_2023	Regulation Of IRE1-mediated Unfolded Protein Response (GO:1903894)	2024-02-13	0.0122119	0.20599	0	0	13.7416	60.5362	PTPN1;BAX
GO_Biological_Process_2023	RNA Stabilization (GO:0043489)	1937-03-01	0.0125635	0.208599	0	0	6.68654	29.2667	LARP1;NSUN2;PABPC1
GO_Biological_Process_2023	Intrinsic Apoptotic Signaling Pathway (GO:0097193)	5/105	0.0126	0.208599	0	0	3.80562	16.646	DNAJC10;BCL2;ATP2A3;BAX;TRAF2
GO_Biological_Process_2023	Regulation Of Intracellular Transport (GO:0032386)	1938-03-01	0.0135103	0.213997	0	0	6.49516	27.9572	PTPN1;LAMP1;ATP13A2
GO_Biological_Process_2023	Positive Regulation Of DNA Metabolic Process (GO:0051054)	5/108	0.0140954	0.213997	0	0	3.69421	15.7444	PCNA;FAF1;RUVBL1;UBE2N;UCHL5
GO_Biological_Process_2023	Regulation Of Hemopoiesis (GO:1903706)	2024-02-14	0.0141248	0.213997	0	0	12.5958	53.6559	PURB;BRPF1
GO_Biological_Process_2023	Regulation Of Integrin Activation (GO:0033623)	2024-02-14	0.0141248	0.213997	0	0	12.5958	53.6559	RAP1B;PIEZO1
GO_Biological_Process_2023	Regulation Of Superoxide Anion Generation (GO:0032928)	2024-02-14	0.0141248	0.213997	0	0	12.5958	53.6559	SYK;SOD1
GO_Biological_Process_2023	miRNA-mediated Gene Silencing By Inhibition Of Translation (GO:0035278)	2024-02-14	0.0141248	0.213997	0	0	12.5958	53.6559	DDX6;EIF4G1
GO_Biological_Process_2023	Positive Regulation Of Cytoplasmic Translation (GO:2000767)	2024-02-14	0.0141248	0.213997	0	0	12.5958	53.6559	PABPC1;YBX3
GO_Biological_Process_2023	Positive Regulation Of Telomere Maintenance In Response To DNA Damage (GO:1904507)	2024-02-14	0.0141248	0.213997	0	0	12.5958	53.6559	RUVBL1;UCHL5
GO_Biological_Process_2023	Negative Regulation Of Protein Binding (GO:0032091)	1971-04-01	0.0142725	0.213997	0	0	4.53409	19.2672	RALB;ATP2A3;AKT1;BAX
GO_Biological_Process_2023	Anterograde Axonal Transport (GO:0008089)	1939-03-01	0.0144966	0.213997	0	0	6.31442	26.7342	KIF5B;DTNBP1;SOD1
GO_Biological_Process_2023	Heterochromatin Organization (GO:0070828)	1939-03-01	0.0144966	0.213997	0	0	6.31442	26.7342	CTBP1;LMNA;LMNB1
GO_Biological_Process_2023	Nuclear Transport (GO:0051169)	1939-03-01	0.0144966	0.213997	0	0	6.31442	26.7342	NPM1;ANP32A;NUP155
GO_Biological_Process_2023	Positive Regulation Of Cysteine-Type Endopeptidase Activity Involved In Apoptotic Process (GO:0043280)	5/109	0.0146193	0.213997	0	0	3.6585	15.4587	BCL2L13;SYK;ATP2A3;BAX;ANP32B
GO_Biological_Process_2023	Regulation Of Programmed Cell Death (GO:0043067)	7/195	0.0148789	0.213997	0	0	2.84331	11.9641	ANP32A;ACTN1;RUVBL1;AKT1;BAX;TRAF2;ANP32B
GO_Biological_Process_2023	Endomembrane System Organization (GO:0010256)	7/196	0.0152628	0.213997	0	0	2.82812	11.8282	NUP155;VAPA;HOOK1;LMNA;HTT;PLEKHA3;LMNB1
GO_Biological_Process_2023	Regulation Of Protein Dephosphorylation (GO:0035304)	1940-03-01	0.0155228	0.213997	0	0	6.14345	25.5902	HTT;ARPP19;CALM2
GO_Biological_Process_2023	Positive Regulation Of Cell Cycle G1/S Phase Transition (GO:1902808)	1940-03-01	0.0155228	0.213997	0	0	6.14345	25.5902	AKT1;FAM83D;EIF4G1
GO_Biological_Process_2023	Double-Strand Break Repair Via Homologous Recombination (GO:0000724)	5/111	0.0157058	0.213997	0	0	3.58911	14.9082	HELQ;SFR1;UBE2N;REV3L;RPA2
GO_Biological_Process_2023	Regulation Of Clathrin-Dependent Endocytosis (GO:2000369)	2024-02-15	0.0161578	0.213997	0	0	11.6263	47.9625	DGKD;BMP2K
GO_Biological_Process_2023	DNA Double-Strand Break Processing (GO:0000729)	2024-02-15	0.0161578	0.213997	0	0	11.6263	47.9625	HELQ;UBE2N
GO_Biological_Process_2023	Activation Of NF-kappaB-inducing Kinase Activity (GO:0007250)	2024-02-15	0.0161578	0.213997	0	0	11.6263	47.9625	ZFP91;TRAF2
GO_Biological_Process_2023	Regulation Of Telomere Maintenance In Response To DNA Damage (GO:1904505)	2024-02-15	0.0161578	0.213997	0	0	11.6263	47.9625	RUVBL1;UCHL5
GO_Biological_Process_2023	Retrograde Axonal Transport (GO:0008090)	2024-02-15	0.0161578	0.213997	0	0	11.6263	47.9625	KIF5B;SOD1
GO_Biological_Process_2023	mRNA Methylation (GO:0080009)	2024-02-15	0.0161578	0.213997	0	0	11.6263	47.9625	NSUN2;METTL16
GO_Biological_Process_2023	Negative Regulation Of Immune Effector Process (GO:0002698)	2024-02-15	0.0161578	0.213997	0	0	11.6263	47.9625	RC3H1;CD47
GO_Biological_Process_2023	Negative Regulation Of Phagocytosis (GO:0050765)	2024-02-15	0.0161578	0.213997	0	0	11.6263	47.9625	SNX3;CD47
GO_Biological_Process_2023	Positive Regulation Of Glucose Metabolic Process (GO:0010907)	2024-02-15	0.0161578	0.213997	0	0	11.6263	47.9625	AKT1;ARPP19
GO_Biological_Process_2023	Import Into Nucleus (GO:0051170)	1974-04-01	0.0163968	0.213997	0	0	4.33911	17.8366	SYK;NUP155;AKT1;KPNA3
GO_Biological_Process_2023	Negative Regulation Of Neuron Apoptotic Process (GO:0043524)	1974-04-01	0.0163968	0.213997	0	0	4.33911	17.8366	SET;MSH2;BCL2;SOD1
GO_Biological_Process_2023	Positive Regulation Of Viral Process (GO:0048524)	1941-03-01	0.0165888	0.214933	0	0	5.98148	24.5182	LARP1;PABPC1;HACD3
GO_Biological_Process_2023	Regulation Of Intracellular Signal Transduction (GO:1902531)	9/297	0.0171577	0.220705	0	0	2.39284	9.72763	BCR;PRMT5;FAM13B;UBE2N;AKT1;SRGAP3;FAM83D;CALM2;MYO9A
GO_Biological_Process_2023	Response To Endoplasmic Reticulum Stress (GO:0034976)	5/114	0.0174346	0.222665	0	0	3.48979	14.1312	DNAJC10;BCL2;ATP2A3;BAX;TRAF2
GO_Biological_Process_2023	Substantia Nigra Development (GO:0021762)	1942-03-01	0.017695	0.224206	0	0	5.82781	23.5122	YWHAE;CALM2;YWHAH
GO_Biological_Process_2023	Peptidyl-Serine Phosphorylation (GO:0018105)	6/158	0.0183035	0.224206	0	0	3.00814	12.0345	CSNK1G3;DYRK3;PIKFYVE;MKNK2;PRKCA;TOP1
GO_Biological_Process_2023	Regulation Of Protein Kinase C Signaling (GO:0090036)	2024-02-16	0.0183077	0.224206	0	0	10.7953	43.1859	DGKD;GPD1L
GO_Biological_Process_2023	Extrinsic Apoptotic Signaling Pathway In Absence Of Ligand (GO:0097192)	2024-02-16	0.0183077	0.224206	0	0	10.7953	43.1859	BCL2;BAX
GO_Biological_Process_2023	Nuclear Migration (GO:0007097)	2024-02-16	0.0183077	0.224206	0	0	10.7953	43.1859	LMNA;LMNB1
GO_Biological_Process_2023	Regulation Of DNA Strand Elongation (GO:0060382)	2024-02-16	0.0183077	0.224206	0	0	10.7953	43.1859	RUVBL1;UCHL5
GO_Biological_Process_2023	Regulation Of JUN Kinase Activity (GO:0043506)	1943-03-01	0.0188413	0.229171	0	0	5.68183	22.5665	PTPN1;PDCD4;TRAF2
GO_Biological_Process_2023	Response To Unfolded Protein (GO:0006986)	1944-03-01	0.0200278	0.232979	0	0	5.54296	21.6765	PTPN1;HSPA4;BAX
GO_Biological_Process_2023	Establishment Of Protein Localization To Mitochondrion (GO:0072655)	1944-03-01	0.0200278	0.232979	0	0	5.54296	21.6765	TOMM34;AKT1;FBXO7
GO_Biological_Process_2023	Nucleus Organization (GO:0006997)	1944-03-01	0.0200278	0.232979	0	0	5.54296	21.6765	NUP155;LMNA;LMNB1
GO_Biological_Process_2023	Protein Import Into Nucleus (GO:0006606)	1979-04-01	0.0203579	0.232979	0	0	4.0488	15.7672	SYK;NUP155;AKT1;KPNA3
GO_Biological_Process_2023	Cellular Response To dsRNA (GO:0071359)	2024-02-17	0.0205709	0.232979	0	0	10.0751	39.1305	NPM1;RALB
GO_Biological_Process_2023	Cellular Response To Unfolded Protein (GO:0034620)	2024-02-17	0.0205709	0.232979	0	0	10.0751	39.1305	PTPN1;BAX
GO_Biological_Process_2023	Filopodium Assembly (GO:0046847)	2024-02-17	0.0205709	0.232979	0	0	10.0751	39.1305	FMNL3;SRGAP3
GO_Biological_Process_2023	mRNA Cis Splicing, Via Spliceosome (GO:0045292)	2024-02-17	0.0205709	0.232979	0	0	10.0751	39.1305	SRSF1;PSIP1
GO_Biological_Process_2023	Nicotinamide Nucleotide Metabolic Process (GO:0046496)	2024-02-17	0.0205709	0.232979	0	0	10.0751	39.1305	IDH2;GPD1L
GO_Biological_Process_2023	Positive Regulation Of Cell Adhesion Mediated By Integrin (GO:0033630)	2024-02-17	0.0205709	0.232979	0	0	10.0751	39.1305	SYK;PIEZO1
GO_Biological_Process_2023	Regulation Of Protein-Containing Complex Assembly (GO:0043254)	5/119	0.0205876	0.232979	0	0	3.33588	12.9535	RALB;SYK;FAF1;BAX;TRAF2
GO_Biological_Process_2023	Chromosome Organization (GO:0051276)	1945-03-01	0.0212547	0.237134	0	0	5.41071	20.8376	NAA10;NUP155;MSH2
GO_Biological_Process_2023	Epidermal Growth Factor Receptor Signaling Pathway (GO:0007173)	1945-03-01	0.0212547	0.237134	0	0	5.41071	20.8376	DGKD;ERBIN;AKT1
GO_Biological_Process_2023	Histone Modification (GO:0016570)	1981-04-01	0.022093	0.237134	0	0	3.94324	15.0336	RUVBL1;MIER1;JADE1;UBE2N
GO_Biological_Process_2023	B Cell Receptor Signaling Pathway (GO:0050853)	1946-03-01	0.0225219	0.237134	0	0	5.28462	20.046	SYK;BCL2;BAX
GO_Biological_Process_2023	Regulation Of Epidermal Growth Factor Receptor Signaling Pathway (GO:0042058)	1946-03-01	0.0225219	0.237134	0	0	5.28462	20.046	DGKD;RALB;MVB12B
GO_Biological_Process_2023	Homotypic Cell-Cell Adhesion (GO:0034109)	1946-03-01	0.0225219	0.237134	0	0	5.28462	20.046	ITGB3;ACTN1;GNAS
GO_Biological_Process_2023	Regulation Of Protein Catabolic Process (GO:0042176)	5/122	0.0226473	0.237134	0	0	3.24985	12.3095	SNX3;FAF1;ATP13A2;FAM83D;UCHL5
GO_Biological_Process_2023	3'-UTR-mediated mRNA Stabilization (GO:0070935)	2024-02-18	0.0229441	0.237134	0	0	9.44492	35.6517	YBX3;HNRNPA0
GO_Biological_Process_2023	Positive Regulation Of DNA Replication (GO:0045740)	2024-02-18	0.0229441	0.237134	0	0	9.44492	35.6517	PCNA;FAF1
GO_Biological_Process_2023	Positive Regulation Of G Protein-Coupled Receptor Signaling Pathway (GO:0045745)	2024-02-18	0.0229441	0.237134	0	0	9.44492	35.6517	PRMT5;PRKCA
GO_Biological_Process_2023	Positive Regulation Of Chromosome Segregation (GO:0051984)	2024-02-18	0.0229441	0.237134	0	0	9.44492	35.6517	CCNB1;NCAPG2
GO_Biological_Process_2023	Positive Regulation Of Establishment Of Protein Localization (GO:1904951)	2024-02-18	0.0229441	0.237134	0	0	9.44492	35.6517	TCP1;CCT7
GO_Biological_Process_2023	Positive Regulation Of Natural Killer Cell Activation (GO:0032816)	2024-02-18	0.0229441	0.237134	0	0	9.44492	35.6517	LAMP1;ZBTB1
GO_Biological_Process_2023	Regulation Of T Cell Cytokine Production (GO:0002724)	2024-02-18	0.0229441	0.237134	0	0	9.44492	35.6517	TRAF2;SMAD7
GO_Biological_Process_2023	Regulation Of Cell Cycle G2/M Phase Transition (GO:1902749)	2024-02-18	0.0229441	0.237134	0	0	9.44492	35.6517	DYRK3;NPM1
GO_Biological_Process_2023	Membrane Organization (GO:0061024)	6/167	0.0233052	0.239481	0	0	2.83868	10.6708	SNX3;NUP155;VAPA;LMNA;UBAP1;LMNB1
GO_Biological_Process_2023	Ubiquitin-Dependent Protein Catabolic Process (GO:0006511)	10/367	0.0239112	0.244305	0	0	2.14568	8.0107	PSMA6;PSMD7;PSMD11;FAF1;MVB12B;RC3H1;UBAP1;UBE2G2;RAD23B;FBXO7
GO_Biological_Process_2023	Regulation Of Centriole Replication (GO:0046599)	2024-02-19	0.0254242	0.255384	0	0	8.88889	32.6405	NPM1;CEP76
GO_Biological_Process_2023	Release Of Cytochrome C From Mitochondria (GO:0001836)	2024-02-19	0.0254242	0.255384	0	0	8.88889	32.6405	BCL2;BAX
GO_Biological_Process_2023	Negative Regulation Of Peptidyl-Serine Phosphorylation (GO:0033137)	2024-02-19	0.0254242	0.255384	0	0	8.88889	32.6405	GPD1L;SMAD7
GO_Biological_Process_2023	Integrin-Mediated Signaling Pathway (GO:0007229)	1985-04-01	0.0258273	0.257984	0	0	3.74775	13.703	SYK;ITGB3;ERBIN;CD47
GO_Biological_Process_2023	Negative Regulation Of Apoptotic Process (GO:0043066)	12/482	0.0263236	0.261481	0	0	1.95985	7.12856	HSPA9;NPM1;SET;TLE1;MSH2;CITED2;ARHGDIA;BCL2;AKT1;PRKCA;VDAC1;SOD1
GO_Biological_Process_2023	Negative Regulation Of Binding (GO:0051100)	1986-04-01	0.0268165	0.264905	0	0	3.70186	13.396	RALB;AKT1;BAX;GTPBP4
GO_Biological_Process_2023	Regulation Of DNA Repair (GO:0006282)	5/129	0.0279594	0.270691	0	0	3.0653	10.9646	PCNA;RUVBL1;UBE2N;DEK;UCHL5
GO_Biological_Process_2023	Nucleocytoplasmic Transport (GO:0006913)	1950-03-01	0.0279938	0.270691	0	0	4.83388	17.2848	NPM1;ANP32A;NUP155
GO_Biological_Process_2023	Regulation Of Membrane Depolarization (GO:0003254)	2024-02-20	0.0280078	0.270691	0	0	8.39464	30.0131	GPD1L;SMAD7
GO_Biological_Process_2023	Endoplasmic Reticulum Calcium Ion Homeostasis (GO:0032469)	2024-02-20	0.0280078	0.270691	0	0	8.39464	30.0131	BCL2;BAX
GO_Biological_Process_2023	Positive Regulation Of I-kappaB kinase/NF-kappaB Signaling (GO:0043123)	6/175	0.0284591	0.273575	0	0	2.7032	9.62146	VAPA;EEF1D;MIER1;UBE2N;DDX21;TRAF2
GO_Biological_Process_2023	Regulation Of Double-Strand Break Repair (GO:2000779)	1988-04-01	0.0288622	0.274498	0	0	3.61335	12.8101	RUVBL1;UBE2N;RPA2;DEK
GO_Biological_Process_2023	Negative Regulation Of Protein Kinase Activity (GO:0006469)	1988-04-01	0.0288622	0.274498	0	0	3.61335	12.8101	PTPN1;NPM1;DTNBP1;AKT1
GO_Biological_Process_2023	Metaphase Plate Congression (GO:0051310)	1951-03-01	0.0294623	0.277255	0	0	4.73293	16.6819	NUDC;CCNB1;FAM83D
GO_Biological_Process_2023	Positive Regulation Of Actin Filament Bundle Assembly (GO:0032233)	1951-03-01	0.0294623	0.277255	0	0	4.73293	16.6819	EVL;CD47;MTSS1
GO_Biological_Process_2023	Positive Regulation Of DNA Repair (GO:0045739)	1989-04-01	0.0299188	0.280078	0	0	3.57066	12.5304	PCNA;RUVBL1;UBE2N;UCHL5
GO_Biological_Process_2023	Protein Polyubiquitination (GO:0000209)	7/226	0.0303079	0.281421	0	0	2.43696	8.52048	BCL2;UBE2N;RC3H1;ZFP91;TRAF2;UBE2G2;FBXO7
GO_Biological_Process_2023	Epithelial Cell Differentiation (GO:0030855)	5/132	0.0304585	0.281421	0	0	2.99243	10.4477	PCNA;AKT1;TAGLN2;VDAC1;EDF1
GO_Biological_Process_2023	Chaperone-Mediated Protein Complex Assembly (GO:0051131)	2024-02-21	0.0306919	0.281421	0	0	7.95241	27.7043	HSPA4;PSMG1
GO_Biological_Process_2023	Regulation Of Anoikis (GO:2000209)	2024-02-21	0.0306919	0.281421	0	0	7.95241	27.7043	TLE1;BCL2
GO_Biological_Process_2023	Apoptotic Process (GO:0006915)	7/228	0.0315729	0.288022	0	0	2.41466	8.34376	BCL2L13;JADE1;BCL2;AKT1;CXCR4;BAX;VDAC1
GO_Biological_Process_2023	Actin Cytoskeleton Reorganization (GO:0031532)	1953-03-01	0.0325191	0.291259	0	0	4.54315	15.5645	PTPN1;SIPA1L1;DTNBP1
GO_Biological_Process_2023	Endosome Organization (GO:0007032)	1953-03-01	0.0325191	0.291259	0	0	4.54315	15.5645	SNX3;HOOK1;PLEKHA3
GO_Biological_Process_2023	Mitochondrial Transport (GO:0006839)	1953-03-01	0.0325191	0.291259	0	0	4.54315	15.5645	TOMM34;BCL2;FBXO7
GO_Biological_Process_2023	Cellular Response To Low-Density Lipoprotein Particle Stimulus (GO:0071404)	2024-02-22	0.0334733	0.291259	0	0	7.55441	25.6624	SYK;AKT1
GO_Biological_Process_2023	Regulation Of Vascular Endothelial Growth Factor Receptor Signaling Pathway (GO:0030947)	2024-02-22	0.0334733	0.291259	0	0	7.55441	25.6624	PTPN1;ITGB3
GO_Biological_Process_2023	Cytoskeleton-Dependent Intracellular Transport (GO:0030705)	2024-02-22	0.0334733	0.291259	0	0	7.55441	25.6624	HOOK1;CCDC88C
GO_Biological_Process_2023	Vesicle Transport Along Microtubule (GO:0047496)	2024-02-22	0.0334733	0.291259	0	0	7.55441	25.6624	KIF5B;HTT
GO_Biological_Process_2023	Regulation Of Catabolic Process (GO:0009894)	2024-02-22	0.0334733	0.291259	0	0	7.55441	25.6624	FAF1;FAM83D
GO_Biological_Process_2023	ERBB Signaling Pathway (GO:0038127)	1954-03-01	0.0341073	0.291259	0	0	4.45385	15.0462	DGKD;ERBIN;AKT1
GO_Biological_Process_2023	Ribosomal Large Subunit Biogenesis (GO:0042273)	1954-03-01	0.0341073	0.291259	0	0	4.45385	15.0462	NPM1;LAS1L;GTPBP4
GO_Biological_Process_2023	Negative Regulation Of Protein Modification By Small Protein Conjugation Or Removal (GO:1903321)	1954-03-01	0.0341073	0.291259	0	0	4.45385	15.0462	AKT1;GTPBP4;SMAD7
GO_Biological_Process_2023	Negative Regulation Of Protein Ubiquitination (GO:0031397)	1954-03-01	0.0341073	0.291259	0	0	4.45385	15.0462	AKT1;GTPBP4;SMAD7
GO_Biological_Process_2023	Protein K63-linked Ubiquitination (GO:0070534)	1954-03-01	0.0341073	0.291259	0	0	4.45385	15.0462	UBE2N;ZFP91;TRAF2
GO_Biological_Process_2023	Regulation Of I-kappaB kinase/NF-kappaB Signaling (GO:0043122)	7/232	0.0342083	0.291259	0	0	2.37125	8.00365	TLE1;VAPA;EEF1D;MIER1;UBE2N;DDX21;TRAF2
GO_Biological_Process_2023	Regulation Of Peptidyl-Serine Phosphorylation (GO:0033135)	1993-04-01	0.0343724	0.291269	0	0	3.40948	11.4917	AKT1;GPD1L;SMAD7;EIF4G1
GO_Biological_Process_2023	Regulation Of Nuclear-Transcribed mRNA Catabolic Process, Deadenylation-Dependent Decay (GO:1900151)	2024-02-23	0.0363492	0.305128	0	0	7.19431	23.8461	RC3H1;PABPC1
GO_Biological_Process_2023	Diacylglycerol Metabolic Process (GO:0046339)	2024-02-23	0.0363492	0.305128	0	0	7.19431	23.8461	DGKD;DAGLB
GO_Biological_Process_2023	Intracellular Calcium Ion Homeostasis (GO:0006874)	5/139	0.0368226	0.307658	0	0	2.8351	9.36048	YWHAE;BCL2;ATP2A3;BAX;ATP13A2
GO_Biological_Process_2023	Regulation Of Protein Metabolic Process (GO:0051246)	1996-04-01	0.037952	0.31562	0	0	3.2978	10.7885	FAF1;AKT1;FAM83D;EIF4G1
GO_Biological_Process_2023	Regulation Of Cytoplasmic Translation (GO:2000765)	2024-02-24	0.0393165	0.322467	0	0	6.86695	22.2222	PABPC1;YBX3
GO_Biological_Process_2023	Negative Regulation Of Ion Transmembrane Transporter Activity (GO:0032413)	2024-02-24	0.0393165	0.322467	0	0	6.86695	22.2222	YWHAE;CALM2
GO_Biological_Process_2023	Positive Regulation Of ERBB Signaling Pathway (GO:1901186)	2024-02-24	0.0393165	0.322467	0	0	6.86695	22.2222	DGKD;RALB
GO_Biological_Process_2023	Regulation Of Neuron Death (GO:1901214)	1958-03-01	0.0408537	0.329038	0	0	4.12909	13.2038	TRAF2;ATP13A2;EIF4G1
GO_Biological_Process_2023	Regulation Of Phagocytosis (GO:0050764)	1958-03-01	0.0408537	0.329038	0	0	4.12909	13.2038	SNX3;SYK;CD47
GO_Biological_Process_2023	Peptidyl-Threonine Phosphorylation (GO:0018107)	1958-03-01	0.0408537	0.329038	0	0	4.12909	13.2038	DYRK3;AKT1;PRKCA
GO_Biological_Process_2023	Positive Regulation Of Mitochondrion Organization (GO:0010822)	1958-03-01	0.0408537	0.329038	0	0	4.12909	13.2038	HTT;BAX;FBXO7
GO_Biological_Process_2023	Transcription By RNA Polymerase II (GO:0006366)	6/192	0.0417714	0.331621	0	0	2.454	7.79278	ZBTB1;DDX21;E2F2;DEK;PMF1;GTF2E2
GO_Biological_Process_2023	Regulation Of Platelet Aggregation (GO:0090330)	2024-02-25	0.0423723	0.331621	0	0	6.56805	20.7633	SYK;PRKCA
GO_Biological_Process_2023	Late Endosome To Vacuole Transport Via Multivesicular Body Sorting Pathway (GO:0032511)	2024-02-25	0.0423723	0.331621	0	0	6.56805	20.7633	LEPROTL1;UBAP1
GO_Biological_Process_2023	Positive Regulation Of Glucose Import (GO:0046326)	2024-02-25	0.0423723	0.331621	0	0	6.56805	20.7633	AKT1;ARPP19
GO_Biological_Process_2023	Regulation Of Actin Cytoskeleton Reorganization (GO:2000249)	2024-02-25	0.0423723	0.331621	0	0	6.56805	20.7633	ARHGDIA;BAIAP2
GO_Biological_Process_2023	Regulation Of Multicellular Organismal Development (GO:2000026)	1959-03-01	0.0426378	0.331621	0	0	4.05515	12.7941	BRPF1;RUVBL1;UCHL5
GO_Biological_Process_2023	Protein Targeting To Mitochondrion (GO:0006626)	1959-03-01	0.0426378	0.331621	0	0	4.05515	12.7941	HSPA4;TOMM34;FBXO7
GO_Biological_Process_2023	Regulation Of Cell Differentiation (GO:0045595)	6/193	0.0426582	0.331621	0	0	2.44075	7.69943	HEMGN;NSUN2;DAG1;ANP32B;SMAD7;YWHAH
GO_Biological_Process_2023	Response To UV (GO:0009411)	4/100	0.0430454	0.333182	0	0	3.15975	9.93899	NPM1;PCNA;MSH2;ZBTB1
GO_Biological_Process_2023	Protein Localization (GO:0008104)	9/351	0.0432375	0.333227	0	0	2.00943	6.31171	HSPA9;ARF1;NPM1;HOOK1;ABHD17A;ERBIN;VPS45;COPZ1;YWHAH
GO_Biological_Process_2023	Positive Regulation Of Programmed Cell Death (GO:0043068)	7/245	0.0437697	0.335881	0	0	2.24023	7.00927	SYK;FAF1;BCL2;HTT;BAX;SAV1;SOD1
GO_Biological_Process_2023	Negative Regulation Of Protein Metabolic Process (GO:0051248)	5/147	0.0450276	0.344035	0	0	2.67428	8.29156	SNX3;DDX6;LARP1;ITGB3;AKT1
GO_Biological_Process_2023	Regulation Of Myeloid Cell Differentiation (GO:0045637)	2024-02-26	0.0455139	0.344035	0	0	6.29406	19.447	PURB;HSPA9
GO_Biological_Process_2023	miRNA-mediated Gene Silencing (GO:0035195)	2024-02-26	0.0455139	0.344035	0	0	6.29406	19.447	DDX6;EIF4G1
GO_Biological_Process_2023	Positive Regulation Of Organelle Assembly (GO:1902117)	1961-03-01	0.0463213	0.344035	0	0	3.91492	12.0272	CNOT6L;RALB;HTT
GO_Biological_Process_2023	Regulation Of Embryonic Development (GO:0045995)	1962-03-01	0.0482202	0.344035	0	0	3.84837	11.6682	RUVBL1;DAG1;UCHL5
GO_Biological_Process_2023	Spliceosomal Complex Assembly (GO:0000245)	1962-03-01	0.0482202	0.344035	0	0	3.84837	11.6682	SRSF1;USP39;SF3B1
GO_Biological_Process_2023	DNA-templated Transcription (GO:0006351)	6/199	0.0482275	0.344035	0	0	2.36415	7.16768	PRMT5;DDX21;POLR3G;DEK;PMF1;GTF2E2
GO_Biological_Process_2023	DNA Synthesis Involved In DNA Repair (GO:0000731)	2024-02-27	0.0487384	0.344035	0	0	6.04199	18.2546	PCNA;ZBTB1
GO_Biological_Process_2023	Ventricular Septum Morphogenesis (GO:0060412)	2024-02-27	0.0487384	0.344035	0	0	6.04199	18.2546	CITED2;SMAD7
GO_Biological_Process_2023	mRNA Modification (GO:0016556)	2024-02-27	0.0487384	0.344035	0	0	6.04199	18.2546	NSUN2;METTL16
GO_Biological_Process_2023	Positive Regulation Of Calcium Ion Transmembrane Transporter Activity (GO:1901021)	2024-02-27	0.0487384	0.344035	0	0	6.04199	18.2546	HTT;CALM2
GO_Biological_Process_2023	Positive Regulation Of Mitotic Cell Cycle (GO:0045931)	2024-02-27	0.0487384	0.344035	0	0	6.04199	18.2546	CCNB1;PRKCA
GO_Biological_Process_2023	Telomere Organization (GO:0032200)	1963-03-01	0.0501567	0.344035	0	0	3.78404	11.3241	RUVBL1;RPA2;UCHL5
GO_Biological_Process_2023	Positive Regulation Of Mitotic Cell Cycle Phase Transition (GO:1901992)	1963-03-01	0.0501567	0.344035	0	0	3.78404	11.3241	CCNB1;AKT1;EIF4G1
GO_Biological_Process_2023	Regulation Of Cellular Component Organization (GO:0051128)	5/153	0.0518435	0.344035	0	0	2.56508	7.59142	RAP1B;PTPN1;JADE1;TRAF2;RASGRP2
GO_Biological_Process_2023	Regulation Of Platelet Activation (GO:0010543)	2024-02-28	0.0520432	0.344035	0	0	5.80931	17.1705	SYK;PRKCA
GO_Biological_Process_2023	Regulation Of Sodium Ion Transmembrane Transport (GO:1902305)	2024-02-28	0.0520432	0.344035	0	0	5.80931	17.1705	GPD1L;YWHAH
GO_Biological_Process_2023	Protein N-linked Glycosylation (GO:0006487)	1964-03-01	0.0521307	0.344035	0	0	3.72182	10.9942	B4GALT1;MGAT4A;MLEC
GO_Biological_Process_2023	Negative Regulation Of Translation (GO:0017148)	4/107	0.0528392	0.344035	0	0	2.94396	8.65672	DDX6;LARP1;METTL16;EIF4G1
GO_Biological_Process_2023	Positive Regulation Of Autophagy (GO:0010508)	4/107	0.0528392	0.344035	0	0	2.94396	8.65672	LARP1;HTT;FBXO7;PAFAH1B2
GO_Biological_Process_2023	Regulation Of MAPK Cascade (GO:0043408)	6/204	0.0531964	0.344035	0	0	2.30386	6.75897	DOK2;SYK;KSR1;DAG1;FAM83D;SOD1
GO_Biological_Process_2023	Cellular Response To Light Stimulus (GO:0071482)	1965-03-01	0.0541418	0.344035	0	0	3.6616	10.6778	NPM1;PCNA;ZBTB1
GO_Biological_Process_2023	Regulation Of Translational Initiation (GO:0006446)	1965-03-01	0.0541418	0.344035	0	0	3.6616	10.6778	NPM1;LARP1;EIF4G1
GO_Biological_Process_2023	Positive Regulation Of DNA Biosynthetic Process (GO:2000573)	1965-03-01	0.0541418	0.344035	0	0	3.6616	10.6778	PCNA;TCP1;CCT7
GO_Biological_Process_2023	Positive Regulation Of Translation (GO:0045727)	4/108	0.0543293	0.344035	0	0	2.9155	8.49196	NPM1;LARP1;PABPC1;YBX3
GO_Biological_Process_2023	Regulation Of Striated Muscle Contraction (GO:0006942)	2024-02-29	0.0554257	0.344035	0	0	5.59387	16.1815	CALM2;SMAD7
GO_Biological_Process_2023	mRNA Splice Site Recognition (GO:0006376)	2024-02-29	0.0554257	0.344035	0	0	5.59387	16.1815	SRSF1;PSIP1
GO_Biological_Process_2023	Peptidyl-Tyrosine Dephosphorylation (GO:0035335)	2024-02-29	0.0554257	0.344035	0	0	5.59387	16.1815	PTPN1;PTPRS
GO_Biological_Process_2023	Negative Regulation Of Immune Response (GO:0050777)	1966-03-01	0.0561897	0.344035	0	0	3.6033	10.374	SYK;AKT1;RC3H1
GO_Biological_Process_2023	Peptidyl-Threonine Modification (GO:0018210)	1966-03-01	0.0561897	0.344035	0	0	3.6033	10.374	DYRK3;AKT1;PRKCA
GO_Biological_Process_2023	Protein Stabilization (GO:0050821)	6/208	0.057388	0.344035	0	0	2.25777	6.45253	LAMP1;TCP1;RUVBL1;CCT7;GTPBP4;SMAD7
GO_Biological_Process_2023	Regulation Of Viral Genome Replication (GO:0045069)	1967-03-01	0.058274	0.344035	0	0	3.54681	10.0822	LARP1;PABPC1;HACD3
GO_Biological_Process_2023	Extrinsic Apoptotic Signaling Pathway Via Death Domain Receptors (GO:0008625)	1930-02-01	0.0588831	0.344035	0	0	5.39381	15.2764	BCL2;BAX
GO_Biological_Process_2023	Negative Regulation Of Calcium Ion Transmembrane Transporter Activity (GO:1901020)	1930-02-01	0.0588831	0.344035	0	0	5.39381	15.2764	YWHAE;CALM2
GO_Biological_Process_2023	Negative Regulation Of Epithelial To Mesenchymal Transition (GO:0010719)	1930-02-01	0.0588831	0.344035	0	0	5.39381	15.2764	LDLRAD4;SMAD7
GO_Biological_Process_2023	Positive Regulation Of JUN Kinase Activity (GO:0043507)	1930-02-01	0.0588831	0.344035	0	0	5.39381	15.2764	PTPN1;TRAF2
GO_Biological_Process_2023	Regulation Of Calcium-Mediated Signaling (GO:0050848)	1930-02-01	0.0588831	0.344035	0	0	5.39381	15.2764	HTT;CALM2
GO_Biological_Process_2023	Mitotic Sister Chromatid Segregation (GO:0000070)	4/111	0.0589352	0.344035	0	0	2.83333	8.02205	CCNB1;NUDC;NCAPG2;KIF23
GO_Biological_Process_2023	Telomere Maintenance (GO:0000723)	1968-03-01	0.0603944	0.344035	0	0	3.49207	9.80175	RUVBL1;RPA2;UCHL5
GO_Biological_Process_2023	Proteasome-Mediated Ubiquitin-Dependent Protein Catabolic Process (GO:0043161)	8/319	0.0607915	0.344035	0	0	1.95962	5.48755	PSMA6;PSMD7;PSMD11;FAF1;DNAJC10;UBE2G2;RAD23B;FBXO7
GO_Biological_Process_2023	Regulation Of Protein Phosphorylation (GO:0001932)	7/265	0.0615775	0.344035	0	0	2.06445	5.75458	NPM1;RALB;ITGB3;CCDC88C;DNAJC10;AKT1;SOD1
GO_Biological_Process_2023	Regulation Of Cell Migration (GO:0030334)	10/434	0.0618476	0.344035	0	0	1.80038	5.0106	CITED2;LMNA;DAG1;AKT1;CXCR4;PRKCA;LDLRAD4;SRGAP3;GTPBP4;SMAD7
GO_Biological_Process_2023	Regulation Of Protein Ubiquitination (GO:0031396)	4/113	0.062118	0.344035	0	0	2.78106	7.72777	UBE2N;AKT1;GTPBP4;SMAD7
GO_Biological_Process_2023	Regulation Of Centrosome Duplication (GO:0010824)	1931-02-01	0.062413	0.344035	0	0	5.20756	14.4457	NPM1;CEP76
GO_Biological_Process_2023	Regulation Of Dendrite Morphogenesis (GO:0048814)	1931-02-01	0.062413	0.344035	0	0	5.20756	14.4457	CUX1;YWHAH
GO_Biological_Process_2023	Positive Regulation Of G1/S Transition Of Mitotic Cell Cycle (GO:1900087)	1931-02-01	0.062413	0.344035	0	0	5.20756	14.4457	AKT1;EIF4G1
GO_Biological_Process_2023	Positive Regulation Of Glucose Transmembrane Transport (GO:0010828)	1931-02-01	0.062413	0.344035	0	0	5.20756	14.4457	AKT1;ARPP19
GO_Biological_Process_2023	Regulation Of Heart Contraction (GO:0008016)	1969-03-01	0.0625506	0.344035	0	0	3.43899	9.53211	ATP2A3;CALM2;SMAD7
GO_Biological_Process_2023	Regulation Of Monoatomic Ion Transmembrane Transporter Activity (GO:0032412)	1969-03-01	0.0625506	0.344035	0	0	3.43899	9.53211	YWHAE;GPD1L;YWHAH
GO_Biological_Process_2023	Regulation Of Growth Hormone Receptor Signaling Pathway (GO:0060398)	2024-01-05	0.0640493	0.344035	0	0	18.8292	51.7445	LEPROTL1
GO_Biological_Process_2023	Activation Of Cysteine-Type Endopeptidase Activity Involved In Apoptotic Process By Cytochrome C (GO:0008635)	2024-01-05	0.0640493	0.344035	0	0	18.8292	51.7445	BAX
GO_Biological_Process_2023	Regulation Of Long-Chain Fatty Acid Import Across Plasma Membrane (GO:0010746)	2024-01-05	0.0640493	0.344035	0	0	18.8292	51.7445	AKT1
GO_Biological_Process_2023	Adenylate Cyclase-Activating Dopamine Receptor Signaling Pathway (GO:0007191)	2024-01-05	0.0640493	0.344035	0	0	18.8292	51.7445	GNAS
GO_Biological_Process_2023	Regulation Of mRNA Export From Nucleus (GO:0010793)	2024-01-05	0.0640493	0.344035	0	0	18.8292	51.7445	NSUN2
GO_Biological_Process_2023	Regulation Of Mitotic Spindle Checkpoint (GO:1903504)	2024-01-05	0.0640493	0.344035	0	0	18.8292	51.7445	CCNB1
GO_Biological_Process_2023	Regulation Of Neutrophil Activation (GO:1902563)	2024-01-05	0.0640493	0.344035	0	0	18.8292	51.7445	SYK
GO_Biological_Process_2023	Cap-Dependent Translational Initiation (GO:0002191)	2024-01-05	0.0640493	0.344035	0	0	18.8292	51.7445	EIF4G1
GO_Biological_Process_2023	Regulation Of Ribonucleoprotein Complex Localization (GO:2000197)	2024-01-05	0.0640493	0.344035	0	0	18.8292	51.7445	NSUN2
GO_Biological_Process_2023	Regulation Of Superoxide Metabolic Process (GO:0090322)	2024-01-05	0.0640493	0.344035	0	0	18.8292	51.7445	SYK
GO_Biological_Process_2023	Regulation Of Translation In Response To Endoplasmic Reticulum Stress (GO:0036490)	2024-01-05	0.0640493	0.344035	0	0	18.8292	51.7445	EIF4G1
GO_Biological_Process_2023	Chemokine (C-X-C Motif) Ligand 12 Signaling Pathway (GO:0038146)	2024-01-05	0.0640493	0.344035	0	0	18.8292	51.7445	CXCR4
GO_Biological_Process_2023	Response To Manganese Ion (GO:0010042)	2024-01-05	0.0640493	0.344035	0	0	18.8292	51.7445	ATP13A2
GO_Biological_Process_2023	Double-Strand Break Repair Via Synthesis-Dependent Strand Annealing (GO:0045003)	2024-01-05	0.0640493	0.344035	0	0	18.8292	51.7445	HELQ
GO_Biological_Process_2023	snRNA Modification (GO:0040031)	2024-01-05	0.0640493	0.344035	0	0	18.8292	51.7445	METTL16
GO_Biological_Process_2023	Sphingomyelin Biosynthetic Process (GO:0006686)	2024-01-05	0.0640493	0.344035	0	0	18.8292	51.7445	VAPA
GO_Biological_Process_2023	Glyoxylate Metabolic Process (GO:0046487)	2024-01-05	0.0640493	0.344035	0	0	18.8292	51.7445	MGAT4A
GO_Biological_Process_2023	Vocal Learning (GO:0042297)	2024-01-05	0.0640493	0.344035	0	0	18.8292	51.7445	HTT
GO_Biological_Process_2023	Histone Arginine Methylation (GO:0034969)	2024-01-05	0.0640493	0.344035	0	0	18.8292	51.7445	PRMT5
GO_Biological_Process_2023	Hydrogen Peroxide Biosynthetic Process (GO:0050665)	2024-01-05	0.0640493	0.344035	0	0	18.8292	51.7445	SOD1
GO_Biological_Process_2023	Imitative Learning (GO:0098596)	2024-01-05	0.0640493	0.344035	0	0	18.8292	51.7445	HTT
GO_Biological_Process_2023	Maintenance Of DNA Repeat Elements (GO:0043570)	2024-01-05	0.0640493	0.344035	0	0	18.8292	51.7445	MSH2
GO_Biological_Process_2023	Negative Regulation Of PERK-mediated Unfolded Protein Response (GO:1903898)	2024-01-05	0.0640493	0.344035	0	0	18.8292	51.7445	PTPN1
GO_Biological_Process_2023	Negative Regulation Of Axon Regeneration (GO:0048681)	2024-01-05	0.0640493	0.344035	0	0	18.8292	51.7445	PTPRS
GO_Biological_Process_2023	Negative Regulation Of Cellular Response To Hypoxia (GO:1900038)	2024-01-05	0.0640493	0.344035	0	0	18.8292	51.7445	ENO1
GO_Biological_Process_2023	Negative Regulation Of Erythrocyte Differentiation (GO:0045647)	2024-01-05	0.0640493	0.344035	0	0	18.8292	51.7445	HSPA9
GO_Biological_Process_2023	Negative Regulation Of Neuron Migration (GO:2001223)	2024-01-05	0.0640493	0.344035	0	0	18.8292	51.7445	SRGAP3
GO_Biological_Process_2023	Negative Regulation Of Nuclear-Transcribed mRNA Catabolic Process, Nonsense-Mediated Decay (GO:2000623)	2024-01-05	0.0640493	0.344035	0	0	18.8292	51.7445	PABPC1
GO_Biological_Process_2023	Negative Regulation Of Protein Kinase Activity By Regulation Of Protein Phosphorylation (GO:0044387)	2024-01-05	0.0640493	0.344035	0	0	18.8292	51.7445	NPM1
GO_Biological_Process_2023	Negative Regulation Of Transcription From RNA Polymerase II Promoter In Response To Stress (GO:0097201)	2024-01-05	0.0640493	0.344035	0	0	18.8292	51.7445	CITED2
GO_Biological_Process_2023	Nephron Tubule Development (GO:0072080)	2024-01-05	0.0640493	0.344035	0	0	18.8292	51.7445	MTSS1
GO_Biological_Process_2023	Positive Regulation Of Cell-Cell Adhesion Mediated By Integrin (GO:0033634)	2024-01-05	0.0640493	0.344035	0	0	18.8292	51.7445	PIEZO1
GO_Biological_Process_2023	Positive Regulation Of Growth Hormone Secretion (GO:0060124)	2024-01-05	0.0640493	0.344035	0	0	18.8292	51.7445	SELENOT
GO_Biological_Process_2023	Positive Regulation Of Killing Of Cells Of Another Organism (GO:0051712)	2024-01-05	0.0640493	0.344035	0	0	18.8292	51.7445	SYK
GO_Biological_Process_2023	Positive Regulation Of Peroxisome Proliferator Activated Receptor Signaling Pathway (GO:0035360)	2024-01-05	0.0640493	0.344035	0	0	18.8292	51.7445	CITED2
GO_Biological_Process_2023	Positive Regulation Of Translation In Response To Stress (GO:0032056)	2024-01-05	0.0640493	0.344035	0	0	18.8292	51.7445	EIF4G1
GO_Biological_Process_2023	Regulation Of 3'-UTR-mediated mRNA Stabilization (GO:1905868)	2024-01-05	0.0640493	0.344035	0	0	18.8292	51.7445	METTL16
GO_Biological_Process_2023	Negative Regulation Of Extrinsic Apoptotic Signaling Pathway (GO:2001237)	1970-03-01	0.0647422	0.344035	0	0	3.38749	9.27271	BCL2;AKT1;HTT
GO_Biological_Process_2023	Positive Regulation Of Nucleic Acid-Templated Transcription (GO:1903508)	12/557	0.0653207	0.344035	0	0	1.68357	4.59353	NPM1;BRPF1;ELF2;SFR1;CITED2;RUVBL1;AKT1;EDF1;PCBD2;YAF2;UCHL5;YWHAH
GO_Biological_Process_2023	NIK/NF-kappaB Signaling (GO:0038061)	1932-02-01	0.0660129	0.344035	0	0	5.03372	13.6812	ZFP91;TRAF2
GO_Biological_Process_2023	Regulation Of Ubiquitin-Protein Transferase Activity (GO:0051438)	1932-02-01	0.0660129	0.344035	0	0	5.03372	13.6812	UBE2N;SMAD7
GO_Biological_Process_2023	Vesicle Budding From Membrane (GO:0006900)	1932-02-01	0.0660129	0.344035	0	0	5.03372	13.6812	SNX3;VAPA
GO_Biological_Process_2023	Histone Lysine Methylation (GO:0034968)	1932-02-01	0.0660129	0.344035	0	0	5.03372	13.6812	SUV39H2;SETD1B
GO_Biological_Process_2023	Mitochondrial Membrane Organization (GO:0007006)	1932-02-01	0.0660129	0.344035	0	0	5.03372	13.6812	HSPA9;BCL2
GO_Biological_Process_2023	Positive Regulation Of Telomere Maintenance Via Telomerase (GO:0032212)	1932-02-01	0.0660129	0.344035	0	0	5.03372	13.6812	TCP1;CCT7
GO_Biological_Process_2023	Regulation Of Calcium Ion Transmembrane Transporter Activity (GO:1901019)	1932-02-01	0.0660129	0.344035	0	0	5.03372	13.6812	YWHAE;CALM2
GO_Biological_Process_2023	Regulation Of Double-Strand Break Repair Via Homologous Recombination (GO:0010569)	1971-03-01	0.0669688	0.344035	0	0	3.3375	9.02303	HELQ;RUVBL1;RPA2
GO_Biological_Process_2023	Regulation Of DNA-templated Transcription (GO:0006355)	33/1922	0.0679923	0.344035	0	0	1.35564	3.64444	SUV39H2;SET;CTBP2;CTBP1;CITED2;JADE1;UBP1;ENO1;PURB;CUX1;SFR1;MIER1;RUVBL1;AKT1;E2F2;PCBD2;YAF2;YWHAH;PRMT5;NPM1;BRPF1;TLE1;RFX2;KCTD1;ZFP91;EDF1;DEK;UCHL5;SMAD7;ELF2;PDCD4;POLR3G;NFE2L1
GO_Biological_Process_2023	Peptidyl-Serine Modification (GO:0018209)	5/166	0.0685686	0.344035	0	0	2.3564	6.31496	CSNK1G3;DYRK3;MKNK2;PRKCA;TOP1
GO_Biological_Process_2023	Ubiquitin-Dependent Protein Catabolic Process Via The Multivesicular Body Sorting Pathway (GO:0043162)	1933-02-01	0.0696804	0.344035	0	0	4.87109	12.9758	MVB12B;UBAP1
GO_Biological_Process_2023	Positive Regulation Of Epidermal Growth Factor Receptor Signaling Pathway (GO:0045742)	1933-02-01	0.0696804	0.344035	0	0	4.87109	12.9758	DGKD;RALB
GO_Biological_Process_2023	Positive Regulation Of Nitrogen Compound Metabolic Process (GO:0051173)	1933-02-01	0.0696804	0.344035	0	0	4.87109	12.9758	AKT1;EIF4G1
GO_Biological_Process_2023	Positive Regulation Of Release Of Sequestered Calcium Ion Into Cytosol (GO:0051281)	1933-02-01	0.0696804	0.344035	0	0	4.87109	12.9758	HTT;CALM2
GO_Biological_Process_2023	Regulation Of Small GTPase Mediated Signal Transduction (GO:0051056)	4/118	0.0704632	0.344035	0	0	2.6584	7.05185	BCR;FAM13B;SRGAP3;MYO9A
GO_Biological_Process_2023	Proteasomal Protein Catabolic Process (GO:0010498)	6/220	0.0711223	0.344035	0	0	2.12986	5.62997	PSMA6;PSMD7;PSMD11;FAF1;FBXO7;RAD23B
GO_Biological_Process_2023	Double-Strand Break Repair (GO:0006302)	5/168	0.0713783	0.344035	0	0	2.32725	6.14337	HELQ;SFR1;UBE2N;REV3L;RPA2
GO_Biological_Process_2023	Ubiquitin-Dependent ERAD Pathway (GO:0030433)	1973-03-01	0.0715255	0.344035	0	0	3.24181	8.55093	FAF1;DNAJC10;UBE2G2
GO_Biological_Process_2023	Plasma Membrane Bounded Cell Projection Assembly (GO:0120031)	7/275	0.0719304	0.344035	0	0	1.9864	5.22832	RAP1B;FMNL3;WDR90;RFX2;SRGAP3;SSX2IP;MTSS1
GO_Biological_Process_2023	Cellular Response To Tumor Necrosis Factor (GO:0071356)	4/119	0.072198	0.344035	0	0	2.63515	6.92608	ERBIN;AKT1;TRAF2;YBX3
GO_Biological_Process_2023	Regulation Of Metal Ion Transport (GO:0010959)	1934-02-01	0.073413	0.344035	0	0	4.71863	12.3234	BCL2;YWHAH
GO_Biological_Process_2023	Apoptotic Mitochondrial Changes (GO:0008637)	1934-02-01	0.073413	0.344035	0	0	4.71863	12.3234	BCL2;BAX
GO_Biological_Process_2023	Response To Estrogen (GO:0043627)	1934-02-01	0.073413	0.344035	0	0	4.71863	12.3234	SFR1;CITED2
GO_Biological_Process_2023	Superoxide Metabolic Process (GO:0006801)	1934-02-01	0.073413	0.344035	0	0	4.71863	12.3234	PRDX1;SOD1
GO_Biological_Process_2023	Purine Nucleotide Metabolic Process (GO:0006163)	1934-02-01	0.073413	0.344035	0	0	4.71863	12.3234	IDH2;GPD1L
GO_Biological_Process_2023	Gland Development (GO:0048732)	1974-03-01	0.0738549	0.344035	0	0	3.19599	8.32764	CITED2;ZBTB1;SOD1
GO_Biological_Process_2023	Regulation Of Stress Fiber Assembly (GO:0051492)	1975-03-01	0.0762178	0.344035	0	0	3.15144	8.11232	PPFIA1;EVL;CD47
GO_Biological_Process_2023	IRE1-mediated Unfolded Protein Response (GO:0036498)	2024-01-06	0.0763601	0.344035	0	0	15.0626	38.7454	PTPN1
GO_Biological_Process_2023	Regulation Of Glial Cell Apoptotic Process (GO:0034350)	2024-01-06	0.0763601	0.344035	0	0	15.0626	38.7454	PRKCA
GO_Biological_Process_2023	Regulation Of Growth Hormone Secretion (GO:0060123)	2024-01-06	0.0763601	0.344035	0	0	15.0626	38.7454	SELENOT
GO_Biological_Process_2023	Adherens Junction Maintenance (GO:0034334)	2024-01-06	0.0763601	0.344035	0	0	15.0626	38.7454	MTSS1
GO_Biological_Process_2023	Aggrephagy (GO:0035973)	2024-01-06	0.0763601	0.344035	0	0	15.0626	38.7454	WDFY3
GO_Biological_Process_2023	Anterograde Dendritic Transport (GO:0098937)	2024-01-06	0.0763601	0.344035	0	0	15.0626	38.7454	KIF5B
GO_Biological_Process_2023	Auditory Receptor Cell Morphogenesis (GO:0002093)	2024-01-06	0.0763601	0.344035	0	0	15.0626	38.7454	SOD1
GO_Biological_Process_2023	Auditory Receptor Cell Stereocilium Organization (GO:0060088)	2024-01-06	0.0763601	0.344035	0	0	15.0626	38.7454	SOD1
GO_Biological_Process_2023	Cellular Hyperosmotic Response (GO:0071474)	2024-01-06	0.0763601	0.344035	0	0	15.0626	38.7454	YBX3
GO_Biological_Process_2023	Regulation Of Vascular Associated Smooth Muscle Cell Apoptotic Process (GO:1905459)	2024-01-06	0.0763601	0.344035	0	0	15.0626	38.7454	PDCD4
GO_Biological_Process_2023	Regulation Of Vascular Associated Smooth Muscle Cell Differentiation (GO:1905063)	2024-01-06	0.0763601	0.344035	0	0	15.0626	38.7454	PDCD4
GO_Biological_Process_2023	Dense Core Granule Cytoskeletal Transport (GO:0099519)	2024-01-06	0.0763601	0.344035	0	0	15.0626	38.7454	KIF5B
GO_Biological_Process_2023	Desmosome Organization (GO:0002934)	2024-01-06	0.0763601	0.344035	0	0	15.0626	38.7454	PRKCA
GO_Biological_Process_2023	Ribosomal Large Subunit Export From Nucleus (GO:0000055)	2024-01-06	0.0763601	0.344035	0	0	15.0626	38.7454	NPM1
GO_Biological_Process_2023	Ribosomal Small Subunit Export From Nucleus (GO:0000056)	2024-01-06	0.0763601	0.344035	0	0	15.0626	38.7454	NPM1
GO_Biological_Process_2023	Smooth Muscle Cell Migration (GO:0014909)	2024-01-06	0.0763601	0.344035	0	0	15.0626	38.7454	ITGB3
GO_Biological_Process_2023	Epithelial Cell Differentiation Involved In Kidney Development (GO:0035850)	2024-01-06	0.0763601	0.344035	0	0	15.0626	38.7454	MTSS1
GO_Biological_Process_2023	Transcription-Dependent Tethering Of RNA Polymerase II Gene DNA At Nuclear Periphery (GO:0000972)	2024-01-06	0.0763601	0.344035	0	0	15.0626	38.7454	NUP155
GO_Biological_Process_2023	Tubulin Complex Assembly (GO:0007021)	2024-01-06	0.0763601	0.344035	0	0	15.0626	38.7454	TCP1
GO_Biological_Process_2023	Histone H4-K12 Acetylation (GO:0043983)	2024-01-06	0.0763601	0.344035	0	0	15.0626	38.7454	JADE1
GO_Biological_Process_2023	Insulin Secretion Involved In Cellular Response To Glucose Stimulus (GO:0035773)	2024-01-06	0.0763601	0.344035	0	0	15.0626	38.7454	SELENOT
GO_Biological_Process_2023	Interleukin-3-Mediated Signaling Pathway (GO:0038156)	2024-01-06	0.0763601	0.344035	0	0	15.0626	38.7454	SYK
GO_Biological_Process_2023	Intraciliary Transport Involved In Cilium Assembly (GO:0035735)	2024-01-06	0.0763601	0.344035	0	0	15.0626	38.7454	SSX2IP
GO_Biological_Process_2023	Membrane Invagination (GO:0010324)	2024-01-06	0.0763601	0.344035	0	0	15.0626	38.7454	SNX3
GO_Biological_Process_2023	Mitotic Nuclear Membrane Disassembly (GO:0007077)	2024-01-06	0.0763601	0.344035	0	0	15.0626	38.7454	PRKCA
GO_Biological_Process_2023	Negative Regulation Of Dendritic Spine Development (GO:0061000)	2024-01-06	0.0763601	0.344035	0	0	15.0626	38.7454	PTPRS
GO_Biological_Process_2023	Negative Regulation Of Low-Density Lipoprotein Receptor Activity (GO:1905598)	2024-01-06	0.0763601	0.344035	0	0	15.0626	38.7454	ITGB3
GO_Biological_Process_2023	Negative Regulation Of Neuron Projection Regeneration (GO:0070571)	2024-01-06	0.0763601	0.344035	0	0	15.0626	38.7454	PTPRS
GO_Biological_Process_2023	Negative Regulation Of Ruffle Assembly (GO:1900028)	2024-01-06	0.0763601	0.344035	0	0	15.0626	38.7454	EVL
GO_Biological_Process_2023	Peptidyl-Arginine Modification (GO:0018195)	2024-01-06	0.0763601	0.344035	0	0	15.0626	38.7454	PRMT5
GO_Biological_Process_2023	Polyamine Biosynthetic Process (GO:0006596)	2024-01-06	0.0763601	0.344035	0	0	15.0626	38.7454	SRM
GO_Biological_Process_2023	Positive Regulation Of Cell Killing (GO:0031343)	2024-01-06	0.0763601	0.344035	0	0	15.0626	38.7454	SYK
GO_Biological_Process_2023	Positive Regulation Of Helicase Activity (GO:0051096)	2024-01-06	0.0763601	0.344035	0	0	15.0626	38.7454	MSH2
GO_Biological_Process_2023	Positive Regulation Of Lipopolysaccharide-Mediated Signaling Pathway (GO:0031666)	2024-01-06	0.0763601	0.344035	0	0	15.0626	38.7454	PRKCA
GO_Biological_Process_2023	Positive Regulation Of mRNA Binding (GO:1902416)	2024-01-06	0.0763601	0.344035	0	0	15.0626	38.7454	EIF4G1
GO_Biological_Process_2023	Positive Regulation Of Mitophagy (GO:1901526)	2024-01-06	0.0763601	0.344035	0	0	15.0626	38.7454	VDAC1
GO_Biological_Process_2023	Positive Regulation Of Neurotransmitter Secretion (GO:0001956)	2024-01-06	0.0763601	0.344035	0	0	15.0626	38.7454	DTNBP1
GO_Biological_Process_2023	Positive Regulation Of Protein K63-linked Ubiquitination (GO:1902523)	2024-01-06	0.0763601	0.344035	0	0	15.0626	38.7454	UBE2N
GO_Biological_Process_2023	Positive Regulation Of Receptor Catabolic Process (GO:2000646)	2024-01-06	0.0763601	0.344035	0	0	15.0626	38.7454	PTPN1
GO_Biological_Process_2023	Positive Regulation Of Triglyceride Catabolic Process (GO:0010898)	2024-01-06	0.0763601	0.344035	0	0	15.0626	38.7454	DAGLB
GO_Biological_Process_2023	Regulation Of T-helper Cell Differentiation (GO:0045622)	2024-01-06	0.0763601	0.344035	0	0	15.0626	38.7454	RC3H1
GO_Biological_Process_2023	Regulation Of Antigen Receptor-Mediated Signaling Pathway (GO:0050854)	2024-01-06	0.0763601	0.344035	0	0	15.0626	38.7454	RC3H1
GO_Biological_Process_2023	Regulation Of Cardiac Muscle Hypertrophy In Response To Stress (GO:1903242)	2024-01-06	0.0763601	0.344035	0	0	15.0626	38.7454	LMNA
GO_Biological_Process_2023	Adherens Junction Organization (GO:0034332)	1935-02-01	0.0772085	0.344035	0	0	4.57541	11.7187	MTSS1;SMAD7
GO_Biological_Process_2023	Regulation Of Sodium Ion Transport (GO:0002028)	1935-02-01	0.0772085	0.344035	0	0	4.57541	11.7187	GPD1L;YWHAH
GO_Biological_Process_2023	Positive Regulation Of Telomere Maintenance Via Telomere Lengthening (GO:1904358)	1935-02-01	0.0772085	0.344035	0	0	4.57541	11.7187	TCP1;CCT7
GO_Biological_Process_2023	Regulation Of Cardiac Muscle Contraction (GO:0055117)	1935-02-01	0.0772085	0.344035	0	0	4.57541	11.7187	CALM2;SMAD7
GO_Biological_Process_2023	Receptor-Mediated Endocytosis (GO:0006898)	4/122	0.077532	0.344035	0	0	2.56776	6.56594	PIKFYVE;RALB;SYK;CLTB
GO_Biological_Process_2023	Regulation Of Cell Growth (GO:0001558)	6/227	0.0799363	0.344035	0	0	2.06166	5.20883	JADE1;BCL2;AKT1;ENO1;RASGRP2;EIF4G1
GO_Biological_Process_2023	Negative Regulation Of Nucleic Acid-Templated Transcription (GO:1903507)	10/456	0.0799365	0.344035	0	0	1.70962	4.31939	SUV39H2;SET;TLE1;CTBP2;CTBP1;CITED2;PDCD4;KCTD1;ENO1;YAF2
GO_Biological_Process_2023	Regulation Of Neuron Projection Development (GO:0010975)	5/174	0.0801812	0.344035	0	0	2.24393	5.66249	SNX3;PTPRS;SIPA1L1;AKT1;FBXO7
GO_Biological_Process_2023	Sphingolipid Biosynthetic Process (GO:0030148)	1977-03-01	0.0810422	0.344035	0	0	3.06596	7.70409	VAPA;AGK;HACD3
GO_Biological_Process_2023	Positive Regulation Of Endothelial Cell Proliferation (GO:0001938)	1977-03-01	0.0810422	0.344035	0	0	3.06596	7.70409	ITGB3;AKT1;PRKCA
GO_Biological_Process_2023	Regulation Of Glucose Import (GO:0046324)	1936-02-01	0.0810645	0.344035	0	0	4.44061	11.1571	AKT1;ARPP19
GO_Biological_Process_2023	Regulation Of Intracellular Protein Transport (GO:0033157)	1936-02-01	0.0810645	0.344035	0	0	4.44061	11.1571	PTPN1;ATP13A2
GO_Biological_Process_2023	Substrate Adhesion-Dependent Cell Spreading (GO:0034446)	1936-02-01	0.0810645	0.344035	0	0	4.44061	11.1571	ITGB3;SRGAP3
GO_Biological_Process_2023	Positive Regulation Of Double-Strand Break Repair Via Homologous Recombination (GO:1905168)	1936-02-01	0.0810645	0.344035	0	0	4.44061	11.1571	HELQ;RUVBL1
GO_Biological_Process_2023	Protein Destabilization (GO:0031648)	1936-02-01	0.0810645	0.344035	0	0	4.44061	11.1571	CCDC88C;HTT
GO_Biological_Process_2023	Regulation Of DNA Metabolic Process (GO:0051052)	4/124	0.0811949	0.344035	0	0	2.52471	6.3393	RUVBL1;JADE1;UBE2N;UCHL5
GO_Biological_Process_2023	Regulation Of Mitotic Cell Cycle (GO:0007346)	4/125	0.083058	0.344035	0	0	2.50372	6.22979	YWHAE;PRMT5;CCNB1;PRKCA
GO_Biological_Process_2023	Regulation Of Innate Immune Response (GO:0045088)	1978-03-01	0.083503	0.344035	0	0	3.02492	7.5105	PTPN1;AKT1;POLR3G
GO_Biological_Process_2023	Regulation Of Phosphoprotein Phosphatase Activity (GO:0043666)	1937-02-01	0.0849789	0.344035	0	0	4.31352	10.6343	HTT;CALM2
GO_Biological_Process_2023	Regulation Of Sodium Ion Transmembrane Transporter Activity (GO:2000649)	1937-02-01	0.0849789	0.344035	0	0	4.31352	10.6343	GPD1L;YWHAH
GO_Biological_Process_2023	Ventricular Septum Development (GO:0003281)	1937-02-01	0.0849789	0.344035	0	0	4.31352	10.6343	CITED2;SMAD7
GO_Biological_Process_2023	Melanosome Organization (GO:0032438)	1937-02-01	0.0849789	0.344035	0	0	4.31352	10.6343	PIKFYVE;DTNBP1
GO_Biological_Process_2023	Regulation Of Cellular Component Biogenesis (GO:0044087)	1937-02-01	0.0849789	0.344035	0	0	4.31352	10.6343	RAP1B;TRAF2
GO_Biological_Process_2023	Regulation Of Cyclin-Dependent Protein Serine/Threonine Kinase Activity (GO:0000079)	1979-03-01	0.0859956	0.344035	0	0	2.98497	7.3235	CCNB1;AKT1;GTPBP4
GO_Biological_Process_2023	Cellular Response To UV (GO:0034644)	1979-03-01	0.0859956	0.344035	0	0	2.98497	7.3235	NPM1;PCNA;ZBTB1
GO_Biological_Process_2023	Positive Regulation Of Cytoskeleton Organization (GO:0051495)	1979-03-01	0.0859956	0.344035	0	0	2.98497	7.3235	EVL;BAIAP2;MTSS1
GO_Biological_Process_2023	Cytosolic Transport (GO:0016482)	4/127	0.0868469	0.344035	0	0	2.46276	6.01801	PIKFYVE;LAMP1;HOOK1;PLEKHA3
GO_Biological_Process_2023	Positive Regulation Of Intracellular Signal Transduction (GO:1902533)	11/525	0.0876357	0.344035	0	0	1.63249	3.9744	DOK2;KSR1;VAPA;EEF1D;MIER1;PDCD4;UBE2N;BAX;DDX21;TRAF2;SOD1
GO_Biological_Process_2023	Regulation Of Chromosome Condensation (GO:0060623)	2024-01-07	0.0885096	0.344035	0	0	12.5515	30.433	NCAPG2
GO_Biological_Process_2023	Regulation Of Collateral Sprouting (GO:0048670)	2024-01-07	0.0885096	0.344035	0	0	12.5515	30.433	PTPRS
GO_Biological_Process_2023	Regulation Of Cyclic-Nucleotide Phosphodiesterase Activity (GO:0051342)	2024-01-07	0.0885096	0.344035	0	0	12.5515	30.433	CALM2
GO_Biological_Process_2023	Regulation Of Dopamine Receptor Signaling Pathway (GO:0060159)	2024-01-07	0.0885096	0.344035	0	0	12.5515	30.433	DTNBP1
GO_Biological_Process_2023	Regulation Of Endodeoxyribonuclease Activity (GO:0032071)	2024-01-07	0.0885096	0.344035	0	0	12.5515	30.433	NPM1
GO_Biological_Process_2023	Regulation Of Heterochromatin Formation (GO:0031445)	2024-01-07	0.0885096	0.344035	0	0	12.5515	30.433	SAMD1
GO_Biological_Process_2023	Regulation Of Leukocyte Degranulation (GO:0043300)	2024-01-07	0.0885096	0.344035	0	0	12.5515	30.433	SYK
GO_Biological_Process_2023	Regulation Of Lipoprotein Metabolic Process (GO:0050746)	2024-01-07	0.0885096	0.344035	0	0	12.5515	30.433	ITGB3
GO_Biological_Process_2023	Anterograde Axonal Protein Transport (GO:0099641)	2024-01-07	0.0885096	0.344035	0	0	12.5515	30.433	KIF5B
GO_Biological_Process_2023	Axo-Dendritic Protein Transport (GO:0099640)	2024-01-07	0.0885096	0.344035	0	0	12.5515	30.433	KIF5B
GO_Biological_Process_2023	Cytoplasmic Sequestering Of NF-kappaB (GO:0007253)	2024-01-07	0.0885096	0.344035	0	0	12.5515	30.433	FAF1
GO_Biological_Process_2023	Spermidine Metabolic Process (GO:0008216)	2024-01-07	0.0885096	0.344035	0	0	12.5515	30.433	SRM
GO_Biological_Process_2023	Spleen Development (GO:0048536)	2024-01-07	0.0885096	0.344035	0	0	12.5515	30.433	CITED2
GO_Biological_Process_2023	Foam Cell Differentiation (GO:0090077)	2024-01-07	0.0885096	0.344035	0	0	12.5515	30.433	SAMD1
GO_Biological_Process_2023	Glucocorticoid Metabolic Process (GO:0008211)	2024-01-07	0.0885096	0.344035	0	0	12.5515	30.433	YWHAH
GO_Biological_Process_2023	Growth Hormone Receptor Signaling Pathway Via JAK-STAT (GO:0060397)	2024-01-07	0.0885096	0.344035	0	0	12.5515	30.433	PTPN1
GO_Biological_Process_2023	Hyperosmotic Response (GO:0006972)	2024-01-07	0.0885096	0.344035	0	0	12.5515	30.433	YBX3
GO_Biological_Process_2023	Macromolecule Depalmitoylation (GO:0098734)	2024-01-07	0.0885096	0.344035	0	0	12.5515	30.433	ABHD17A
GO_Biological_Process_2023	Mitochondrial Proton-Transporting ATP Synthase Complex Assembly (GO:0033615)	2024-01-07	0.0885096	0.344035	0	0	12.5515	30.433	FMC1
GO_Biological_Process_2023	Negative Regulation Of Fatty Acid Oxidation (GO:0046322)	2024-01-07	0.0885096	0.344035	0	0	12.5515	30.433	AKT1
GO_Biological_Process_2023	Negative Regulation Of Glial Cell Apoptotic Process (GO:0034351)	2024-01-07	0.0885096	0.344035	0	0	12.5515	30.433	PRKCA
GO_Biological_Process_2023	Negative Regulation Of Mitochondrial Membrane Potential (GO:0010917)	2024-01-07	0.0885096	0.344035	0	0	12.5515	30.433	BAX
GO_Biological_Process_2023	Negative Regulation Of Vascular Associated Smooth Muscle Cell Differentiation (GO:1905064)	2024-01-07	0.0885096	0.344035	0	0	12.5515	30.433	PDCD4
GO_Biological_Process_2023	Nucleobase-Containing Small Molecule Interconversion (GO:0015949)	2024-01-07	0.0885096	0.344035	0	0	12.5515	30.433	AK2
GO_Biological_Process_2023	Peptidyl-Serine Autophosphorylation (GO:0036289)	2024-01-07	0.0885096	0.344035	0	0	12.5515	30.433	PIKFYVE
GO_Biological_Process_2023	Peptidyl-Tyrosine Dephosphorylation Involved In Inactivation Of Protein Kinase Activity (GO:1990264)	2024-01-07	0.0885096	0.344035	0	0	12.5515	30.433	PTPN1
GO_Biological_Process_2023	Positive Regulation By Host Of Viral Genome Replication (GO:0044829)	2024-01-07	0.0885096	0.344035	0	0	12.5515	30.433	VAPA
GO_Biological_Process_2023	Positive Regulation Of Chromosome Condensation (GO:1905821)	2024-01-07	0.0885096	0.344035	0	0	12.5515	30.433	NCAPG2
GO_Biological_Process_2023	Positive Regulation Of Myotube Differentiation (GO:0010831)	2024-01-07	0.0885096	0.344035	0	0	12.5515	30.433	PIEZO1
GO_Biological_Process_2023	Positive Regulation Of Plasminogen Activation (GO:0010756)	2024-01-07	0.0885096	0.344035	0	0	12.5515	30.433	ENO1
GO_Biological_Process_2023	Positive Regulation Of Ryanodine-Sensitive Calcium-Release Channel Activity (GO:0060316)	2024-01-07	0.0885096	0.344035	0	0	12.5515	30.433	CALM2
GO_Biological_Process_2023	Protein Depalmitoylation (GO:0002084)	2024-01-07	0.0885096	0.344035	0	0	12.5515	30.433	ABHD17A
GO_Biological_Process_2023	Protein Localization To Presynapse (GO:1905383)	2024-01-07	0.0885096	0.344035	0	0	12.5515	30.433	KIF5B
GO_Biological_Process_2023	Proton-Transporting ATP Synthase Complex Assembly (GO:0043461)	2024-01-07	0.0885096	0.344035	0	0	12.5515	30.433	FMC1
GO_Biological_Process_2023	Regulation Of Alpha-Beta T Cell Proliferation (GO:0046640)	2024-01-07	0.0885096	0.344035	0	0	12.5515	30.433	SYK
GO_Biological_Process_2023	Regulation Of Cytokinesis (GO:0032465)	1980-03-01	0.0885195	0.344035	0	0	2.94605	7.1428	KIF23;PRPF40A;CALM2
GO_Biological_Process_2023	Regulation Of Organelle Assembly (GO:1902115)	1980-03-01	0.0885195	0.344035	0	0	2.94605	7.1428	NPM1;PIKFYVE;CEP76
GO_Biological_Process_2023	Regulation Of Protein Localization To Plasma Membrane (GO:1903076)	1980-03-01	0.0885195	0.344035	0	0	2.94605	7.1428	KIF5B;PPFIA1;AKT1
GO_Biological_Process_2023	G2/M Transition Of Mitotic Cell Cycle (GO:0000086)	1938-02-01	0.0889494	0.344035	0	0	4.19349	10.1469	CCNB1;ARPP19
GO_Biological_Process_2023	Positive Regulation Of Cation Channel Activity (GO:2001259)	1938-02-01	0.0889494	0.344035	0	0	4.19349	10.1469	HTT;CALM2
GO_Biological_Process_2023	DNA Repair (GO:0006281)	7/291	0.0905199	0.344035	0	0	1.87295	4.49918	NPM1;PCNA;MSH2;ZBTB1;UBE2N;RPA2;RAD23B
GO_Biological_Process_2023	Activation Of Protein Kinase Activity (GO:0032147)	1981-03-01	0.0910744	0.344035	0	0	2.90814	6.96812	ITGB3;ZFP91;TRAF2
GO_Biological_Process_2023	Positive Regulation Of Growth (GO:0045927)	1981-03-01	0.0910744	0.344035	0	0	2.90814	6.96812	BCL2;AKT1;EIF4G1
GO_Biological_Process_2023	Regulation Of Nitric Oxide Biosynthetic Process (GO:0045428)	1939-02-01	0.0929738	0.344035	0	0	4.07994	9.69165	AKT1;CD47
GO_Biological_Process_2023	Axonal Transport (GO:0098930)	1939-02-01	0.0929738	0.344035	0	0	4.07994	9.69165	DTNBP1;SOD1
GO_Biological_Process_2023	Regulation Of Receptor-Mediated Endocytosis (GO:0048259)	1939-02-01	0.0929738	0.344035	0	0	4.07994	9.69165	ARF1;BMP2K
GO_Biological_Process_2023	Retina Homeostasis (GO:0001895)	1939-02-01	0.0929738	0.344035	0	0	4.07994	9.69165	PRDX1;SOD1
GO_Biological_Process_2023	Vesicle Cytoskeletal Trafficking (GO:0099518)	1939-02-01	0.0929738	0.344035	0	0	4.07994	9.69165	KIF5B;HTT
GO_Biological_Process_2023	Histone H4 Acetylation (GO:0043967)	1939-02-01	0.0929738	0.344035	0	0	4.07994	9.69165	RUVBL1;JADE1
GO_Biological_Process_2023	Negative Regulation Of Transport (GO:0051051)	1939-02-01	0.0929738	0.344035	0	0	4.07994	9.69165	SNX3;ITGB3
GO_Biological_Process_2023	Nuclear-Transcribed mRNA Catabolic Process, Deadenylation-Dependent Decay (GO:0000288)	1939-02-01	0.0929738	0.344035	0	0	4.07994	9.69165	CNOT6L;RC3H1
GO_Biological_Process_2023	Organelle Transport Along Microtubule (GO:0072384)	1939-02-01	0.0929738	0.344035	0	0	4.07994	9.69165	KIF5B;HTT
GO_Biological_Process_2023	Positive Regulation Of ATP-dependent Activity (GO:0032781)	1939-02-01	0.0929738	0.344035	0	0	4.07994	9.69165	MSH2;DNAJC10
GO_Biological_Process_2023	Positive Regulation Of Lymphocyte Differentiation (GO:0045621)	1939-02-01	0.0929738	0.344035	0	0	4.07994	9.69165	SYK;ZBTB1
GO_Biological_Process_2023	Negative Regulation Of Apoptotic Signaling Pathway (GO:2001234)	1982-03-01	0.0936597	0.344035	0	0	2.87118	6.7992	BCL2;AKT1;HTT
GO_Biological_Process_2023	Regulation Of Epithelial To Mesenchymal Transition (GO:0010717)	1983-03-01	0.0962751	0.344035	0	0	2.83514	6.63578	DAG1;LDLRAD4;SMAD7
GO_Biological_Process_2023	Regulation Of Cytokine-Mediated Signaling Pathway (GO:0001959)	1940-02-01	0.0970502	0.344035	0	0	3.97237	9.26567	PTPN1;SYK
GO_Biological_Process_2023	Cell Cycle G2/M Phase Transition (GO:0044839)	1940-02-01	0.0970502	0.344035	0	0	3.97237	9.26567	CCNB1;ARPP19
GO_Biological_Process_2023	Establishment Or Maintenance Of Epithelial Cell Apical/Basal Polarity (GO:0045197)	1940-02-01	0.0970502	0.344035	0	0	3.97237	9.26567	ERBIN;MYO9A
GO_Biological_Process_2023	mRNA 3'-End Processing (GO:0031124)	1940-02-01	0.0970502	0.344035	0	0	3.97237	9.26567	CSTF2;PABPC1
GO_Biological_Process_2023	Negative Regulation Of Cell-Cell Adhesion (GO:0022408)	1940-02-01	0.0970502	0.344035	0	0	3.97237	9.26567	AKT1;GTPBP4
GO_Biological_Process_2023	Positive Regulation Of Catalytic Activity (GO:0043085)	1940-02-01	0.0970502	0.344035	0	0	3.97237	9.26567	MSH2;SOD1
GO_Biological_Process_2023	Positive Regulation Of Monoatomic Ion Transport (GO:0043270)	1940-02-01	0.0970502	0.344035	0	0	3.97237	9.26567	KIF5B;GPD1L
GO_Biological_Process_2023	Protein Localization To Chromosome (GO:0034502)	1940-02-01	0.0970502	0.344035	0	0	3.97237	9.26567	MSH2;RPA2
GO_Biological_Process_2023	Regulation Of Autophagosome Assembly (GO:2000785)	1940-02-01	0.0970502	0.344035	0	0	3.97237	9.26567	PIKFYVE;RALB
GO_Biological_Process_2023	Positive Regulation Of Double-Strand Break Repair (GO:2000781)	1984-03-01	0.0989201	0.344035	0	0	2.8	6.47764	HELQ;RUVBL1;UBE2N
GO_Biological_Process_2023	DNA Topological Change (GO:0006265)	2024-01-08	0.1005	0.344035	0	0	10.7579	24.7173	TOP1
GO_Biological_Process_2023	Golgi Ribbon Formation (GO:0090161)	2024-01-08	0.1005	0.344035	0	0	10.7579	24.7173	PRMT5
GO_Biological_Process_2023	Regulation Of Helicase Activity (GO:0051095)	2024-01-08	0.1005	0.344035	0	0	10.7579	24.7173	MSH2
GO_Biological_Process_2023	Regulation Of miRNA Metabolic Process (GO:2000628)	2024-01-08	0.1005	0.344035	0	0	10.7579	24.7173	RC3H1
GO_Biological_Process_2023	Regulation Of Mitotic Centrosome Separation (GO:0046602)	2024-01-08	0.1005	0.344035	0	0	10.7579	24.7173	RANBP1
GO_Biological_Process_2023	Regulation Of Mitotic Sister Chromatid Segregation (GO:0033047)	2024-01-08	0.1005	0.344035	0	0	10.7579	24.7173	CCNB1
GO_Biological_Process_2023	Auditory Behavior (GO:0031223)	2024-01-08	0.1005	0.344035	0	0	10.7579	24.7173	HTT
GO_Biological_Process_2023	Autophagosome-Lysosome Fusion (GO:0061909)	2024-01-08	0.1005	0.344035	0	0	10.7579	24.7173	ATP13A2
GO_Biological_Process_2023	Regulation Of Organ Growth (GO:0046620)	2024-01-08	0.1005	0.344035	0	0	10.7579	24.7173	SOD1
GO_Biological_Process_2023	Box C/D snoRNP Assembly (GO:0000492)	2024-01-08	0.1005	0.344035	0	0	10.7579	24.7173	RUVBL1
GO_Biological_Process_2023	Regulation Of Tumor Necrosis Factor Superfamily Cytokine Production (GO:1903555)	2024-01-08	0.1005	0.344035	0	0	10.7579	24.7173	CD47
GO_Biological_Process_2023	Response To Misfolded Protein (GO:0051788)	2024-01-08	0.1005	0.344035	0	0	10.7579	24.7173	DNAJB14
GO_Biological_Process_2023	Selenocysteine Incorporation (GO:0001514)	2024-01-08	0.1005	0.344035	0	0	10.7579	24.7173	SELENOT
GO_Biological_Process_2023	Somatic Recombination Of Immunoglobulin Gene Segments (GO:0016447)	2024-01-08	0.1005	0.344035	0	0	10.7579	24.7173	MSH2
GO_Biological_Process_2023	Fructose 1,6-Bisphosphate Metabolic Process (GO:0030388)	2024-01-08	0.1005	0.344035	0	0	10.7579	24.7173	PFKP
GO_Biological_Process_2023	Translational Readthrough (GO:0006451)	2024-01-08	0.1005	0.344035	0	0	10.7579	24.7173	SELENOT
GO_Biological_Process_2023	Tricarboxylic Acid Metabolic Process (GO:0072350)	2024-01-08	0.1005	0.344035	0	0	10.7579	24.7173	IDH2
GO_Biological_Process_2023	Internal Protein Amino Acid Acetylation (GO:0006475)	2024-01-08	0.1005	0.344035	0	0	10.7579	24.7173	NAA10
GO_Biological_Process_2023	Learned Vocalization Behavior Or Vocal Learning (GO:0098598)	2024-01-08	0.1005	0.344035	0	0	10.7579	24.7173	HTT
GO_Biological_Process_2023	Mesodermal Cell Differentiation (GO:0048333)	2024-01-08	0.1005	0.344035	0	0	10.7579	24.7173	ITGB3
GO_Biological_Process_2023	Mitochondrial Fragmentation Involved In Apoptotic Process (GO:0043653)	2024-01-08	0.1005	0.344035	0	0	10.7579	24.7173	BAX
GO_Biological_Process_2023	ncRNA Export From Nucleus (GO:0097064)	2024-01-08	0.1005	0.344035	0	0	10.7579	24.7173	NPM1
GO_Biological_Process_2023	Negative Regulation By Host Of Viral Genome Replication (GO:0044828)	2024-01-08	0.1005	0.344035	0	0	10.7579	24.7173	VAPA
GO_Biological_Process_2023	Negative Regulation Of T Cell Cytokine Production (GO:0002725)	2024-01-08	0.1005	0.344035	0	0	10.7579	24.7173	SMAD7
GO_Biological_Process_2023	Negative Regulation Of Membrane Potential (GO:0045837)	2024-01-08	0.1005	0.344035	0	0	10.7579	24.7173	BAX
GO_Biological_Process_2023	Negative Regulation Of Oxidative Stress-Induced Neuron Death (GO:1903204)	2024-01-08	0.1005	0.344035	0	0	10.7579	24.7173	FBXO7
GO_Biological_Process_2023	Negative Regulation Of Regulated Secretory Pathway (GO:1903306)	2024-01-08	0.1005	0.344035	0	0	10.7579	24.7173	RAP1B
GO_Biological_Process_2023	Negative Regulation Of Retrograde Protein Transport, ER To Cytosol (GO:1904153)	2024-01-08	0.1005	0.344035	0	0	10.7579	24.7173	UBE2G2
GO_Biological_Process_2023	Negative Regulation Of Smooth Muscle Cell Differentiation (GO:0051151)	2024-01-08	0.1005	0.344035	0	0	10.7579	24.7173	PDCD4
GO_Biological_Process_2023	Nuclear Membrane Disassembly (GO:0051081)	2024-01-08	0.1005	0.344035	0	0	10.7579	24.7173	PRKCA
GO_Biological_Process_2023	Positive Regulation Of Extracellular Matrix Assembly (GO:1901203)	2024-01-08	0.1005	0.344035	0	0	10.7579	24.7173	DAG1
GO_Biological_Process_2023	Positive Regulation Of Mast Cell Degranulation (GO:0043306)	2024-01-08	0.1005	0.344035	0	0	10.7579	24.7173	SYK
GO_Biological_Process_2023	Positive Regulation Of Monocyte Chemotactic Protein-1 Production (GO:0071639)	2024-01-08	0.1005	0.344035	0	0	10.7579	24.7173	SYK
GO_Biological_Process_2023	Positive Regulation Of Smooth Muscle Cell Apoptotic Process (GO:0034393)	2024-01-08	0.1005	0.344035	0	0	10.7579	24.7173	PDCD4
GO_Biological_Process_2023	Protein Localization To Perinuclear Region Of Cytoplasm (GO:1905719)	2024-01-08	0.1005	0.344035	0	0	10.7579	24.7173	HOOK1
GO_Biological_Process_2023	Regulation Of RNA Biosynthetic Process (GO:2001141)	2024-01-08	0.1005	0.344035	0	0	10.7579	24.7173	RALY
GO_Biological_Process_2023	Antigen Receptor-Mediated Signaling Pathway (GO:0050851)	4/134	0.100751	0.344035	0	0	2.32931	5.34602	SYK;BCL2;UBE2N;RC3H1
GO_Biological_Process_2023	Negative Regulation Of mRNA Catabolic Process (GO:1902373)	1941-02-01	0.101176	0.344035	0	0	3.87032	8.86648	LARP1;PABPC1
GO_Biological_Process_2023	Positive Regulation Of Actin Filament Polymerization (GO:0030838)	1941-02-01	0.101176	0.344035	0	0	3.87032	8.86648	EVL;BAIAP2
GO_Biological_Process_2023	Positive Regulation Of Response To Biotic Stimulus (GO:0002833)	1941-02-01	0.101176	0.344035	0	0	3.87032	8.86648	POLR3G;PRKCA
GO_Biological_Process_2023	Response To Interleukin-1 (GO:0070555)	1985-03-01	0.101594	0.344035	0	0	2.76571	6.32454	RC3H1;PRKCA;CD47
GO_Biological_Process_2023	Mitotic Spindle Organization (GO:0007052)	1985-03-01	0.101594	0.344035	0	0	2.76571	6.32454	NUDC;CCNB1;KIF23
GO_Biological_Process_2023	Positive Regulation Of Endothelial Cell Migration (GO:0010595)	1985-03-01	0.101594	0.344035	0	0	2.76571	6.32454	ITGB3;AKT1;PRKCA
GO_Biological_Process_2023	Cellular Response To Metal Ion (GO:0071248)	4/135	0.102817	0.346861	0	0	2.31142	5.25802	AKT1;ATP13A2;CPNE2;RASGRP2
GO_Biological_Process_2023	Non-Membrane-Bounded Organelle Assembly (GO:0140694)	4/135	0.102817	0.346861	0	0	2.31142	5.25802	DDX6;NPM1;HAUS4;RC3H1
GO_Biological_Process_2023	Regulation Of Chromosome Organization (GO:0033044)	1943-02-01	0.10957	0.35299	0	0	3.68115	8.13971	RUVBL1;UCHL5
GO_Biological_Process_2023	mRNA Catabolic Process (GO:0006402)	1943-02-01	0.10957	0.35299	0	0	3.68115	8.13971	RC3H1;METTL16
GO_Biological_Process_2023	mRNA Destabilization (GO:0061157)	1943-02-01	0.10957	0.35299	0	0	3.68115	8.13971	RC3H1;METTL16
GO_Biological_Process_2023	Positive Regulation Of T Cell Mediated Immunity (GO:0002711)	1943-02-01	0.10957	0.35299	0	0	3.68115	8.13971	ZBTB1;TRAF2
GO_Biological_Process_2023	Positive Regulation Of Stress Fiber Assembly (GO:0051496)	1943-02-01	0.10957	0.35299	0	0	3.68115	8.13971	EVL;CD47
GO_Biological_Process_2023	Regulation Of Endothelial Cell Migration (GO:0010594)	1988-03-01	0.109787	0.35299	0	0	2.66769	5.8935	ITGB3;AKT1;PRKCA
GO_Biological_Process_2023	Regulation Of Endoplasmic Reticulum Unfolded Protein Response (GO:1900101)	2024-01-09	0.112333	0.35299	0	0	9.41269	20.5788	BAX
GO_Biological_Process_2023	Actin-Mediated Cell Contraction (GO:0070252)	2024-01-09	0.112333	0.35299	0	0	9.41269	20.5788	CCDC88C
GO_Biological_Process_2023	Adherens Junction Assembly (GO:0034333)	2024-01-09	0.112333	0.35299	0	0	9.41269	20.5788	SMAD7
GO_Biological_Process_2023	Regulation Of Myeloid Leukocyte Mediated Immunity (GO:0002886)	2024-01-09	0.112333	0.35299	0	0	9.41269	20.5788	SYK
GO_Biological_Process_2023	Regulation Of Receptor Binding (GO:1900120)	2024-01-09	0.112333	0.35299	0	0	9.41269	20.5788	ATP2A3
GO_Biological_Process_2023	Regulation Of Transmembrane Transporter Activity (GO:0022898)	2024-01-09	0.112333	0.35299	0	0	9.41269	20.5788	BCL2
GO_Biological_Process_2023	Cellular Response To Oxidised Low-Density Lipoprotein Particle Stimulus (GO:0140052)	2024-01-09	0.112333	0.35299	0	0	9.41269	20.5788	AKT1
GO_Biological_Process_2023	Response To Laminar Fluid Shear Stress (GO:0034616)	2024-01-09	0.112333	0.35299	0	0	9.41269	20.5788	SMAD7
GO_Biological_Process_2023	Somatic Recombination Of Immunoglobulin Genes Involved In Immune Response (GO:0002204)	2024-01-09	0.112333	0.35299	0	0	9.41269	20.5788	MSH2
GO_Biological_Process_2023	Excitatory Synapse Assembly (GO:1904861)	2024-01-09	0.112333	0.35299	0	0	9.41269	20.5788	SRGAP3
GO_Biological_Process_2023	Fructose 6-Phosphate Metabolic Process (GO:0006002)	2024-01-09	0.112333	0.35299	0	0	9.41269	20.5788	PFKP
GO_Biological_Process_2023	Histone Ubiquitination (GO:0016574)	2024-01-09	0.112333	0.35299	0	0	9.41269	20.5788	UBE2N
GO_Biological_Process_2023	Lipid Import Into Cell (GO:0140354)	2024-01-09	0.112333	0.35299	0	0	9.41269	20.5788	ACSL3
GO_Biological_Process_2023	Lipid Phosphorylation (GO:0046834)	2024-01-09	0.112333	0.35299	0	0	9.41269	20.5788	DGKD
GO_Biological_Process_2023	Long-Chain Fatty Acid Import Into Cell (GO:0044539)	2024-01-09	0.112333	0.35299	0	0	9.41269	20.5788	ACSL3
GO_Biological_Process_2023	Microtubule Anchoring (GO:0034453)	2024-01-09	0.112333	0.35299	0	0	9.41269	20.5788	DAG1
GO_Biological_Process_2023	Muscle Cell Migration (GO:0014812)	2024-01-09	0.112333	0.35299	0	0	9.41269	20.5788	ITGB3
GO_Biological_Process_2023	Negative Regulation Of Establishment Of Protein Localization (GO:1904950)	2024-01-09	0.112333	0.35299	0	0	9.41269	20.5788	SNX3
GO_Biological_Process_2023	Negative Regulation Of Lipid Localization (GO:1905953)	2024-01-09	0.112333	0.35299	0	0	9.41269	20.5788	ITGB3
GO_Biological_Process_2023	Negative Regulation Of Necroptotic Process (GO:0060546)	2024-01-09	0.112333	0.35299	0	0	9.41269	20.5788	YBX3
GO_Biological_Process_2023	Negative Regulation Of Protein Exit From Endoplasmic Reticulum (GO:0070862)	2024-01-09	0.112333	0.35299	0	0	9.41269	20.5788	UBE2G2
GO_Biological_Process_2023	Negative Regulation Of Receptor Binding (GO:1900121)	2024-01-09	0.112333	0.35299	0	0	9.41269	20.5788	ATP2A3
GO_Biological_Process_2023	Negative Regulation Of Transcription By Competitive Promoter Binding (GO:0010944)	2024-01-09	0.112333	0.35299	0	0	9.41269	20.5788	SMAD7
GO_Biological_Process_2023	Nucleobase-Containing Compound Biosynthetic Process (GO:0034654)	2024-01-09	0.112333	0.35299	0	0	9.41269	20.5788	POLD2
GO_Biological_Process_2023	Positive Regulation Of ATP Metabolic Process (GO:1903580)	2024-01-09	0.112333	0.35299	0	0	9.41269	20.5788	ENO1
GO_Biological_Process_2023	Positive Regulation Of Protein Sumoylation (GO:0033235)	2024-01-09	0.112333	0.35299	0	0	9.41269	20.5788	SAE1
GO_Biological_Process_2023	Positive Regulation Of rRNA Processing (GO:2000234)	2024-01-09	0.112333	0.35299	0	0	9.41269	20.5788	HEATR1
GO_Biological_Process_2023	Positive Regulation Of Vascular Endothelial Growth Factor Receptor Signaling Pathway (GO:0030949)	2024-01-09	0.112333	0.35299	0	0	9.41269	20.5788	ITGB3
GO_Biological_Process_2023	Protein Localization To Microtubule Cytoskeleton (GO:0072698)	2024-01-09	0.112333	0.35299	0	0	9.41269	20.5788	FAM83D
GO_Biological_Process_2023	Regulation Of PERK-mediated Unfolded Protein Response (GO:1903897)	2024-01-09	0.112333	0.35299	0	0	9.41269	20.5788	PTPN1
GO_Biological_Process_2023	Regulation Of Animal Organ Morphogenesis (GO:2000027)	2024-01-09	0.112333	0.35299	0	0	9.41269	20.5788	CITED2
GO_Biological_Process_2023	Regulation Of Attachment Of Spindle Microtubules To Kinetochore (GO:0051988)	2024-01-09	0.112333	0.35299	0	0	9.41269	20.5788	CCNB1
GO_Biological_Process_2023	Regulation Of Cell-Cell Adhesion Mediated By Integrin (GO:0033632)	2024-01-09	0.112333	0.35299	0	0	9.41269	20.5788	PIEZO1
GO_Biological_Process_2023	ERAD Pathway (GO:0036503)	1989-03-01	0.112573	0.353124	0	0	2.63654	5.7586	FAF1;DNAJC10;UBE2G2
GO_Biological_Process_2023	Cellular Response To Cytokine Stimulus (GO:0071345)	7/308	0.112962	0.353722	0	0	1.76562	3.85031	ERBIN;RC3H1;AKT1;CXCR4;UBE2G2;CD47;YBX3
GO_Biological_Process_2023	Regulation Of B Cell Proliferation (GO:0030888)	1944-02-01	0.113834	0.355211	0	0	3.59332	7.80833	BCL2;RC3H1
GO_Biological_Process_2023	Regulation Of DNA Recombination (GO:0000018)	1944-02-01	0.113834	0.355211	0	0	3.59332	7.80833	MSH2;RPA2
GO_Biological_Process_2023	Positive Regulation Of Protein Metabolic Process (GO:0051247)	5/196	0.117091	0.35821	0	0	1.98324	4.25365	NPM1;LARP1;FAF1;AKT1;EIF4G1
GO_Biological_Process_2023	Positive Regulation Of mRNA Catabolic Process (GO:0061014)	1945-02-01	0.11814	0.35821	0	0	3.50958	7.49604	PABPC1;METTL16
GO_Biological_Process_2023	Actin Filament Organization (GO:0007015)	4/144	0.122262	0.35821	0	0	2.16183	4.54329	ACTN1;TAGLN2;EVL;BAIAP2
GO_Biological_Process_2023	Regulation Of Interleukin-10 Production (GO:0032653)	1946-02-01	0.122487	0.35821	0	0	3.42964	7.2014	SYK;CD47
GO_Biological_Process_2023	Regulation Of mRNA Catabolic Process (GO:0061013)	1946-02-01	0.122487	0.35821	0	0	3.42964	7.2014	RC3H1;PRKCA
GO_Biological_Process_2023	Positive Regulation Of Blood Vessel Endothelial Cell Migration (GO:0043536)	1946-02-01	0.122487	0.35821	0	0	3.42964	7.2014	AKT1;PRKCA
GO_Biological_Process_2023	Regulation Of Endothelial Cell Proliferation (GO:0001936)	1993-03-01	0.123981	0.35821	0	0	2.51885	5.25841	ITGB3;AKT1;PRKCA
GO_Biological_Process_2023	CRD-mediated mRNA Stabilization (GO:0070934)	2024-01-10	0.124011	0.35821	0	0	8.36641	17.4639	PABPC1
GO_Biological_Process_2023	Rap Protein Signal Transduction (GO:0032486)	2024-01-10	0.124011	0.35821	0	0	8.36641	17.4639	RAP1B
GO_Biological_Process_2023	TORC1 Signaling (GO:0038202)	2024-01-10	0.124011	0.35821	0	0	8.36641	17.4639	LARP1
GO_Biological_Process_2023	Actin Filament Depolymerization (GO:0030042)	2024-01-10	0.124011	0.35821	0	0	8.36641	17.4639	MICAL3
GO_Biological_Process_2023	Regulation Of Lipid Transport (GO:0032368)	2024-01-10	0.124011	0.35821	0	0	8.36641	17.4639	ITGB3
GO_Biological_Process_2023	Regulation Of Mitochondrial Depolarization (GO:0051900)	2024-01-10	0.124011	0.35821	0	0	8.36641	17.4639	BCL2
GO_Biological_Process_2023	Angiogenesis Involved In Wound Healing (GO:0060055)	2024-01-10	0.124011	0.35821	0	0	8.36641	17.4639	ITGB3
GO_Biological_Process_2023	Regulation Of Mitotic Sister Chromatid Separation (GO:0010965)	2024-01-10	0.124011	0.35821	0	0	8.36641	17.4639	CCNB1
GO_Biological_Process_2023	Regulation Of Nuclear-Transcribed mRNA Catabolic Process, Nonsense-Mediated Decay (GO:2000622)	2024-01-10	0.124011	0.35821	0	0	8.36641	17.4639	PABPC1
GO_Biological_Process_2023	Regulation Of Peroxisome Proliferator Activated Receptor Signaling Pathway (GO:0035358)	2024-01-10	0.124011	0.35821	0	0	8.36641	17.4639	CITED2
GO_Biological_Process_2023	Cardiac Muscle Cell Membrane Repolarization (GO:0099622)	2024-01-10	0.124011	0.35821	0	0	8.36641	17.4639	YWHAE
GO_Biological_Process_2023	Regulation Of Toll-Like Receptor 9 Signaling Pathway (GO:0034163)	2024-01-10	0.124011	0.35821	0	0	8.36641	17.4639	PTPRS
GO_Biological_Process_2023	Regulation Of Triglyceride Catabolic Process (GO:0010896)	2024-01-10	0.124011	0.35821	0	0	8.36641	17.4639	DAGLB
GO_Biological_Process_2023	Response To Corticosteroid (GO:0031960)	2024-01-10	0.124011	0.35821	0	0	8.36641	17.4639	PDCD7
GO_Biological_Process_2023	Small Nucleolar Ribonucleoprotein Complex Assembly (GO:0000491)	2024-01-10	0.124011	0.35821	0	0	8.36641	17.4639	RUVBL1
GO_Biological_Process_2023	Establishment Of Epithelial Cell Apical/Basal Polarity (GO:0045198)	2024-01-10	0.124011	0.35821	0	0	8.36641	17.4639	MYO9A
GO_Biological_Process_2023	Synaptic Vesicle Transport (GO:0048489)	2024-01-10	0.124011	0.35821	0	0	8.36641	17.4639	KIF5B
GO_Biological_Process_2023	Lipoprotein Catabolic Process (GO:0042159)	2024-01-10	0.124011	0.35821	0	0	8.36641	17.4639	ABHD17A
GO_Biological_Process_2023	Mitotic G1/S Transition Checkpoint Signaling (GO:0044819)	2024-01-10	0.124011	0.35821	0	0	8.36641	17.4639	RPA2
GO_Biological_Process_2023	Mitotic Spindle Elongation (GO:0000022)	2024-01-10	0.124011	0.35821	0	0	8.36641	17.4639	KIF23
GO_Biological_Process_2023	Mitotic Spindle Midzone Assembly (GO:0051256)	2024-01-10	0.124011	0.35821	0	0	8.36641	17.4639	KIF23
GO_Biological_Process_2023	Negative Regulation Of B Cell Proliferation (GO:0030889)	2024-01-10	0.124011	0.35821	0	0	8.36641	17.4639	RC3H1
GO_Biological_Process_2023	Negative Regulation Of Activated T Cell Proliferation (GO:0046007)	2024-01-10	0.124011	0.35821	0	0	8.36641	17.4639	RC3H1
GO_Biological_Process_2023	Negative Regulation Of Centrosome Duplication (GO:0010826)	2024-01-10	0.124011	0.35821	0	0	8.36641	17.4639	NPM1
GO_Biological_Process_2023	Negative Regulation Of Interferon-Beta Production (GO:0032688)	2024-01-10	0.124011	0.35821	0	0	8.36641	17.4639	PTPRS
GO_Biological_Process_2023	Negative Regulation Of Lymphocyte Migration (GO:2000402)	2024-01-10	0.124011	0.35821	0	0	8.36641	17.4639	AKT1
GO_Biological_Process_2023	Negative Regulation Of Programmed Necrotic Cell Death (GO:0062099)	2024-01-10	0.124011	0.35821	0	0	8.36641	17.4639	YBX3
GO_Biological_Process_2023	Negative Regulation Of Sprouting Angiogenesis (GO:1903671)	2024-01-10	0.124011	0.35821	0	0	8.36641	17.4639	E2F2
GO_Biological_Process_2023	Negative Regulation Of Vascular Endothelial Growth Factor Receptor Signaling Pathway (GO:0030948)	2024-01-10	0.124011	0.35821	0	0	8.36641	17.4639	PTPN1
GO_Biological_Process_2023	Oxygen Transport (GO:0015671)	2024-01-10	0.124011	0.35821	0	0	8.36641	17.4639	GTPBP4
GO_Biological_Process_2023	Positive Regulation Of B Cell Differentiation (GO:0045579)	2024-01-10	0.124011	0.35821	0	0	8.36641	17.4639	SYK
GO_Biological_Process_2023	Positive Regulation Of Attachment Of Spindle Microtubules To Kinetochore (GO:0051987)	2024-01-10	0.124011	0.35821	0	0	8.36641	17.4639	CCNB1
GO_Biological_Process_2023	Positive Regulation Of Macrophage Differentiation (GO:0045651)	2024-01-10	0.124011	0.35821	0	0	8.36641	17.4639	PRKCA
GO_Biological_Process_2023	Protein Kinase C-activating G Protein-Coupled Receptor Signaling Pathway (GO:0007205)	2024-01-10	0.124011	0.35821	0	0	8.36641	17.4639	DGKD
GO_Biological_Process_2023	Purine Ribonucleoside Triphosphate Biosynthetic Process (GO:0009206)	2024-01-10	0.124011	0.35821	0	0	8.36641	17.4639	IMPDH2
GO_Biological_Process_2023	rRNA Base Methylation (GO:0070475)	2024-01-10	0.124011	0.35821	0	0	8.36641	17.4639	METTL16
GO_Biological_Process_2023	Receptor-Mediated Endocytosis Of Virus By Host Cell (GO:0019065)	2024-01-10	0.124011	0.35821	0	0	8.36641	17.4639	PIKFYVE
GO_Biological_Process_2023	Regulation Of Axon Regeneration (GO:0048679)	2024-01-10	0.124011	0.35821	0	0	8.36641	17.4639	PTPRS
GO_Biological_Process_2023	Regulation Of Biosynthetic Process (GO:0009889)	2024-01-10	0.124011	0.35821	0	0	8.36641	17.4639	PIKFYVE
GO_Biological_Process_2023	Positive Regulation Of Protein Kinase Activity (GO:0045860)	4/145	0.124514	0.359081	0	0	2.14639	4.47166	PTPN1;RALB;ITGB3;CALM2
GO_Biological_Process_2023	Protein Phosphorylation (GO:0006468)	10/500	0.124995	0.359889	0	0	1.55255	3.22851	CSNK1G3;DYRK3;SYK;CTBP1;MKNK2;AKT1;PRKCA;ATP13A2;TOP1;SMAD7
GO_Biological_Process_2023	Regulation Of T Cell Differentiation (GO:0045580)	1947-02-01	0.126872	0.361314	0	0	3.35326	6.92307	ZBTB1;SOD1
GO_Biological_Process_2023	Regulation Of mRNA Splicing, Via Spliceosome (GO:0048024)	1994-03-01	0.126897	0.361314	0	0	2.49104	5.14246	PRMT5;METTL16;HNRNPA0
GO_Biological_Process_2023	Retrograde Transport, Endosome To Golgi (GO:0042147)	1994-03-01	0.126897	0.361314	0	0	2.49104	5.14246	SNX3;PIKFYVE;PLEKHA3
GO_Biological_Process_2023	Regulation Of Translation (GO:0006417)	5/202	0.128352	0.361314	0	0	1.92224	3.94633	DDX6;NPM1;LARP1;RC3H1;EIF4G1
GO_Biological_Process_2023	Positive Regulation Of Epithelial Cell Migration (GO:0010634)	1995-03-01	0.129837	0.361314	0	0	2.46384	5.02987	ITGB3;AKT1;PRKCA
GO_Biological_Process_2023	Cytoplasmic Microtubule Organization (GO:0031122)	1948-02-01	0.131293	0.361314	0	0	3.28019	6.65985	HOOK1;CCDC88C
GO_Biological_Process_2023	Retrograde Vesicle-Mediated Transport, Golgi To Endoplasmic Reticulum (GO:0006890)	1948-02-01	0.131293	0.361314	0	0	3.28019	6.65985	HTT;COPZ1
GO_Biological_Process_2023	Positive Regulation Of Reactive Oxygen Species Metabolic Process (GO:2000379)	1948-02-01	0.131293	0.361314	0	0	3.28019	6.65985	SYK;SOD1
GO_Biological_Process_2023	Regulation Of Macroautophagy (GO:0016241)	1996-03-01	0.132801	0.361314	0	0	2.43722	4.92052	LARP1;ATP13A2;PAFAH1B2
GO_Biological_Process_2023	Positive Regulation Of Supramolecular Fiber Organization (GO:1902905)	1996-03-01	0.132801	0.361314	0	0	2.43722	4.92052	EVL;BAIAP2;MTSS1
GO_Biological_Process_2023	Golgi To Lysosome Transport (GO:0090160)	2024-01-11	0.135536	0.361314	0	0	7.52939	15.0476	LAMP1
GO_Biological_Process_2023	Actin Crosslink Formation (GO:0051764)	2024-01-11	0.135536	0.361314	0	0	7.52939	15.0476	BAIAP2
GO_Biological_Process_2023	Regulation Of Leukocyte Cell-Cell Adhesion (GO:1903037)	2024-01-11	0.135536	0.361314	0	0	7.52939	15.0476	AKT1
GO_Biological_Process_2023	Regulation Of Microtubule-Based Movement (GO:0060632)	2024-01-11	0.135536	0.361314	0	0	7.52939	15.0476	LAMP1
GO_Biological_Process_2023	Regulation Of Monocyte Chemotactic Protein-1 Production (GO:0071637)	2024-01-11	0.135536	0.361314	0	0	7.52939	15.0476	SYK
GO_Biological_Process_2023	Regulation Of Protein K63-linked Ubiquitination (GO:1900044)	2024-01-11	0.135536	0.361314	0	0	7.52939	15.0476	UBE2N
GO_Biological_Process_2023	Cellular Response To Fluid Shear Stress (GO:0071498)	2024-01-11	0.135536	0.361314	0	0	7.52939	15.0476	MTSS1
GO_Biological_Process_2023	Response To X-ray (GO:0010165)	2024-01-11	0.135536	0.361314	0	0	7.52939	15.0476	MSH2
GO_Biological_Process_2023	Inner Ear Receptor Cell Stereocilium Organization (GO:0060122)	2024-01-11	0.135536	0.361314	0	0	7.52939	15.0476	SOD1
GO_Biological_Process_2023	Intracellular Copper Ion Homeostasis (GO:0006878)	2024-01-11	0.135536	0.361314	0	0	7.52939	15.0476	ARF1
GO_Biological_Process_2023	Isotype Switching (GO:0045190)	2024-01-11	0.135536	0.361314	0	0	7.52939	15.0476	MSH2
GO_Biological_Process_2023	Macrophage Activation Involved In Immune Response (GO:0002281)	2024-01-11	0.135536	0.361314	0	0	7.52939	15.0476	SYK
GO_Biological_Process_2023	Negative Regulation Of Nuclear-Transcribed mRNA Catabolic Process, Deadenylation-Dependent Decay (GO:1900152)	2024-01-11	0.135536	0.361314	0	0	7.52939	15.0476	PABPC1
GO_Biological_Process_2023	Negative Regulation Of Release Of Sequestered Calcium Ion Into Cytosol (GO:0051280)	2024-01-11	0.135536	0.361314	0	0	7.52939	15.0476	CALM2
GO_Biological_Process_2023	Negative Regulation Of Ryanodine-Sensitive Calcium-Release Channel Activity (GO:0060315)	2024-01-11	0.135536	0.361314	0	0	7.52939	15.0476	CALM2
GO_Biological_Process_2023	Neurotransmitter Biosynthetic Process (GO:0042136)	2024-01-11	0.135536	0.361314	0	0	7.52939	15.0476	DAGLB
GO_Biological_Process_2023	Neutrophil Activation Involved In Immune Response (GO:0002283)	2024-01-11	0.135536	0.361314	0	0	7.52939	15.0476	SYK
GO_Biological_Process_2023	Phagosome-Lysosome Fusion (GO:0090385)	2024-01-11	0.135536	0.361314	0	0	7.52939	15.0476	PIKFYVE
GO_Biological_Process_2023	Polyamine Metabolic Process (GO:0006595)	2024-01-11	0.135536	0.361314	0	0	7.52939	15.0476	SRM
GO_Biological_Process_2023	Positive Regulation Of Muscle Contraction (GO:0045933)	2024-01-11	0.135536	0.361314	0	0	7.52939	15.0476	ENO1
GO_Biological_Process_2023	Positive Regulation Of Protein Polyubiquitination (GO:1902916)	2024-01-11	0.135536	0.361314	0	0	7.52939	15.0476	UBE2N
GO_Biological_Process_2023	pre-mRNA Cleavage Required For Polyadenylation (GO:0098789)	2024-01-11	0.135536	0.361314	0	0	7.52939	15.0476	CSTF2
GO_Biological_Process_2023	Regulation Of RNA Export From Nucleus (GO:0046831)	2024-01-11	0.135536	0.361314	0	0	7.52939	15.0476	NSUN2
GO_Biological_Process_2023	Regulation Of T Cell Mediated Immunity (GO:0002709)	2024-01-11	0.135536	0.361314	0	0	7.52939	15.0476	ZBTB1
GO_Biological_Process_2023	Regulation Of Cell Activation (GO:0050865)	2024-01-11	0.135536	0.361314	0	0	7.52939	15.0476	SYK
GO_Biological_Process_2023	Regulation Of Cell Communication By Electrical Coupling Involved In Cardiac Conduction (GO:1901844)	2024-01-11	0.135536	0.361314	0	0	7.52939	15.0476	CALM2
GO_Biological_Process_2023	Regulation Of Cell Cycle Checkpoint (GO:1901976)	2024-01-11	0.135536	0.361314	0	0	7.52939	15.0476	RPA2
GO_Biological_Process_2023	Erythrocyte Differentiation (GO:0030218)	1949-02-01	0.13575	0.361314	0	0	3.21024	6.41067	HSPA9;DYRK3
GO_Biological_Process_2023	Intrinsic Apoptotic Signaling Pathway In Response To DNA Damage (GO:0008630)	1949-02-01	0.13575	0.361314	0	0	3.21024	6.41067	BCL2;BAX
GO_Biological_Process_2023	Negative Regulation Of DNA Metabolic Process (GO:0051053)	1949-02-01	0.13575	0.361314	0	0	3.21024	6.41067	MSH2;GTPBP4
GO_Biological_Process_2023	Neurogenesis (GO:0022008)	1949-02-01	0.13575	0.361314	0	0	3.21024	6.41067	CXCR4;DAGLB
GO_Biological_Process_2023	Regulation Of Protein Localization (GO:0032880)	1997-03-01	0.135788	0.361314	0	0	2.41117	4.81429	RABGAP1L;ITGB3;ATP13A2
GO_Biological_Process_2023	Monocarboxylic Acid Metabolic Process (GO:0032787)	1997-03-01	0.135788	0.361314	0	0	2.41117	4.81429	MGAT4A;VDAC1;ACSL3
GO_Biological_Process_2023	protein-RNA Complex Assembly (GO:0022618)	4/150	0.136033	0.361314	0	0	2.07235	4.13405	PRMT5;SRSF1;USP39;SF3B1
GO_Biological_Process_2023	Negative Regulation Of Cell Differentiation (GO:0045596)	5/207	0.1381	0.361314	0	0	1.87418	3.71047	ITGB3;PDCD4;LDLRAD4;ANP32B;SMAD7
GO_Biological_Process_2023	Regulation Of Canonical Wnt Signaling Pathway (GO:0060828)	5/207	0.1381	0.361314	0	0	1.87418	3.71047	CSNK1G3;TLE1;CCDC88C;RUVBL1;JADE1
GO_Biological_Process_2023	RNA Splicing (GO:0008380)	1998-03-01	0.138799	0.361314	0	0	2.38567	4.71105	PDCD7;USP39;SF3B1
GO_Biological_Process_2023	Positive Regulation Of Cold-Induced Thermogenesis (GO:0120162)	1998-03-01	0.138799	0.361314	0	0	2.38567	4.71105	SYK;GNAS;CXCR4
GO_Biological_Process_2023	Regulation Of Interferon-Beta Production (GO:0032648)	1950-02-01	0.140239	0.361314	0	0	3.1432	6.17452	PTPRS;POLR3G
GO_Biological_Process_2023	Regulation Of Interleukin-12 Production (GO:0032655)	1950-02-01	0.140239	0.361314	0	0	3.1432	6.17452	SYK;CD47
GO_Biological_Process_2023	Intracellular Iron Ion Homeostasis (GO:0006879)	1950-02-01	0.140239	0.361314	0	0	3.1432	6.17452	ATP13A2;SOD1
GO_Biological_Process_2023	Mitotic Metaphase Plate Congression (GO:0007080)	1950-02-01	0.140239	0.361314	0	0	3.1432	6.17452	NUDC;CCNB1
GO_Biological_Process_2023	Negative Regulation Of Cell Projection Organization (GO:0031345)	1950-02-01	0.140239	0.361314	0	0	3.1432	6.17452	PTPRS;YWHAH
GO_Biological_Process_2023	Plasma Membrane Bounded Cell Projection Morphogenesis (GO:0120039)	1950-02-01	0.140239	0.361314	0	0	3.1432	6.17452	DTNBP1;SRGAP3
GO_Biological_Process_2023	Positive Regulation Of Cell Death (GO:0010942)	1950-02-01	0.140239	0.361314	0	0	3.1432	6.17452	FAF1;EIF4G1
GO_Biological_Process_2023	Pyruvate Metabolic Process (GO:0006090)	1950-02-01	0.140239	0.361314	0	0	3.1432	6.17452	VDAC1;ENO1
GO_Biological_Process_2023	Positive Regulation Of NF-kappaB Transcription Factor Activity (GO:0051092)	4/152	0.140758	0.361314	0	0	2.04414	4.00797	PSMA6;NPM1;UBE2N;TRAF2
GO_Biological_Process_2023	Negative Regulation Of Signal Transduction (GO:0009968)	6/267	0.141191	0.361314	0	0	1.74212	3.41044	PTPN1;TLE1;LEPROTL1;BCL2;AKT1;CD47
GO_Biological_Process_2023	Protein-Containing Complex Assembly (GO:0065003)	7/328	0.142755	0.361314	0	0	1.65391	3.21955	PSMD11;HSPA4;TCP1;DNAJB14;TRAF2;PSMG1;KPNA3
GO_Biological_Process_2023	Amide Biosynthetic Process (GO:0043604)	1951-02-01	0.144761	0.361314	0	0	3.0789	5.9505	VAPA;AGK
GO_Biological_Process_2023	Regulation Of Telomere Maintenance Via Telomerase (GO:0032210)	1951-02-01	0.144761	0.361314	0	0	3.0789	5.9505	TCP1;CCT7
GO_Biological_Process_2023	Negative Regulation Of MAP Kinase Activity (GO:0043407)	1951-02-01	0.144761	0.361314	0	0	3.0789	5.9505	PTPN1;PDCD4
GO_Biological_Process_2023	Positive Regulation Of DNA Recombination (GO:0045911)	1951-02-01	0.144761	0.361314	0	0	3.0789	5.9505	HELQ;RUVBL1
GO_Biological_Process_2023	Positive Regulation Of Protein Localization To Cell Periphery (GO:1904377)	1951-02-01	0.144761	0.361314	0	0	3.0789	5.9505	KIF5B;AKT1
GO_Biological_Process_2023	Positive Regulation Of Protein Localization To Plasma Membrane (GO:1903078)	1951-02-01	0.144761	0.361314	0	0	3.0789	5.9505	KIF5B;AKT1
GO_Biological_Process_2023	Receptor Internalization (GO:0031623)	1951-02-01	0.144761	0.361314	0	0	3.0789	5.9505	RALB;SYK
GO_Biological_Process_2023	Regulation Of Organelle Organization (GO:0033043)	3/100	0.144887	0.361314	0	0	2.33624	4.51315	RUVBL1;ATP13A2;UCHL5
GO_Biological_Process_2023	Epithelium Development (GO:0060429)	4/154	0.145548	0.361314	0	0	2.01668	3.88665	PCNA;DAG1;TAGLN2;VDAC1
GO_Biological_Process_2023	Positive Regulation Of Apoptotic Process (GO:0043065)	6/270	0.146485	0.361314	0	0	1.72206	3.30778	FAF1;BCL2;BAX;HTT;SAV1;SOD1
GO_Biological_Process_2023	Regulation Of Chromosome Separation (GO:1905818)	2024-01-12	0.14691	0.361314	0	0	6.84455	13.1274	NCAPG2
GO_Biological_Process_2023	DNA Conformation Change (GO:0071103)	2024-01-12	0.14691	0.361314	0	0	6.84455	13.1274	TOP1
GO_Biological_Process_2023	DNA Strand Elongation (GO:0022616)	2024-01-12	0.14691	0.361314	0	0	6.84455	13.1274	POLD2
GO_Biological_Process_2023	Regulation Of Lymphocyte Migration (GO:2000401)	2024-01-12	0.14691	0.361314	0	0	6.84455	13.1274	AKT1
GO_Biological_Process_2023	Biogenic Amine Metabolic Process (GO:0006576)	2024-01-12	0.14691	0.361314	0	0	6.84455	13.1274	SRM
GO_Biological_Process_2023	Cell-Cell Junction Maintenance (GO:0045217)	2024-01-12	0.14691	0.361314	0	0	6.84455	13.1274	MTSS1
GO_Biological_Process_2023	Regulation Of Retinoic Acid Receptor Signaling Pathway (GO:0048385)	2024-01-12	0.14691	0.361314	0	0	6.84455	13.1274	CTBP2
GO_Biological_Process_2023	Regulation Of Retrograde Protein Transport, ER To Cytosol (GO:1904152)	2024-01-12	0.14691	0.361314	0	0	6.84455	13.1274	UBE2G2
GO_Biological_Process_2023	Response To Iron Ion (GO:0010039)	2024-01-12	0.14691	0.361314	0	0	6.84455	13.1274	BCL2
GO_Biological_Process_2023	Response To Muramyl Dipeptide (GO:0032495)	2024-01-12	0.14691	0.361314	0	0	6.84455	13.1274	ERBIN
GO_Biological_Process_2023	Detection Of Calcium Ion (GO:0005513)	2024-01-12	0.14691	0.361314	0	0	6.84455	13.1274	CALM2
GO_Biological_Process_2023	Endothelium Development (GO:0003158)	2024-01-12	0.14691	0.361314	0	0	6.84455	13.1274	EDF1
GO_Biological_Process_2023	Sphingomyelin Metabolic Process (GO:0006684)	2024-01-12	0.14691	0.361314	0	0	6.84455	13.1274	VAPA
GO_Biological_Process_2023	Steroid Catabolic Process (GO:0006706)	2024-01-12	0.14691	0.361314	0	0	6.84455	13.1274	YWHAH
GO_Biological_Process_2023	Synaptic Membrane Adhesion (GO:0099560)	2024-01-12	0.14691	0.361314	0	0	6.84455	13.1274	PTPRS
GO_Biological_Process_2023	Fatty Acid Elongation (GO:0030497)	2024-01-12	0.14691	0.361314	0	0	6.84455	13.1274	HACD3
GO_Biological_Process_2023	Very Long-Chain Fatty Acid Biosynthetic Process (GO:0042761)	2024-01-12	0.14691	0.361314	0	0	6.84455	13.1274	HACD3
GO_Biological_Process_2023	mRNA Cleavage Involved In mRNA Processing (GO:0098787)	2024-01-12	0.14691	0.361314	0	0	6.84455	13.1274	CSTF2
GO_Biological_Process_2023	Myelination In Peripheral Nervous System (GO:0022011)	2024-01-12	0.14691	0.361314	0	0	6.84455	13.1274	SOD1
GO_Biological_Process_2023	Negative Regulation By Host Of Viral Process (GO:0044793)	2024-01-12	0.14691	0.361314	0	0	6.84455	13.1274	VAPA
GO_Biological_Process_2023	Negative Regulation Of JUN Kinase Activity (GO:0043508)	2024-01-12	0.14691	0.361314	0	0	6.84455	13.1274	PDCD4
GO_Biological_Process_2023	Negative Regulation Of Alcohol Biosynthetic Process (GO:1902931)	2024-01-12	0.14691	0.361314	0	0	6.84455	13.1274	SOD1
GO_Biological_Process_2023	Negative Regulation Of Cardiac Muscle Hypertrophy (GO:0010614)	2024-01-12	0.14691	0.361314	0	0	6.84455	13.1274	LMNA
GO_Biological_Process_2023	Negative Regulation Of Intrinsic Apoptotic Signaling Pathway In Response To DNA Damage By P53 Class Mediator (GO:1902166)	2024-01-12	0.14691	0.361314	0	0	6.84455	13.1274	BCL2
GO_Biological_Process_2023	Negative Regulation Of Macrophage Derived Foam Cell Differentiation (GO:0010745)	2024-01-12	0.14691	0.361314	0	0	6.84455	13.1274	ITGB3
GO_Biological_Process_2023	Negative Regulation Of Mononuclear Cell Migration (GO:0071676)	2024-01-12	0.14691	0.361314	0	0	6.84455	13.1274	AKT1
GO_Biological_Process_2023	Nuclear Body Organization (GO:0030575)	2024-01-12	0.14691	0.361314	0	0	6.84455	13.1274	DYRK3
GO_Biological_Process_2023	Positive Regulation Of DNA-directed DNA Polymerase Activity (GO:1900264)	2024-01-12	0.14691	0.361314	0	0	6.84455	13.1274	PCNA
GO_Biological_Process_2023	Positive Regulation Of Cell Morphogenesis Involved In Differentiation (GO:0010770)	2024-01-12	0.14691	0.361314	0	0	6.84455	13.1274	CUX1
GO_Biological_Process_2023	Positive Regulation Of Cellular Extravasation (GO:0002693)	2024-01-12	0.14691	0.361314	0	0	6.84455	13.1274	CD47
GO_Biological_Process_2023	Positive Regulation Of Nuclear-Transcribed mRNA poly(A) Tail Shortening (GO:0060213)	2024-01-12	0.14691	0.361314	0	0	6.84455	13.1274	PABPC1
GO_Biological_Process_2023	Positive Regulation Of Protein Export From Nucleus (GO:0046827)	2024-01-12	0.14691	0.361314	0	0	6.84455	13.1274	YWHAE
GO_Biological_Process_2023	Positive Regulation Of Protein Localization To Cell Surface (GO:2000010)	2024-01-12	0.14691	0.361314	0	0	6.84455	13.1274	GPD1L
GO_Biological_Process_2023	Positive Regulation Of Sodium Ion Transport (GO:0010765)	2024-01-12	0.14691	0.361314	0	0	6.84455	13.1274	GPD1L
GO_Biological_Process_2023	Regulation Of DNA-directed DNA Polymerase Activity (GO:1900262)	2024-01-12	0.14691	0.361314	0	0	6.84455	13.1274	PCNA
GO_Biological_Process_2023	Regulation Of T Cell Differentiation In Thymus (GO:0033081)	2024-01-12	0.14691	0.361314	0	0	6.84455	13.1274	SOD1
GO_Biological_Process_2023	Regulation Of Cell Communication By Electrical Coupling (GO:0010649)	2024-01-12	0.14691	0.361314	0	0	6.84455	13.1274	CALM2
GO_Biological_Process_2023	Positive Regulation Of Response To External Stimulus (GO:0032103)	4/155	0.147967	0.363412	0	0	2.00322	3.82769	PDCD4;POLR3G;PRKCA;CD47
GO_Biological_Process_2023	Positive Regulation Of B Cell Activation (GO:0050871)	1952-02-01	0.149312	0.365213	0	0	3.01716	5.73778	SYK;BCL2
GO_Biological_Process_2023	Positive Regulation Of Telomere Maintenance (GO:0032206)	1952-02-01	0.149312	0.365213	0	0	3.01716	5.73778	RUVBL1;UCHL5
GO_Biological_Process_2023	Regulation Of Cell Development (GO:0060284)	1952-02-01	0.149312	0.365213	0	0	3.01716	5.73778	BRPF1;AKT1
GO_Biological_Process_2023	Regulation Of Cyclin-Dependent Protein Kinase Activity (GO:1904029)	1953-02-01	0.153893	0.369007	0	0	2.95785	5.53563	CCNB1;GTPBP4
GO_Biological_Process_2023	Actin Polymerization Or Depolymerization (GO:0008154)	1953-02-01	0.153893	0.369007	0	0	2.95785	5.53563	MICAL3;EVL
GO_Biological_Process_2023	Blood Vessel Morphogenesis (GO:0048514)	1953-02-01	0.153893	0.369007	0	0	2.95785	5.53563	SYK;SMAD7
GO_Biological_Process_2023	Regulation Of Proteasomal Protein Catabolic Process (GO:0061136)	1953-02-01	0.153893	0.369007	0	0	2.95785	5.53563	RAD23B;UCHL5
GO_Biological_Process_2023	Spermatid Development (GO:0007286)	1953-02-01	0.153893	0.369007	0	0	2.95785	5.53563	RFX2;FNDC3A
GO_Biological_Process_2023	ATP Transport (GO:0015867)	2024-01-13	0.158135	0.369007	0	0	6.27385	11.5709	CD47
GO_Biological_Process_2023	GTP Metabolic Process (GO:0046039)	2024-01-13	0.158135	0.369007	0	0	6.27385	11.5709	IMPDH2
GO_Biological_Process_2023	Regulation Of Fatty Acid Beta-Oxidation (GO:0031998)	2024-01-13	0.158135	0.369007	0	0	6.27385	11.5709	AKT1
GO_Biological_Process_2023	Regulation Of Gastrulation (GO:0010470)	2024-01-13	0.158135	0.369007	0	0	6.27385	11.5709	DAG1
GO_Biological_Process_2023	N-terminal Protein Amino Acid Modification (GO:0031365)	2024-01-13	0.158135	0.369007	0	0	6.27385	11.5709	NAA10
GO_Biological_Process_2023	Regulation Of Intrinsic Apoptotic Signaling Pathway In Response To DNA Damage By P53 Class Mediator (GO:1902165)	2024-01-13	0.158135	0.369007	0	0	6.27385	11.5709	BCL2
GO_Biological_Process_2023	Regulation Of Response To Endoplasmic Reticulum Stress (GO:1905897)	2024-01-13	0.158135	0.369007	0	0	6.27385	11.5709	MANF
GO_Biological_Process_2023	Cellular Response To Arsenic-Containing Substance (GO:0071243)	2024-01-13	0.158135	0.369007	0	0	6.27385	11.5709	MKNK2
GO_Biological_Process_2023	Cytoplasmic Sequestering Of Transcription Factor (GO:0042994)	2024-01-13	0.158135	0.369007	0	0	6.27385	11.5709	FAF1
GO_Biological_Process_2023	Response To Nerve Growth Factor (GO:1990089)	2024-01-13	0.158135	0.369007	0	0	6.27385	11.5709	AKT1
GO_Biological_Process_2023	Endothelial Cell Differentiation (GO:0045446)	2024-01-13	0.158135	0.369007	0	0	6.27385	11.5709	EDF1
GO_Biological_Process_2023	Synaptic Vesicle Localization (GO:0097479)	2024-01-13	0.158135	0.369007	0	0	6.27385	11.5709	KIF5B
GO_Biological_Process_2023	Inhibitory Synapse Assembly (GO:1904862)	2024-01-13	0.158135	0.369007	0	0	6.27385	11.5709	SRGAP3
GO_Biological_Process_2023	Lipid Oxidation (GO:0034440)	2024-01-13	0.158135	0.369007	0	0	6.27385	11.5709	SAMD1
GO_Biological_Process_2023	Membrane Depolarization (GO:0051899)	2024-01-13	0.158135	0.369007	0	0	6.27385	11.5709	YWHAH
GO_Biological_Process_2023	Membrane Depolarization During Action Potential (GO:0086010)	2024-01-13	0.158135	0.369007	0	0	6.27385	11.5709	YWHAH
GO_Biological_Process_2023	Microtubule-Based Transport (GO:0099111)	2024-01-13	0.158135	0.369007	0	0	6.27385	11.5709	HTT
GO_Biological_Process_2023	Microvillus Organization (GO:0032528)	2024-01-13	0.158135	0.369007	0	0	6.27385	11.5709	RAP1B
GO_Biological_Process_2023	Negative Regulation Of Endoplasmic Reticulum Unfolded Protein Response (GO:1900102)	2024-01-13	0.158135	0.369007	0	0	6.27385	11.5709	PTPN1
GO_Biological_Process_2023	Negative Regulation Of Translational Initiation (GO:0045947)	2024-01-13	0.158135	0.369007	0	0	6.27385	11.5709	LARP1
GO_Biological_Process_2023	Negative Regulation Of Viral Transcription (GO:0032897)	2024-01-13	0.158135	0.369007	0	0	6.27385	11.5709	UBP1
GO_Biological_Process_2023	Outer Mitochondrial Membrane Organization (GO:0007008)	2024-01-13	0.158135	0.369007	0	0	6.27385	11.5709	HSPA4
GO_Biological_Process_2023	Positive Regulation Of Chromosome Separation (GO:1905820)	2024-01-13	0.158135	0.369007	0	0	6.27385	11.5709	NCAPG2
GO_Biological_Process_2023	Positive Regulation Of Histone Deacetylation (GO:0031065)	2024-01-13	0.158135	0.369007	0	0	6.27385	11.5709	CTBP1
GO_Biological_Process_2023	Positive Regulation Of Protein Deacetylation (GO:0090312)	2024-01-13	0.158135	0.369007	0	0	6.27385	11.5709	CTBP1
GO_Biological_Process_2023	Protein Insertion Into Mitochondrial Outer Membrane (GO:0045040)	2024-01-13	0.158135	0.369007	0	0	6.27385	11.5709	HSPA4
GO_Biological_Process_2023	Regulation Of ERBB Signaling Pathway (GO:1901184)	2024-01-13	0.158135	0.369007	0	0	6.27385	11.5709	MVB12B
GO_Biological_Process_2023	Regulation Of T-helper 17 Type Immune Response (GO:2000316)	2024-01-13	0.158135	0.369007	0	0	6.27385	11.5709	SMAD7
GO_Biological_Process_2023	Regulation Of cAMP-dependent Protein Kinase Activity (GO:2000479)	2024-01-13	0.158135	0.369007	0	0	6.27385	11.5709	HTT
GO_Biological_Process_2023	Regulation Of Cell Projection Organization (GO:0031344)	2024-01-13	0.158135	0.369007	0	0	6.27385	11.5709	MYO9A
GO_Biological_Process_2023	Organelle Disassembly (GO:1903008)	1954-02-01	0.1585	0.369007	0	0	2.90083	5.34333	DYRK3;KIF5B
GO_Biological_Process_2023	Regulation Of Blood Vessel Endothelial Cell Migration (GO:0043535)	1954-02-01	0.1585	0.369007	0	0	2.90083	5.34333	AKT1;PRKCA
GO_Biological_Process_2023	Regulation Of Gene Expression (GO:0010468)	19/1127	0.160258	0.372616	0	0	1.30922	2.39715	PRMT5;BRPF1;TLE1;CITED2;SRSF1;ZBTB1;JADE1;DTNBP1;RC3H1;EDF1;YBX3;LARP1;ZC3H7A;MIER1;RUVBL1;AKT1;ATP13A2;METTL16;YAF2
GO_Biological_Process_2023	Lysosomal Transport (GO:0007041)	3/105	0.160478	0.372643	0	0	2.22115	4.06382	LAMP1;HOOK1;ATP13A2
GO_Biological_Process_2023	Purine Ribonucleotide Biosynthetic Process (GO:0009152)	1955-02-01	0.163132	0.376309	0	0	2.84595	5.16025	IMPDH2;PAPSS1
GO_Biological_Process_2023	Response To Calcium Ion (GO:0051592)	3/106	0.163656	0.376309	0	0	2.19948	3.98103	CPNE2;RASGRP2;CALM2
GO_Biological_Process_2023	Positive Regulation Of Cell Growth (GO:0030307)	3/106	0.163656	0.376309	0	0	2.19948	3.98103	BCL2;AKT1;EIF4G1
GO_Biological_Process_2023	Regulation Of G1/S Transition Of Mitotic Cell Cycle (GO:2000045)	3/106	0.163656	0.376309	0	0	2.19948	3.98103	JADE1;AKT1;EIF4G1
GO_Biological_Process_2023	Mitochondrion Organization (GO:0007005)	4/162	0.165321	0.376309	0	0	1.91379	3.44456	FMC1;TOMM34;BAX;FBXO7
GO_Biological_Process_2023	Protein Autophosphorylation (GO:0046777)	4/162	0.165321	0.376309	0	0	1.91379	3.44456	PIKFYVE;MKNK2;AKT1;ATP13A2
GO_Biological_Process_2023	Regulation Of Mitotic Nuclear Division (GO:0007088)	1956-02-01	0.167789	0.376309	0	0	2.7931	4.98582	PRMT5;CCNB1
GO_Biological_Process_2023	Nucleotide-Excision Repair (GO:0006289)	1956-02-01	0.167789	0.376309	0	0	2.7931	4.98582	RPA2;RAD23B
GO_Biological_Process_2023	2-Oxoglutarate Metabolic Process (GO:0006103)	2024-01-14	0.169213	0.376309	0	0	5.79096	10.2882	IDH2
GO_Biological_Process_2023	Regulation Of Macrophage Differentiation (GO:0045649)	2024-01-14	0.169213	0.376309	0	0	5.79096	10.2882	PRKCA
GO_Biological_Process_2023	Regulation Of Mast Cell Degranulation (GO:0043304)	2024-01-14	0.169213	0.376309	0	0	5.79096	10.2882	SYK
GO_Biological_Process_2023	Regulation Of Neuron Projection Arborization (GO:0150011)	2024-01-14	0.169213	0.376309	0	0	5.79096	10.2882	MYO9A
GO_Biological_Process_2023	Regulation Of Nuclear-Transcribed mRNA poly(A) Tail Shortening (GO:0060211)	2024-01-14	0.169213	0.376309	0	0	5.79096	10.2882	PABPC1
GO_Biological_Process_2023	Cellular Response To Exogenous dsRNA (GO:0071360)	2024-01-14	0.169213	0.376309	0	0	5.79096	10.2882	RALB
GO_Biological_Process_2023	Ceramide Transport (GO:0035627)	2024-01-14	0.169213	0.376309	0	0	5.79096	10.2882	VAPA
GO_Biological_Process_2023	Respiratory Electron Transport Chain (GO:0022904)	2024-01-14	0.169213	0.376309	0	0	5.79096	10.2882	SLC25A51
GO_Biological_Process_2023	Copper Ion Homeostasis (GO:0055070)	2024-01-14	0.169213	0.376309	0	0	5.79096	10.2882	ARF1
GO_Biological_Process_2023	Electron Transport Chain (GO:0022900)	2024-01-14	0.169213	0.376309	0	0	5.79096	10.2882	PDIA5
GO_Biological_Process_2023	Establishment Of Apical/Basal Cell Polarity (GO:0035089)	2024-01-14	0.169213	0.376309	0	0	5.79096	10.2882	MYO9A
GO_Biological_Process_2023	Establishment Of Chromosome Localization (GO:0051303)	2024-01-14	0.169213	0.376309	0	0	5.79096	10.2882	FAM83D
GO_Biological_Process_2023	Membrane Repolarization During Cardiac Muscle Cell Action Potential (GO:0086013)	2024-01-14	0.169213	0.376309	0	0	5.79096	10.2882	YWHAE
GO_Biological_Process_2023	Microvillus Assembly (GO:0030033)	2024-01-14	0.169213	0.376309	0	0	5.79096	10.2882	RAP1B
GO_Biological_Process_2023	Mitotic Recombination (GO:0006312)	2024-01-14	0.169213	0.376309	0	0	5.79096	10.2882	MSH2
GO_Biological_Process_2023	Negative Regulation Of T Cell Mediated Immunity (GO:0002710)	2024-01-14	0.169213	0.376309	0	0	5.79096	10.2882	SMAD7
GO_Biological_Process_2023	Pancreas Development (GO:0031016)	2024-01-14	0.169213	0.376309	0	0	5.79096	10.2882	SELENOT
GO_Biological_Process_2023	Pathway-Restricted SMAD Protein Phosphorylation (GO:0060389)	2024-01-14	0.169213	0.376309	0	0	5.79096	10.2882	SMAD7
GO_Biological_Process_2023	Phagolysosome Assembly (GO:0001845)	2024-01-14	0.169213	0.376309	0	0	5.79096	10.2882	PIKFYVE
GO_Biological_Process_2023	Polarized Epithelial Cell Differentiation (GO:0030859)	2024-01-14	0.169213	0.376309	0	0	5.79096	10.2882	MYO9A
GO_Biological_Process_2023	Positive Regulation Of Adaptive Immune Response Based On Somatic Recombination Of Immune Receptors Built From Immunoglobulin Superfamily Domains (GO:0002824)	2024-01-14	0.169213	0.376309	0	0	5.79096	10.2882	ZBTB1
GO_Biological_Process_2023	Positive Regulation Of Nuclear-Transcribed mRNA Catabolic Process, Deadenylation-Dependent Decay (GO:1900153)	2024-01-14	0.169213	0.376309	0	0	5.79096	10.2882	PABPC1
GO_Biological_Process_2023	Prostanoid Biosynthetic Process (GO:0046457)	2024-01-14	0.169213	0.376309	0	0	5.79096	10.2882	DAGLB
GO_Biological_Process_2023	Protein Transport To Vacuole Involved In Ubiquitin-Dependent Protein Catabolic Process Via The Multivesicular Body Sorting Pathway (GO:0043328)	2024-01-14	0.169213	0.376309	0	0	5.79096	10.2882	UBAP1
GO_Biological_Process_2023	Regulation Of ATP Biosynthetic Process (GO:2001169)	2024-01-14	0.169213	0.376309	0	0	5.79096	10.2882	ENO1
GO_Biological_Process_2023	Regulation Of Bone Remodeling (GO:0046850)	2024-01-14	0.169213	0.376309	0	0	5.79096	10.2882	ITGB3
GO_Biological_Process_2023	Response To Tumor Necrosis Factor (GO:0034612)	3/108	0.170068	0.376804	0	0	2.15736	3.8219	ERBIN;AKT1;YBX3
GO_Biological_Process_2023	Glycerophospholipid Biosynthetic Process (GO:0046474)	3/108	0.170068	0.376804	0	0	2.15736	3.8219	PIKFYVE;DGKD;PCYT1A
GO_Biological_Process_2023	Positive Regulation Of Metabolic Process (GO:0009893)	3/108	0.170068	0.376804	0	0	2.15736	3.8219	SYK;GNAS;CXCR4
GO_Biological_Process_2023	Transmembrane Receptor Protein Tyrosine Kinase Signaling Pathway (GO:0007169)	6/284	0.172337	0.381178	0	0	1.63416	2.87334	DOK2;SIPA1L1;SYK;AKT1;BAIAP2;MTSS1
GO_Biological_Process_2023	Myeloid Cell Differentiation (GO:0030099)	1957-02-01	0.172468	0.381178	0	0	2.74218	4.8195	HSPA9;DYRK3
GO_Biological_Process_2023	Regulation Of Proteasomal Ubiquitin-Dependent Protein Catabolic Process (GO:0032434)	3/109	0.1733	0.381602	0	0	2.1369	3.74541	RAD23B;UCHL5;SMAD7
GO_Biological_Process_2023	Cell-Matrix Adhesion (GO:0007160)	3/109	0.1733	0.381602	0	0	2.1369	3.74541	BCR;ITGB3;PPFIA1
GO_Biological_Process_2023	Negative Regulation Of Developmental Process (GO:0051093)	3/109	0.1733	0.381602	0	0	2.1369	3.74541	PTPRS;RC3H1;ANP32B
GO_Biological_Process_2023	Response To Lipid (GO:0033993)	3/110	0.176551	0.381634	0	0	2.11682	3.67088	SYK;ERBIN;HNRNPA0
GO_Biological_Process_2023	Regulation Of Transforming Growth Factor Beta Receptor Signaling Pathway (GO:0017015)	3/111	0.179818	0.381634	0	0	2.09712	3.59825	CITED2;LDLRAD4;SMAD7
GO_Biological_Process_2023	Cytoskeleton Organization (GO:0007010)	3/111	0.179818	0.381634	0	0	2.09712	3.59825	FMNL3;MICAL3;PRPF40A
GO_Biological_Process_2023	3'-UTR-mediated mRNA Destabilization (GO:0061158)	2024-01-15	0.180145	0.381634	0	0	5.37704	9.21622	RC3H1
GO_Biological_Process_2023	Regulation Of Cellular Response To Heat (GO:1900034)	2024-01-15	0.180145	0.381634	0	0	5.37704	9.21622	DNAJC7
GO_Biological_Process_2023	3'-Phosphoadenosine 5'-Phosphosulfate Metabolic Process (GO:0050427)	2024-01-15	0.180145	0.381634	0	0	5.37704	9.21622	PAPSS1
GO_Biological_Process_2023	Regulation Of Cholesterol Biosynthetic Process (GO:0045540)	2024-01-15	0.180145	0.381634	0	0	5.37704	9.21622	SOD1
GO_Biological_Process_2023	B Cell Mediated Immunity (GO:0019724)	2024-01-15	0.180145	0.381634	0	0	5.37704	9.21622	MSH2
GO_Biological_Process_2023	N-terminal Protein Amino Acid Acetylation (GO:0006474)	2024-01-15	0.180145	0.381634	0	0	5.37704	9.21622	NAA10
GO_Biological_Process_2023	T Cell Homeostasis (GO:0043029)	2024-01-15	0.180145	0.381634	0	0	5.37704	9.21622	AKT1
GO_Biological_Process_2023	Regulation Of miRNA-mediated Gene Silencing (GO:0060964)	2024-01-15	0.180145	0.381634	0	0	5.37704	9.21622	EIF4G1
GO_Biological_Process_2023	Anterograde Synaptic Vesicle Transport (GO:0048490)	2024-01-15	0.180145	0.381634	0	0	5.37704	9.21622	DTNBP1
GO_Biological_Process_2023	Regulation Of Multicellular Organism Growth (GO:0040014)	2024-01-15	0.180145	0.381634	0	0	5.37704	9.21622	SOD1
GO_Biological_Process_2023	Regulation Of rRNA Processing (GO:2000232)	2024-01-15	0.180145	0.381634	0	0	5.37704	9.21622	HEATR1
GO_Biological_Process_2023	Cellular Response To Estrogen Stimulus (GO:0071391)	2024-01-15	0.180145	0.381634	0	0	5.37704	9.21622	SFR1
GO_Biological_Process_2023	Dendritic Cell Chemotaxis (GO:0002407)	2024-01-15	0.180145	0.381634	0	0	5.37704	9.21622	CXCR4
GO_Biological_Process_2023	Synaptic Vesicle Transport Along Microtubule (GO:0099517)	2024-01-15	0.180145	0.381634	0	0	5.37704	9.21622	DTNBP1
GO_Biological_Process_2023	Gas Transport (GO:0015669)	2024-01-15	0.180145	0.381634	0	0	5.37704	9.21622	GTPBP4
GO_Biological_Process_2023	Vasodilation (GO:0042311)	2024-01-15	0.180145	0.381634	0	0	5.37704	9.21622	SOD1
GO_Biological_Process_2023	Histone H4-K5 Acetylation (GO:0043981)	2024-01-15	0.180145	0.381634	0	0	5.37704	9.21622	JADE1
GO_Biological_Process_2023	Histone H4-K8 Acetylation (GO:0043982)	2024-01-15	0.180145	0.381634	0	0	5.37704	9.21622	JADE1
GO_Biological_Process_2023	Membrane Repolarization During Action Potential (GO:0086011)	2024-01-15	0.180145	0.381634	0	0	5.37704	9.21622	YWHAE
GO_Biological_Process_2023	Negative Regulation Of DNA Replication (GO:0008156)	2024-01-15	0.180145	0.381634	0	0	5.37704	9.21622	GTPBP4
GO_Biological_Process_2023	Negative Regulation Of Endoplasmic Reticulum Stress-Induced Intrinsic Apoptotic Signaling Pathway (GO:1902236)	2024-01-15	0.180145	0.381634	0	0	5.37704	9.21622	PTPN1
GO_Biological_Process_2023	Negative Regulation Of Synaptic Transmission (GO:0050805)	2024-01-15	0.180145	0.381634	0	0	5.37704	9.21622	ARF1
GO_Biological_Process_2023	Phagosome Maturation (GO:0090382)	2024-01-15	0.180145	0.381634	0	0	5.37704	9.21622	PIKFYVE
GO_Biological_Process_2023	Platelet-Derived Growth Factor Receptor Signaling Pathway (GO:0048008)	2024-01-15	0.180145	0.381634	0	0	5.37704	9.21622	PTPN1
GO_Biological_Process_2023	Positive Regulation Of Cyclin-Dependent Protein Serine/Threonine Kinase Activity (GO:0045737)	2024-01-15	0.180145	0.381634	0	0	5.37704	9.21622	AKT1
GO_Biological_Process_2023	Positive Regulation Of Endothelial Cell Apoptotic Process (GO:2000353)	2024-01-15	0.180145	0.381634	0	0	5.37704	9.21622	PDCD4
GO_Biological_Process_2023	Positive Regulation Of Potassium Ion Transport (GO:0043268)	2024-01-15	0.180145	0.381634	0	0	5.37704	9.21622	KIF5B
GO_Biological_Process_2023	Positive Regulation Of Secretion (GO:0051047)	2024-01-15	0.180145	0.381634	0	0	5.37704	9.21622	ACSL3
GO_Biological_Process_2023	Regulation Of Activin Receptor Signaling Pathway (GO:0032925)	2024-01-15	0.180145	0.381634	0	0	5.37704	9.21622	SMAD7
GO_Biological_Process_2023	DNA-templated Transcription Initiation (GO:0006352)	1959-02-01	0.181889	0.383965	0	0	2.64569	4.50921	E2F2;GTF2E2
GO_Biological_Process_2023	Microtubule Cytoskeleton Organization Involved In Mitosis (GO:1902850)	1959-02-01	0.181889	0.383965	0	0	2.64569	4.50921	NUDC;CCNB1
GO_Biological_Process_2023	Regulation Of Cell Death (GO:0010941)	1959-02-01	0.181889	0.383965	0	0	2.64569	4.50921	FAF1;EIF4G1
GO_Biological_Process_2023	Positive Regulation Of Cellular Component Organization (GO:0051130)	3/113	0.186401	0.390161	0	0	2.05878	3.45845	SYK;FAF1;BAX
GO_Biological_Process_2023	Regulation Of Extrinsic Apoptotic Signaling Pathway (GO:2001236)	1960-02-01	0.186628	0.390161	0	0	2.59995	4.36437	HTT;TRAF2
GO_Biological_Process_2023	Organelle Organization (GO:0006996)	8/418	0.186882	0.390161	0	0	1.47887	2.48047	FMNL3;DYRK3;PIKFYVE;NAA10;VAPA;MICAL3;HTT;PRPF40A
GO_Biological_Process_2023	Negative Regulation Of Intracellular Signal Transduction (GO:1902532)	5/231	0.189041	0.390161	0	0	1.6731	2.78703	DGKD;TLE1;DAG1;BCL2;GPD1L
GO_Biological_Process_2023	Negative Regulation Of Canonical Wnt Signaling Pathway (GO:0090090)	3/114	0.189716	0.390161	0	0	2.04012	3.39115	TLE1;CCDC88C;JADE1
GO_Biological_Process_2023	B Cell Activation Involved In Immune Response (GO:0002312)	2024-01-16	0.190934	0.390161	0	0	5.01832	8.30947	MSH2
GO_Biological_Process_2023	DNA-templated Transcription Termination (GO:0006353)	2024-01-16	0.190934	0.390161	0	0	5.01832	8.30947	PRMT5
GO_Biological_Process_2023	acetyl-CoA Metabolic Process (GO:0006084)	2024-01-16	0.190934	0.390161	0	0	5.01832	8.30947	HMGCS1
GO_Biological_Process_2023	Alternative mRNA Splicing, Via Spliceosome (GO:0000380)	2024-01-16	0.190934	0.390161	0	0	5.01832	8.30947	SRSF1
GO_Biological_Process_2023	Regulation Of Plasminogen Activation (GO:0010755)	2024-01-16	0.190934	0.390161	0	0	5.01832	8.30947	ENO1
GO_Biological_Process_2023	Regulation Of Presynapse Assembly (GO:1905606)	2024-01-16	0.190934	0.390161	0	0	5.01832	8.30947	EIF4G1
GO_Biological_Process_2023	Regulation Of Presynapse Organization (GO:0099174)	2024-01-16	0.190934	0.390161	0	0	5.01832	8.30947	EIF4G1
GO_Biological_Process_2023	Response To UV-B (GO:0010224)	2024-01-16	0.190934	0.390161	0	0	5.01832	8.30947	MSH2
GO_Biological_Process_2023	Heart Process (GO:0003015)	2024-01-16	0.190934	0.390161	0	0	5.01832	8.30947	SOD1
GO_Biological_Process_2023	Lymphocyte Mediated Immunity (GO:0002449)	2024-01-16	0.190934	0.390161	0	0	5.01832	8.30947	MSH2
GO_Biological_Process_2023	Maturation Of 5.8S rRNA (GO:0000460)	2024-01-16	0.190934	0.390161	0	0	5.01832	8.30947	LAS1L
GO_Biological_Process_2023	Mitochondrial Electron Transport, Cytochrome C To Oxygen (GO:0006123)	2024-01-16	0.190934	0.390161	0	0	5.01832	8.30947	COX6C
GO_Biological_Process_2023	Negative Regulation Of Anoikis (GO:2000811)	2024-01-16	0.190934	0.390161	0	0	5.01832	8.30947	TLE1
GO_Biological_Process_2023	Negative Regulation Of Cytokine Production Involved In Immune Response (GO:0002719)	2024-01-16	0.190934	0.390161	0	0	5.01832	8.30947	SMAD7
GO_Biological_Process_2023	Negative Regulation Of Inflammatory Response To Antigenic Stimulus (GO:0002862)	2024-01-16	0.190934	0.390161	0	0	5.01832	8.30947	SYK
GO_Biological_Process_2023	Negative Regulation Of Intrinsic Apoptotic Signaling Pathway By P53 Class Mediator (GO:1902254)	2024-01-16	0.190934	0.390161	0	0	5.01832	8.30947	BCL2
GO_Biological_Process_2023	Negative Regulation Of Viral-Induced Cytoplasmic Pattern Recognition Receptor Signaling Pathway (GO:0039532)	2024-01-16	0.190934	0.390161	0	0	5.01832	8.30947	PTPRS
GO_Biological_Process_2023	Neuron Projection Organization (GO:0106027)	2024-01-16	0.190934	0.390161	0	0	5.01832	8.30947	ARF1
GO_Biological_Process_2023	Nuclear Chromosome Segregation (GO:0098813)	2024-01-16	0.190934	0.390161	0	0	5.01832	8.30947	FAM83D
GO_Biological_Process_2023	Positive Regulation Of Autophagosome Assembly (GO:2000786)	2024-01-16	0.190934	0.390161	0	0	5.01832	8.30947	RALB
GO_Biological_Process_2023	Positive Regulation Of Muscle Hypertrophy (GO:0014742)	2024-01-16	0.190934	0.390161	0	0	5.01832	8.30947	PRKCA
GO_Biological_Process_2023	Protein Localization To Endoplasmic Reticulum (GO:0070972)	2024-01-16	0.190934	0.390161	0	0	5.01832	8.30947	VAPA
GO_Biological_Process_2023	Regulation Of Cardiac Muscle Contraction By Regulation Of The Release Of Sequestered Calcium Ion (GO:0010881)	2024-01-16	0.190934	0.390161	0	0	5.01832	8.30947	CALM2
GO_Biological_Process_2023	Regulation Of Pathway-Restricted SMAD Protein Phosphorylation (GO:0060393)	1961-02-01	0.191384	0.390188	0	0	2.55575	4.22586	LDLRAD4;SMAD7
GO_Biological_Process_2023	Negative Regulation Of Autophagy (GO:0010507)	1961-02-01	0.191384	0.390188	0	0	2.55575	4.22586	BCL2;EIF4G1
GO_Biological_Process_2023	RNA Methylation (GO:0001510)	1962-02-01	0.196156	0.394342	0	0	2.51303	4.09333	NSUN2;METTL16
GO_Biological_Process_2023	Cell Junction Organization (GO:0034330)	1962-02-01	0.196156	0.394342	0	0	2.51303	4.09333	PPFIA1;MYO9A
GO_Biological_Process_2023	Fat Cell Differentiation (GO:0045444)	1962-02-01	0.196156	0.394342	0	0	2.51303	4.09333	CTBP2;CTBP1
GO_Biological_Process_2023	Positive Regulation Of Apoptotic Signaling Pathway (GO:2001235)	1962-02-01	0.196156	0.394342	0	0	2.51303	4.09333	BAX;TRAF2
GO_Biological_Process_2023	Positive Regulation Of Cellular Biosynthetic Process (GO:0031328)	4/174	0.19663	0.394342	0	0	1.77761	2.89116	NPM1;LARP1;AKT1;ARPP19
GO_Biological_Process_2023	Positive Regulation Of Protein Serine/Threonine Kinase Activity (GO:0071902)	3/117	0.19975	0.394342	0	0	1.98613	3.19904	RALB;AKT1;CALM2
GO_Biological_Process_2023	Regulation Of Cell Cycle (GO:0051726)	6/298	0.199927	0.394342	0	0	1.55469	2.50274	YWHAE;CTBP1;CITED2;RUVBL1;JADE1;UCHL5
GO_Biological_Process_2023	DNA Biosynthetic Process (GO:0071897)	2024-01-17	0.201582	0.394342	0	0	4.70444	7.53443	POLD2
GO_Biological_Process_2023	Regulation Of Establishment Of Cell Polarity (GO:2000114)	2024-01-17	0.201582	0.394342	0	0	4.70444	7.53443	RAP1B
GO_Biological_Process_2023	Golgi To Vacuole Transport (GO:0006896)	2024-01-17	0.201582	0.394342	0	0	4.70444	7.53443	LAMP1
GO_Biological_Process_2023	NLS-bearing Protein Import Into Nucleus (GO:0006607)	2024-01-17	0.201582	0.394342	0	0	4.70444	7.53443	KPNA3
GO_Biological_Process_2023	Rac Protein Signal Transduction (GO:0016601)	2024-01-17	0.201582	0.394342	0	0	4.70444	7.53443	HACD3
GO_Biological_Process_2023	Regulation Of Inflammatory Response To Antigenic Stimulus (GO:0002861)	2024-01-17	0.201582	0.394342	0	0	4.70444	7.53443	SYK
GO_Biological_Process_2023	Regulation Of Mitotic Cell Cycle Spindle Assembly Checkpoint (GO:0090266)	2024-01-17	0.201582	0.394342	0	0	4.70444	7.53443	CCNB1
GO_Biological_Process_2023	Regulation Of Protein Sumoylation (GO:0033233)	2024-01-17	0.201582	0.394342	0	0	4.70444	7.53443	SAE1
GO_Biological_Process_2023	Cell Migration Involved In Sprouting Angiogenesis (GO:0002042)	2024-01-17	0.201582	0.394342	0	0	4.70444	7.53443	AKT1
GO_Biological_Process_2023	Regulation Of Vacuole Organization (GO:0044088)	2024-01-17	0.201582	0.394342	0	0	4.70444	7.53443	PIKFYVE
GO_Biological_Process_2023	Regulation Of Viral Transcription (GO:0046782)	2024-01-17	0.201582	0.394342	0	0	4.70444	7.53443	UBP1
GO_Biological_Process_2023	Embryonic Heart Tube Development (GO:0035050)	2024-01-17	0.201582	0.394342	0	0	4.70444	7.53443	CITED2
GO_Biological_Process_2023	Growth Hormone Receptor Signaling Pathway (GO:0060396)	2024-01-17	0.201582	0.394342	0	0	4.70444	7.53443	PTPN1
GO_Biological_Process_2023	Ventricular Cardiac Muscle Cell Action Potential (GO:0086005)	2024-01-17	0.201582	0.394342	0	0	4.70444	7.53443	GPD1L
GO_Biological_Process_2023	Hippo Signaling (GO:0035329)	2024-01-17	0.201582	0.394342	0	0	4.70444	7.53443	SAV1
GO_Biological_Process_2023	Long-Chain fatty-acyl-CoA Biosynthetic Process (GO:0035338)	2024-01-17	0.201582	0.394342	0	0	4.70444	7.53443	ACSL3
GO_Biological_Process_2023	Membrane Lipid Metabolic Process (GO:0006643)	2024-01-17	0.201582	0.394342	0	0	4.70444	7.53443	TEX2
GO_Biological_Process_2023	Myeloid Cell Activation Involved In Immune Response (GO:0002275)	2024-01-17	0.201582	0.394342	0	0	4.70444	7.53443	SYK
GO_Biological_Process_2023	Negative Regulation Of Ubiquitin-Protein Transferase Activity (GO:0051444)	2024-01-17	0.201582	0.394342	0	0	4.70444	7.53443	SMAD7
GO_Biological_Process_2023	Negative Regulation Of Vascular Associated Smooth Muscle Cell Proliferation (GO:1904706)	2024-01-17	0.201582	0.394342	0	0	4.70444	7.53443	PDCD4
GO_Biological_Process_2023	Peptidyl-Threonine Dephosphorylation (GO:0035970)	2024-01-17	0.201582	0.394342	0	0	4.70444	7.53443	PPM1G
GO_Biological_Process_2023	Positive Regulation By Host Of Viral Process (GO:0044794)	2024-01-17	0.201582	0.394342	0	0	4.70444	7.53443	VAPA
GO_Biological_Process_2023	Positive Regulation Of Alpha-Beta T Cell Proliferation (GO:0046641)	2024-01-17	0.201582	0.394342	0	0	4.70444	7.53443	SYK
GO_Biological_Process_2023	Positive Regulation Of Cardiac Muscle Hypertrophy (GO:0010613)	2024-01-17	0.201582	0.394342	0	0	4.70444	7.53443	PRKCA
GO_Biological_Process_2023	Positive Regulation Of Dendrite Morphogenesis (GO:0050775)	2024-01-17	0.201582	0.394342	0	0	4.70444	7.53443	CUX1
GO_Biological_Process_2023	Positive Regulation Of Glial Cell Differentiation (GO:0045687)	2024-01-17	0.201582	0.394342	0	0	4.70444	7.53443	CXCR4
GO_Biological_Process_2023	Positive Regulation Of Nitric-Oxide Synthase Activity (GO:0051000)	2024-01-17	0.201582	0.394342	0	0	4.70444	7.53443	AKT1
GO_Biological_Process_2023	Prostaglandin Biosynthetic Process (GO:0001516)	2024-01-17	0.201582	0.394342	0	0	4.70444	7.53443	DAGLB
GO_Biological_Process_2023	Receptor Recycling (GO:0001881)	2024-01-17	0.201582	0.394342	0	0	4.70444	7.53443	PLEKHA3
GO_Biological_Process_2023	Regulation Of DNA Methylation-Dependent Heterochromatin Formation (GO:0090308)	2024-01-17	0.201582	0.394342	0	0	4.70444	7.53443	SAMD1
GO_Biological_Process_2023	Regulation Of Protein Binding (GO:0043393)	3/118	0.203123	0.396056	0	0	1.96876	3.1381	RALB;AKT1;BAX
GO_Biological_Process_2023	Ribonucleoprotein Complex Biogenesis (GO:0022613)	3/118	0.203123	0.396056	0	0	1.96876	3.1381	NPM1;HEATR1;GTPBP4
GO_Biological_Process_2023	Positive Regulation Of Cell Cycle Process (GO:0090068)	3/118	0.203123	0.396056	0	0	1.96876	3.1381	RANBP1;NCAPG2;KIF23
GO_Biological_Process_2023	Positive Regulation Of Macromolecule Metabolic Process (GO:0010604)	7/364	0.204616	0.398533	0	0	1.48438	2.35514	PTPN1;TLE1;CITED2;DTNBP1;AKT1;ATP13A2;EIF4G1
GO_Biological_Process_2023	Positive Regulation Of DNA-templated Transcription (GO:0045893)	20/1243	0.204888	0.398629	0	0	1.24594	1.97518	NPM1;BRPF1;CTBP2;CITED2;HEATR1;UBP1;DDX21;EDF1;DEK;UCHL5;ELF2;SFR1;RUVBL1;AKT1;E2F2;PCBD2;SF3B1;YAF2;NFE2L1;YWHAH
GO_Biological_Process_2023	Phosphorylation (GO:0016310)	8/429	0.205211	0.398823	0	0	1.43941	2.27962	DYRK3;DGKD;SYK;CTBP1;MKNK2;AKT1;PRKCA;TOP1
GO_Biological_Process_2023	Response To Metal Ion (GO:0010038)	1964-02-01	0.205744	0.399424	0	0	2.43171	3.84484	BCL2;CALM2
GO_Biological_Process_2023	Regulation Of Protein Kinase Activity (GO:0045859)	3/119	0.206508	0.400474	0	0	1.95169	3.07862	DTNBP1;AKT1;SOD1
GO_Biological_Process_2023	Regulation Of Autophagy (GO:0010506)	5/241	0.212024	0.401288	0	0	1.60138	2.48383	BCL2;AKT1;VDAC1;ATP13A2;EIF4G1
GO_Biological_Process_2023	Regulation Of Establishment Or Maintenance Of Cell Polarity (GO:0032878)	2024-01-18	0.21209	0.401288	0	0	4.42748	6.86589	RAP1B
GO_Biological_Process_2023	Regulation Of Histone Modification (GO:0031056)	2024-01-18	0.21209	0.401288	0	0	4.42748	6.86589	UBE2N
GO_Biological_Process_2023	Regulation Of Mitochondrial Membrane Permeability (GO:0046902)	2024-01-18	0.21209	0.401288	0	0	4.42748	6.86589	BCL2
GO_Biological_Process_2023	Regulation Of Oxidative Stress-Induced Intrinsic Apoptotic Signaling Pathway (GO:1902175)	2024-01-18	0.21209	0.401288	0	0	4.42748	6.86589	SOD1
GO_Biological_Process_2023	Regulation Of Synaptic Vesicle Exocytosis (GO:2000300)	2024-01-18	0.21209	0.401288	0	0	4.42748	6.86589	RAP1B
GO_Biological_Process_2023	Response To Axon Injury (GO:0048678)	2024-01-18	0.21209	0.401288	0	0	4.42748	6.86589	SOD1
GO_Biological_Process_2023	Response To Ethanol (GO:0045471)	2024-01-18	0.21209	0.401288	0	0	4.42748	6.86589	SOD1
GO_Biological_Process_2023	Dendritic Cell Migration (GO:0036336)	2024-01-18	0.21209	0.401288	0	0	4.42748	6.86589	CXCR4
GO_Biological_Process_2023	Detection Of Mechanical Stimulus (GO:0050982)	2024-01-18	0.21209	0.401288	0	0	4.42748	6.86589	PIEZO1
GO_Biological_Process_2023	Establishment Of Vesicle Localization (GO:0051650)	2024-01-18	0.21209	0.401288	0	0	4.42748	6.86589	KIF5B
GO_Biological_Process_2023	fatty-acyl-CoA Metabolic Process (GO:0035337)	2024-01-18	0.21209	0.401288	0	0	4.42748	6.86589	ACSL3
GO_Biological_Process_2023	Negative Regulation Of Lipid Catabolic Process (GO:0050995)	2024-01-18	0.21209	0.401288	0	0	4.42748	6.86589	AKT1
GO_Biological_Process_2023	Negative Regulation Of Lipid Storage (GO:0010888)	2024-01-18	0.21209	0.401288	0	0	4.42748	6.86589	ITGB3
GO_Biological_Process_2023	Negative Regulation Of Viral Entry Into Host Cell (GO:0046597)	2024-01-18	0.21209	0.401288	0	0	4.42748	6.86589	SNX3
GO_Biological_Process_2023	Neutrophil Activation (GO:0042119)	2024-01-18	0.21209	0.401288	0	0	4.42748	6.86589	SYK
GO_Biological_Process_2023	Nucleosome Disassembly (GO:0006337)	2024-01-18	0.21209	0.401288	0	0	4.42748	6.86589	SET
GO_Biological_Process_2023	Positive Regulation Of Cyclin-Dependent Protein Kinase Activity (GO:1904031)	2024-01-18	0.21209	0.401288	0	0	4.42748	6.86589	AKT1
GO_Biological_Process_2023	Positive Regulation Of Interleukin-4 Production (GO:0032753)	2024-01-18	0.21209	0.401288	0	0	4.42748	6.86589	SYK
GO_Biological_Process_2023	Positive Regulation Of Phosphoprotein Phosphatase Activity (GO:0032516)	2024-01-18	0.21209	0.401288	0	0	4.42748	6.86589	CALM2
GO_Biological_Process_2023	Positive Regulation Of Response To Endoplasmic Reticulum Stress (GO:1905898)	2024-01-18	0.21209	0.401288	0	0	4.42748	6.86589	BAX
GO_Biological_Process_2023	Positive Regulation Of Triglyceride Metabolic Process (GO:0090208)	2024-01-18	0.21209	0.401288	0	0	4.42748	6.86589	DAGLB
GO_Biological_Process_2023	Regulation Of DNA Damage Checkpoint (GO:2000001)	2024-01-18	0.21209	0.401288	0	0	4.42748	6.86589	RPA2
GO_Biological_Process_2023	Regulation Of Endocytosis (GO:0030100)	1966-02-01	0.215381	0.406653	0	0	2.35548	3.61649	PTPN1;SYK
GO_Biological_Process_2023	Response To Reactive Oxygen Species (GO:0000302)	1966-02-01	0.215381	0.406653	0	0	2.35548	3.61649	AKT1;SOD1
GO_Biological_Process_2023	Positive Regulation Of Macromolecule Biosynthetic Process (GO:0010557)	3/122	0.216742	0.408791	0	0	1.9022	2.90855	NPM1;LARP1;AKT1
GO_Biological_Process_2023	Positive Regulation Of Epithelial Cell Proliferation (GO:0050679)	3/123	0.220176	0.409217	0	0	1.88625	2.85451	ITGB3;AKT1;PRKCA
GO_Biological_Process_2023	Extrinsic Apoptotic Signaling Pathway (GO:0097191)	1967-02-01	0.220215	0.409217	0	0	2.31913	3.50919	BCL2;BAX
GO_Biological_Process_2023	Negative Regulation Of Cellular Catabolic Process (GO:0031330)	1967-02-01	0.220215	0.409217	0	0	2.31913	3.50919	BCL2;EIF4G1
GO_Biological_Process_2023	Regulation Of Early Endosome To Late Endosome Transport (GO:2000641)	2024-01-19	0.22246	0.409217	0	0	4.1813	6.28452	SNX3
GO_Biological_Process_2023	N-glycan Processing (GO:0006491)	2024-01-19	0.22246	0.409217	0	0	4.1813	6.28452	MGAT4A
GO_Biological_Process_2023	NADP Metabolic Process (GO:0006739)	2024-01-19	0.22246	0.409217	0	0	4.1813	6.28452	IDH2
GO_Biological_Process_2023	RNA Destabilization (GO:0050779)	2024-01-19	0.22246	0.409217	0	0	4.1813	6.28452	METTL16
GO_Biological_Process_2023	Regulation Of Nuclear Division (GO:0051783)	2024-01-19	0.22246	0.409217	0	0	4.1813	6.28452	PRMT5
GO_Biological_Process_2023	Cardiac Epithelial To Mesenchymal Transition (GO:0060317)	2024-01-19	0.22246	0.409217	0	0	4.1813	6.28452	PDCD4
GO_Biological_Process_2023	Cellular Response To Lectin (GO:1990858)	2024-01-19	0.22246	0.409217	0	0	4.1813	6.28452	SYK
GO_Biological_Process_2023	Regulation Of Transcription Involved In G1/S Transition Of Mitotic Cell Cycle (GO:0000083)	2024-01-19	0.22246	0.409217	0	0	4.1813	6.28452	E2F2
GO_Biological_Process_2023	Cellular Response To Misfolded Protein (GO:0071218)	2024-01-19	0.22246	0.409217	0	0	4.1813	6.28452	DNAJB14
GO_Biological_Process_2023	Cortical Actin Cytoskeleton Organization (GO:0030866)	2024-01-19	0.22246	0.409217	0	0	4.1813	6.28452	FMNL3
GO_Biological_Process_2023	Dopaminergic Neuron Differentiation (GO:0071542)	2024-01-19	0.22246	0.409217	0	0	4.1813	6.28452	MANF
GO_Biological_Process_2023	Establishment Of Epithelial Cell Polarity (GO:0090162)	2024-01-19	0.22246	0.409217	0	0	4.1813	6.28452	MYO9A
GO_Biological_Process_2023	Stimulatory C-type Lectin Receptor Signaling Pathway (GO:0002223)	2024-01-19	0.22246	0.409217	0	0	4.1813	6.28452	SYK
GO_Biological_Process_2023	Heme Biosynthetic Process (GO:0006783)	2024-01-19	0.22246	0.409217	0	0	4.1813	6.28452	NFE2L1
GO_Biological_Process_2023	Insulin Secretion (GO:0030073)	2024-01-19	0.22246	0.409217	0	0	4.1813	6.28452	SELENOT
GO_Biological_Process_2023	Negative Regulation Of Leukocyte Cell-Cell Adhesion (GO:1903038)	2024-01-19	0.22246	0.409217	0	0	4.1813	6.28452	AKT1
GO_Biological_Process_2023	Negative Regulation Of Protein Dephosphorylation (GO:0035308)	2024-01-19	0.22246	0.409217	0	0	4.1813	6.28452	YWHAE
GO_Biological_Process_2023	Neuron Apoptotic Process (GO:0051402)	2024-01-19	0.22246	0.409217	0	0	4.1813	6.28452	BCL2
GO_Biological_Process_2023	Phosphatidylcholine Biosynthetic Process (GO:0006656)	2024-01-19	0.22246	0.409217	0	0	4.1813	6.28452	PCYT1A
GO_Biological_Process_2023	Positive Regulation Of Alpha-Beta T Cell Activation (GO:0046635)	2024-01-19	0.22246	0.409217	0	0	4.1813	6.28452	SYK
GO_Biological_Process_2023	Regulation Of B Cell Differentiation (GO:0045577)	2024-01-19	0.22246	0.409217	0	0	4.1813	6.28452	SYK
GO_Biological_Process_2023	Enzyme-Linked Receptor Protein Signaling Pathway (GO:0007167)	3/124	0.223622	0.410067	0	0	1.87057	2.80173	DOK2;SYK;MTSS1
GO_Biological_Process_2023	Positive Regulation Of Defense Response (GO:0031349)	3/124	0.223622	0.410067	0	0	1.87057	2.80173	PDCD4;POLR3G;CD47
GO_Biological_Process_2023	Protein Dephosphorylation (GO:0006470)	3/124	0.223622	0.410067	0	0	1.87057	2.80173	PTPN1;PTPRS;PPM1G
GO_Biological_Process_2023	Positive Regulation Of DNA-binding Transcription Factor Activity (GO:0051091)	5/246	0.22384	0.410067	0	0	1.56776	2.34666	PSMA6;NPM1;UBE2N;AKT1;TRAF2
GO_Biological_Process_2023	Aerobic Electron Transport Chain (GO:0019646)	1968-02-01	0.225058	0.411876	0	0	2.28387	3.40617	SLC25A51;COX6C
GO_Biological_Process_2023	Response To Cytokine (GO:0034097)	3/125	0.227079	0.411936	0	0	1.85514	2.75017	BCL2;CXCR4;PRKCA
GO_Biological_Process_2023	Negative Regulation Of Cell Growth (GO:0030308)	3/125	0.227079	0.411936	0	0	1.85514	2.75017	PTPRS;JADE1;ENO1
GO_Biological_Process_2023	Protein Modification Process (GO:0036211)	12/711	0.227851	0.411936	0	0	1.30212	1.92592	PTPN1;CSNK1G3;DYRK3;PTPRS;SYK;CTBP1;MGAT4A;MKNK2;JADE1;AKT1;PRKCA;PPM1G
GO_Biological_Process_2023	DNA-templated DNA Replication (GO:0006261)	1969-02-01	0.229909	0.411936	0	0	2.24967	3.30718	POLD2;REV3L
GO_Biological_Process_2023	Regulation Of Endopeptidase Activity (GO:0052548)	1969-02-01	0.229909	0.411936	0	0	2.24967	3.30718	AKT1;ATP13A2
GO_Biological_Process_2023	Cellular Response To Calcium Ion (GO:0071277)	1969-02-01	0.229909	0.411936	0	0	2.24967	3.30718	CPNE2;RASGRP2
GO_Biological_Process_2023	Response To Molecule Of Bacterial Origin (GO:0002237)	1969-02-01	0.229909	0.411936	0	0	2.24967	3.30718	ERBIN;HNRNPA0
GO_Biological_Process_2023	Positive Regulation Of Intracellular Protein Transport (GO:0090316)	3/126	0.230546	0.411936	0	0	1.83996	2.69979	YWHAE;ANP32B;SAE1
GO_Biological_Process_2023	Protein-Containing Complex Organization (GO:0043933)	3/126	0.230546	0.411936	0	0	1.83996	2.69979	DNAJB14;TRAF2;KPNA3
GO_Biological_Process_2023	Protein Transport (GO:0015031)	6/313	0.23115	0.411936	0	0	1.47759	2.1642	HSPA9;ARF1;NPM1;VPS45;COPZ1;YWHAH
GO_Biological_Process_2023	Fc-gamma Receptor Signaling Pathway Involved In Phagocytosis (GO:0038096)	2024-01-20	0.232695	0.411936	0	0	3.96103	5.77529	SYK
GO_Biological_Process_2023	Ameboidal-Type Cell Migration (GO:0001667)	2024-01-20	0.232695	0.411936	0	0	3.96103	5.77529	SRGAP3
GO_Biological_Process_2023	Regulation Of Necroptotic Process (GO:0060544)	2024-01-20	0.232695	0.411936	0	0	3.96103	5.77529	YBX3
GO_Biological_Process_2023	Regulation Of Phosphatase Activity (GO:0010921)	2024-01-20	0.232695	0.411936	0	0	3.96103	5.77529	HTT
GO_Biological_Process_2023	Endothelial Cell Development (GO:0001885)	2024-01-20	0.232695	0.411936	0	0	3.96103	5.77529	RAP1B
GO_Biological_Process_2023	Hydrogen Peroxide Catabolic Process (GO:0042744)	2024-01-20	0.232695	0.411936	0	0	3.96103	5.77529	PRDX1
GO_Biological_Process_2023	Late Endosome To Vacuole Transport (GO:0045324)	2024-01-20	0.232695	0.411936	0	0	3.96103	5.77529	LEPROTL1
GO_Biological_Process_2023	Maturation Of LSU-rRNA (GO:0000470)	2024-01-20	0.232695	0.411936	0	0	3.96103	5.77529	LAS1L
GO_Biological_Process_2023	Mesoderm Formation (GO:0001707)	2024-01-20	0.232695	0.411936	0	0	3.96103	5.77529	ITGB3
GO_Biological_Process_2023	Negative Regulation Of B Cell Activation (GO:0050869)	2024-01-20	0.232695	0.411936	0	0	3.96103	5.77529	RC3H1
GO_Biological_Process_2023	Negative Regulation Of Cytokine Production Involved In Inflammatory Response (GO:1900016)	2024-01-20	0.232695	0.411936	0	0	3.96103	5.77529	PDCD4
GO_Biological_Process_2023	Negative Regulation Of Protein Localization To Cell Periphery (GO:1904376)	2024-01-20	0.232695	0.411936	0	0	3.96103	5.77529	PPFIA1
GO_Biological_Process_2023	Negative Regulation Of Protein Localization To Plasma Membrane (GO:1903077)	2024-01-20	0.232695	0.411936	0	0	3.96103	5.77529	PPFIA1
GO_Biological_Process_2023	Negative Regulation Of Viral Life Cycle (GO:1903901)	2024-01-20	0.232695	0.411936	0	0	3.96103	5.77529	SNX3
GO_Biological_Process_2023	Nuclear-Transcribed mRNA poly(A) Tail Shortening (GO:0000289)	2024-01-20	0.232695	0.411936	0	0	3.96103	5.77529	CNOT6L
GO_Biological_Process_2023	Positive Regulation Of Lipid Catabolic Process (GO:0050996)	2024-01-20	0.232695	0.411936	0	0	3.96103	5.77529	DAGLB
GO_Biological_Process_2023	Positive Regulation Of Protein Processing (GO:0010954)	2024-01-20	0.232695	0.411936	0	0	3.96103	5.77529	ENO1
GO_Biological_Process_2023	Protein Deacylation (GO:0035601)	2024-01-20	0.232695	0.411936	0	0	3.96103	5.77529	ABHD17A
GO_Biological_Process_2023	protein-DNA Complex Disassembly (GO:0032986)	2024-01-20	0.232695	0.411936	0	0	3.96103	5.77529	SET
GO_Biological_Process_2023	Receptor Metabolic Process (GO:0043112)	2024-01-20	0.232695	0.411936	0	0	3.96103	5.77529	PLEKHA3
GO_Biological_Process_2023	Regulation Of Cardiac Muscle Contraction By Calcium Ion Signaling (GO:0010882)	2024-01-20	0.232695	0.411936	0	0	3.96103	5.77529	CALM2
GO_Biological_Process_2023	Negative Regulation Of Cell Population Proliferation (GO:0008285)	7/379	0.233021	0.411936	0	0	1.42342	2.07339	NPM1;CTBP2;CTBP1;LMNA;GTPBP4;MTSS1;SAV1
GO_Biological_Process_2023	Regulation Of Response To External Stimulus (GO:0032101)	3/127	0.234022	0.411936	0	0	1.82503	2.65057	PSMA6;CXCR4;DAGLB
GO_Biological_Process_2023	Regulation Of Anatomical Structure Morphogenesis (GO:0022603)	3/127	0.234022	0.411936	0	0	1.82503	2.65057	SIPA1L1;DAG1;RC3H1
GO_Biological_Process_2023	Sulfur Compound Biosynthetic Process (GO:0044272)	1970-02-01	0.234766	0.411936	0	0	2.21648	3.21204	METTL16;PAPSS1
GO_Biological_Process_2023	Neutrophil Chemotaxis (GO:0030593)	1970-02-01	0.234766	0.411936	0	0	2.21648	3.21204	PIKFYVE;SYK
GO_Biological_Process_2023	Positive Regulation Of Protein Polymerization (GO:0032273)	1970-02-01	0.234766	0.411936	0	0	2.21648	3.21204	EVL;BAIAP2
GO_Biological_Process_2023	Positive Regulation Of Protein Transport (GO:0051222)	1970-02-01	0.234766	0.411936	0	0	2.21648	3.21204	ATP13A2;ACSL3
GO_Biological_Process_2023	Protein K48-linked Ubiquitination (GO:0070936)	1970-02-01	0.234766	0.411936	0	0	2.21648	3.21204	UBE2G2;FBXO7
GO_Biological_Process_2023	Regulation Of Notch Signaling Pathway (GO:0008593)	1970-02-01	0.234766	0.411936	0	0	2.21648	3.21204	BMP2K;AKT1
GO_Biological_Process_2023	Regulation Of Actin Filament Polymerization (GO:0030833)	1970-02-01	0.234766	0.411936	0	0	2.21648	3.21204	EVL;BAIAP2
GO_Biological_Process_2023	Regulation Of Cellular Biosynthetic Process (GO:0031326)	1970-02-01	0.234766	0.411936	0	0	2.21648	3.21204	JADE1;CD47
GO_Biological_Process_2023	Negative Regulation Of Programmed Cell Death (GO:0043069)	7/381	0.236906	0.415282	0	0	1.41566	2.03868	HSPA9;NPM1;CITED2;ARHGDIA;BCL2;AKT1;VDAC1
GO_Biological_Process_2023	Supramolecular Fiber Organization (GO:0097435)	6/316	0.237575	0.416047	0	0	1.46306	2.10281	HOOK1;ACTN1;CCDC88C;BAX;TAGLN2;EVL
GO_Biological_Process_2023	Regulation Of Hydrolase Activity (GO:0051336)	1971-02-01	0.23963	0.416619	0	0	2.18424	3.12054	SIPA1L1;SOD1
GO_Biological_Process_2023	Cell-Cell Junction Assembly (GO:0007043)	1971-02-01	0.23963	0.416619	0	0	2.18424	3.12054	PRKCA;SMAD7
GO_Biological_Process_2023	Negative Regulation Of Cellular Response To Growth Factor Stimulus (GO:0090288)	1971-02-01	0.23963	0.416619	0	0	2.18424	3.12054	PTPN1;SMAD7
GO_Biological_Process_2023	Intracellular Monoatomic Cation Homeostasis (GO:0030003)	4/190	0.240857	0.416619	0	0	1.62337	2.31095	ARF1;ATP2A3;ATP13A2;SOD1
GO_Biological_Process_2023	Protein Targeting (GO:0006605)	3/129	0.241003	0.416619	0	0	1.79588	2.55544	PIKFYVE;TOMM34;FBXO7
GO_Biological_Process_2023	Regulation Of Dendritic Spine Development (GO:0060998)	2024-01-21	0.242795	0.416619	0	0	3.76279	5.32637	PTPRS
GO_Biological_Process_2023	Regulation Of Histone Deacetylation (GO:0031063)	2024-01-21	0.242795	0.416619	0	0	3.76279	5.32637	CTBP1
GO_Biological_Process_2023	Regulation Of Lipid Storage (GO:0010883)	2024-01-21	0.242795	0.416619	0	0	3.76279	5.32637	ITGB3
GO_Biological_Process_2023	Regulation Of Lipopolysaccharide-Mediated Signaling Pathway (GO:0031664)	2024-01-21	0.242795	0.416619	0	0	3.76279	5.32637	PRKCA
GO_Biological_Process_2023	Cellular Response To Nerve Growth Factor Stimulus (GO:1990090)	2024-01-21	0.242795	0.416619	0	0	3.76279	5.32637	AKT1
GO_Biological_Process_2023	Focal Adhesion Assembly (GO:0048041)	2024-01-21	0.242795	0.416619	0	0	3.76279	5.32637	BCR
GO_Biological_Process_2023	Histone H2A Acetylation (GO:0043968)	2024-01-21	0.242795	0.416619	0	0	3.76279	5.32637	RUVBL1
GO_Biological_Process_2023	Modulation By Host Of Viral Genome Replication (GO:0044827)	2024-01-21	0.242795	0.416619	0	0	3.76279	5.32637	VAPA
GO_Biological_Process_2023	Porphyrin-Containing Compound Biosynthetic Process (GO:0006779)	2024-01-21	0.242795	0.416619	0	0	3.76279	5.32637	NFE2L1
GO_Biological_Process_2023	Positive Regulation Of G2/M Transition Of Mitotic Cell Cycle (GO:0010971)	2024-01-21	0.242795	0.416619	0	0	3.76279	5.32637	CCNB1
GO_Biological_Process_2023	Positive Regulation Of T Cell Cytokine Production (GO:0002726)	2024-01-21	0.242795	0.416619	0	0	3.76279	5.32637	TRAF2
GO_Biological_Process_2023	Positive Regulation Of Natural Killer Cell Mediated Cytotoxicity (GO:0045954)	2024-01-21	0.242795	0.416619	0	0	3.76279	5.32637	LAMP1
GO_Biological_Process_2023	Positive Regulation Of Smoothened Signaling Pathway (GO:0045880)	2024-01-21	0.242795	0.416619	0	0	3.76279	5.32637	UCHL5
GO_Biological_Process_2023	Positive Regulation Of Translational Initiation (GO:0045948)	2024-01-21	0.242795	0.416619	0	0	3.76279	5.32637	LARP1
GO_Biological_Process_2023	Positive Regulation Of Vacuole Organization (GO:0044090)	2024-01-21	0.242795	0.416619	0	0	3.76279	5.32637	RALB
GO_Biological_Process_2023	Regulation Of Cardiac Conduction (GO:1903779)	2024-01-21	0.242795	0.416619	0	0	3.76279	5.32637	ATP2A3
GO_Biological_Process_2023	Regulation Of Cellular Localization (GO:0060341)	1972-02-01	0.244499	0.417553	0	0	2.15293	3.0325	RABGAP1L;ITGB3
GO_Biological_Process_2023	Cellular Response To Hypoxia (GO:0071456)	1972-02-01	0.244499	0.417553	0	0	2.15293	3.0325	SUV39H2;LMNA
GO_Biological_Process_2023	Response To Ionizing Radiation (GO:0010212)	1972-02-01	0.244499	0.417553	0	0	2.15293	3.0325	MSH2;EEF1D
GO_Biological_Process_2023	Positive Regulation Of Protein Localization To Nucleus (GO:1900182)	1972-02-01	0.244499	0.417553	0	0	2.15293	3.0325	TCP1;CCT7
GO_Biological_Process_2023	Regulation Of Cell Cycle Process (GO:0010564)	3/130	0.244507	0.417553	0	0	1.78165	2.50947	PRMT5;PRPF40A;CALM2
GO_Biological_Process_2023	Regulation Of Nucleic Acid-Templated Transcription (GO:1903506)	8/452	0.245672	0.419142	0	0	1.36322	1.91363	PRMT5;BRPF1;MIER1;RUVBL1;JADE1;RALY;EDF1;YAF2
GO_Biological_Process_2023	Modification-Dependent Protein Catabolic Process (GO:0019941)	4/192	0.246544	0.419239	0	0	1.60593	2.24865	PSMD11;RC3H1;UBE2G2;FBXO7
GO_Biological_Process_2023	Neuron Projection Development (GO:0031175)	4/192	0.246544	0.419239	0	0	1.60593	2.24865	VAPA;DTNBP1;SRGAP3;MANF
GO_Biological_Process_2023	Cellular Response To Decreased Oxygen Levels (GO:0036294)	1973-02-01	0.249371	0.419239	0	0	2.1225	2.94775	SUV39H2;LMNA
GO_Biological_Process_2023	Granulocyte Chemotaxis (GO:0071621)	1973-02-01	0.249371	0.419239	0	0	2.1225	2.94775	PIKFYVE;SYK
GO_Biological_Process_2023	Positive Regulation Of Secretion By Cell (GO:1903532)	1973-02-01	0.249371	0.419239	0	0	2.1225	2.94775	DTNBP1;ATP13A2
GO_Biological_Process_2023	Regulation Of Rho Protein Signal Transduction (GO:0035023)	1973-02-01	0.249371	0.419239	0	0	2.1225	2.94775	BCR;ARHGDIA
GO_Biological_Process_2023	Plasma Membrane Bounded Cell Projection Organization (GO:0120036)	3/132	0.251538	0.419239	0	0	1.75385	2.42059	VAPA;DTNBP1;MANF
GO_Biological_Process_2023	Regulation Of Dopamine Secretion (GO:0014059)	2024-01-22	0.252763	0.419239	0	0	3.58342	4.9283	DTNBP1
GO_Biological_Process_2023	Fc Receptor Mediated Stimulatory Signaling Pathway (GO:0002431)	2024-01-22	0.252763	0.419239	0	0	3.58342	4.9283	SYK
GO_Biological_Process_2023	Fc-epsilon Receptor Signaling Pathway (GO:0038095)	2024-01-22	0.252763	0.419239	0	0	3.58342	4.9283	SYK
GO_Biological_Process_2023	NAD Metabolic Process (GO:0019674)	2024-01-22	0.252763	0.419239	0	0	3.58342	4.9283	GPD1L
GO_Biological_Process_2023	Blood Vessel Endothelial Cell Migration (GO:0043534)	2024-01-22	0.252763	0.419239	0	0	3.58342	4.9283	AKT1
GO_Biological_Process_2023	Regulation Of Protein Export From Nucleus (GO:0046825)	2024-01-22	0.252763	0.419239	0	0	3.58342	4.9283	YWHAE
GO_Biological_Process_2023	Regulation Of Release Of Sequestered Calcium Ion Into Cytosol By Sarcoplasmic Reticulum (GO:0010880)	2024-01-22	0.252763	0.419239	0	0	3.58342	4.9283	CALM2
GO_Biological_Process_2023	Cellular Response To Cadmium Ion (GO:0071276)	2024-01-22	0.252763	0.419239	0	0	3.58342	4.9283	AKT1
GO_Biological_Process_2023	Cellular Response To Interferon-Beta (GO:0035458)	2024-01-22	0.252763	0.419239	0	0	3.58342	4.9283	UBE2G2
GO_Biological_Process_2023	Membrane Protein Ectodomain Proteolysis (GO:0006509)	2024-01-22	0.252763	0.419239	0	0	3.58342	4.9283	DAG1
GO_Biological_Process_2023	Natural Killer Cell Mediated Immunity (GO:0002228)	2024-01-22	0.252763	0.419239	0	0	3.58342	4.9283	KIF5B
GO_Biological_Process_2023	Negative Regulation Of Axonogenesis (GO:0050771)	2024-01-22	0.252763	0.419239	0	0	3.58342	4.9283	PTPRS
GO_Biological_Process_2023	Negative Regulation Of Cell Communication (GO:0010648)	2024-01-22	0.252763	0.419239	0	0	3.58342	4.9283	PTPN1
GO_Biological_Process_2023	Negative Regulation Of Extrinsic Apoptotic Signaling Pathway In Absence Of Ligand (GO:2001240)	2024-01-22	0.252763	0.419239	0	0	3.58342	4.9283	BCL2
GO_Biological_Process_2023	Negative Regulation Of Myeloid Cell Differentiation (GO:0045638)	2024-01-22	0.252763	0.419239	0	0	3.58342	4.9283	HSPA9
GO_Biological_Process_2023	Negative Regulation Of Signal Transduction In Absence Of Ligand (GO:1901099)	2024-01-22	0.252763	0.419239	0	0	3.58342	4.9283	BCL2
GO_Biological_Process_2023	Oligosaccharide Biosynthetic Process (GO:0009312)	2024-01-22	0.252763	0.419239	0	0	3.58342	4.9283	B4GALT1
GO_Biological_Process_2023	Placenta Development (GO:0001890)	2024-01-22	0.252763	0.419239	0	0	3.58342	4.9283	SOD1
GO_Biological_Process_2023	Platelet Dense Granule Organization (GO:0060155)	2024-01-22	0.252763	0.419239	0	0	3.58342	4.9283	DTNBP1
GO_Biological_Process_2023	Positive Regulation Of Cilium Assembly (GO:0045724)	2024-01-22	0.252763	0.419239	0	0	3.58342	4.9283	HTT
GO_Biological_Process_2023	Positive Regulation Of Phosphatase Activity (GO:0010922)	2024-01-22	0.252763	0.419239	0	0	3.58342	4.9283	CALM2
GO_Biological_Process_2023	Positive Regulation Of Protein Autophosphorylation (GO:0031954)	2024-01-22	0.252763	0.419239	0	0	3.58342	4.9283	CALM2
GO_Biological_Process_2023	rRNA Methylation (GO:0031167)	2024-01-22	0.252763	0.419239	0	0	3.58342	4.9283	METTL16
GO_Biological_Process_2023	Cellular Component Assembly (GO:0022607)	5/260	0.257898	0.42736	0	0	1.48062	2.00652	DNAJB14;TRAF2;BAIAP2;MYO9A;KPNA3
GO_Biological_Process_2023	Nucleosome Organization (GO:0034728)	1975-02-01	0.259124	0.428011	0	0	2.06414	2.78751	NPM1;SET
GO_Biological_Process_2023	Golgi Vesicle Transport (GO:0048193)	4/197	0.260889	0.428011	0	0	1.56393	2.10139	SNX3;VAPA;HTT;COPZ1
GO_Biological_Process_2023	Regulation Of Cellular Response To Transforming Growth Factor Beta Stimulus (GO:1903844)	2024-01-23	0.2626	0.428011	0	0	3.42037	4.57346	SMAD7
GO_Biological_Process_2023	Regulation Of Centrosome Cycle (GO:0046605)	2024-01-23	0.2626	0.428011	0	0	3.42037	4.57346	NPM1
GO_Biological_Process_2023	U2-type Prespliceosome Assembly (GO:1903241)	2024-01-23	0.2626	0.428011	0	0	3.42037	4.57346	SF3B1
GO_Biological_Process_2023	Regulation Of Interleukin-4 Production (GO:0032673)	2024-01-23	0.2626	0.428011	0	0	3.42037	4.57346	SYK
GO_Biological_Process_2023	Adaptive Immune Response Based On Somatic Recombination Of Immune Receptors Built From Immunoglobulin Superfamily Domains (GO:0002460)	2024-01-23	0.2626	0.428011	0	0	3.42037	4.57346	MSH2
GO_Biological_Process_2023	Regulation Of Myotube Differentiation (GO:0010830)	2024-01-23	0.2626	0.428011	0	0	3.42037	4.57346	PIEZO1
GO_Biological_Process_2023	Artery Development (GO:0060840)	2024-01-23	0.2626	0.428011	0	0	3.42037	4.57346	SMAD7
GO_Biological_Process_2023	Hepaticobiliary System Development (GO:0061008)	2024-01-23	0.2626	0.428011	0	0	3.42037	4.57346	CITED2
GO_Biological_Process_2023	Long-Chain Fatty Acid Transport (GO:0015909)	2024-01-23	0.2626	0.428011	0	0	3.42037	4.57346	ACSL3
GO_Biological_Process_2023	Long-Chain fatty-acyl-CoA Metabolic Process (GO:0035336)	2024-01-23	0.2626	0.428011	0	0	3.42037	4.57346	ACSL3
GO_Biological_Process_2023	Negative Regulation Of Oxidative Stress-Induced Cell Death (GO:1903202)	2024-01-23	0.2626	0.428011	0	0	3.42037	4.57346	FBXO7
GO_Biological_Process_2023	Positive Regulation Of Epithelial Cell Apoptotic Process (GO:1904037)	2024-01-23	0.2626	0.428011	0	0	3.42037	4.57346	PDCD4
GO_Biological_Process_2023	Positive Regulation Of mRNA Splicing, Via Spliceosome (GO:0048026)	2024-01-23	0.2626	0.428011	0	0	3.42037	4.57346	PRMT5
GO_Biological_Process_2023	Positive Regulation Of Neuron Apoptotic Process (GO:0043525)	2024-01-23	0.2626	0.428011	0	0	3.42037	4.57346	BAX
GO_Biological_Process_2023	Regulation Of Cardiac Muscle Hypertrophy (GO:0010611)	2024-01-23	0.2626	0.428011	0	0	3.42037	4.57346	PRKCA
GO_Biological_Process_2023	Regulation Of Cell Junction Assembly (GO:1901888)	2024-01-23	0.2626	0.428011	0	0	3.42037	4.57346	RAP1B
GO_Biological_Process_2023	Transcription Initiation At RNA Polymerase II Promoter (GO:0006367)	1976-02-01	0.264003	0.429515	0	0	2.03614	2.71172	E2F2;GTF2E2
GO_Biological_Process_2023	Regulation Of Ras Protein Signal Transduction (GO:0046578)	1976-02-01	0.264003	0.429515	0	0	2.03614	2.71172	BCR;ARHGDIA
GO_Biological_Process_2023	Negative Regulation Of Transforming Growth Factor Beta Receptor Signaling Pathway (GO:0030512)	1977-02-01	0.268882	0.433945	0	0	2.00889	2.63864	LDLRAD4;SMAD7
GO_Biological_Process_2023	Neutrophil Migration (GO:1990266)	1977-02-01	0.268882	0.433945	0	0	2.00889	2.63864	PIKFYVE;SYK
GO_Biological_Process_2023	Regulation Of Endoplasmic Reticulum Stress-Induced Intrinsic Apoptotic Signaling Pathway (GO:1902235)	2024-01-24	0.272308	0.433945	0	0	3.27149	4.25563	PTPN1
GO_Biological_Process_2023	Fc-gamma Receptor Signaling Pathway (GO:0038094)	2024-01-24	0.272308	0.433945	0	0	3.27149	4.25563	SYK
GO_Biological_Process_2023	RNA Splicing, Via Transesterification Reactions (GO:0000375)	2024-01-24	0.272308	0.433945	0	0	3.27149	4.25563	SF3B1
GO_Biological_Process_2023	Acylglycerol Catabolic Process (GO:0046464)	2024-01-24	0.272308	0.433945	0	0	3.27149	4.25563	DAGLB
GO_Biological_Process_2023	Regulation Of Proteolysis Involved In Protein Catabolic Process (GO:1903050)	2024-01-24	0.272308	0.433945	0	0	3.27149	4.25563	UCHL5
GO_Biological_Process_2023	Cell Morphogenesis Involved In Differentiation (GO:0000904)	2024-01-24	0.272308	0.433945	0	0	3.27149	4.25563	ACTN1
GO_Biological_Process_2023	Regulation Of Ruffle Assembly (GO:1900027)	2024-01-24	0.272308	0.433945	0	0	3.27149	4.25563	EVL
GO_Biological_Process_2023	Regulation Of Ryanodine-Sensitive Calcium-Release Channel Activity (GO:0060314)	2024-01-24	0.272308	0.433945	0	0	3.27149	4.25563	CALM2
GO_Biological_Process_2023	Response To Hexose (GO:0009746)	2024-01-24	0.272308	0.433945	0	0	3.27149	4.25563	SELENOT
GO_Biological_Process_2023	Secondary Alcohol Biosynthetic Process (GO:1902653)	2024-01-24	0.272308	0.433945	0	0	3.27149	4.25563	HMGCS1
GO_Biological_Process_2023	Early Endosome To Late Endosome Transport (GO:0045022)	2024-01-24	0.272308	0.433945	0	0	3.27149	4.25563	HOOK1
GO_Biological_Process_2023	Endosome Transport Via Multivesicular Body Sorting Pathway (GO:0032509)	2024-01-24	0.272308	0.433945	0	0	3.27149	4.25563	LEPROTL1
GO_Biological_Process_2023	Stress Granule Assembly (GO:0034063)	2024-01-24	0.272308	0.433945	0	0	3.27149	4.25563	DDX6
GO_Biological_Process_2023	mRNA Polyadenylation (GO:0006378)	2024-01-24	0.272308	0.433945	0	0	3.27149	4.25563	PABPC1
GO_Biological_Process_2023	Natural Killer Cell Mediated Cytotoxicity (GO:0042267)	2024-01-24	0.272308	0.433945	0	0	3.27149	4.25563	KIF5B
GO_Biological_Process_2023	Positive Regulation Of Cellular Response To Transforming Growth Factor Beta Stimulus (GO:1903846)	2024-01-24	0.272308	0.433945	0	0	3.27149	4.25563	CITED2
GO_Biological_Process_2023	Positive Regulation Of Lipid Metabolic Process (GO:0045834)	2024-01-24	0.272308	0.433945	0	0	3.27149	4.25563	AKT1
GO_Biological_Process_2023	Positive Regulation Of Natural Killer Cell Mediated Immunity (GO:0002717)	2024-01-24	0.272308	0.433945	0	0	3.27149	4.25563	LAMP1
GO_Biological_Process_2023	Positive Regulation Of Peptidyl-Threonine Phosphorylation (GO:0010800)	2024-01-24	0.272308	0.433945	0	0	3.27149	4.25563	CALM2
GO_Biological_Process_2023	Positive Regulation Of Transforming Growth Factor Beta Receptor Signaling Pathway (GO:0030511)	2024-01-24	0.272308	0.433945	0	0	3.27149	4.25563	CITED2
GO_Biological_Process_2023	Protein Kinase B Signaling (GO:0043491)	2024-01-24	0.272308	0.433945	0	0	3.27149	4.25563	AKT1
GO_Biological_Process_2023	Cellular Response To Nutrient Levels (GO:0031669)	1978-02-01	0.27376	0.435096	0	0	1.98236	2.56815	RALB;EIF4G1
GO_Biological_Process_2023	Long-Chain Fatty Acid Metabolic Process (GO:0001676)	1978-02-01	0.27376	0.435096	0	0	1.98236	2.56815	ACSL3;DAGLB
GO_Biological_Process_2023	Regulation Of TOR Signaling (GO:0032006)	1978-02-01	0.27376	0.435096	0	0	1.98236	2.56815	DYRK3;FAM83D
GO_Biological_Process_2023	Negative Regulation Of Cellular Process (GO:0048523)	9/537	0.276415	0.437135	0	0	1.28908	1.65757	NPM1;CTBP2;CTBP1;LMNA;JADE1;ANP32B;ENO1;GTPBP4;SAV1
GO_Biological_Process_2023	Vesicle Fusion (GO:0006906)	1979-02-01	0.278637	0.437135	0	0	1.95651	2.50012	PIKFYVE;ATP13A2
GO_Biological_Process_2023	Positive Regulation Of Protein Localization To Membrane (GO:1905477)	1979-02-01	0.278637	0.437135	0	0	1.95651	2.50012	KIF5B;AKT1
GO_Biological_Process_2023	Positive Regulation Of Protein Modification By Small Protein Conjugation Or Removal (GO:1903322)	1979-02-01	0.278637	0.437135	0	0	1.95651	2.50012	SAE1;SMAD7
GO_Biological_Process_2023	Negative Regulation Of Wnt Signaling Pathway (GO:0030178)	3/140	0.279927	0.437135	0	0	1.65076	2.10179	TLE1;CCDC88C;JADE1
GO_Biological_Process_2023	Negative Regulation Of Gene Expression (GO:0010629)	6/336	0.281675	0.437135	0	0	1.37297	1.73956	SUV39H2;DDX6;LARP1;CITED2;PABPC1;METTL16
GO_Biological_Process_2023	RNA Polyadenylation (GO:0043631)	2024-01-25	0.281888	0.437135	0	0	3.13502	3.9697	PABPC1
GO_Biological_Process_2023	Bile Acid Biosynthetic Process (GO:0006699)	2024-01-25	0.281888	0.437135	0	0	3.13502	3.9697	OSBPL3
GO_Biological_Process_2023	Regulation Of Postsynapse Organization (GO:0099175)	2024-01-25	0.281888	0.437135	0	0	3.13502	3.9697	SIPA1L1
GO_Biological_Process_2023	Carbohydrate Biosynthetic Process (GO:0016051)	2024-01-25	0.281888	0.437135	0	0	3.13502	3.9697	B4GALT1
GO_Biological_Process_2023	Cholesterol Biosynthetic Process (GO:0006695)	2024-01-25	0.281888	0.437135	0	0	3.13502	3.9697	HMGCS1
GO_Biological_Process_2023	Secretory Granule Organization (GO:0033363)	2024-01-25	0.281888	0.437135	0	0	3.13502	3.9697	DTNBP1
GO_Biological_Process_2023	Sterol Transport (GO:0015918)	2024-01-25	0.281888	0.437135	0	0	3.13502	3.9697	VAPA
GO_Biological_Process_2023	fatty-acyl-CoA Biosynthetic Process (GO:0046949)	2024-01-25	0.281888	0.437135	0	0	3.13502	3.9697	ACSL3
GO_Biological_Process_2023	Ventricular Cardiac Muscle Tissue Development (GO:0003229)	2024-01-25	0.281888	0.437135	0	0	3.13502	3.9697	SMAD7
GO_Biological_Process_2023	Vesicle-Mediated Transport Between Endosomal Compartments (GO:0098927)	2024-01-25	0.281888	0.437135	0	0	3.13502	3.9697	HOOK1
GO_Biological_Process_2023	Lamellipodium Assembly (GO:0030032)	2024-01-25	0.281888	0.437135	0	0	3.13502	3.9697	SRGAP3
GO_Biological_Process_2023	Negative Regulation Of Intrinsic Apoptotic Signaling Pathway In Response To DNA Damage (GO:1902230)	2024-01-25	0.281888	0.437135	0	0	3.13502	3.9697	BCL2
GO_Biological_Process_2023	Negative Regulation Of Protein Localization To Membrane (GO:1905476)	2024-01-25	0.281888	0.437135	0	0	3.13502	3.9697	PPFIA1
GO_Biological_Process_2023	Negative Regulation Of Protein Transport (GO:0051224)	2024-01-25	0.281888	0.437135	0	0	3.13502	3.9697	SNX3
GO_Biological_Process_2023	Negative Regulation Of Response To Endoplasmic Reticulum Stress (GO:1903573)	2024-01-25	0.281888	0.437135	0	0	3.13502	3.9697	PTPN1
GO_Biological_Process_2023	Negative Regulation Of Response To Wounding (GO:1903035)	2024-01-25	0.281888	0.437135	0	0	3.13502	3.9697	PTPRS
GO_Biological_Process_2023	Negative Regulation Of Stress Fiber Assembly (GO:0051497)	2024-01-25	0.281888	0.437135	0	0	3.13502	3.9697	PPFIA1
GO_Biological_Process_2023	Organophosphate Ester Transport (GO:0015748)	2024-01-25	0.281888	0.437135	0	0	3.13502	3.9697	VAPA
GO_Biological_Process_2023	Positive Regulation Of Interleukin-2 Production (GO:0032743)	2024-01-25	0.281888	0.437135	0	0	3.13502	3.9697	TRAF2
GO_Biological_Process_2023	Positive Regulation Of Release Of Cytochrome C From Mitochondria (GO:0090200)	2024-01-25	0.281888	0.437135	0	0	3.13502	3.9697	BAX
GO_Biological_Process_2023	Positive Regulation Of Striated Muscle Cell Differentiation (GO:0051155)	2024-01-25	0.281888	0.437135	0	0	3.13502	3.9697	PIEZO1
GO_Biological_Process_2023	Regulation Of Biomineral Tissue Development (GO:0070167)	2024-01-25	0.281888	0.437135	0	0	3.13502	3.9697	BMP2K
GO_Biological_Process_2023	Negative Regulation Of Protein Serine/Threonine Kinase Activity (GO:0071901)	1980-02-01	0.283512	0.439271	0	0	1.93133	2.43444	PTPN1;AKT1
GO_Biological_Process_2023	Cellular Response To Interleukin-1 (GO:0071347)	1981-02-01	0.288384	0.444852	0	0	1.90679	2.37102	RC3H1;CD47
GO_Biological_Process_2023	Negative Regulation Of NF-kappaB Transcription Factor Activity (GO:0032088)	1981-02-01	0.288384	0.444852	0	0	1.90679	2.37102	FAF1;ERBIN
GO_Biological_Process_2023	Positive Regulation Of Transferase Activity (GO:0051347)	3/143	0.290655	0.444852	0	0	1.61514	1.99569	PCNA;TCP1;UBE2N
GO_Biological_Process_2023	Fc Receptor Signaling Pathway (GO:0038093)	2024-01-26	0.291343	0.444852	0	0	3.00947	3.71143	SYK
GO_Biological_Process_2023	Regulation Of Interferon-Alpha Production (GO:0032647)	2024-01-26	0.291343	0.444852	0	0	3.00947	3.71143	PTPRS
GO_Biological_Process_2023	Antigen Processing And Presentation Of Exogenous Peptide Antigen Via MHC Class II (GO:0019886)	2024-01-26	0.291343	0.444852	0	0	3.00947	3.71143	PIKFYVE
GO_Biological_Process_2023	cAMP-mediated Signaling (GO:0019933)	2024-01-26	0.291343	0.444852	0	0	3.00947	3.71143	KSR1
GO_Biological_Process_2023	Regulation Of Potassium Ion Transmembrane Transporter Activity (GO:1901016)	2024-01-26	0.291343	0.444852	0	0	3.00947	3.71143	YWHAE
GO_Biological_Process_2023	Regulation Of Reactive Oxygen Species Biosynthetic Process (GO:1903426)	2024-01-26	0.291343	0.444852	0	0	3.00947	3.71143	PIKFYVE
GO_Biological_Process_2023	Response To Glucocorticoid (GO:0051384)	2024-01-26	0.291343	0.444852	0	0	3.00947	3.71143	PDCD7
GO_Biological_Process_2023	Establishment Or Maintenance Of Apical/Basal Cell Polarity (GO:0035088)	2024-01-26	0.291343	0.444852	0	0	3.00947	3.71143	ERBIN
GO_Biological_Process_2023	Histone H3-K4 Methylation (GO:0051568)	2024-01-26	0.291343	0.444852	0	0	3.00947	3.71143	SETD1B
GO_Biological_Process_2023	Mitotic G1 DNA Damage Checkpoint Signaling (GO:0031571)	2024-01-26	0.291343	0.444852	0	0	3.00947	3.71143	RPA2
GO_Biological_Process_2023	Negative Regulation Of Insulin Receptor Signaling Pathway (GO:0046627)	2024-01-26	0.291343	0.444852	0	0	3.00947	3.71143	PTPN1
GO_Biological_Process_2023	Negative Regulation Of Receptor-Mediated Endocytosis (GO:0048261)	2024-01-26	0.291343	0.444852	0	0	3.00947	3.71143	ITGB3
GO_Biological_Process_2023	Positive Regulation Of Monooxygenase Activity (GO:0032770)	2024-01-26	0.291343	0.444852	0	0	3.00947	3.71143	AKT1
GO_Biological_Process_2023	Regulation Of Actin Filament Bundle Assembly (GO:0032231)	2024-01-26	0.291343	0.444852	0	0	3.00947	3.71143	MTSS1
GO_Biological_Process_2023	Cellular Response To Organic Substance (GO:0071310)	1982-02-01	0.293252	0.447384	0	0	1.88285	2.30974	SYK;CXCR4
GO_Biological_Process_2023	Positive Regulation Of Gene Expression (GO:0010628)	8/480	0.29807	0.45253	0	0	1.28049	1.54994	NPM1;LARP1;TLE1;CITED2;DTNBP1;AKT1;ATP13A2;SOD1
GO_Biological_Process_2023	Regulation Of Cell Division (GO:0051302)	1983-02-01	0.298115	0.45253	0	0	1.85951	2.25052	PRPF40A;CALM2
GO_Biological_Process_2023	Regulation Of Extrinsic Apoptotic Signaling Pathway In Absence Of Ligand (GO:2001239)	2024-01-27	0.300674	0.45253	0	0	2.89357	3.47728	BCL2
GO_Biological_Process_2023	Regulation Of Peptidase Activity (GO:0052547)	2024-01-27	0.300674	0.45253	0	0	2.89357	3.47728	ATP13A2
GO_Biological_Process_2023	Clathrin-Dependent Endocytosis (GO:0072583)	2024-01-27	0.300674	0.45253	0	0	2.89357	3.47728	CLTB
GO_Biological_Process_2023	Cortical Cytoskeleton Organization (GO:0030865)	2024-01-27	0.300674	0.45253	0	0	2.89357	3.47728	FMNL3
GO_Biological_Process_2023	Establishment Of Protein Localization To Vacuole (GO:0072666)	2024-01-27	0.300674	0.45253	0	0	2.89357	3.47728	UBAP1
GO_Biological_Process_2023	Iron-Sulfur Cluster Assembly (GO:0016226)	2024-01-27	0.300674	0.45253	0	0	2.89357	3.47728	HSPA9
GO_Biological_Process_2023	Metallo-Sulfur Cluster Assembly (GO:0031163)	2024-01-27	0.300674	0.45253	0	0	2.89357	3.47728	HSPA9
GO_Biological_Process_2023	Negative Regulation Of Cellular Response To Insulin Stimulus (GO:1900077)	2024-01-27	0.300674	0.45253	0	0	2.89357	3.47728	PTPN1
GO_Biological_Process_2023	Negative Regulation Of Neurogenesis (GO:0050768)	2024-01-27	0.300674	0.45253	0	0	2.89357	3.47728	YWHAH
GO_Biological_Process_2023	Peptidyl-Lysine Methylation (GO:0018022)	2024-01-27	0.300674	0.45253	0	0	2.89357	3.47728	SUV39H2
GO_Biological_Process_2023	Phospholipid Biosynthetic Process (GO:0008654)	2024-01-27	0.300674	0.45253	0	0	2.89357	3.47728	VAPA
GO_Biological_Process_2023	Positive Regulation Of Nitric Oxide Biosynthetic Process (GO:0045429)	2024-01-27	0.300674	0.45253	0	0	2.89357	3.47728	AKT1
GO_Biological_Process_2023	Positive Regulation Of Ubiquitin-Protein Transferase Activity (GO:0051443)	2024-01-27	0.300674	0.45253	0	0	2.89357	3.47728	UBE2N
GO_Biological_Process_2023	Regulation Of Catecholamine Secretion (GO:0050433)	2024-01-27	0.300674	0.45253	0	0	2.89357	3.47728	DTNBP1
GO_Biological_Process_2023	Regulation Of Cold-Induced Thermogenesis (GO:0120161)	3/146	0.301412	0.452877	0	0	1.58101	1.89607	SYK;GNAS;CXCR4
GO_Biological_Process_2023	Neuron Projection Morphogenesis (GO:0048812)	3/146	0.301412	0.452877	0	0	1.58101	1.89607	DTNBP1;SRGAP3;BAIAP2
GO_Biological_Process_2023	Regulation Of Cysteine-Type Endopeptidase Activity Involved In Apoptotic Process (GO:0043281)	1984-02-01	0.302974	0.453413	0	0	1.83674	2.19327	SYK;AKT1
GO_Biological_Process_2023	Ribosomal Small Subunit Biogenesis (GO:0042274)	1984-02-01	0.302974	0.453413	0	0	1.83674	2.19327	NPM1;HEATR1
GO_Biological_Process_2023	Positive Regulation Of Protein Ubiquitination (GO:0031398)	1984-02-01	0.302974	0.453413	0	0	1.83674	2.19327	UBE2N;SMAD7
GO_Biological_Process_2023	Dephosphorylation (GO:0016311)	3/147	0.305002	0.453413	0	0	1.56995	1.86422	PTPN1;PTPRS;PPM1G
GO_Biological_Process_2023	Protein Glycosylation (GO:0006486)	3/147	0.305002	0.453413	0	0	1.56995	1.86422	B4GALT1;MGAT4A;MLEC
GO_Biological_Process_2023	Nuclear-Transcribed mRNA Catabolic Process (GO:0000956)	1985-02-01	0.307826	0.453413	0	0	1.81452	2.13791	CNOT6L;RC3H1
GO_Biological_Process_2023	Positive Regulation Of Amide Metabolic Process (GO:0034250)	1985-02-01	0.307826	0.453413	0	0	1.81452	2.13791	NPM1;LARP1
GO_Biological_Process_2023	Positive Regulation Of Canonical Wnt Signaling Pathway (GO:0090263)	1985-02-01	0.307826	0.453413	0	0	1.81452	2.13791	CSNK1G3;RUVBL1
GO_Biological_Process_2023	Positive Regulation Of Protein Localization (GO:1903829)	1985-02-01	0.307826	0.453413	0	0	1.81452	2.13791	AKT1;GPD1L
GO_Biological_Process_2023	Regulation Of Cell Population Proliferation (GO:0042127)	12/766	0.308687	0.453413	0	0	1.20365	1.41481	NPM1;CNOT6L;CTBP2;KSR1;CTBP1;LMNA;CDCA7;BCL2;AKT1;CD47;GTPBP4;SAV1
GO_Biological_Process_2023	Regulation Of Chemotaxis (GO:0050920)	2024-01-28	0.309883	0.453413	0	0	2.78626	3.26427	CXCR4
GO_Biological_Process_2023	Regulation Of Chromosome Segregation (GO:0051983)	2024-01-28	0.309883	0.453413	0	0	2.78626	3.26427	NCAPG2
GO_Biological_Process_2023	Regulation Of Glucose Metabolic Process (GO:0010906)	2024-01-28	0.309883	0.453413	0	0	2.78626	3.26427	AKT1
GO_Biological_Process_2023	Antigen Processing And Presentation Of Peptide Antigen Via MHC Class II (GO:0002495)	2024-01-28	0.309883	0.453413	0	0	2.78626	3.26427	PIKFYVE
GO_Biological_Process_2023	Apoptotic Cell Clearance (GO:0043277)	2024-01-28	0.309883	0.453413	0	0	2.78626	3.26427	ITGB3
GO_Biological_Process_2023	Regulation Of Nitric-Oxide Synthase Activity (GO:0050999)	2024-01-28	0.309883	0.453413	0	0	2.78626	3.26427	AKT1
GO_Biological_Process_2023	Regulation Of Plasma Membrane Bounded Cell Projection Organization (GO:0120035)	2024-01-28	0.309883	0.453413	0	0	2.78626	3.26427	FBXO7
GO_Biological_Process_2023	Cell-Substrate Junction Assembly (GO:0007044)	2024-01-28	0.309883	0.453413	0	0	2.78626	3.26427	BCR
GO_Biological_Process_2023	Cellular Response To Osmotic Stress (GO:0071470)	2024-01-28	0.309883	0.453413	0	0	2.78626	3.26427	YBX3
GO_Biological_Process_2023	Determination Of Bilateral Symmetry (GO:0009855)	2024-01-28	0.309883	0.453413	0	0	2.78626	3.26427	CITED2
GO_Biological_Process_2023	Establishment Of Endothelial Barrier (GO:0061028)	2024-01-28	0.309883	0.453413	0	0	2.78626	3.26427	RAP1B
GO_Biological_Process_2023	Sterol Biosynthetic Process (GO:0016126)	2024-01-28	0.309883	0.453413	0	0	2.78626	3.26427	HMGCS1
GO_Biological_Process_2023	Transcription By RNA Polymerase III (GO:0006383)	2024-01-28	0.309883	0.453413	0	0	2.78626	3.26427	POLR3G
GO_Biological_Process_2023	Membrane Fusion (GO:0061025)	2024-01-28	0.309883	0.453413	0	0	2.78626	3.26427	VAPA
GO_Biological_Process_2023	Negative Regulation Of Actin Filament Bundle Assembly (GO:0032232)	2024-01-28	0.309883	0.453413	0	0	2.78626	3.26427	PPFIA1
GO_Biological_Process_2023	Negative Regulation Of Cation Channel Activity (GO:2001258)	2024-01-28	0.309883	0.453413	0	0	2.78626	3.26427	CALM2
GO_Biological_Process_2023	Negative Regulation Of Signaling (GO:0023057)	2024-01-28	0.309883	0.453413	0	0	2.78626	3.26427	PTPN1
GO_Biological_Process_2023	Nuclear-Transcribed mRNA Catabolic Process, Nonsense-Mediated Decay (GO:0000184)	2024-01-28	0.309883	0.453413	0	0	2.78626	3.26427	RC3H1
GO_Biological_Process_2023	Positive Regulation Of mRNA Processing (GO:0050685)	2024-01-28	0.309883	0.453413	0	0	2.78626	3.26427	PRMT5
GO_Biological_Process_2023	Positive Regulation Of Nitric Oxide Metabolic Process (GO:1904407)	2024-01-28	0.309883	0.453413	0	0	2.78626	3.26427	AKT1
GO_Biological_Process_2023	Protein Depolymerization (GO:0051261)	2024-01-28	0.309883	0.453413	0	0	2.78626	3.26427	MICAL3
GO_Biological_Process_2023	Protein Insertion Into Mitochondrial Membrane (GO:0051204)	2024-01-28	0.309883	0.453413	0	0	2.78626	3.26427	HSPA4
GO_Biological_Process_2023	Regulation Of GTPase Activity (GO:0043087)	4/214	0.310679	0.454206	0	0	1.43607	1.67876	SIPA1L1;SRGAP3;RASGRP2;SOD1
GO_Biological_Process_2023	Skeletal System Development (GO:0001501)	3/149	0.312188	0.455667	0	0	1.54829	1.80244	PRDX1;GNAS;PAPSS1
GO_Biological_Process_2023	Negative Regulation Of DNA-binding Transcription Factor Activity (GO:0043433)	3/149	0.312188	0.455667	0	0	1.54829	1.80244	ERBIN;E2F2;SMAD7
GO_Biological_Process_2023	Neuron Development (GO:0048666)	3/150	0.315783	0.458088	0	0	1.53768	1.77248	VAPA;DTNBP1;MANF
GO_Biological_Process_2023	Regulation Of Developmental Growth (GO:0048638)	2024-01-29	0.31897	0.458088	0	0	2.68661	3.06988	SOD1
GO_Biological_Process_2023	RNA Biosynthetic Process (GO:0032774)	2024-01-29	0.31897	0.458088	0	0	2.68661	3.06988	PRMT5
GO_Biological_Process_2023	RNA-mediated Gene Silencing (GO:0031047)	2024-01-29	0.31897	0.458088	0	0	2.68661	3.06988	PABPC1
GO_Biological_Process_2023	TOR Signaling (GO:0031929)	2024-01-29	0.31897	0.458088	0	0	2.68661	3.06988	LARP1
GO_Biological_Process_2023	Regulation Of Muscle Contraction (GO:0006937)	2024-01-29	0.31897	0.458088	0	0	2.68661	3.06988	ENO1
GO_Biological_Process_2023	Regulation Of Neuron Migration (GO:2001222)	2024-01-29	0.31897	0.458088	0	0	2.68661	3.06988	SRGAP3
GO_Biological_Process_2023	Cardiac Muscle Cell Action Potential (GO:0086001)	2024-01-29	0.31897	0.458088	0	0	2.68661	3.06988	YWHAE
GO_Biological_Process_2023	Response To Alcohol (GO:0097305)	2024-01-29	0.31897	0.458088	0	0	2.68661	3.06988	SOD1
GO_Biological_Process_2023	Response To Interferon-Beta (GO:0035456)	2024-01-29	0.31897	0.458088	0	0	2.68661	3.06988	UBE2G2
GO_Biological_Process_2023	Establishment Of Mitotic Spindle Orientation (GO:0000132)	2024-01-29	0.31897	0.458088	0	0	2.68661	3.06988	HTT
GO_Biological_Process_2023	Glycolytic Process (GO:0006096)	2024-01-29	0.31897	0.458088	0	0	2.68661	3.06988	ENO1
GO_Biological_Process_2023	Heterotypic Cell-Cell Adhesion (GO:0034113)	2024-01-29	0.31897	0.458088	0	0	2.68661	3.06988	ITGB3
GO_Biological_Process_2023	Morphogenesis Of An Epithelium (GO:0002009)	2024-01-29	0.31897	0.458088	0	0	2.68661	3.06988	DAG1
GO_Biological_Process_2023	Multivesicular Body Assembly (GO:0036258)	2024-01-29	0.31897	0.458088	0	0	2.68661	3.06988	UBAP1
GO_Biological_Process_2023	Negative Regulation Of Plasma Membrane Bounded Cell Projection Assembly (GO:0120033)	2024-01-29	0.31897	0.458088	0	0	2.68661	3.06988	EVL
GO_Biological_Process_2023	Phosphatidic Acid Biosynthetic Process (GO:0006654)	2024-01-29	0.31897	0.458088	0	0	2.68661	3.06988	DGKD
GO_Biological_Process_2023	Positive Regulation Of B Cell Proliferation (GO:0030890)	2024-01-29	0.31897	0.458088	0	0	2.68661	3.06988	BCL2
GO_Biological_Process_2023	Positive Regulation Of Dephosphorylation (GO:0035306)	2024-01-29	0.31897	0.458088	0	0	2.68661	3.06988	CALM2
GO_Biological_Process_2023	Protein Acetylation (GO:0006473)	2024-01-29	0.31897	0.458088	0	0	2.68661	3.06988	NAA10
GO_Biological_Process_2023	Positive Regulation Of Peptidyl-Serine Phosphorylation (GO:0033138)	1989-02-01	0.327164	0.465361	0	0	1.73074	1.93375	AKT1;EIF4G1
GO_Biological_Process_2023	Regulation Of Dendritic Spine Morphogenesis (GO:0061001)	2024-01-30	0.327939	0.465361	0	0	2.59384	2.89194	SIPA1L1
GO_Biological_Process_2023	Regulation Of Macrophage Derived Foam Cell Differentiation (GO:0010743)	2024-01-30	0.327939	0.465361	0	0	2.59384	2.89194	ITGB3
GO_Biological_Process_2023	Artery Morphogenesis (GO:0048844)	2024-01-30	0.327939	0.465361	0	0	2.59384	2.89194	SMAD7
GO_Biological_Process_2023	Regulation Of Potassium Ion Transport (GO:0043266)	2024-01-30	0.327939	0.465361	0	0	2.59384	2.89194	KIF5B
GO_Biological_Process_2023	Cardiac Muscle Cell Action Potential Involved In Contraction (GO:0086002)	2024-01-30	0.327939	0.465361	0	0	2.59384	2.89194	GPD1L
GO_Biological_Process_2023	Cytoplasmic Translational Initiation (GO:0002183)	2024-01-30	0.327939	0.465361	0	0	2.59384	2.89194	EIF4G1
GO_Biological_Process_2023	Innate Immune Response Activating Cell Surface Receptor Signaling Pathway (GO:0002220)	2024-01-30	0.327939	0.465361	0	0	2.59384	2.89194	SYK
GO_Biological_Process_2023	Maturation Of SSU-rRNA From Tricistronic rRNA Transcript (SSU-rRNA, 5.8S rRNA, LSU-rRNA) (GO:0000462)	2024-01-30	0.327939	0.465361	0	0	2.59384	2.89194	HEATR1
GO_Biological_Process_2023	Multivesicular Body Organization (GO:0036257)	2024-01-30	0.327939	0.465361	0	0	2.59384	2.89194	UBAP1
GO_Biological_Process_2023	Negative Regulation Of Axon Extension (GO:0030517)	2024-01-30	0.327939	0.465361	0	0	2.59384	2.89194	PTPRS
GO_Biological_Process_2023	Positive Regulation Of Interleukin-10 Production (GO:0032733)	2024-01-30	0.327939	0.465361	0	0	2.59384	2.89194	SYK
GO_Biological_Process_2023	Positive Regulation Of Protein Targeting To Mitochondrion (GO:1903955)	2024-01-30	0.327939	0.465361	0	0	2.59384	2.89194	SAE1
GO_Biological_Process_2023	Prostaglandin Metabolic Process (GO:0006693)	2024-01-30	0.327939	0.465361	0	0	2.59384	2.89194	DAGLB
GO_Biological_Process_2023	Regulation Of Arp2/3 Complex-Mediated Actin Nucleation (GO:0034315)	2024-01-30	0.327939	0.465361	0	0	2.59384	2.89194	ARF1
GO_Biological_Process_2023	Ribosome Biogenesis (GO:0042254)	3/155	0.333765	0.470086	0	0	1.48672	1.6314	NPM1;HEATR1;GTPBP4
GO_Biological_Process_2023	Positive Regulation Of MAP Kinase Activity (GO:0043406)	1991-02-01	0.336781	0.470086	0	0	1.69168	1.84109	PTPN1;TRAF2
GO_Biological_Process_2023	Positive Regulation Of Binding (GO:0051099)	1991-02-01	0.336781	0.470086	0	0	1.69168	1.84109	RALB;EDF1
GO_Biological_Process_2023	Regulation Of RNA Metabolic Process (GO:0051252)	1991-02-01	0.336781	0.470086	0	0	1.69168	1.84109	SRSF1;RC3H1
GO_Biological_Process_2023	Regulation Of Actin Cytoskeleton Organization (GO:0032956)	1991-02-01	0.336781	0.470086	0	0	1.69168	1.84109	ARHGDIA;BAIAP2
GO_Biological_Process_2023	Regulation Of Gluconeogenesis (GO:0006111)	2024-01-31	0.33679	0.470086	0	0	2.50725	2.72863	ARPP19
GO_Biological_Process_2023	acyl-CoA Metabolic Process (GO:0006637)	2024-01-31	0.33679	0.470086	0	0	2.50725	2.72863	HMGCS1
GO_Biological_Process_2023	Antigen Processing And Presentation Of Exogenous Peptide Antigen (GO:0002478)	2024-01-31	0.33679	0.470086	0	0	2.50725	2.72863	PIKFYVE
GO_Biological_Process_2023	Bile Acid Metabolic Process (GO:0008206)	2024-01-31	0.33679	0.470086	0	0	2.50725	2.72863	OSBPL3
GO_Biological_Process_2023	Regulation Of Protein Autophosphorylation (GO:0031952)	2024-01-31	0.33679	0.470086	0	0	2.50725	2.72863	CALM2
GO_Biological_Process_2023	Regulation Of Protein Localization To Cell Surface (GO:2000008)	2024-01-31	0.33679	0.470086	0	0	2.50725	2.72863	GPD1L
GO_Biological_Process_2023	Cardiac Muscle Tissue Morphogenesis (GO:0055008)	2024-01-31	0.33679	0.470086	0	0	2.50725	2.72863	SMAD7
GO_Biological_Process_2023	Cellular Response To cAMP (GO:0071320)	2024-01-31	0.33679	0.470086	0	0	2.50725	2.72863	RAP1B
GO_Biological_Process_2023	Regulation Of Transmembrane Receptor Protein Serine/Threonine Kinase Signaling Pathway (GO:0090092)	2024-01-31	0.33679	0.470086	0	0	2.50725	2.72863	SMAD7
GO_Biological_Process_2023	Leukocyte Cell-Cell Adhesion (GO:0007159)	2024-01-31	0.33679	0.470086	0	0	2.50725	2.72863	SYK
GO_Biological_Process_2023	Negative Chemotaxis (GO:0050919)	2024-01-31	0.33679	0.470086	0	0	2.50725	2.72863	ITGB3
GO_Biological_Process_2023	Negative Regulation Of Developmental Growth (GO:0048640)	2024-01-31	0.33679	0.470086	0	0	2.50725	2.72863	PTPRS
GO_Biological_Process_2023	Positive Regulation Of Extrinsic Apoptotic Signaling Pathway (GO:2001238)	2024-01-31	0.33679	0.470086	0	0	2.50725	2.72863	TRAF2
GO_Biological_Process_2023	Positive Regulation Of Mononuclear Cell Migration (GO:0071677)	2024-01-31	0.33679	0.470086	0	0	2.50725	2.72863	CD47
GO_Biological_Process_2023	Protein Localization To Chromatin (GO:0071168)	2024-01-31	0.33679	0.470086	0	0	2.50725	2.72863	MSH2
GO_Biological_Process_2023	Regulation Of Cell Morphogenesis (GO:0022604)	2024-01-31	0.33679	0.470086	0	0	2.50725	2.72863	MYO9A
GO_Biological_Process_2023	B Cell Activation (GO:0042113)	1992-02-01	0.341574	0.476391	0	0	1.6728	1.7969	MSH2;BCL2
GO_Biological_Process_2023	Positive Regulation Of Protein Modification Process (GO:0031401)	4/225	0.34339	0.477802	0	0	1.36383	1.45778	RALB;ITGB3;AKT1;CALM2
GO_Biological_Process_2023	Amide Transport (GO:0042886)	1932-01-01	0.345525	0.477802	0	0	2.42625	2.57835	VAPA
GO_Biological_Process_2023	Regulation Of Natural Killer Cell Mediated Cytotoxicity (GO:0042269)	1932-01-01	0.345525	0.477802	0	0	2.42625	2.57835	LAMP1
GO_Biological_Process_2023	Cellular Nitrogen Compound Biosynthetic Process (GO:0044271)	1932-01-01	0.345525	0.477802	0	0	2.42625	2.57835	AKT1
GO_Biological_Process_2023	Regulation Of Transmembrane Transport (GO:0034762)	1932-01-01	0.345525	0.477802	0	0	2.42625	2.57835	BCL2
GO_Biological_Process_2023	Gluconeogenesis (GO:0006094)	1932-01-01	0.345525	0.477802	0	0	2.42625	2.57835	ENO1
GO_Biological_Process_2023	Very Long-Chain Fatty Acid Metabolic Process (GO:0000038)	1932-01-01	0.345525	0.477802	0	0	2.42625	2.57835	HACD3
GO_Biological_Process_2023	Left/Right Pattern Formation (GO:0060972)	1932-01-01	0.345525	0.477802	0	0	2.42625	2.57835	CITED2
GO_Biological_Process_2023	miRNA Processing (GO:0035196)	1932-01-01	0.345525	0.477802	0	0	2.42625	2.57835	ZC3H7A
GO_Biological_Process_2023	Negative Regulation Of G1/S Transition Of Mitotic Cell Cycle (GO:2000134)	1932-01-01	0.345525	0.477802	0	0	2.42625	2.57835	JADE1
GO_Biological_Process_2023	Negative Regulation Of Proteasomal Ubiquitin-Dependent Protein Catabolic Process (GO:0032435)	1932-01-01	0.345525	0.477802	0	0	2.42625	2.57835	UCHL5
GO_Biological_Process_2023	Negative Regulation Of Amide Metabolic Process (GO:0034249)	1993-02-01	0.346356	0.478582	0	0	1.65433	1.75407	DDX6;LARP1
GO_Biological_Process_2023	Response To Lipopolysaccharide (GO:0032496)	3/159	0.348139	0.479705	0	0	1.4483	1.52818	ERBIN;PDCD4;HNRNPA0
GO_Biological_Process_2023	Sphingolipid Metabolic Process (GO:0006665)	1994-02-01	0.351127	0.479705	0	0	1.63627	1.71253	TEX2;HACD3
GO_Biological_Process_2023	Vesicle Organization (GO:0016050)	1994-02-01	0.351127	0.479705	0	0	1.63627	1.71253	HOOK1;PLEKHA3
GO_Biological_Process_2023	Actin Filament Bundle Assembly (GO:0051017)	1933-01-01	0.354145	0.479705	0	0	2.35031	2.43974	BAIAP2
GO_Biological_Process_2023	Actin Filament Bundle Organization (GO:0061572)	1933-01-01	0.354145	0.479705	0	0	2.35031	2.43974	BAIAP2
GO_Biological_Process_2023	Regulation Of Potassium Ion Transmembrane Transport (GO:1901379)	1933-01-01	0.354145	0.479705	0	0	2.35031	2.43974	YWHAE
GO_Biological_Process_2023	Regulation Of Sprouting Angiogenesis (GO:1903670)	1933-01-01	0.354145	0.479705	0	0	2.35031	2.43974	E2F2
GO_Biological_Process_2023	Regulation Of Type I Interferon-Mediated Signaling Pathway (GO:0060338)	1933-01-01	0.354145	0.479705	0	0	2.35031	2.43974	PTPN1
GO_Biological_Process_2023	Epithelial Tube Morphogenesis (GO:0060562)	1933-01-01	0.354145	0.479705	0	0	2.35031	2.43974	MTSS1
GO_Biological_Process_2023	Ventricular Cardiac Muscle Tissue Morphogenesis (GO:0055010)	1933-01-01	0.354145	0.479705	0	0	2.35031	2.43974	SMAD7
GO_Biological_Process_2023	intra-Golgi Vesicle-Mediated Transport (GO:0006891)	1933-01-01	0.354145	0.479705	0	0	2.35031	2.43974	COPZ1
GO_Biological_Process_2023	Negative Regulation Of Endocytosis (GO:0045806)	1933-01-01	0.354145	0.479705	0	0	2.35031	2.43974	SNX3
GO_Biological_Process_2023	Negative Regulation Of Epithelial Cell Migration (GO:0010633)	1933-01-01	0.354145	0.479705	0	0	2.35031	2.43974	EVL
GO_Biological_Process_2023	Phosphatidic Acid Metabolic Process (GO:0046473)	1933-01-01	0.354145	0.479705	0	0	2.35031	2.43974	DGKD
GO_Biological_Process_2023	Positive Regulation Of DNA Binding (GO:0043388)	1933-01-01	0.354145	0.479705	0	0	2.35031	2.43974	EDF1
GO_Biological_Process_2023	Positive Regulation Of Notch Signaling Pathway (GO:0045747)	1933-01-01	0.354145	0.479705	0	0	2.35031	2.43974	BMP2K
GO_Biological_Process_2023	Positive Regulation Of RNA Metabolic Process (GO:0051254)	1933-01-01	0.354145	0.479705	0	0	2.35031	2.43974	HEATR1
GO_Biological_Process_2023	Positive Regulation Of Chromosome Organization (GO:2001252)	1933-01-01	0.354145	0.479705	0	0	2.35031	2.43974	NCAPG2
GO_Biological_Process_2023	Positive Regulation Of Cytokine Production Involved In Immune Response (GO:0002720)	1933-01-01	0.354145	0.479705	0	0	2.35031	2.43974	TRAF2
GO_Biological_Process_2023	Positive Regulation Of Establishment Of Protein Localization To Mitochondrion (GO:1903749)	1933-01-01	0.354145	0.479705	0	0	2.35031	2.43974	SAE1
GO_Biological_Process_2023	Positive Regulation Of Interleukin-12 Production (GO:0032735)	1933-01-01	0.354145	0.479705	0	0	2.35031	2.43974	SYK
GO_Biological_Process_2023	Positive Regulation Of Protein Dephosphorylation (GO:0035307)	1933-01-01	0.354145	0.479705	0	0	2.35031	2.43974	CALM2
GO_Biological_Process_2023	Positive Regulation Of Small Molecule Metabolic Process (GO:0062013)	1933-01-01	0.354145	0.479705	0	0	2.35031	2.43974	AKT1
GO_Biological_Process_2023	Positive Regulation Of Telomerase Activity (GO:0051973)	1933-01-01	0.354145	0.479705	0	0	2.35031	2.43974	TCP1
GO_Biological_Process_2023	Regulation Of Activated T Cell Proliferation (GO:0046006)	1933-01-01	0.354145	0.479705	0	0	2.35031	2.43974	RC3H1
GO_Biological_Process_2023	Regulation Of Cell Adhesion Mediated By Integrin (GO:0033628)	1933-01-01	0.354145	0.479705	0	0	2.35031	2.43974	SYK
GO_Biological_Process_2023	T Cell Receptor Signaling Pathway (GO:0050852)	1995-02-01	0.355886	0.481699	0	0	1.61859	1.67224	UBE2N;RC3H1
GO_Biological_Process_2023	Cellular Response To Glucose Stimulus (GO:0071333)	1934-01-01	0.362652	0.487535	0	0	2.27897	2.31159	SELENOT
GO_Biological_Process_2023	Sister Chromatid Segregation (GO:0000819)	1934-01-01	0.362652	0.487535	0	0	2.27897	2.31159	NCAPG2
GO_Biological_Process_2023	Establishment Of Mitotic Spindle Localization (GO:0040001)	1934-01-01	0.362652	0.487535	0	0	2.27897	2.31159	HTT
GO_Biological_Process_2023	Inner Mitochondrial Membrane Organization (GO:0007007)	1934-01-01	0.362652	0.487535	0	0	2.27897	2.31159	HSPA9
GO_Biological_Process_2023	Membrane Protein Proteolysis (GO:0033619)	1934-01-01	0.362652	0.487535	0	0	2.27897	2.31159	DAG1
GO_Biological_Process_2023	Negative Regulation Of JNK Cascade (GO:0046329)	1934-01-01	0.362652	0.487535	0	0	2.27897	2.31159	PDCD4
GO_Biological_Process_2023	Positive Regulation Of Neuron Death (GO:1901216)	1934-01-01	0.362652	0.487535	0	0	2.27897	2.31159	BAX
GO_Biological_Process_2023	Regulation Of DNA Biosynthetic Process (GO:2000278)	1934-01-01	0.362652	0.487535	0	0	2.27897	2.31159	JADE1
GO_Biological_Process_2023	Regulation Of T Cell Receptor Signaling Pathway (GO:0050856)	1934-01-01	0.362652	0.487535	0	0	2.27897	2.31159	RC3H1
GO_Biological_Process_2023	Regulation Of Defense Response (GO:0031347)	1997-02-01	0.365366	0.490815	0	0	1.58435	1.59521	PSMA6;DAGLB
GO_Biological_Process_2023	Negative Regulation Of Macromolecule Biosynthetic Process (GO:0010558)	1998-02-01	0.370086	0.492526	0	0	1.56777	1.55839	DDX6;LARP1
GO_Biological_Process_2023	Positive Regulation Of GTPase Activity (GO:0043547)	4/234	0.370229	0.492526	0	0	1.30985	1.30151	BCR;SIPA1L1;SRGAP3;RASGRP2
GO_Biological_Process_2023	Action Potential (GO:0001508)	1935-01-01	0.371047	0.492526	0	0	2.21183	2.19287	YWHAH
GO_Biological_Process_2023	Regulation Of mRNA Processing (GO:0050684)	1935-01-01	0.371047	0.492526	0	0	2.21183	2.19287	METTL16
GO_Biological_Process_2023	Regulation Of Regulated Secretory Pathway (GO:1903305)	1935-01-01	0.371047	0.492526	0	0	2.21183	2.19287	DTNBP1
GO_Biological_Process_2023	Regulatory ncRNA Processing (GO:0070918)	1935-01-01	0.371047	0.492526	0	0	2.21183	2.19287	ZC3H7A
GO_Biological_Process_2023	Response To Exogenous dsRNA (GO:0043330)	1935-01-01	0.371047	0.492526	0	0	2.21183	2.19287	RALB
GO_Biological_Process_2023	Response To Nutrient Levels (GO:0031667)	1935-01-01	0.371047	0.492526	0	0	2.21183	2.19287	EIF4G1
GO_Biological_Process_2023	Establishment Of Spindle Orientation (GO:0051294)	1935-01-01	0.371047	0.492526	0	0	2.21183	2.19287	HTT
GO_Biological_Process_2023	Hexose Biosynthetic Process (GO:0019319)	1935-01-01	0.371047	0.492526	0	0	2.21183	2.19287	ENO1
GO_Biological_Process_2023	Liver Development (GO:0001889)	1935-01-01	0.371047	0.492526	0	0	2.21183	2.19287	CITED2
GO_Biological_Process_2023	Macrophage Activation (GO:0042116)	1935-01-01	0.371047	0.492526	0	0	2.21183	2.19287	SYK
GO_Biological_Process_2023	Negative Regulation Of Cell Cycle G1/S Phase Transition (GO:1902807)	1935-01-01	0.371047	0.492526	0	0	2.21183	2.19287	JADE1
GO_Biological_Process_2023	Protein Methylation (GO:0006479)	1935-01-01	0.371047	0.492526	0	0	2.21183	2.19287	PRMT5
GO_Biological_Process_2023	Regulation Of G2/M Transition Of Mitotic Cell Cycle (GO:0010389)	1935-01-01	0.371047	0.492526	0	0	2.21183	2.19287	CCNB1
GO_Biological_Process_2023	Regulation Of Axon Extension (GO:0030516)	1935-01-01	0.371047	0.492526	0	0	2.21183	2.19287	PTPRS
GO_Biological_Process_2023	Negative Regulation Of DNA-templated Transcription (GO:0045892)	15/1025	0.372603	0.494224	0	0	1.12147	1.10716	SUV39H2;SET;TLE1;CTBP2;CTBP1;CITED2;ZBTB1;KCTD1;ENO1;SMAD7;CUX1;MIER1;PDCD4;SAMD1;YAF2
GO_Biological_Process_2023	Cellular Response To Insulin Stimulus (GO:0032869)	1999-02-01	0.374792	0.49676	0	0	1.55153	1.52264	AKT1;BAIAP2
GO_Biological_Process_2023	Regulation Of Cytokine Production (GO:0001817)	3/167	0.376778	0.497812	0	0	1.37709	1.34417	ZBTB1;CD47;SOD1
GO_Biological_Process_2023	COPII-coated Vesicle Budding (GO:0090114)	1936-01-01	0.379332	0.497812	0	0	2.14853	2.08266	VAPA
GO_Biological_Process_2023	Regulation Of Erythrocyte Differentiation (GO:0045646)	1936-01-01	0.379332	0.497812	0	0	2.14853	2.08266	HSPA9
GO_Biological_Process_2023	Base-Excision Repair (GO:0006284)	1936-01-01	0.379332	0.497812	0	0	2.14853	2.08266	RPA2
GO_Biological_Process_2023	Regulation Of Receptor Internalization (GO:0002090)	1936-01-01	0.379332	0.497812	0	0	2.14853	2.08266	ARF1
GO_Biological_Process_2023	Regulation Of Trans-Synaptic Signaling (GO:0099177)	1936-01-01	0.379332	0.497812	0	0	2.14853	2.08266	BCR
GO_Biological_Process_2023	tRNA Methylation (GO:0030488)	1936-01-01	0.379332	0.497812	0	0	2.14853	2.08266	NSUN2
GO_Biological_Process_2023	Histone Deacetylation (GO:0016575)	1936-01-01	0.379332	0.497812	0	0	2.14853	2.08266	MIER1
GO_Biological_Process_2023	Lytic Vacuole Organization (GO:0080171)	1936-01-01	0.379332	0.497812	0	0	2.14853	2.08266	HOOK1
GO_Biological_Process_2023	Negative Regulation Of T Cell Proliferation (GO:0042130)	1936-01-01	0.379332	0.497812	0	0	2.14853	2.08266	RC3H1
GO_Biological_Process_2023	Negative Regulation Of Protein Kinase B Signaling (GO:0051898)	1936-01-01	0.379332	0.497812	0	0	2.14853	2.08266	DAG1
GO_Biological_Process_2023	Positive Regulation Of RNA Splicing (GO:0033120)	1936-01-01	0.379332	0.497812	0	0	2.14853	2.08266	PRMT5
GO_Biological_Process_2023	Positive Regulation Of Interferon-Beta Production (GO:0032728)	1936-01-01	0.379332	0.497812	0	0	2.14853	2.08266	POLR3G
GO_Biological_Process_2023	Protein Complex Oligomerization (GO:0051259)	2/100	0.379484	0.497812	0	0	1.53562	1.48792	ZBTB1;SAMD1
GO_Biological_Process_2023	Positive Regulation Of Cellular Process (GO:0048522)	9/594	0.380486	0.49876	0	0	1.16002	1.12094	NPM1;CNOT6L;CITED2;FAF1;BCL2;AKT1;PRKCA;CD47;EIF4G1
GO_Biological_Process_2023	Regulation Of Ossification (GO:0030278)	1937-01-01	0.387509	0.505004	0	0	2.08874	1.98016	BMP2K
GO_Biological_Process_2023	Regulation Of Vascular Associated Smooth Muscle Cell Proliferation (GO:1904705)	1937-01-01	0.387509	0.505004	0	0	2.08874	1.98016	PDCD4
GO_Biological_Process_2023	Spliceosomal snRNP Assembly (GO:0000387)	1937-01-01	0.387509	0.505004	0	0	2.08874	1.98016	PRMT5
GO_Biological_Process_2023	Mitochondrion Disassembly (GO:0061726)	1937-01-01	0.387509	0.505004	0	0	2.08874	1.98016	FBXO7
GO_Biological_Process_2023	Negative Regulation Of Smooth Muscle Cell Proliferation (GO:0048662)	1937-01-01	0.387509	0.505004	0	0	2.08874	1.98016	PDCD4
GO_Biological_Process_2023	Negative Regulation Of Transferase Activity (GO:0051348)	1937-01-01	0.387509	0.505004	0	0	2.08874	1.98016	SMAD7
GO_Biological_Process_2023	Positive Regulation Of Exocytosis (GO:0045921)	1937-01-01	0.387509	0.505004	0	0	2.08874	1.98016	ATP13A2
GO_Biological_Process_2023	Protein Acylation (GO:0043543)	1937-01-01	0.387509	0.505004	0	0	2.08874	1.98016	NAA10
GO_Biological_Process_2023	Regulation Of Inflammatory Response (GO:0050727)	4/240	0.388091	0.505244	0	0	1.27616	1.2079	PSMA6;PDCD4;CD47;DAGLB
GO_Biological_Process_2023	Activation Of GTPase Activity (GO:0090630)	2/102	0.388823	0.505244	0	0	1.50475	1.42143	BCR;SIPA1L1
GO_Biological_Process_2023	Calcium Ion Homeostasis (GO:0055074)	2/102	0.388823	0.505244	0	0	1.50475	1.42143	ATP2A3;ATP13A2
GO_Biological_Process_2023	Regulation Of RNA Splicing (GO:0043484)	2/102	0.388823	0.505244	0	0	1.50475	1.42143	SRSF1;METTL16
GO_Biological_Process_2023	Regulation Of Neurotransmitter Secretion (GO:0046928)	1938-01-01	0.395578	0.510313	0	0	2.03218	1.88466	DTNBP1
GO_Biological_Process_2023	Response To cAMP (GO:0051591)	1938-01-01	0.395578	0.510313	0	0	2.03218	1.88466	RAP1B
GO_Biological_Process_2023	Response To Peptide (GO:1901652)	1938-01-01	0.395578	0.510313	0	0	2.03218	1.88466	ERBIN
GO_Biological_Process_2023	Response To Transforming Growth Factor Beta (GO:0071559)	1938-01-01	0.395578	0.510313	0	0	2.03218	1.88466	SMAD7
GO_Biological_Process_2023	Tumor Necrosis Factor-Mediated Signaling Pathway (GO:0033209)	1938-01-01	0.395578	0.510313	0	0	2.03218	1.88466	TRAF2
GO_Biological_Process_2023	mRNA Transcription By RNA Polymerase II (GO:0042789)	1938-01-01	0.395578	0.510313	0	0	2.03218	1.88466	ZBTB1
GO_Biological_Process_2023	Maturation Of SSU-rRNA (GO:0030490)	1938-01-01	0.395578	0.510313	0	0	2.03218	1.88466	HEATR1
GO_Biological_Process_2023	Membrane Fission (GO:0090148)	1938-01-01	0.395578	0.510313	0	0	2.03218	1.88466	UBAP1
GO_Biological_Process_2023	Negative Regulation Of Type I Interferon Production (GO:0032480)	1938-01-01	0.395578	0.510313	0	0	2.03218	1.88466	PTPRS
GO_Biological_Process_2023	Positive Regulation Of Protein Tyrosine Kinase Activity (GO:0061098)	1938-01-01	0.395578	0.510313	0	0	2.03218	1.88466	PTPN1
GO_Biological_Process_2023	Positive Regulation Of Inflammatory Response (GO:0050729)	2/104	0.3981	0.513196	0	0	1.4751	1.35864	PDCD4;CD47
GO_Biological_Process_2023	Positive Regulation Of Multicellular Organismal Process (GO:0051240)	6/387	0.399887	0.514858	0	0	1.18607	1.08712	SYK;GNAS;CXCR4;PRKCA;ENO1;SOD1
GO_Biological_Process_2023	Regulation Of ERK1 And ERK2 Cascade (GO:0070372)	4/244	0.399965	0.514858	0	0	1.25463	1.14972	PTPN1;SYK;PRKCA;FAM83D
GO_Biological_Process_2023	Cellular Response To Organonitrogen Compound (GO:0071417)	2/105	0.402714	0.515012	0	0	1.4607	1.32855	RAP1B;LARP1
GO_Biological_Process_2023	Negative Regulation Of MAPK Cascade (GO:0043409)	2/105	0.402714	0.515012	0	0	1.4607	1.32855	PTPN1;DAG1
GO_Biological_Process_2023	RNA Transport (GO:0050658)	1939-01-01	0.403541	0.515012	0	0	1.97861	1.79554	NUP155
GO_Biological_Process_2023	Regulation Of Protein Targeting To Mitochondrion (GO:1903214)	1939-01-01	0.403541	0.515012	0	0	1.97861	1.79554	SAE1
GO_Biological_Process_2023	Regulation Of Protein Tyrosine Kinase Activity (GO:0061097)	1939-01-01	0.403541	0.515012	0	0	1.97861	1.79554	PTPN1
GO_Biological_Process_2023	Internal Peptidyl-Lysine Acetylation (GO:0018393)	1939-01-01	0.403541	0.515012	0	0	1.97861	1.79554	RUVBL1
GO_Biological_Process_2023	Negative Regulation Of Lymphocyte Proliferation (GO:0050672)	1939-01-01	0.403541	0.515012	0	0	1.97861	1.79554	RC3H1
GO_Biological_Process_2023	Negative Regulation Of Mitochondrion Organization (GO:0010823)	1939-01-01	0.403541	0.515012	0	0	1.97861	1.79554	AKT1
GO_Biological_Process_2023	Negative Regulation Of Proteasomal Protein Catabolic Process (GO:1901799)	1939-01-01	0.403541	0.515012	0	0	1.97861	1.79554	UCHL5
GO_Biological_Process_2023	Negative Regulation Of Ubiquitin-Dependent Protein Catabolic Process (GO:2000059)	1939-01-01	0.403541	0.515012	0	0	1.97861	1.79554	UCHL5
GO_Biological_Process_2023	Positive Regulation Of Cytokinesis (GO:0032467)	1939-01-01	0.403541	0.515012	0	0	1.97861	1.79554	KIF23
GO_Biological_Process_2023	Positive Regulation Of Intrinsic Apoptotic Signaling Pathway (GO:2001244)	1939-01-01	0.403541	0.515012	0	0	1.97861	1.79554	SOD1
GO_Biological_Process_2023	Positive Regulation Of Hydrolase Activity (GO:0051345)	3/176	0.408678	0.521196	0	0	1.30485	1.16761	SRGAP3;RASGRP2;CALM2
GO_Biological_Process_2023	Regulation Of Cytosolic Calcium Ion Concentration (GO:0051480)	1940-01-01	0.4114	0.522314	0	0	1.92777	1.71223	YWHAE
GO_Biological_Process_2023	Cellular Response To Heat (GO:0034605)	1940-01-01	0.4114	0.522314	0	0	1.92777	1.71223	YWHAE
GO_Biological_Process_2023	Cyclic-Nucleotide-Mediated Signaling (GO:0019935)	1940-01-01	0.4114	0.522314	0	0	1.92777	1.71223	KSR1
GO_Biological_Process_2023	Negative Regulation Of Mitotic Cell Cycle Phase Transition (GO:1901991)	1940-01-01	0.4114	0.522314	0	0	1.92777	1.71223	JADE1
GO_Biological_Process_2023	Positive Regulation Of Myeloid Leukocyte Differentiation (GO:0002763)	1940-01-01	0.4114	0.522314	0	0	1.92777	1.71223	PRKCA
GO_Biological_Process_2023	Protein Deacetylation (GO:0006476)	1940-01-01	0.4114	0.522314	0	0	1.92777	1.71223	MIER1
GO_Biological_Process_2023	Monoatomic Ion Transport (GO:0006811)	2/107	0.411892	0.522314	0	0	1.43273	1.27083	PIEZO1;VDAC1
GO_Biological_Process_2023	Positive Regulation Of T Cell Activation (GO:0050870)	2/107	0.411892	0.522314	0	0	1.43273	1.27083	ZBTB1;CD47
GO_Biological_Process_2023	Regulation Of Heart Rate By Cardiac Conduction (GO:0086091)	1941-01-01	0.419156	0.526669	0	0	1.87948	1.63424	YWHAE
GO_Biological_Process_2023	Acylglycerol Metabolic Process (GO:0006639)	1941-01-01	0.419156	0.526669	0	0	1.87948	1.63424	DGKD
GO_Biological_Process_2023	Regulation Of Microtubule-Based Process (GO:0032886)	1941-01-01	0.419156	0.526669	0	0	1.87948	1.63424	MEMO1
GO_Biological_Process_2023	Carbohydrate Catabolic Process (GO:0016052)	1941-01-01	0.419156	0.526669	0	0	1.87948	1.63424	ENO1
GO_Biological_Process_2023	Regulation Of Release Of Cytochrome C From Mitochondria (GO:0090199)	1941-01-01	0.419156	0.526669	0	0	1.87948	1.63424	BAX
GO_Biological_Process_2023	Response To Amino Acid Starvation (GO:1990928)	1941-01-01	0.419156	0.526669	0	0	1.87948	1.63424	LARP1
GO_Biological_Process_2023	Double-Strand Break Repair Via Nonhomologous End Joining (GO:0006303)	1941-01-01	0.419156	0.526669	0	0	1.87948	1.63424	HELQ
GO_Biological_Process_2023	Stem Cell Differentiation (GO:0048863)	1941-01-01	0.419156	0.526669	0	0	1.87948	1.63424	PSMD11
GO_Biological_Process_2023	Heart Contraction (GO:0060047)	1941-01-01	0.419156	0.526669	0	0	1.87948	1.63424	SOD1
GO_Biological_Process_2023	Negative Regulation Of DNA Recombination (GO:0045910)	1941-01-01	0.419156	0.526669	0	0	1.87948	1.63424	MSH2
GO_Biological_Process_2023	Negative Regulation Of Proteolysis (GO:0045861)	1941-01-01	0.419156	0.526669	0	0	1.87948	1.63424	AKT1
GO_Biological_Process_2023	Non-Canonical Wnt Signaling Pathway (GO:0035567)	1941-01-01	0.419156	0.526669	0	0	1.87948	1.63424	CCDC88C
GO_Biological_Process_2023	Protein Localization To Lysosome (GO:0061462)	1941-01-01	0.419156	0.526669	0	0	1.87948	1.63424	ATP13A2
GO_Biological_Process_2023	Cellular Response To Salt (GO:1902075)	2/109	0.420999	0.527873	0	0	1.40581	1.2162	CPNE2;RASGRP2
GO_Biological_Process_2023	Positive Regulation Of Wnt Signaling Pathway (GO:0030177)	2/109	0.420999	0.527873	0	0	1.40581	1.2162	CSNK1G3;RUVBL1
GO_Biological_Process_2023	Regulation Of Wnt Signaling Pathway (GO:0030111)	2/109	0.420999	0.527873	0	0	1.40581	1.2162	SNX3;TLE1
GO_Biological_Process_2023	Endosomal Transport (GO:0016197)	3/180	0.422704	0.529639	0	0	1.2751	1.09796	SNX3;PIKFYVE;PLEKHA3
GO_Biological_Process_2023	DNA Recombination (GO:0006310)	1942-01-01	0.426809	0.530692	0	0	1.83355	1.56112	MSH2
GO_Biological_Process_2023	Cardiac Ventricle Morphogenesis (GO:0003208)	1942-01-01	0.426809	0.530692	0	0	1.83355	1.56112	SMAD7
GO_Biological_Process_2023	Regulation Of Ubiquitin-Dependent Protein Catabolic Process (GO:2000058)	1942-01-01	0.426809	0.530692	0	0	1.83355	1.56112	RAD23B
GO_Biological_Process_2023	Translational Elongation (GO:0006414)	1942-01-01	0.426809	0.530692	0	0	1.83355	1.56112	EEF1D
GO_Biological_Process_2023	Keratinocyte Differentiation (GO:0030216)	1942-01-01	0.426809	0.530692	0	0	1.83355	1.56112	BCR
GO_Biological_Process_2023	Lipid Modification (GO:0030258)	1942-01-01	0.426809	0.530692	0	0	1.83355	1.56112	DGKD
GO_Biological_Process_2023	Lysosome Localization (GO:0032418)	1942-01-01	0.426809	0.530692	0	0	1.83355	1.56112	KIF5B
GO_Biological_Process_2023	Monoatomic Cation Transport (GO:0006812)	1942-01-01	0.426809	0.530692	0	0	1.83355	1.56112	PIEZO1
GO_Biological_Process_2023	Negative Regulation Of I-kappaB kinase/NF-kappaB Signaling (GO:0043124)	1942-01-01	0.426809	0.530692	0	0	1.83355	1.56112	TLE1
GO_Biological_Process_2023	Organic Hydroxy Compound Biosynthetic Process (GO:1901617)	1942-01-01	0.426809	0.530692	0	0	1.83355	1.56112	OSBPL3
GO_Biological_Process_2023	Regulation Of Axonogenesis (GO:0050770)	1942-01-01	0.426809	0.530692	0	0	1.83355	1.56112	SIPA1L1
GO_Biological_Process_2023	RNA Metabolic Process (GO:0016070)	2/111	0.430034	0.533589	0	0	1.37987	1.16446	RBMS1;RBM6
GO_Biological_Process_2023	Mitotic Cell Cycle Phase Transition (GO:0044772)	2/111	0.430034	0.533589	0	0	1.37987	1.16446	CCNB1;ARPP19
GO_Biological_Process_2023	Negative Regulation Of Transmembrane Receptor Protein Serine/Threonine Kinase Signaling Pathway (GO:0090101)	2/111	0.430034	0.533589	0	0	1.37987	1.16446	LDLRAD4;SMAD7
GO_Biological_Process_2023	Macromolecule Biosynthetic Process (GO:0009059)	3/183	0.43315	0.534508	0	0	1.25365	1.0489	EEF1D;POLD2;EIF4G1
GO_Biological_Process_2023	DNA-templated DNA Replication Maintenance Of Fidelity (GO:0045005)	1943-01-01	0.434363	0.534508	0	0	1.7898	1.49247	PCNA
GO_Biological_Process_2023	Regulation Of Endothelial Cell Apoptotic Process (GO:2000351)	1943-01-01	0.434363	0.534508	0	0	1.7898	1.49247	PDCD4
GO_Biological_Process_2023	Regulation Of Primary Metabolic Process (GO:0080090)	1943-01-01	0.434363	0.534508	0	0	1.7898	1.49247	EDF1
GO_Biological_Process_2023	Energy Derivation By Oxidation Of Organic Compounds (GO:0015980)	1943-01-01	0.434363	0.534508	0	0	1.7898	1.49247	COX6C
GO_Biological_Process_2023	Ephrin Receptor Signaling Pathway (GO:0048013)	1943-01-01	0.434363	0.534508	0	0	1.7898	1.49247	SIPA1L1
GO_Biological_Process_2023	Lysosome Organization (GO:0007040)	1943-01-01	0.434363	0.534508	0	0	1.7898	1.49247	HOOK1
GO_Biological_Process_2023	mRNA Transcription (GO:0009299)	1943-01-01	0.434363	0.534508	0	0	1.7898	1.49247	ZBTB1
GO_Biological_Process_2023	Negative Regulation Of BMP Signaling Pathway (GO:0030514)	1943-01-01	0.434363	0.534508	0	0	1.7898	1.49247	SMAD7
GO_Biological_Process_2023	Positive Regulation Of Cell Division (GO:0051781)	1943-01-01	0.434363	0.534508	0	0	1.7898	1.49247	KIF23
GO_Biological_Process_2023	Positive Regulation Of Receptor-Mediated Endocytosis (GO:0048260)	1943-01-01	0.434363	0.534508	0	0	1.7898	1.49247	DGKD
GO_Biological_Process_2023	Regulation Of Cellular Component Size (GO:0032535)	1943-01-01	0.434363	0.534508	0	0	1.7898	1.49247	ATP13A2
GO_Biological_Process_2023	Phosphate-Containing Compound Metabolic Process (GO:0006796)	3/184	0.436617	0.536913	0	0	1.24666	1.03311	AKT1;TOP1;PFKP
GO_Biological_Process_2023	Regulation Of Insulin Receptor Signaling Pathway (GO:0046626)	1944-01-01	0.441817	0.539965	0	0	1.74809	1.42795	PTPN1
GO_Biological_Process_2023	Bone Development (GO:0060348)	1944-01-01	0.441817	0.539965	0	0	1.74809	1.42795	GNAS
GO_Biological_Process_2023	Cellular Response To Ketone (GO:1901655)	1944-01-01	0.441817	0.539965	0	0	1.74809	1.42795	LARP1
GO_Biological_Process_2023	Regulation Of Viral Entry Into Host Cell (GO:0046596)	1944-01-01	0.441817	0.539965	0	0	1.74809	1.42795	SNX3
GO_Biological_Process_2023	Mitotic Spindle Assembly (GO:0090307)	1944-01-01	0.441817	0.539965	0	0	1.74809	1.42795	KIF23
GO_Biological_Process_2023	Positive Regulation Of Biosynthetic Process (GO:0009891)	1944-01-01	0.441817	0.539965	0	0	1.74809	1.42795	AKT1
GO_Biological_Process_2023	Positive Regulation Of Cytokine-Mediated Signaling Pathway (GO:0001961)	1944-01-01	0.441817	0.539965	0	0	1.74809	1.42795	CXCR4
GO_Biological_Process_2023	Positive Regulation Of Leukocyte Cell-Cell Adhesion (GO:1903039)	1944-01-01	0.441817	0.539965	0	0	1.74809	1.42795	CD47
GO_Biological_Process_2023	Positive Regulation Of Nucleocytoplasmic Transport (GO:0046824)	1944-01-01	0.441817	0.539965	0	0	1.74809	1.42795	YWHAE
GO_Biological_Process_2023	Regulation Of Interleukin-6 Production (GO:0032675)	2/114	0.443446	0.541216	0	0	1.34271	1.09186	SYK;CD47
GO_Biological_Process_2023	Regulation Of MAP Kinase Activity (GO:0043405)	2/114	0.443446	0.541216	0	0	1.34271	1.09186	PTPN1;KSR1
GO_Biological_Process_2023	Regulation Of Protein Modification Process (GO:0031399)	1945-01-01	0.449173	0.544489	0	0	1.70828	1.36721	CCDC88C
GO_Biological_Process_2023	Regulation Of Stem Cell Differentiation (GO:2000736)	1945-01-01	0.449173	0.544489	0	0	1.70828	1.36721	NSUN2
GO_Biological_Process_2023	Regulation Of Telomerase Activity (GO:0051972)	1945-01-01	0.449173	0.544489	0	0	1.70828	1.36721	TCP1
GO_Biological_Process_2023	Determination Of Left/Right Symmetry (GO:0007368)	1945-01-01	0.449173	0.544489	0	0	1.70828	1.36721	CITED2
GO_Biological_Process_2023	Mitotic Nuclear Division (GO:0140014)	1945-01-01	0.449173	0.544489	0	0	1.70828	1.36721	NCAPG2
GO_Biological_Process_2023	Natural Killer Cell Activation (GO:0030101)	1945-01-01	0.449173	0.544489	0	0	1.70828	1.36721	PRDX1
GO_Biological_Process_2023	Negative Regulation Of Response To Biotic Stimulus (GO:0002832)	1945-01-01	0.449173	0.544489	0	0	1.70828	1.36721	AKT1
GO_Biological_Process_2023	Organic Hydroxy Compound Transport (GO:0015850)	1945-01-01	0.449173	0.544489	0	0	1.70828	1.36721	VAPA
GO_Biological_Process_2023	Positive Regulation Of Innate Immune Response (GO:0045089)	1945-01-01	0.449173	0.544489	0	0	1.70828	1.36721	POLR3G
GO_Biological_Process_2023	Regulation Of Apoptotic Signaling Pathway (GO:2001233)	1945-01-01	0.449173	0.544489	0	0	1.70828	1.36721	BCL2
GO_Biological_Process_2023	Axonogenesis (GO:0007409)	3/188	0.450403	0.54561	0	0	1.21946	0.972656	KIF5B;DAG1;BAIAP2
GO_Biological_Process_2023	Regulation Of Cytokine Production Involved In Inflammatory Response (GO:1900015)	1946-01-01	0.456433	0.548019	0	0	1.67023	1.30998	PDCD4
GO_Biological_Process_2023	Antiviral Innate Immune Response (GO:0140374)	1946-01-01	0.456433	0.548019	0	0	1.67023	1.30998	UBE2N
GO_Biological_Process_2023	Cardiac Conduction (GO:0061337)	1946-01-01	0.456433	0.548019	0	0	1.67023	1.30998	YWHAE
GO_Biological_Process_2023	Cellular Component Disassembly (GO:0022411)	1946-01-01	0.456433	0.548019	0	0	1.67023	1.30998	DYRK3
GO_Biological_Process_2023	Replication Fork Processing (GO:0031297)	1946-01-01	0.456433	0.548019	0	0	1.67023	1.30998	PCNA
GO_Biological_Process_2023	Response To Glucose (GO:0009749)	1946-01-01	0.456433	0.548019	0	0	1.67023	1.30998	SELENOT
GO_Biological_Process_2023	Response To Hydrogen Peroxide (GO:0042542)	1946-01-01	0.456433	0.548019	0	0	1.67023	1.30998	SOD1
GO_Biological_Process_2023	Development Of Primary Male Sexual Characteristics (GO:0046546)	1946-01-01	0.456433	0.548019	0	0	1.67023	1.30998	MSH2
GO_Biological_Process_2023	Vacuolar Transport (GO:0007034)	1946-01-01	0.456433	0.548019	0	0	1.67023	1.30998	ATP13A2
GO_Biological_Process_2023	Male Gonad Development (GO:0008584)	1946-01-01	0.456433	0.548019	0	0	1.67023	1.30998	MSH2
GO_Biological_Process_2023	Negative Regulation Of Cellular Metabolic Process (GO:0031324)	1946-01-01	0.456433	0.548019	0	0	1.67023	1.30998	ITGB3
GO_Biological_Process_2023	Positive Regulation Of Peptide Hormone Secretion (GO:0090277)	1946-01-01	0.456433	0.548019	0	0	1.67023	1.30998	SELENOT
GO_Biological_Process_2023	Protein Sumoylation (GO:0016925)	1946-01-01	0.456433	0.548019	0	0	1.67023	1.30998	SAE1
GO_Biological_Process_2023	Cellular Response To Oxidative Stress (GO:0034599)	2/117	0.456682	0.548019	0	0	1.30748	1.02476	AKT1;ATP13A2
GO_Biological_Process_2023	Positive Regulation Of Cell Projection Organization (GO:0031346)	2/118	0.461054	0.552894	0	0	1.29614	1.00353	SNX3;CUX1
GO_Biological_Process_2023	Regulation Of Interleukin-2 Production (GO:0032663)	1947-01-01	0.463597	0.553346	0	0	1.63384	1.25599	TRAF2
GO_Biological_Process_2023	Regulation Of Signal Transduction By P53 Class Mediator (GO:1901796)	1947-01-01	0.463597	0.553346	0	0	1.63384	1.25599	PRMT5
GO_Biological_Process_2023	Secondary Alcohol Metabolic Process (GO:1902652)	1947-01-01	0.463597	0.553346	0	0	1.63384	1.25599	IDH2
GO_Biological_Process_2023	Epithelial To Mesenchymal Transition (GO:0001837)	1947-01-01	0.463597	0.553346	0	0	1.63384	1.25599	FAM83D
GO_Biological_Process_2023	Insulin Receptor Signaling Pathway (GO:0008286)	1947-01-01	0.463597	0.553346	0	0	1.63384	1.25599	BAIAP2
GO_Biological_Process_2023	Positive Regulation Of Lymphocyte Activation (GO:0051251)	1947-01-01	0.463597	0.553346	0	0	1.63384	1.25599	CD47
GO_Biological_Process_2023	Positive Regulation Of Smooth Muscle Cell Proliferation (GO:0048661)	1947-01-01	0.463597	0.553346	0	0	1.63384	1.25599	AKT1
GO_Biological_Process_2023	Regulation Of Signal Transduction (GO:0009966)	3/193	0.467441	0.557561	0	0	1.18706	0.902742	SNX3;PTPN1;DTNBP1
GO_Biological_Process_2023	Regulation Of Intrinsic Apoptotic Signaling Pathway (GO:2001242)	1948-01-01	0.470667	0.558059	0	0	1.59899	1.20501	BCL2
GO_Biological_Process_2023	Cellular Response To Mechanical Stimulus (GO:0071260)	1948-01-01	0.470667	0.558059	0	0	1.59899	1.20501	PIEZO1
GO_Biological_Process_2023	Cellular Response To Radiation (GO:0071478)	1948-01-01	0.470667	0.558059	0	0	1.59899	1.20501	EEF1D
GO_Biological_Process_2023	Regulation Of Tumor Necrosis Factor-Mediated Signaling Pathway (GO:0010803)	1948-01-01	0.470667	0.558059	0	0	1.59899	1.20501	SYK
GO_Biological_Process_2023	Myelination (GO:0042552)	1948-01-01	0.470667	0.558059	0	0	1.59899	1.20501	CXCR4
GO_Biological_Process_2023	Negative Regulation Of ERK1 And ERK2 Cascade (GO:0070373)	1948-01-01	0.470667	0.558059	0	0	1.59899	1.20501	PTPN1
GO_Biological_Process_2023	Oligosaccharide Metabolic Process (GO:0009311)	1948-01-01	0.470667	0.558059	0	0	1.59899	1.20501	B4GALT1
GO_Biological_Process_2023	Post-Translational Protein Modification (GO:0043687)	1948-01-01	0.470667	0.558059	0	0	1.59899	1.20501	PRKCA
GO_Biological_Process_2023	Regulation Of DNA Binding (GO:0051101)	1948-01-01	0.470667	0.558059	0	0	1.59899	1.20501	EDF1
GO_Biological_Process_2023	Regulation Of Mitotic Metaphase/Anaphase Transition (GO:0030071)	1949-01-01	0.477645	0.564461	0	0	1.5656	1.1568	CCNB1
GO_Biological_Process_2023	Autophagy Of Mitochondrion (GO:0000422)	1949-01-01	0.477645	0.564461	0	0	1.5656	1.1568	FBXO7
GO_Biological_Process_2023	Unsaturated Fatty Acid Metabolic Process (GO:0033559)	1949-01-01	0.477645	0.564461	0	0	1.5656	1.1568	DAGLB
GO_Biological_Process_2023	Nuclear Export (GO:0051168)	1949-01-01	0.477645	0.564461	0	0	1.5656	1.1568	NUP155
GO_Biological_Process_2023	Regulation Of Cell Communication (GO:0010646)	1949-01-01	0.477645	0.564461	0	0	1.5656	1.1568	PTPN1
GO_Biological_Process_2023	Organonitrogen Compound Biosynthetic Process (GO:1901566)	2/123	0.482601	0.568465	0	0	1.24227	0.905073	PCYT1A;HACD3
GO_Biological_Process_2023	Regulation Of Cell Motility (GO:2000145)	2/123	0.482601	0.568465	0	0	1.24227	0.905073	LMNA;AKT1
GO_Biological_Process_2023	Regulation Of Epithelial Cell Migration (GO:0010632)	1950-01-01	0.484531	0.568465	0	0	1.53357	1.11119	EVL
GO_Biological_Process_2023	Regulation Of Mitochondrion Organization (GO:0010821)	1950-01-01	0.484531	0.568465	0	0	1.53357	1.11119	VDAC1
GO_Biological_Process_2023	Blood Circulation (GO:0008015)	1950-01-01	0.484531	0.568465	0	0	1.53357	1.11119	SOD1
GO_Biological_Process_2023	Dicarboxylic Acid Metabolic Process (GO:0043648)	1950-01-01	0.484531	0.568465	0	0	1.53357	1.11119	IDH2
GO_Biological_Process_2023	Ribosome Assembly (GO:0042255)	1950-01-01	0.484531	0.568465	0	0	1.53357	1.11119	NPM1
GO_Biological_Process_2023	Steroid Biosynthetic Process (GO:0006694)	1950-01-01	0.484531	0.568465	0	0	1.53357	1.11119	OSBPL3
GO_Biological_Process_2023	tRNA Processing (GO:0008033)	1950-01-01	0.484531	0.568465	0	0	1.53357	1.11119	NSUN2
GO_Biological_Process_2023	Positive Regulation Of Fat Cell Differentiation (GO:0045600)	1950-01-01	0.484531	0.568465	0	0	1.53357	1.11119	AKT1
GO_Biological_Process_2023	Regulation Of TORC1 Signaling (GO:1903432)	1950-01-01	0.484531	0.568465	0	0	1.53357	1.11119	DYRK3
GO_Biological_Process_2023	Negative Regulation Of Growth (GO:0045926)	2/124	0.486846	0.570433	0	0	1.23202	0.886817	JADE1;ENO1
GO_Biological_Process_2023	Neuron Projection Guidance (GO:0097485)	2/124	0.486846	0.570433	0	0	1.23202	0.886817	KIF5B;DAG1
GO_Biological_Process_2023	RNA Modification (GO:0009451)	1951-01-01	0.491326	0.57268	0	0	1.50282	1.06798	NSUN2
GO_Biological_Process_2023	SMAD Protein Signal Transduction (GO:0060395)	1951-01-01	0.491326	0.57268	0	0	1.50282	1.06798	SMAD7
GO_Biological_Process_2023	Regulation Of Release Of Sequestered Calcium Ion Into Cytosol (GO:0051279)	1951-01-01	0.491326	0.57268	0	0	1.50282	1.06798	CALM2
GO_Biological_Process_2023	Regulation Of Smoothened Signaling Pathway (GO:0008589)	1951-01-01	0.491326	0.57268	0	0	1.50282	1.06798	UCHL5
GO_Biological_Process_2023	Regulation Of Synapse Assembly (GO:0051963)	1951-01-01	0.491326	0.57268	0	0	1.50282	1.06798	EIF4G1
GO_Biological_Process_2023	Sensory Perception (GO:0007600)	1951-01-01	0.491326	0.57268	0	0	1.50282	1.06798	GNAS
GO_Biological_Process_2023	Microtubule Bundle Formation (GO:0001578)	1951-01-01	0.491326	0.57268	0	0	1.50282	1.06798	NAV1
GO_Biological_Process_2023	Positive Regulation Of Leukocyte Mediated Cytotoxicity (GO:0001912)	1951-01-01	0.491326	0.57268	0	0	1.50282	1.06798	LAMP1
GO_Biological_Process_2023	Rho Protein Signal Transduction (GO:0007266)	1952-01-01	0.498032	0.577485	0	0	1.47328	1.02701	ARHGDIA
GO_Biological_Process_2023	Arachidonic Acid Metabolic Process (GO:0019369)	1952-01-01	0.498032	0.577485	0	0	1.47328	1.02701	DAGLB
GO_Biological_Process_2023	Regulation Of Protein Localization To Nucleus (GO:1900180)	1952-01-01	0.498032	0.577485	0	0	1.47328	1.02701	ATP13A2
GO_Biological_Process_2023	Cellular Response To Ionizing Radiation (GO:0071479)	1952-01-01	0.498032	0.577485	0	0	1.47328	1.02701	EEF1D
GO_Biological_Process_2023	Sprouting Angiogenesis (GO:0002040)	1952-01-01	0.498032	0.577485	0	0	1.47328	1.02701	AKT1
GO_Biological_Process_2023	Icosanoid Metabolic Process (GO:0006690)	1952-01-01	0.498032	0.577485	0	0	1.47328	1.02701	DAGLB
GO_Biological_Process_2023	Negative Regulation Of Innate Immune Response (GO:0045824)	1952-01-01	0.498032	0.577485	0	0	1.47328	1.02701	AKT1
GO_Biological_Process_2023	Negative Regulation Of Response To Stimulus (GO:0048585)	1952-01-01	0.498032	0.577485	0	0	1.47328	1.02701	PTPN1
GO_Biological_Process_2023	Regulation Of Tumor Necrosis Factor Production (GO:0032680)	2/127	0.499452	0.578756	0	0	1.20227	0.834667	SYK;CD47
GO_Biological_Process_2023	Regulation Of Macromolecule Biosynthetic Process (GO:0010556)	1953-01-01	0.50465	0.582139	0	0	1.44488	0.988136	JADE1
GO_Biological_Process_2023	Cellular Response To Alcohol (GO:0097306)	1953-01-01	0.50465	0.582139	0	0	1.44488	0.988136	LARP1
GO_Biological_Process_2023	Glycoprotein Metabolic Process (GO:0009100)	1953-01-01	0.50465	0.582139	0	0	1.44488	0.988136	MGAT4A
GO_Biological_Process_2023	Gonad Development (GO:0008406)	1953-01-01	0.50465	0.582139	0	0	1.44488	0.988136	MSH2
GO_Biological_Process_2023	Positive Regulation Of NIK/NF-kappaB Signaling (GO:1901224)	1953-01-01	0.50465	0.582139	0	0	1.44488	0.988136	PDCD4
GO_Biological_Process_2023	Positive Regulation Of Chemokine Production (GO:0032722)	1953-01-01	0.50465	0.582139	0	0	1.44488	0.988136	SYK
GO_Biological_Process_2023	Regulation Of Alternative mRNA Splicing, Via Spliceosome (GO:0000381)	1953-01-01	0.50465	0.582139	0	0	1.44488	0.988136	HNRNPA0
GO_Biological_Process_2023	Protein Homooligomerization (GO:0051260)	2/129	0.507745	0.585331	0	0	1.18321	0.801953	ZBTB1;SAMD1
GO_Biological_Process_2023	Regulation Of Lipid Metabolic Process (GO:0019216)	1954-01-01	0.511181	0.585542	0	0	1.41754	0.951215	EDF1
GO_Biological_Process_2023	Regulation Of Smooth Muscle Cell Proliferation (GO:0048660)	1954-01-01	0.511181	0.585542	0	0	1.41754	0.951215	AKT1
GO_Biological_Process_2023	Endoplasmic Reticulum Organization (GO:0007029)	1954-01-01	0.511181	0.585542	0	0	1.41754	0.951215	VAPA
GO_Biological_Process_2023	Epidermal Cell Differentiation (GO:0009913)	1954-01-01	0.511181	0.585542	0	0	1.41754	0.951215	BCR
GO_Biological_Process_2023	Mesenchymal Cell Differentiation (GO:0048762)	1954-01-01	0.511181	0.585542	0	0	1.41754	0.951215	FAM83D
GO_Biological_Process_2023	Negative Regulation Of Neuron Projection Development (GO:0010977)	1954-01-01	0.511181	0.585542	0	0	1.41754	0.951215	PTPRS
GO_Biological_Process_2023	Negative Regulation Of Protein Catabolic Process (GO:0042177)	1954-01-01	0.511181	0.585542	0	0	1.41754	0.951215	SNX3
GO_Biological_Process_2023	Nucleosome Assembly (GO:0006334)	1954-01-01	0.511181	0.585542	0	0	1.41754	0.951215	NPM1
GO_Biological_Process_2023	Peptidyl-Tyrosine Modification (GO:0018212)	1954-01-01	0.511181	0.585542	0	0	1.41754	0.951215	SYK
GO_Biological_Process_2023	Golgi Organization (GO:0007030)	2/130	0.511858	0.585542	0	0	1.17391	0.786176	PRMT5;HTT
GO_Biological_Process_2023	Transmembrane Receptor Protein Serine/Threonine Kinase Signaling Pathway (GO:0007178)	2/130	0.511858	0.585542	0	0	1.17391	0.786176	PDCD4;SMAD7
GO_Biological_Process_2023	Positive Regulation Of Peptidyl-Tyrosine Phosphorylation (GO:0050731)	2/130	0.511858	0.585542	0	0	1.17391	0.786176	PTPN1;ITGB3
GO_Biological_Process_2023	Synapse Organization (GO:0050808)	2/131	0.515949	0.589844	0	0	1.16475	0.770771	PTPRS;PPFIA1
GO_Biological_Process_2023	Ceramide Metabolic Process (GO:0006672)	1955-01-01	0.517627	0.59063	0	0	1.39122	0.91612	AGK
GO_Biological_Process_2023	Neuron Migration (GO:0001764)	1955-01-01	0.517627	0.59063	0	0	1.39122	0.91612	NAV1
GO_Biological_Process_2023	Phosphatidylcholine Metabolic Process (GO:0046470)	1955-01-01	0.517627	0.59063	0	0	1.39122	0.91612	PCYT1A
GO_Biological_Process_2023	Regulation Of Reactive Oxygen Species Metabolic Process (GO:2000377)	1956-01-01	0.523987	0.596365	0	0	1.36586	0.882736	PIKFYVE
GO_Biological_Process_2023	Mitotic DNA Damage Checkpoint Signaling (GO:0044773)	1956-01-01	0.523987	0.596365	0	0	1.36586	0.882736	RPA2
GO_Biological_Process_2023	Positive Regulation Of Cellular Metabolic Process (GO:0031325)	1956-01-01	0.523987	0.596365	0	0	1.36586	0.882736	CCNB1
GO_Biological_Process_2023	Regulation Of Cation Channel Activity (GO:2001257)	1956-01-01	0.523987	0.596365	0	0	1.36586	0.882736	CALM2
GO_Biological_Process_2023	RNA Catabolic Process (GO:0006401)	1957-01-01	0.530265	0.601595	0	0	1.3414	0.850955	METTL16
GO_Biological_Process_2023	Endosome To Lysosome Transport (GO:0008333)	1957-01-01	0.530265	0.601595	0	0	1.3414	0.850955	HOOK1
GO_Biological_Process_2023	Membrane Lipid Biosynthetic Process (GO:0046467)	1957-01-01	0.530265	0.601595	0	0	1.3414	0.850955	HACD3
GO_Biological_Process_2023	Monoatomic Anion Transport (GO:0006820)	1957-01-01	0.530265	0.601595	0	0	1.3414	0.850955	VDAC1
GO_Biological_Process_2023	Regulation Of Calcium Ion Transport (GO:0051924)	1957-01-01	0.530265	0.601595	0	0	1.3414	0.850955	BCL2
GO_Biological_Process_2023	Renal System Development (GO:0072001)	1958-01-01	0.536459	0.607466	0	0	1.3178	0.820678	PYGO2
GO_Biological_Process_2023	Selective Autophagy (GO:0061912)	1958-01-01	0.536459	0.607466	0	0	1.3178	0.820678	WDFY3
GO_Biological_Process_2023	Regulation Of Bone Mineralization (GO:0030500)	1958-01-01	0.536459	0.607466	0	0	1.3178	0.820678	BMP2K
GO_Biological_Process_2023	Negative Regulation Of Cellular Biosynthetic Process (GO:0031327)	2/137	0.540012	0.611102	0	0	1.11264	0.68557	DDX6;LARP1
GO_Biological_Process_2023	Aerobic Respiration (GO:0009060)	1959-01-01	0.542573	0.611292	0	0	1.29501	0.791814	SLC25A51
GO_Biological_Process_2023	Glucose Metabolic Process (GO:0006006)	1959-01-01	0.542573	0.611292	0	0	1.29501	0.791814	ENO1
GO_Biological_Process_2023	Mitotic Cytokinesis (GO:0000281)	1959-01-01	0.542573	0.611292	0	0	1.29501	0.791814	KIF23
GO_Biological_Process_2023	Negative Regulation Of Protein-Containing Complex Assembly (GO:0031333)	1959-01-01	0.542573	0.611292	0	0	1.29501	0.791814	LDLRAD4
GO_Biological_Process_2023	Phospholipid Transport (GO:0015914)	1959-01-01	0.542573	0.611292	0	0	1.29501	0.791814	VAPA
GO_Biological_Process_2023	Positive Regulation Of Protein Binding (GO:0032092)	1959-01-01	0.542573	0.611292	0	0	1.29501	0.791814	RALB
GO_Biological_Process_2023	protein-DNA Complex Assembly (GO:0065004)	1959-01-01	0.542573	0.611292	0	0	1.29501	0.791814	NPM1
GO_Biological_Process_2023	Histone Acetylation (GO:0016573)	1960-01-01	0.548606	0.616535	0	0	1.273	0.764277	RUVBL1
GO_Biological_Process_2023	Negative Regulation Of Peptidase Activity (GO:0010466)	1960-01-01	0.548606	0.616535	0	0	1.273	0.764277	AKT1
GO_Biological_Process_2023	Positive Regulation Of Phagocytosis (GO:0050766)	1960-01-01	0.548606	0.616535	0	0	1.273	0.764277	CD47
GO_Biological_Process_2023	protein-DNA Complex Organization (GO:0071824)	1960-01-01	0.548606	0.616535	0	0	1.273	0.764277	SUV39H2
GO_Biological_Process_2023	Negative Regulation Of Transcription By RNA Polymerase II (GO:0000122)	10/763	0.549598	0.617262	0	0	0.996488	0.596467	SUV39H2;CTBP2;CUX1;CTBP1;CITED2;MIER1;ZBTB1;ENO1;SAMD1;SMAD7
GO_Biological_Process_2023	BMP Signaling Pathway (GO:0030509)	1961-01-01	0.554559	0.621097	0	0	1.25172	0.73799	PDCD4
GO_Biological_Process_2023	Autophagosome Organization (GO:1905037)	1961-01-01	0.554559	0.621097	0	0	1.25172	0.73799	ATP13A2
GO_Biological_Process_2023	Negative Regulation Of Viral Process (GO:0048525)	1961-01-01	0.554559	0.621097	0	0	1.25172	0.73799	UBP1
GO_Biological_Process_2023	Positive Regulation Of Interleukin-8 Production (GO:0032757)	1961-01-01	0.554559	0.621097	0	0	1.25172	0.73799	SYK
GO_Biological_Process_2023	Positive Regulation Of Protein Phosphorylation (GO:0001934)	5/377	0.554749	0.621097	0	0	1.00885	0.594451	RALB;ITGB3;AKT1;CALM2;EIF4G1
GO_Biological_Process_2023	Negative Regulation Of Kinase Activity (GO:0033673)	1962-01-01	0.560435	0.626677	0	0	1.23114	0.71288	DTNBP1
GO_Biological_Process_2023	Regulation Of T Cell Activation (GO:0050863)	1962-01-01	0.560435	0.626677	0	0	1.23114	0.71288	CD47
GO_Biological_Process_2023	G1/S Transition Of Mitotic Cell Cycle (GO:0000082)	1963-01-01	0.566233	0.631975	0	0	1.21122	0.688879	E2F2
GO_Biological_Process_2023	Oxidative Phosphorylation (GO:0006119)	1963-01-01	0.566233	0.631975	0	0	1.21122	0.688879	SLC25A51
GO_Biological_Process_2023	Phosphatidylinositol Metabolic Process (GO:0046488)	1963-01-01	0.566233	0.631975	0	0	1.21122	0.688879	PIKFYVE
GO_Biological_Process_2023	Regulation Of Cell Adhesion (GO:0030155)	2/144	0.567028	0.632467	0	0	1.05742	0.599923	CXCR4;PRKCA
GO_Biological_Process_2023	DNA Damage Response (GO:0006974)	5/384	0.571131	0.635584	0	0	0.989855	0.554454	NPM1;MSH2;ZBTB1;BCL2;BAX
GO_Biological_Process_2023	Cellular Response To Virus (GO:0098586)	1964-01-01	0.571955	0.635584	0	0	1.19193	0.665926	BAX
GO_Biological_Process_2023	Endocytic Recycling (GO:0032456)	1964-01-01	0.571955	0.635584	0	0	1.19193	0.665926	SNX3
GO_Biological_Process_2023	Positive Regulation Of T Cell Differentiation (GO:0045582)	1964-01-01	0.571955	0.635584	0	0	1.19193	0.665926	ZBTB1
GO_Biological_Process_2023	Positive Regulation Of Cysteine-Type Endopeptidase Activity (GO:2001056)	1964-01-01	0.571955	0.635584	0	0	1.19193	0.665926	SYK
GO_Biological_Process_2023	Positive Regulation Of Type I Interferon Production (GO:0032481)	1964-01-01	0.571955	0.635584	0	0	1.19193	0.665926	POLR3G
GO_Biological_Process_2023	Negative Regulation Of Response To External Stimulus (GO:0032102)	2/146	0.574534	0.637658	0	0	1.04262	0.577818	PTPRS;AKT1
GO_Biological_Process_2023	Positive Regulation Of Cellular Catabolic Process (GO:0031331)	2/146	0.574534	0.637658	0	0	1.04262	0.577818	PTPN1;DAGLB
GO_Biological_Process_2023	RNA Export From Nucleus (GO:0006405)	1965-01-01	0.577602	0.639475	0	0	1.17325	0.643961	NUP155
GO_Biological_Process_2023	Fatty Acid Biosynthetic Process (GO:0006633)	1965-01-01	0.577602	0.639475	0	0	1.17325	0.643961	HACD3
GO_Biological_Process_2023	Monocarboxylic Acid Biosynthetic Process (GO:0072330)	1965-01-01	0.577602	0.639475	0	0	1.17325	0.643961	OSBPL3
GO_Biological_Process_2023	Positive Regulation Of T Cell Proliferation (GO:0042102)	1965-01-01	0.577602	0.639475	0	0	1.17325	0.643961	SYK
GO_Biological_Process_2023	Cilium Organization (GO:0044782)	3/228	0.579162	0.640805	0	0	1.00062	0.54651	WDR90;RFX2;SSX2IP
GO_Biological_Process_2023	Cellular Response To BMP Stimulus (GO:0071773)	1966-01-01	0.583174	0.644049	0	0	1.15514	0.62293	PDCD4
GO_Biological_Process_2023	Cellular Response To Type II Interferon (GO:0071346)	1966-01-01	0.583174	0.644049	0	0	1.15514	0.62293	CD47
GO_Biological_Process_2023	Negative Regulation Of Endopeptidase Activity (GO:0010951)	1966-01-01	0.583174	0.644049	0	0	1.15514	0.62293	AKT1
GO_Biological_Process_2023	Positive Regulation Of MAPK Cascade (GO:0043410)	4/310	0.584297	0.644891	0	0	0.980695	0.526972	DOK2;KSR1;PRKCA;SOD1
GO_Biological_Process_2023	Axon Guidance (GO:0007411)	2/149	0.585616	0.645948	0	0	1.02119	0.54643	KIF5B;DAG1
GO_Biological_Process_2023	Negative Regulation Of Multicellular Organismal Process (GO:0051241)	3/231	0.588036	0.647324	0	0	0.987298	0.524223	EVL;LDLRAD4;SMAD7
GO_Biological_Process_2023	Positive Regulation Of Phosphorylation (GO:0042327)	3/231	0.588036	0.647324	0	0	0.987298	0.524223	RALB;ITGB3;AKT1
GO_Biological_Process_2023	Cholesterol Metabolic Process (GO:0008203)	1967-01-01	0.588674	0.647324	0	0	1.13758	0.602783	HMGCS1
GO_Biological_Process_2023	tRNA Modification (GO:0006400)	1967-01-01	0.588674	0.647324	0	0	1.13758	0.602783	NSUN2
GO_Biological_Process_2023	Peptidyl-Tyrosine Phosphorylation (GO:0018108)	1967-01-01	0.588674	0.647324	0	0	1.13758	0.602783	SYK
GO_Biological_Process_2023	B Cell Differentiation (GO:0030183)	1968-01-01	0.594101	0.652489	0	0	1.12054	0.583473	MSH2
GO_Biological_Process_2023	Skin Development (GO:0043588)	1968-01-01	0.594101	0.652489	0	0	1.12054	0.583473	BCR
GO_Biological_Process_2023	Cellular Response To Organic Cyclic Compound (GO:0071407)	2/152	0.596484	0.654639	0	0	1.00061	0.51702	RAP1B;LARP1
GO_Biological_Process_2023	Translation (GO:0006412)	3/234	0.59679	0.654639	0	0	0.974326	0.502937	EEF1D;DAP3;EIF4G1
GO_Biological_Process_2023	Establishment Of Protein Localization To Membrane (GO:0090150)	1969-01-01	0.599457	0.656758	0	0	1.10401	0.564956	PIKFYVE
GO_Biological_Process_2023	Phagocytosis (GO:0006909)	1969-01-01	0.599457	0.656758	0	0	1.10401	0.564956	ITGB3
GO_Biological_Process_2023	Mitochondrial ATP Synthesis Coupled Electron Transport (GO:0042775)	1970-01-01	0.604742	0.661333	0	0	1.08795	0.547189	COX6C
GO_Biological_Process_2023	Negative Regulation Of Epithelial Cell Proliferation (GO:0050680)	1970-01-01	0.604742	0.661333	0	0	1.08795	0.547189	MTSS1
GO_Biological_Process_2023	Regulation Of Actin Filament-Based Process (GO:0032970)	1970-01-01	0.604742	0.661333	0	0	1.08795	0.547189	BAIAP2
GO_Biological_Process_2023	Cellular Response To Growth Factor Stimulus (GO:0071363)	2/155	0.607137	0.663546	0	0	0.980843	0.489441	AKT1;SMAD7
GO_Biological_Process_2023	Regulation Of Cilium Assembly (GO:1902017)	1971-01-01	0.609958	0.665003	0	0	1.07236	0.530135	HTT
GO_Biological_Process_2023	Synapse Assembly (GO:0007416)	1971-01-01	0.609958	0.665003	0	0	1.07236	0.530135	SRGAP3
GO_Biological_Process_2023	Kidney Development (GO:0001822)	1971-01-01	0.609958	0.665003	0	0	1.07236	0.530135	PYGO2
GO_Biological_Process_2023	Protein Autoubiquitination (GO:0051865)	1971-01-01	0.609958	0.665003	0	0	1.07236	0.530135	TRAF2
GO_Biological_Process_2023	Organelle Assembly (GO:0070925)	4/322	0.614243	0.667359	0	0	0.943105	0.459636	WDR90;RFX2;UBAP1;SSX2IP
GO_Biological_Process_2023	Cholesterol Homeostasis (GO:0042632)	1972-01-01	0.615105	0.667359	0	0	1.0572	0.513758	RALY
GO_Biological_Process_2023	Second-Messenger-Mediated Signaling (GO:0019932)	1972-01-01	0.615105	0.667359	0	0	1.0572	0.513758	CXCR4
GO_Biological_Process_2023	Transforming Growth Factor Beta Receptor Signaling Pathway (GO:0007179)	1972-01-01	0.615105	0.667359	0	0	1.0572	0.513758	SMAD7
GO_Biological_Process_2023	Negative Regulation Of Catabolic Process (GO:0009895)	1972-01-01	0.615105	0.667359	0	0	1.0572	0.513758	SNX3
GO_Biological_Process_2023	Negative Regulation Of Cell Adhesion (GO:0007162)	1972-01-01	0.615105	0.667359	0	0	1.0572	0.513758	GTPBP4
GO_Biological_Process_2023	Plasma Membrane Organization (GO:0007009)	1972-01-01	0.615105	0.667359	0	0	1.0572	0.513758	CXCR4
GO_Biological_Process_2023	Protein Targeting To Membrane (GO:0006612)	1972-01-01	0.615105	0.667359	0	0	1.0572	0.513758	PIKFYVE
GO_Biological_Process_2023	Cellular Response To Reactive Oxygen Species (GO:0034614)	1973-01-01	0.620185	0.671989	0	0	1.04246	0.498023	AKT1
GO_Biological_Process_2023	Sterol Homeostasis (GO:0055092)	1973-01-01	0.620185	0.671989	0	0	1.04246	0.498023	RALY
GO_Biological_Process_2023	Cellular Response To Oxygen-Containing Compound (GO:1901701)	5/406	0.6205	0.671989	0	0	0.934485	0.445964	RAP1B;PDCD4;AKT1;CPNE2;RASGRP2
GO_Biological_Process_2023	Cilium Assembly (GO:0060271)	3/243	0.622319	0.673552	0	0	0.937356	0.444589	WDR90;RFX2;SSX2IP
GO_Biological_Process_2023	Positive Regulation Of Lymphocyte Proliferation (GO:0050671)	1974-01-01	0.625198	0.675849	0	0	1.02813	0.482899	BCL2
GO_Biological_Process_2023	Regulation Of Cell Cycle G1/S Phase Transition (GO:1902806)	1974-01-01	0.625198	0.675849	0	0	1.02813	0.482899	FAM83D
GO_Biological_Process_2023	Regulation Of Fat Cell Differentiation (GO:0045598)	1975-01-01	0.630145	0.679553	0	0	1.01418	0.468356	AKT1
GO_Biological_Process_2023	Negative Regulation Of Phosphorylation (GO:0042326)	1975-01-01	0.630145	0.679553	0	0	1.01418	0.468356	DNAJC10
GO_Biological_Process_2023	Positive Regulation Of Neurogenesis (GO:0050769)	1975-01-01	0.630145	0.679553	0	0	1.01418	0.468356	CUX1
GO_Biological_Process_2023	Regulation Of BMP Signaling Pathway (GO:0030510)	1975-01-01	0.630145	0.679553	0	0	1.01418	0.468356	SMAD7
GO_Biological_Process_2023	Wnt Signaling Pathway (GO:0016055)	1976-01-01	0.635027	0.683581	0	0	1.00061	0.454366	CCDC88C
GO_Biological_Process_2023	Positive Regulation Of Interleukin-6 Production (GO:0032755)	1976-01-01	0.635027	0.683581	0	0	1.00061	0.454366	SYK
GO_Biological_Process_2023	Positive Regulation Of Protein Secretion (GO:0050714)	1976-01-01	0.635027	0.683581	0	0	1.00061	0.454366	ATP13A2
GO_Biological_Process_2023	Regulation Of Immune Response (GO:0050776)	1977-01-01	0.639844	0.6867	0	0	0.987395	0.440902	SYK
GO_Biological_Process_2023	Cell Morphogenesis Involved In Neuron Differentiation (GO:0048667)	1977-01-01	0.639844	0.6867	0	0	0.987395	0.440902	BAIAP2
GO_Biological_Process_2023	Monoatomic Cation Homeostasis (GO:0055080)	1977-01-01	0.639844	0.6867	0	0	0.987395	0.440902	ATP13A2
GO_Biological_Process_2023	Positive Regulation Of JNK Cascade (GO:0046330)	1977-01-01	0.639844	0.6867	0	0	0.987395	0.440902	TRAF2
GO_Biological_Process_2023	Positive Regulation Of Synaptic Transmission (GO:0050806)	1977-01-01	0.639844	0.6867	0	0	0.987395	0.440902	DTNBP1
GO_Biological_Process_2023	Negative Regulation Of Protein Modification Process (GO:0031400)	1978-01-01	0.644599	0.690559	0	0	0.974522	0.427939	DNAJC10
GO_Biological_Process_2023	Positive Regulation Of Tumor Necrosis Factor Production (GO:0032760)	1978-01-01	0.644599	0.690559	0	0	0.974522	0.427939	SYK
GO_Biological_Process_2023	Proteolysis Involved In Protein Catabolic Process (GO:0051603)	1978-01-01	0.644599	0.690559	0	0	0.974522	0.427939	PSMA6
GO_Biological_Process_2023	Regulation Of Neuron Differentiation (GO:0045664)	1979-01-01	0.64929	0.693922	0	0	0.961979	0.415455	YWHAH
GO_Biological_Process_2023	Response To Insulin (GO:0032868)	1979-01-01	0.64929	0.693922	0	0	0.961979	0.415455	AKT1
GO_Biological_Process_2023	Positive Regulation Of Catabolic Process (GO:0009896)	1979-01-01	0.64929	0.693922	0	0	0.961979	0.415455	FAF1
GO_Biological_Process_2023	Positive Regulation Of Endocytosis (GO:0045807)	1979-01-01	0.64929	0.693922	0	0	0.961979	0.415455	CD47
GO_Biological_Process_2023	Calcium Ion Transmembrane Transport (GO:0070588)	1980-01-01	0.65392	0.696493	0	0	0.949754	0.403426	ATP2A3
GO_Biological_Process_2023	Response To Type II Interferon (GO:0034341)	1980-01-01	0.65392	0.696493	0	0	0.949754	0.403426	CD47
GO_Biological_Process_2023	Glycoprotein Biosynthetic Process (GO:0009101)	1980-01-01	0.65392	0.696493	0	0	0.949754	0.403426	MGAT4A
GO_Biological_Process_2023	Wound Healing (GO:0042060)	1980-01-01	0.65392	0.696493	0	0	0.949754	0.403426	ITGB3
GO_Biological_Process_2023	Positive Regulation Of Immune Response (GO:0050778)	1980-01-01	0.65392	0.696493	0	0	0.949754	0.403426	POLR3G
GO_Biological_Process_2023	Brain Development (GO:0007420)	2/169	0.654034	0.696493	0	0	0.897974	0.381277	CXCR4;PAFAH1B2
GO_Biological_Process_2023	Regulation Of Interleukin-8 Production (GO:0032677)	1981-01-01	0.65849	0.699572	0	0	0.937834	0.391833	SYK
GO_Biological_Process_2023	Cytoskeleton-Dependent Cytokinesis (GO:0061640)	1981-01-01	0.65849	0.699572	0	0	0.937834	0.391833	KIF23
GO_Biological_Process_2023	Spindle Assembly (GO:0051225)	1981-01-01	0.65849	0.699572	0	0	0.937834	0.391833	HAUS4
GO_Biological_Process_2023	Macromolecule Modification (GO:0043412)	1981-01-01	0.65849	0.699572	0	0	0.937834	0.391833	CSNK1G3
GO_Biological_Process_2023	Cytokine-Mediated Signaling Pathway (GO:0019221)	3/257	0.659802	0.70055	0	0	0.885055	0.368019	SYK;AKT1;TRAF2
GO_Biological_Process_2023	Regulation Of Phosphorylation (GO:0042325)	1982-01-01	0.662999	0.703109	0	0	0.926209	0.380655	CCDC88C
GO_Biological_Process_2023	Positive Regulation Of Tumor Necrosis Factor Superfamily Cytokine Production (GO:1903557)	1982-01-01	0.662999	0.703109	0	0	0.926209	0.380655	SYK
GO_Biological_Process_2023	Epigenetic Regulation Of Gene Expression (GO:0040029)	1983-01-01	0.667449	0.705318	0	0	0.914867	0.369874	SUV39H2
GO_Biological_Process_2023	Vascular Transport (GO:0010232)	1983-01-01	0.667449	0.705318	0	0	0.914867	0.369874	ATP2A3
GO_Biological_Process_2023	Vesicle-Mediated Transport To The Plasma Membrane (GO:0098876)	1983-01-01	0.667449	0.705318	0	0	0.914867	0.369874	SNX3
GO_Biological_Process_2023	Positive Regulation Of Proteasomal Ubiquitin-Dependent Protein Catabolic Process (GO:0032436)	1983-01-01	0.667449	0.705318	0	0	0.914867	0.369874	SMAD7
GO_Biological_Process_2023	Positive Regulation Of Ubiquitin-Dependent Protein Catabolic Process (GO:2000060)	1983-01-01	0.667449	0.705318	0	0	0.914867	0.369874	SMAD7
GO_Biological_Process_2023	Regulation Of NIK/NF-kappaB Signaling (GO:1901222)	1983-01-01	0.667449	0.705318	0	0	0.914867	0.369874	PDCD4
GO_Biological_Process_2023	Regulation Of Kinase Activity (GO:0043549)	1985-01-01	0.676173	0.712432	0	0	0.892993	0.349434	SOD1
GO_Biological_Process_2023	Regulation Of Osteoblast Differentiation (GO:0045667)	1985-01-01	0.676173	0.712432	0	0	0.892993	0.349434	HEMGN
GO_Biological_Process_2023	Calcium-Mediated Signaling (GO:0019722)	1985-01-01	0.676173	0.712432	0	0	0.892993	0.349434	CXCR4
GO_Biological_Process_2023	Cellular Respiration (GO:0045333)	1985-01-01	0.676173	0.712432	0	0	0.892993	0.349434	COX6C
GO_Biological_Process_2023	Transport Across Blood-Brain Barrier (GO:0150104)	1985-01-01	0.676173	0.712432	0	0	0.892993	0.349434	ATP2A3
GO_Biological_Process_2023	Protein Ubiquitination (GO:0016567)	5/434	0.678232	0.714181	0	0	0.872229	0.338657	UBE2N;BCL2;RC3H1;TRAF2;FBXO7
GO_Biological_Process_2023	Negative Regulation Of Angiogenesis (GO:0016525)	1986-01-01	0.68045	0.716094	0	0	0.882443	0.339742	E2F2
GO_Biological_Process_2023	Regulation Of Type II Interferon Production (GO:0032649)	1987-01-01	0.68467	0.719688	0	0	0.872137	0.330382	CD47
GO_Biological_Process_2023	Glucose Homeostasis (GO:0042593)	1987-01-01	0.68467	0.719688	0	0	0.872137	0.330382	SELENOT
GO_Biological_Process_2023	Positive Regulation Of Plasma Membrane Bounded Cell Projection Assembly (GO:0120034)	1988-01-01	0.688835	0.723641	0	0	0.862069	0.32134	HTT
GO_Biological_Process_2023	Cellular Response To Chemical Stress (GO:0062197)	1989-01-01	0.692945	0.726251	0	0	0.852229	0.312602	ATP13A2
GO_Biological_Process_2023	Cellular Response To Peptide Hormone Stimulus (GO:0071375)	1989-01-01	0.692945	0.726251	0	0	0.852229	0.312602	AKT1
GO_Biological_Process_2023	Regulation Of Vesicle-Mediated Transport (GO:0060627)	1989-01-01	0.692945	0.726251	0	0	0.852229	0.312602	PTPN1
GO_Biological_Process_2023	Sensory Perception Of Mechanical Stimulus (GO:0050954)	1989-01-01	0.692945	0.726251	0	0	0.852229	0.312602	SOD1
GO_Biological_Process_2023	Regulation Of Peptidyl-Tyrosine Phosphorylation (GO:0050730)	1990-01-01	0.697	0.729647	0	0	0.842611	0.304157	ITGB3
GO_Biological_Process_2023	Positive Regulation Of Proteasomal Protein Catabolic Process (GO:1901800)	1990-01-01	0.697	0.729647	0	0	0.842611	0.304157	SMAD7
GO_Biological_Process_2023	Regulation Of Epithelial Cell Proliferation (GO:0050678)	1991-01-01	0.701003	0.732978	0	0	0.833206	0.295991	MTSS1
GO_Biological_Process_2023	Lymphocyte Differentiation (GO:0030098)	1991-01-01	0.701003	0.732978	0	0	0.833206	0.295991	MSH2
GO_Biological_Process_2023	Sensory Perception Of Sound (GO:0007605)	1992-01-01	0.704953	0.735817	0	0	0.824008	0.288094	SOD1
GO_Biological_Process_2023	Positive Regulation Of Neuron Projection Development (GO:0010976)	1992-01-01	0.704953	0.735817	0	0	0.824008	0.288094	SNX3
GO_Biological_Process_2023	Positive Regulation Of Protein Catabolic Process (GO:0045732)	1992-01-01	0.704953	0.735817	0	0	0.824008	0.288094	FAF1
GO_Biological_Process_2023	Cellular Response To Hormone Stimulus (GO:0032870)	1994-01-01	0.712697	0.742658	0	0	0.806205	0.273061	SFR1
GO_Biological_Process_2023	Peptidyl-Lysine Modification (GO:0018205)	1994-01-01	0.712697	0.742658	0	0	0.806205	0.273061	SAE1
GO_Biological_Process_2023	Defense Response To Virus (GO:0051607)	2/189	0.713168	0.742658	0	0	0.801115	0.270808	BCL2;UBE2N
GO_Biological_Process_2023	Endocytosis (GO:0006897)	2/189	0.713168	0.742658	0	0	0.801115	0.270808	CSNK1G3;PIKFYVE
GO_Biological_Process_2023	Cell Junction Assembly (GO:0034329)	1995-01-01	0.716493	0.745252	0	0	0.797588	0.265906	MYO9A
GO_Biological_Process_2023	Positive Regulation Of Transmembrane Receptor Protein Serine/Threonine Kinase Signaling Pathway (GO:0090100)	1995-01-01	0.716493	0.745252	0	0	0.797588	0.265906	CITED2
GO_Biological_Process_2023	Cellular Response To Transforming Growth Factor Beta Stimulus (GO:0071560)	1996-01-01	0.720239	0.748713	0	0	0.789152	0.258978	SMAD7
GO_Biological_Process_2023	Protein Localization To Membrane (GO:0072657)	2/192	0.721271	0.74935	0	0	0.788344	0.257584	NUP155;ABHD17A
GO_Biological_Process_2023	MAPK Cascade (GO:0000165)	1998-01-01	0.727583	0.754593	0	0	0.772802	0.245772	YWHAE
GO_Biological_Process_2023	Mitochondrial Translation (GO:0032543)	1998-01-01	0.727583	0.754593	0	0	0.772802	0.245772	DAP3
GO_Biological_Process_2023	Phosphatidylinositol Biosynthetic Process (GO:0006661)	1998-01-01	0.727583	0.754593	0	0	0.772802	0.245772	PIKFYVE
GO_Biological_Process_2023	Axon Development (GO:0061564)	1999-01-01	0.731183	0.757887	0	0	0.764878	0.239477	BAIAP2
GO_Biological_Process_2023	Regulation Of Transcription By RNA Polymerase II (GO:0006357)	24/2028	0.737586	0.763433	0	0	0.888583	0.27046	SUV39H2;NPM1;BRPF1;CTBP2;CTBP1;CITED2;RFX2;ZBTB1;JADE1;UBP1;ZFP91;DDX21;DEK;ENO1;SMAD7;PURB;ELF2;CUX1;MIER1;RUVBL1;E2F2;SAMD1;SF3B1;NFE2L1
GO_Biological_Process_2023	Hemopoiesis (GO:0030097)	1/101	0.738241	0.763433	0	0	0.749504	0.227463	MKNK2
GO_Biological_Process_2023	Visual Perception (GO:0007601)	1/101	0.738241	0.763433	0	0	0.749504	0.227463	MYO9A
GO_Biological_Process_2023	rRNA Processing (GO:0006364)	1/101	0.738241	0.763433	0	0	0.749504	0.227463	LAS1L
GO_Biological_Process_2023	Regulation Of Protein Secretion (GO:0050708)	1/102	0.741701	0.765682	0	0	0.742045	0.22173	ATP13A2
GO_Biological_Process_2023	Sensory Perception Of Light Stimulus (GO:0050953)	1/102	0.741701	0.765682	0	0	0.742045	0.22173	MYO9A
GO_Biological_Process_2023	Protein Catabolic Process (GO:0030163)	1/102	0.741701	0.765682	0	0	0.742045	0.22173	PSMA6
GO_Biological_Process_2023	Mitochondrial Gene Expression (GO:0140053)	1/103	0.745115	0.768763	0	0	0.734733	0.216171	DAP3
GO_Biological_Process_2023	Macroautophagy (GO:0016236)	1/104	0.748484	0.771348	0	0	0.727562	0.210779	ATP13A2
GO_Biological_Process_2023	Positive Regulation Of Vasculature Development (GO:1904018)	1/104	0.748484	0.771348	0	0	0.727562	0.210779	PRKCA
GO_Biological_Process_2023	Gene Expression (GO:0010467)	3/296	0.749805	0.772265	0	0	0.765713	0.220481	RBMS1;EIF4G1;RBM6
GO_Biological_Process_2023	Positive Regulation Of Stress-Activated MAPK Cascade (GO:0032874)	1/105	0.751809	0.773882	0	0	0.72053	0.205548	TRAF2
GO_Biological_Process_2023	Lipid Transport (GO:0006869)	1/108	0.761522	0.78343	0	0	0.700221	0.190765	VAPA
GO_Biological_Process_2023	Positive Regulation Of Cell Population Proliferation (GO:0008284)	5/483	0.764465	0.786005	0	0	0.780829	0.209714	NPM1;CNOT6L;BCL2;AKT1;CD47
GO_Biological_Process_2023	Adenylate Cyclase-Activating G Protein-Coupled Receptor Signaling Pathway (GO:0007189)	1/110	0.767787	0.788061	0	0	0.687303	0.181615	GNAS
GO_Biological_Process_2023	Sensory Perception Of Chemical Stimulus (GO:0007606)	1/110	0.767787	0.788061	0	0	0.687303	0.181615	GNAS
GO_Biological_Process_2023	Regulation Of JNK Cascade (GO:0046328)	1/110	0.767787	0.788061	0	0	0.687303	0.181615	TRAF2
GO_Biological_Process_2023	Negative Regulation Of Inflammatory Response (GO:0050728)	1/111	0.770857	0.790759	0	0	0.68102	0.177237	SYK
GO_Biological_Process_2023	Calcium Ion Transport (GO:0006816)	1/112	0.773887	0.792503	0	0	0.67485	0.172984	ATP2A3
GO_Biological_Process_2023	Negative Regulation Of Defense Response (GO:0031348)	1/112	0.773887	0.792503	0	0	0.67485	0.172984	AKT1
GO_Biological_Process_2023	Protein Deubiquitination (GO:0016579)	1/112	0.773887	0.792503	0	0	0.67485	0.172984	UCHL5
GO_Biological_Process_2023	Regulation Of Cytoskeleton Organization (GO:0051493)	1/114	0.779828	0.797673	0	0	0.662839	0.164836	BAIAP2
GO_Biological_Process_2023	Protein Modification By Small Protein Removal (GO:0070646)	1/114	0.779828	0.797673	0	0	0.662839	0.164836	UCHL5
GO_Biological_Process_2023	Endoplasmic Reticulum To Golgi Vesicle-Mediated Transport (GO:0006888)	1/115	0.78274	0.800194	0	0	0.656991	0.160933	VAPA
GO_Biological_Process_2023	Cellular Response To Molecule Of Bacterial Origin (GO:0071219)	1/117	0.788449	0.80511	0	0	0.645598	0.15345	PDCD4
GO_Biological_Process_2023	Protein Maturation (GO:0051604)	1/117	0.788449	0.80511	0	0	0.645598	0.15345	NAA10
GO_Biological_Process_2023	Positive Regulation Of Cell Motility (GO:2000147)	2/221	0.790062	0.806296	0	0	0.682937	0.16093	CXCR4;PRKCA
GO_Biological_Process_2023	Vesicle-Mediated Transport (GO:0016192)	4/411	0.792076	0.807891	0	0	0.733496	0.170976	CSNK1G3;ARF1;HOOK1;VPS45
GO_Biological_Process_2023	Positive Regulation Of Angiogenesis (GO:0045766)	1/119	0.794009	0.8094	0	0	0.634591	0.146375	PRKCA
GO_Biological_Process_2023	Positive Regulation Of Cytokine Production (GO:0001819)	3/320	0.79507	0.81002	0	0	0.706867	0.162102	SYK;TRAF2;SOD1
GO_Biological_Process_2023	Fatty Acid Metabolic Process (GO:0006631)	1/122	0.802076	0.816693	0	0	0.618762	0.136469	ACSL3
GO_Biological_Process_2023	Cellular Response To Lipid (GO:0071396)	2/228	0.804257	0.818427	0	0	0.661547	0.144109	SYK;PDCD4
GO_Biological_Process_2023	Modulation Of Chemical Synaptic Transmission (GO:0050804)	1/123	0.804695	0.818427	0	0	0.613659	0.133343	BCR
GO_Biological_Process_2023	Cellular Response To Lipopolysaccharide (GO:0071222)	1/124	0.807279	0.820588	0	0	0.608639	0.130301	PDCD4
GO_Biological_Process_2023	Cellular Response To Starvation (GO:0009267)	1/126	0.812346	0.825269	0	0	0.59884	0.124456	RALB
GO_Biological_Process_2023	Inflammatory Response (GO:0006954)	2/236	0.819433	0.831997	0	0	0.638668	0.127186	CXCR4;HNRNPA0
GO_Biological_Process_2023	Nervous System Development (GO:0007399)	4/433	0.8242	0.836362	0	0	0.695089	0.134389	CXCR4;NAV1;EVL;DAGLB
GO_Biological_Process_2023	Circulatory System Development (GO:0072359)	1/132	0.826763	0.838487	0	0	0.571237	0.108671	CITED2
GO_Biological_Process_2023	Regulation Of Protein Kinase B Signaling (GO:0051896)	1/136	0.835756	0.847126	0	0	0.554198	0.0994338	DAG1
GO_Biological_Process_2023	Defense Response To Symbiont (GO:0140546)	1/148	0.860038	0.871081	0	0	0.508646	0.076693	BCL2
GO_Biological_Process_2023	Protein Modification By Small Protein Conjugation (GO:0032446)	3/364	0.860363	0.871081	0	0	0.619305	0.093144	UBE2N;SAE1;FBXO7
GO_Biological_Process_2023	Positive Regulation Of Transcription By RNA Polymerase II (GO:0045944)	9/938	0.873374	0.883754	0	0	0.717358	0.0971239	NPM1;CTBP2;CITED2;E2F2;UBP1;DDX21;DEK;SF3B1;NFE2L1
GO_Biological_Process_2023	Positive Regulation Of Cell Migration (GO:0030335)	2/272	0.875454	0.885357	0	0	0.55249	0.0734881	CXCR4;PRKCA
GO_Biological_Process_2023	Peptide Biosynthetic Process (GO:0043043)	1/158	0.877516	0.886941	0	0	0.476005	0.0621947	EIF4G1
GO_Biological_Process_2023	Regulation Of Macromolecule Metabolic Process (GO:0060255)	1/162	0.883883	0.892871	0	0	0.464084	0.0572823	YBX3
GO_Biological_Process_2023	Adenylate Cyclase-Modulating G Protein-Coupled Receptor Signaling Pathway (GO:0007188)	1/163	0.885422	0.893921	0	0	0.461196	0.0561233	GNAS
GO_Biological_Process_2023	Central Nervous System Development (GO:0007417)	2/283	0.889086	0.897114	0	0	0.530563	0.0623734	CXCR4;PAFAH1B2
GO_Biological_Process_2023	Heart Development (GO:0007507)	1/171	0.897027	0.904106	0	0	0.439313	0.0477397	CITED2
GO_Biological_Process_2023	Metal Ion Transport (GO:0030001)	1/171	0.897027	0.904106	0	0	0.439313	0.0477397	ATP2A3
GO_Biological_Process_2023	Cell-Cell Adhesion Via Plasma-Membrane Adhesion Molecules (GO:0098742)	1/172	0.898393	0.904463	0	0	0.436722	0.0467937	PTPRS
GO_Biological_Process_2023	Generation Of Neurons (GO:0048699)	1/172	0.898393	0.904463	0	0	0.436722	0.0467937	NAV1
GO_Biological_Process_2023	Neuron Differentiation (GO:0030182)	1/173	0.899741	0.90531	0	0	0.43416	0.0458684	MANF
GO_Biological_Process_2023	Negative Regulation Of Cytokine Production (GO:0001818)	1/178	0.906217	0.911314	0	0	0.421788	0.0415363	PDCD4
GO_Biological_Process_2023	Positive Regulation Of ERK1 And ERK2 Cascade (GO:0070374)	1/179	0.907461	0.912052	0	0	0.419397	0.0407254	PRKCA
GO_Biological_Process_2023	Negative Regulation Of Macromolecule Metabolic Process (GO:0010605)	1/186	0.915723	0.919838	0	0	0.403384	0.0355146	CITED2
GO_Biological_Process_2023	Organic Substance Transport (GO:0071702)	1/201	0.931034	0.934693	0	0	0.372844	0.0266432	ATP2A3
GO_Biological_Process_2023	Proteolysis (GO:0006508)	2/330	0.933144	0.936285	0	0	0.453439	0.0313763	PSMA6;CXCR4
GO_Biological_Process_2023	Defense Response To Bacterium (GO:0042742)	1/204	0.933746	0.936365	0	0	0.367277	0.0251771	SYK
GO_Biological_Process_2023	Regulation Of Angiogenesis (GO:0045765)	1/205	0.934626	0.936722	0	0	0.365458	0.0247081	PRKCA
GO_Biological_Process_2023	Positive Regulation Of Developmental Process (GO:0051094)	1/233	0.955058	0.956663	0	0	0.32089	0.0147556	DAG1
GO_Biological_Process_2023	Monoatomic Cation Transmembrane Transport (GO:0098655)	1/281	0.976389	0.977321	0	0	0.265226	0.00633742	ATP2A3
GO_Biological_Process_2023	Positive Regulation Of Cell Differentiation (GO:0045597)	1/283	0.977014	0.977321	0	0	0.263318	0.00612317	AKT1
GO_Biological_Process_2023	Inorganic Cation Transmembrane Transport (GO:0098662)	1/284	0.977321	0.977321	0	0	0.262374	0.00601891	ATP2A3
