# Supplementary material for: Kitlo hematopoietic stem cells exhibit distinct lymphoid-primed chromatin landscapes that enhance thymic reconstitution
Source: Nat Commun. 2025 Jul 4;16:6170. doi: 10.1038/s41467-025-61125-1 (PMC12227609; doi:10.1038/s41467-025-61125-1)
Supplement: Supplementary file 7 — Supplementary Data 5 [file 41467_2025_61125_MOESM7_ESM.xlsx]

## Sheet: DEG_oldlo_vs_younglo
Names	l2fc	pvals_adj
Chrm3	2.42359	2.34e-28
mt-Co2	0.0233838	5.05e-24
mt-Atp6	0.0216917	2.3e-23
Il1rapl2	1.2313	3.81e-20
mt-Co1	0.0290294	1.87e-18
mt-Co3	0.0208771	3.42e-18
mt-Cytb	0.029869	3.39e-17
Clca3a1	1.86205	5.55e-17
Aldh1a1	1.60236	6.67e-16
Cavin2	0.863021	4.36e-15
mt-Nd1	0.0433122	4.97e-15
Uty	27.3237	5.25e-15
AY036118	0.0237388	1.88e-14
mt-Nd4	0.0347656	3.15e-13
Selp	2.18533	4.17e-13
B2m	0.0653137	1.12e-12
mt-Nd2	0.0293447	3.4e-12
Plscr2	5.08227	3.5e-12
mt-Nd3	0.0284153	4.31e-12
Kcnb2	5.42187	5.28e-11
Srgn	0.15352	1.43e-10
Rorb	3.44675	2.43e-10
Dok6	1.54105	3.06e-10
Malat1	0.0213183	3.08e-10
Eef1a1	-0.0128798	1.23e-08
mt-Nd5	0.05214	1.32e-08
Myl6	0.223734	3.89e-08
Cysltr2	1.02346	6.22e-08
Phactr1	0.824222	9.01e-08
Alcam	0.65755	9.05e-08
Mt1	2.14259	1.27e-07
Zg16	2.65021	1.32e-07
AC149090.1	0.102169	1.34e-07
Fau	0.00816571	1.75e-07
Tpt1	0.0295353	2.43e-07
Ddx3y	9.56408	2.68e-07
H2-D1	0.116104	2.77e-07
H2-K1	0.0550837	3.43e-07
mt-Atp8	0.053015	7.16e-07
Clec1a	1.56976	1.33e-06
Gda	0.608139	1.75e-06
Ifitm3	0.357783	3.21e-06
Nupr1	2.49586	3.33e-06
Cox7c	0.188777	3.69e-06
H3f3b	0.0220746	3.69e-06
H2-T23	0.999427	4.96e-06
B3galt1	0.726248	9.41e-06
H2-Q7	0.202231	2.94e-05
Atpif1	0.27455	4.12e-05
Cox6b1	0.41304	8.45e-05
Mt2	5.23536	8.56e-05
Rack1	-0.0465427	0.000102037
Tmsb4x	-0.0241384	0.000114863
Atp5mpl	0.458901	0.000128205
Adgrl4	0.13801	0.000155392
Ptprk	1.26245	0.000168086
Gm10419	1.37519	0.000184493
Eef2	0.0242032	0.000202318
Magi2	0.626445	0.000274175
Wwtr1	1.94023	0.000292474
Arhgef28	1.38017	0.000316983
Zfp36l2	0.0488786	0.00036551
Prtn3	0.984013	0.000435432
Bmpr1a	2.68394	0.000505403
Ifitm2	0.29833	0.000514151
Adgrg2	1.50309	0.000579185
Pim1	0.289856	0.000773724
H3f3a	-0.0173355	0.000814825
Pbx3	0.282891	0.000823343
Prcp	0.484713	0.000833623
S100a6	1.35181	0.000983044
Ly6e	0.316367	0.00110757
Ppia	-0.0429655	0.00155306
Muc13	0.369764	0.00155626
Clic1	0.352128	0.00176708
Trpc1	1.99522	0.00238623
Crip1	0.52181	0.00239889
Neo1	1.37113	0.00243611
Car2	-0.0721957	0.00259707
Eif2s3y	25.9533	0.00304628
Uba7	0.552514	0.00304628
Lmo2	0.00327261	0.00358474
Tmem176b	0.584096	0.00359794
Tomm7	0.433834	0.00395506
Psmb8	0.463929	0.00397586
Cox8a	0.15258	0.00401568
Uba52	0.319413	0.00406388
Lsm5	0.921112	0.00432993
Calm2	0.00237467	0.0044442
Fxyd5	0.431066	0.00455621
Eef1g	-0.0562969	0.00489739
Elob	0.431717	0.0049386
Hist1h4d	0.379246	0.00532004
Pet100	0.969463	0.00562787
Gm11808	1.19668	0.00566621
Rpa3	1.09984	0.00577994
Tnfaip2	0.90846	0.00589332
Hist2h2aa1	1.36784	0.00632265
Itm2b	0.0257185	0.00636557
Ifitm1	0.338188	0.00665082
Serpinb6a	0.809594	0.00700189
Ubb	0.0226287	0.00802437
Selenow	0.442116	0.00850048
Rnf150	1.19676	0.00870067
9530026P05Rik	1.24829	0.00988516
Txn1	0.144453	0.0105103
Sf3b5	0.643368	0.0114843
Btf3	0.103757	0.0117214
Hist1h2be	0.795378	0.0124008
Hist1h2br	1.48892	0.0126272
Dnm3	1.71551	0.0132823
Ptpn18	0.140411	0.0134597
Tmem176a	0.753402	0.0137972
Gm41335	1.40427	0.0140291
Naca	-0.112015	0.0154088
Mmp14	2.16724	0.0157902
Tmem258	0.650199	0.0167335
Ndufs7	0.666743	0.0168383
Tubb4b	0.468696	0.0169192
Nop10	0.342761	0.0169799
Ndufa2	0.44353	0.0170305
Dbi	0.542167	0.0170989
Ctla2a	0.191975	0.0177104
Btaf1	0.0535777	0.0184529
Hist1h2bh	2.13163	0.0198352
Hist1h4h	0.990475	0.0203703
Nrg4	1.30545	0.0211561
Naaladl2	1.54703	0.0213538
Hint1	0.179628	0.0214257
Ptma	-0.0905536	0.021643
Uqcr11	0.385082	0.022422
Ldha	0.227925	0.0228951
Serinc3	-0.0687968	0.0234789
Atp5j2	0.369301	0.0240618
Cox7a2	0.371509	0.024128
Gapdh	0.263078	0.0244285
Cst3	0.358484	0.0244486
Ccbe1	1.79319	0.0247482
Aspa	1.60144	0.025436
Hist1h3f	1.36001	0.0260482
Rbm3	0.0554923	0.0260538
Spc24	0.740253	0.0275568
Cox6c	0.153146	0.0278745
Selenom	1.39185	0.0282998
Clu	1.91464	0.0290688
Ndufc2	0.438604	0.0301868
Stat3	0.18632	0.0310131
Sbspon	4.48084	0.0326676
Hnrnpf	-0.01435	0.0327917
Pfn1	0.0204699	0.0328197
Tmem256	0.516574	0.0340504
Hist1h2bj	1.12131	0.0347291
Gm5833	3.12131	0.0347965
Vmp1	0.131069	0.0348245
Hist1h2ab	1.34061	0.0358816
Actb	-0.0716285	0.0360747
Snrpd2	0.302646	0.0371353
Cd63	0.361836	0.0373975
Ppib	0.395228	0.0389037
Fyb	0.270322	0.0390321
S100a11	0.575709	0.0392458
Tagln2	0.239404	0.0429521
Smc1a	0.0716969	0.043236
Psmb9	0.552952	0.0443226
Gpr183	4.40793	0.0445413
Hist1h3b	1.78006	0.04472
Cfl1	0.0426617	0.0463017
Atp5e	0.234426	0.0486328
Eef1b2	-0.0723036	0.0503733
Cpne8	0.691412	0.0516128
Runx1t1	0.764762	0.0521633
Dennd5b	0.375495	0.0546815
Tox	0.30688	0.056887
Kdm5d	6.57719	0.0587898
Tk1	0.951528	0.0610184
Tuba1b	0.244985	0.0610781
Plscr1	0.681712	0.0613278
Rbm38	0.502772	0.0637839
Myof	0.467202	0.064554
Hist1h3a	1.00202	0.0652353
Ndufa3	0.465655	0.0663328
Fth1	0.049519	0.0672486
H1f0	0.871902	0.0674151
Micos13	0.541158	0.068568
Rnasek	0.834592	0.0723455
Etfb	0.278348	0.0725868
Atp5k	0.450358	0.072844
Egr1	0.233167	0.076914
Ndufa4	0.199626	0.0778394
Mrpl52	0.362755	0.078617
Ftl1	0.0726118	0.0809646
Tc2n	1.7237	0.0819948
Prdx1	0.186299	0.0821897
Snhg6	0.892482	0.0840054
Itga6	0.0757493	0.0843918
Eya4	2.05626	0.0850018
Lyz2	0.626321	0.0853394
Psme1	0.244493	0.086033
Atp5d	0.416672	0.0884746
Ndrg1	0.5874	0.0895538
Cct7	0.305824	0.0917629
Hist1h2bm	1.75955	0.0923887
Ubl5	0.387165	0.0938888
Pfdn5	0.261312	0.0940206
Col16a1	1.13725	0.0944436
Hist1h4n	1.76041	0.0944436
Enpp5	1.6413	0.0944436
Psma4	0.357101	0.0951766
Adgrg1	0.00374704	0.0970685
Lsm3	0.638177	0.0987024
Sem1	0.0564019	0.101992
Hist1h2bg	1.00304	0.103963
Ost4	0.661372	0.104758
Snhg9	1.35673	0.105539
Ndufa13	0.389266	0.105852
Napsa	0.757216	0.107802
Hnrnpk	-0.0793219	0.108399
Mif	0.145	0.110362
Cyc1	0.670943	0.114101
Zc3h6	0.463782	0.114429
Cox17	0.552221	0.115208
Impdh2	0.258124	0.117063
Mrto4	0.911647	0.117192
Calr	0.111413	0.117509
Hist1h3e	0.616159	0.117658
Hist1h2ai	1.50145	0.118328
Hist2h2ac	0.705197	0.123211
Hist1h3c	0.883659	0.123222
Abcb1b	0.31414	0.123222
Ndufs8	0.774083	0.12478
Fmc1	0.721186	0.125619
Timm13	0.504186	0.125619
Ddx5	-0.0315859	0.125619
Bsg	0.466117	0.125771
Il1rapl1	1.06847	0.126582
Pdzk1ip1	0.583388	0.126996
Emp3	0.378935	0.131204
Atp5g2	-0.0114463	0.132347
Ndufb1-ps	0.307749	0.132799
Eif1	-0.0269389	0.133026
Polr2l	1.37352	0.133406
Slirp	0.707586	0.133509
Spag7	0.758288	0.13494
Psmb1	0.19875	0.135466
Cbx3	0.00379391	0.135926
Hist1h2ag	1.75388	0.136024
Hist1h2bk	2.41664	0.138864
Hpgds	2.03452	0.139392
Pgls	0.519346	0.140808
Park7	0.32255	0.150177
Pbk	0.806246	0.150177
Sec61g	0.324286	0.151879
Snrpf	0.176918	0.152253
Nr4a2	0.39804	0.15258
Hist1h4c	0.744779	0.153172
Hist1h4i	1.03876	0.158303
Vamp8	0.233496	0.170346
Bola2	0.347495	0.170815
Abca4	1.37268	0.171632
Gata3	0.936193	0.173135
Cpne2	0.390233	0.177146
H2-T22	0.75669	0.179976
Edf1	0.495062	0.185321
Gm1968	1.29471	0.185992
Myo1e	0.892317	0.187379
Oxr1	0.0682363	0.188275
Hist1h2af	1.40744	0.188275
Arf5	0.403358	0.191087
Mrps16	0.666869	0.194162
Zswim5	1.90004	0.194689
Lars2	-0.054912	0.195803
Ehd3	0.905574	0.199129
Grcc10	0.242331	0.200779
Klf2	0.476912	0.204733
Hist2h3b	2.01897	0.207662
Itgb3	0.377455	0.215812
S100a4	1.6364	0.217388
Romo1	0.416275	0.219039
Ppp1cc	0.306887	0.219622
Snrpb	0.0975261	0.219622
Srsf9	0.718211	0.220795
Hist1h2bb	1.10719	0.22879
Capns1	0.434586	0.230138
Churc1	0.912454	0.230341
Rnaseh2c	0.484825	0.231629
Dsg2	1.89475	0.232243
Nav2	0.37211	0.232413
Vwf	0.185219	0.23495
Txnip	0.0935046	0.235155
mt-Nd6	0.31138	0.235155
Hnrnpa1	-0.106138	0.235189
Hist1h2ak	0.955596	0.235465
Rabac1	0.382232	0.237091
Skap1	2.46565	0.237891
H2afz	-0.0622752	0.238869
Oaz1	0.0458385	0.238869
Polr2k	0.707751	0.238905
Vamp5	0.0387463	0.239325
Hist1h1d	0.376896	0.243489
Trir	0.347869	0.245775
Ncam1	1.72768	0.245775
Cirbp	0.641788	0.251899
Cox4i1	-0.0261059	0.25355
Trmt112	0.320844	0.253662
Cox6a1	0.170049	0.254624
Cavin3	1.18901	0.255296
Serf2	-0.00430269	0.25552
Eno1	0.782403	0.255632
Hist1h4m	1.60874	0.257083
Mcrip1	0.598254	0.259367
Cd38	1.37031	0.259406
Pclaf	0.575813	0.25952
Atp10a	0.247051	0.26299
Ckap2	0.563441	0.263791
Ndufa7	0.321975	0.264364
Atp5md	0.353992	0.265209
Psmb6	0.425519	0.266954
Ssr4	0.294552	0.266954
Ergic3	0.793101	0.266954
Rarb	0.556128	0.27219
Jund	0.00727999	0.272938
Psma7	0.0766553	0.273102
Atp5j	0.1556	0.27801
Galnt6	0.731105	0.279609
Lpl	1.88016	0.282984
Nrgn	0.0237095	0.284274
Col18a1	1.83975	0.284804
Ndufb9	0.262098	0.285057
Hmgn2	0.179487	0.285545
Eif4ebp1	0.733003	0.289329
Hist1h2bn	1.13597	0.29726
Tmem128	0.877756	0.301014
Slc25a3	-0.0105818	0.306315
Bloc1s1	1.94519	0.310263
Mmrn1	0.0928974	0.312112
Dalrd3	0.576638	0.312769
Hist1h4a	1.20579	0.313747
Blvrb	0.786137	0.31432
Pkm	0.290918	0.318428
Aurkb	0.861137	0.318428
Cox5b	0.204068	0.318428
Zfas1	0.299439	0.319511
Stmn1	-0.0171817	0.321208
Rbx1	0.231299	0.326277
Tdrd9	3.01267	0.326373
Ffar2	2.54984	0.337783
Chchd2	0.039838	0.337835
Hist2h2bb	0.735519	0.341023
Ccnb2	0.722284	0.34159
Creg1	0.111893	0.341689
Tbc1d8	0.421359	0.344938
Pin1	0.800558	0.346144
Bst2	0.624595	0.350779
Matn4	3.30137	0.351127
Vps28	0.675509	0.354485
Atp5g3	0.239821	0.354492
Taf10	0.498221	0.355815
Psma5	0.307089	0.356956
mt-Nd4l	-0.0733693	0.357032
Cox6b2	0.831176	0.360333
Ndufs5	0.388864	0.366324
9330175M20Rik	2.15243	0.367948
Ddost	0.535352	0.36817
Ctsb	0.560098	0.368384
Hcst	1.60497	0.370116
Fap	1.46277	0.370431
Nusap1	0.5646	0.372655
Fis1	0.457109	0.376369
Cdca8	0.575209	0.377397
Cd9	0.253232	0.377397
Eps8	0.546429	0.377718
Ifi47	0.551919	0.379819
Gm2000	0.511216	0.382357
Prdx5	0.523967	0.384578
Aurkaip1	0.634838	0.385901
9330159M07Rik	0.806371	0.390544
Trim47	0.619101	0.392614
Phf11d	2.85087	0.396531
H2-Aa	1.42402	0.398656
Sf3b6	0.247668	0.399618
Htra2	0.798049	0.401535
Cdc20	0.768153	0.402426
Hist1h2bl	2.26675	0.402426
Osmr	4.73732	0.4035
Capg	0.72846	0.4035
Rab40b	1.28052	0.403574
Cdkn2c	1.47578	0.404941
Dtna	2.20818	0.405219
Hist1h2ah	2.04484	0.405348
Anln	0.441522	0.408978
Tubb5	0.0325258	0.409928
Naa38	0.610105	0.412548
Birc5	0.589925	0.414202
Cited4	2.45183	0.419401
Timm17b	0.903393	0.422778
Cdkn2d	0.975465	0.426055
Nedd8	0.287099	0.428871
Hk2	0.392189	0.430712
Cetn3	0.450735	0.432302
Cdc37	0.251651	0.43299
H2-DMb1	1.49797	0.435971
Ckap2l	0.43721	0.437743
H1fx	0.471599	0.439077
Hormad2	2.28219	0.439501
Tpi1	0.272183	0.442518
Ilvbl	1.11317	0.443544
2410006H16Rik	0.0700399	0.443544
Eif3d	0.360174	0.44561
Prdx4	0.490679	0.445738
H2afx	0.572367	0.448172
Ndufb3	0.346897	0.448952
Tap1	0.4175	0.450022
Tmem14c	0.451588	0.451794
Spag5	0.664927	0.453683
Apbb2	0.943218	0.456387
Pfdn6	0.606176	0.457576
Eme1	1.32073	0.457794
Fhdc1	2.35185	0.457808
Ctsz	0.88247	0.463758
Hnrnpa2b1	-0.176995	0.464707
Fkbp2	0.563959	0.466897
Sdhd	0.668775	0.468362
Cdca3	0.896387	0.473443
Gm13881	1.20403	0.47391
Ndufb7	0.328007	0.477315
Cyba	0.398505	0.481323
Gas5	-0.172919	0.481323
Hsd17b10	0.507201	0.493038
Olfr56	1.13313	0.494567
Pgr	0.89185	0.495036
Smim4	0.393458	0.495115
Gata2	0.0547364	0.496744
Gng11	0.315373	0.498329
Pabpc1	-0.0677693	0.499641
Atp6v0c	0.419772	0.500023
Tecr	0.369079	0.507558
Fam173a	0.731974	0.50914
Eif4a2	0.00440858	0.509987
Bex1	0.978445	0.510388
Ppa1	0.33861	0.512112
Uqcrh	-0.04084	0.512211
Srsf1	0.00989908	0.516487
Mrps18c	0.587123	0.517086
Dctpp1	0.438741	0.52145
Psrc1	1.2334	0.522267
Hmgn1	0.239966	0.529674
Bcl6	0.911345	0.533034
Nt5c	0.773974	0.533034
Psenen	0.502168	0.534659
Hist1h4f	1.83869	0.535208
Rhno1	0.66891	0.538559
Cenpv	0.744241	0.539596
Eif5a	-0.0464245	0.540856
Mrpl13	0.424509	0.541248
Nxt1	0.766449	0.543113
Snhg12	0.27223	0.547322
Khk	0.646335	0.548502
Gm14636	0.438707	0.549704
Igtp	1.11529	0.55168
Sec61b	0.106857	0.553328
Cdk1	0.450502	0.55734
Polr3k	0.6524	0.557449
Srp14	0.341513	0.557449
Cenpw	0.647133	0.560696
Snapc5	0.995868	0.560785
Cnbp	-0.086081	0.561973
H2afv	0.167833	0.562476
Tmed9	0.321725	0.564254
Znhit1	0.563802	0.564414
Pih1d1	0.682504	0.565146
A930005H10Rik	0.945367	0.568797
Hist1h1a	0.628779	0.571061
Ncapd2	0.326021	0.573494
Exosc9	0.652512	0.573865
Cd81	0.217007	0.575368
Ebna1bp2	0.465972	0.57553
Nudt16	0.811594	0.576554
Cd24a	0.420367	0.576554
Tle5	0.225147	0.577509
Sdsl	0.643778	0.591421
Eid2	1.65396	0.591895
Sdhb	0.32772	0.592061
Ptn	1.06124	0.594347
Sh3bgrl3	0.259163	0.595182
Crlf2	0.510608	0.595659
Fbxo5	0.456074	0.597714
Srebf1	0.808838	0.597953
Jam2	0.964723	0.598264
Gm15657	0.369773	0.598576
Scp2	0.355487	0.5998
Neil3	0.386972	0.60004
Gtf3a	0.537708	0.601242
Uqcrb	0.168486	0.607377
Phpt1	0.728026	0.608736
S100a13	0.507788	0.61
Phf7	1.064	0.613145
Btg1	0.176884	0.613463
Rnaset2a	0.837915	0.617013
Rrm2	0.814341	0.618168
Cct5	0.0714474	0.619151
Banf1	0.273991	0.620653
Rnps1	0.249219	0.622999
Npas3	0.445494	0.625326
Zbtb9	0.69889	0.628406
Rer1	0.520419	0.629177
Plek	0.211772	0.630799
Kctd2	1.00692	0.634554
Tspo	0.454862	0.639232
Psmc3	0.265652	0.640494
Ndfip1	0.167442	0.643026
Mxd3	2.20215	0.643026
Ninj1	0.647638	0.645317
Cenph	0.359768	0.645881
Myl10	0.575644	0.645881
Arpc3	0.0970017	0.646723
Ddx39	0.425482	0.647435
B930036N10Rik	0.915702	0.650499
Art4	0.736747	0.650609
Krtcap2	0.243486	0.652939
Hypk	0.577446	0.653329
Polr3h	0.667892	0.655184
Sod1	0.00760298	0.65801
Lsm8	0.503448	0.658402
Lat	0.971471	0.66088
Ndufb4	0.386009	0.663547
Psma6	0.22115	0.664098
Ndufa8	0.419061	0.664621
Nxpe4	1.67647	0.665998
Plk1	1.03949	0.666182
Srsf5	-0.0592097	0.667513
1810037I17Rik	0.301451	0.668778
Psmb3	0.31688	0.668963
Nutf2-ps1	2.76859	0.671579
Acot13	0.71763	0.671579
Prc1	0.424278	0.671579
Apobec3	0.0647189	0.671579
Rab5c	0.454113	0.671579
Nsa2	0.01381	0.671579
Snrpg	-0.051512	0.672624
Dpm3	0.322698	0.677029
Pcna	0.0209079	0.677482
Snhg8	0.187384	0.679837
H2afj	0.292011	0.683695
Hnrnpab	0.0197021	0.683756
Cycs	0.373587	0.685212
Arl6ip5	0.284833	0.690857
Ptk2b	-0.0502953	0.690857
Psmb4	0.185174	0.692913
Asf1b	0.764687	0.69435
Gm2245	1.17035	0.69435
Ubald2	0.428737	0.696221
Ppdpf	0.654709	0.696734
Sbf1	0.430717	0.698305
Atp5o	0.228919	0.701375
4931406C07Rik	0.464927	0.710615
Mtch1	0.415581	0.711689
Limch1	3.25762	0.71252
Prdx2	0.21477	0.719353
Stub1	0.428453	0.719353
Maf	1.47098	0.722213
Micos10	0.0818989	0.722247
Hist1h3g	2.0615	0.723485
Ak2	0.140856	0.724705
Mterf1a	1.05213	0.724937
Slc48a1	0.485801	0.732569
Rraga	0.896621	0.734514
Dhrs3	1.25916	0.740028
Hnrnpa3	-0.15453	0.741855
Leprot	0.586498	0.742699
Kif2c	0.767746	0.746988
Akip1	1.00249	0.748638
Smdt1	0.401902	0.748638
Polr2g	0.59765	0.748638
Selenoh	0.44392	0.748949
Hist1h3d	0.696717	0.748949
Nif3l1	0.919995	0.750236
Rnf7	0.461218	0.750236
Ptrh2	0.608933	0.750236
Tuba1c	0.505174	0.750778
Mrpl20	0.470171	0.750983
Vdac3	0.210904	0.751477
Pip5k1b	0.0545351	0.752188
Sult1a1	0.789573	0.753093
Cks1b	0.443647	0.753914
Prkd1	0.973684	0.754567
4930519L02Rik	0.504126	0.75623
Bin2	0.0111307	0.761404
Dgcr6	1.05346	0.765863
Sdhaf4	0.985889	0.770151
Robo3	0.5346	0.770399
Kif21a	0.612075	0.775453
Atp5g1	0.197509	0.775875
Cytip	0.291314	0.777755
Pin4	0.613088	0.778389
Etfbkmt	0.646278	0.779716
Mrps14	0.404133	0.781225
Dctn3	0.569493	0.782287
Fkbp3	0.128806	0.782287
Eif3i	0.196485	0.782751
Mrpl17	0.452199	0.787188
Gstm5	0.905839	0.788098
Ndufb2	0.325191	0.789485
Mrpl24	0.305306	0.790523
Npdc1	1.31988	0.791469
Sass6	0.376564	0.792295
Nuf2	0.525859	0.792597
Dock3	0.862404	0.792724
Atp5l	-0.000158606	0.793894
1190007I07Rik	0.713152	0.79524
Gstm2	2.79267	0.79524
Mrfap1	0.18002	0.797499
Rpp21	0.608473	0.802102
Tmem163	0.592042	0.802102
Smim6	1.77737	0.802102
Pdzd11	0.928737	0.802102
Mrpl11	0.800739	0.803894
Hist1h4b	2.39475	0.805825
Vkorc1	0.542058	0.807931
Cdca5	1.29185	0.808983
Cc2d2b	1.16048	0.808983
Fam169a	2.27703	0.811637
Aldh2	0.0918758	0.814456
Bex4	0.686667	0.815923
Fabp5	0.501312	0.821933
Pycard	0.546767	0.821975
Polr2i	0.616766	0.82483
Bola1	0.667273	0.82536
Ilk	0.493503	0.829938
Gm29946	1.0875	0.830835
Emilin1	0.536949	0.840133
Anp32e	0.150163	0.840133
Rab1b	0.833701	0.841449
Vldlr	1.40651	0.844034
Nlgn1	3.07182	0.848855
Gm15261	0.647154	0.854022
Kif4	0.370851	0.855029
Csnk1g2	0.275877	0.85705
Ctsw	2.95041	0.857095
Slc17a8	1.29483	0.859628
AW209491	1.27332	0.859994
Cct2	-0.0753274	0.859994
Plscr4	0.119156	0.865813
Hdgf	0.0431557	0.866043
Hist1h2bf	1.43972	0.867286
Prmt1	0.224765	0.867331
Ypel2	0.652189	0.870764
Ap2m1	0.403307	0.870809
Txndc17	0.481809	0.871599
Ankle1	1.01127	0.87584
Card19	0.501758	0.878401
Tsfm	0.706819	0.880453
Apoe	0.0554027	0.883452
Gng5	0.185475	0.887112
A430005L14Rik	0.715056	0.888006
Sumo3	0.300218	0.888381
Med10	1.00889	0.891672
Fkbp11	0.721638	0.891672
Hint2	0.498864	0.89664
Abhd17b	0.143679	0.90129
Iigp1	0.402725	0.902952
Hist2h4	1.41338	0.905049
Mrps34	0.807523	0.905382
Higd2a	0.626916	0.907292
Myom1	0.279745	0.907482
Rexo4	0.417351	0.907482
Gps2	0.436063	0.913703
Nup43	0.873326	0.915239
Mad2l1	0.437041	0.921596
Rcc1	0.577692	0.922804
Foxm1	0.877417	0.923336
Tyms	0.25606	0.924739
Syf2	0.310326	0.924739
Cops6	0.507953	0.927791
2900052L18Rik	0.863988	0.927985
Ccna2	0.477631	0.928618
Ikbip	0.630748	0.9327
Cuta	0.392745	0.934065
Ssna1	0.510775	0.936796
Tmem97	0.915401	0.937821
Cela1	1.00037	0.937968
Gabarap	0.28925	0.938018
Ska1	0.698555	0.942275
Slc38a2	-0.0662824	0.947628
Mrpl54	0.460588	0.952454
Magoh	0.159994	0.9528
Nt5c3	-0.0178043	0.958111
Icam4	1.18832	0.958111
Psmb5	0.278502	0.958111
Rtl8a	1.59683	0.959599
Idh3g	0.346951	0.960889
H2-Q4	0.174816	0.96243
Nisch	0.0339471	0.963727
Junb	0.113895	0.965179
Lyl1	0.445079	0.966527
Samsn1	0.0730794	0.968676
Psmc4	0.473228	0.968676
Plekhj1	0.458145	0.969979
Gps1	0.398815	0.969979
Ssr2	0.336619	0.969979
Ndufa1	0.363049	0.973478
Tacc3	0.466134	0.979551
Ackr1	4.04819	0.98052
Mrpl33	0.137724	0.98052
1700012I11Rik	1.69021	0.980773
Yif1b	0.581125	0.980926
Rbm8a	0.125742	0.988839
Tmed3	0.594309	0.989396
Hist1h2ae	0.152952	0.989608
Clec2d	0.154007	0.992748
Tedc2	1.46449	0.994883
Ghr	0.167809	0.995549
2010204K13Rik	0.628124	0.996311
Csrp1	0.374602	0.996365
Kifc5b	0.685905	0.997896
Tacstd2	1.87058	0.997896
Ciz1	0.371904	1
Ptp4a3	0.388426	1
Psmb2	0.0962228	1
Fcf1	0.331552	1
Haus5	0.646332	1
2610001J05Rik	0.728039	1
Ubl4a	0.748211	1
Ccdc112	0.347375	1
Mrpl40	0.621969	1
Raly	0.194812	1
Prdm16	0.0679938	1
Maz	0.324855	1
Insl6	1.68627	1
Exoc3l2	0.542022	1
Mab21l2	7.11786	1
Cox5a	0.116312	1
Dpm2	0.628701	1
Cetn2	0.445835	1
Ndufa11	0.374695	1
Aprt	0.282732	1
Trappc6a	0.485782	1
Tmco1	0.171846	1
4933406I18Rik	0.740237	1
Snrpe	0.0422624	1
Rpia	0.515463	1
Zbtb8os	0.551396	1
Rpp25l	0.860071	1
Mrpl21	0.329822	1
Mdm1	0.387497	1
Cisd1	0.414124	1
Gm42517	1.72618	1
Trappc5	0.516749	1
Ppif	0.345087	1
Dut	0.0477349	1
Pcp4l1	1.46969	1
Psmc5	0.385398	1
Mylk	0.455427	1
Foxd2os	0.443649	1
Synm	2.13555	1
Gm26672	1.27031	1
Cd96	1.0255	1
Tmem56	1.41772	1
Fam76b	0.166458	1
Psma2	0.140146	1
Exosc4	0.823663	1
Vangl2	0.79495	1
Hmgb1	-0.196702	1
Homer2	1.40813	1
Cox20	0.38826	1
Brk1	0.207073	1
Oip5	1.07184	1
Esco2	0.442624	1
Pmpcb	0.434784	1
Eif1b	0.331509	1
Tmem238	0.778703	1
Kif22	0.501966	1
Sephs2	0.538134	1
Anapc11	0.400726	1
9530068E07Rik	0.509773	1
Hist2h2ab	1.42217	1
Fuom	1.99353	1
Esam	0.467044	1
Cntd1	1.57466	1
Phf5a	0.405799	1
Csnk2b	0.440763	1
Esd	0.24118	1
Bub1b	0.344608	1
Rnaseh2a	0.407934	1
Kti12	0.752013	1
2510046G10Rik	1.30744	1
Grk6	0.387427	1
0610010K14Rik	0.432792	1
Rhoj	0.410878	1
Abhd17a	0.577288	1
Haus4	0.380745	1
Ar	1.75636	1
Gca	0.548535	1
Hist1h4k	2.40984	1
Tmem50a	0.128346	1
Chchd1	0.313858	1
Tbxa2r	0.745006	1
Smarcd2	0.330146	1
Lgals3bp	0.41443	1
Ddx39b	0.0450896	1
Mogs	0.50725	1
Nudt14	0.858643	1
Atp6ap1	0.582609	1
H2-Eb1	1.46636	1
Gm20594	0.70486	1
Med8	0.467985	1
Aip	0.495875	1
Sdf2l1	0.68701	1
Nubp1	0.638571	1
Fahd2a	1.01725	1
Iqgap3	0.596511	1
Mdh2	0.200773	1
Hrh2	1.66699	1
Cd2bp2	0.746625	1
Rgs18	-0.130429	1
Exoc3l4	1.86082	1
Knstrn	0.397998	1
Trpm6	1.92854	1
Aarsd1	0.353938	1
Espl1	0.576606	1
Hist1h1c	0.0783362	1
Yif1a	1.17217	1
Cenpi	0.396612	1
Kif11	0.245344	1
Hist1h2ad	1.05776	1
1500009L16Rik	0.936982	1
Spc25	0.462193	1
Hmgb2	-0.128185	1
Ndufa6	0.181167	1
Aff2	1.85837	1
Grip2	1.44498	1
U2af2	0.204999	1
Psmg4	0.36499	1
1700096K18Rik	1.12737	1
Ifi35	0.484696	1
Cenpb	0.701192	1
Top2a	0.08763	1
Gstz1	0.38359	1
Klhl4	0.291554	1
Znrd2	0.553435	1
Atp6v1g1	0.408176	1
Rtraf	0.223402	1
Nsd2	-0.000948448	1
Cxcr4	0.695352	1
Actg1	-0.117519	1
Ndufa5	0.294642	1
Tspan13	0.0628959	1
Fbxl6	0.75092	1
Ndufs6	0.344981	1
Emg1	0.220241	1
Lamtor4	0.366954	1
Dynlrb1	0.303417	1
Ndufs2	0.319555	1
Tbca	0.0983648	1
Tuba4a	0.18243	1
Mrps36	0.512786	1
Gm11361	2.43739	1
Ets1	0.541379	1
Ddt	0.760631	1
Ifi30	1.34961	1
Snrpd3	0.157514	1
Mrps18a	0.480665	1
Bphl	0.490691	1
Depdc1a	0.413776	1
Lpar6	0.475221	1
Ide	0.11128	1
Hist1h2an	0.837983	1
Idh3b	0.285292	1
Chmp2a	0.261177	1
Lmnb1	0.0683762	1
Chchd10	0.767768	1
Atp1a1	0.116588	1
Arhgap29	0.346273	1
Prelid1	0.386177	1
Atox1	0.289146	1
Rpa2	0.357341	1
Slc3a2	0.157504	1
Hist1h3i	0.710373	1
Tfam	0.302665	1
Tbcb	0.467848	1
Llph	0.173705	1
Pyroxd1	0.544494	1
Faap20	0.486501	1
Aldh1l1	1.14778	1
Bag5	0.839484	1
Mis18a	0.72548	1
Snrnp70	-0.122613	1
Hist1h2ao	2.17699	1
Upk3bl	1.74689	1
Gltp	0.389136	1
Elof1	0.480494	1
Krt18	0.50908	1
Snhg3	0.268417	1
AW112010	0.436108	1
Ndufb5	0.234973	1
Mrpl27	0.534406	1
Gm42418	0.00410528	1
Snx24	0.51495	1
Pfdn4	0.582954	1
Rexo1	0.363891	1
Cenps	0.823445	1
Morf4l1	-0.114647	1
Uqcrfs1	0.347673	1
B4galt4	0.774913	1
Cstb	0.678826	1
Mrpl22	0.609472	1
E4f1	0.528031	1
Ift20	0.225463	1
Prr13	0.526665	1
Mns1	0.339301	1
Ndufaf8	0.498452	1
Tex14	0.774733	1
Dtymk	0.111623	1
Sigirr	0.628325	1
Dipk1b	0.807654	1
Tpx2	0.270623	1
Nup37	0.385252	1
C1qbp	0.178933	1
Gadd45g	1.25073	1
Nubp2	0.755124	1
Noc4l	0.737635	1
St3gal6	0.761815	1
Ss18l2	0.624887	1
Stx4a	0.27959	1
Psmg2	0.244214	1
Tjp2	0.258821	1
Flywch1	0.28233	1
Sac3d1	0.848739	1
Gm26917	-0.106653	1
Ppp1r11	0.450152	1
Atp5a1	-0.0868404	1
Gm5914	1.47014	1
Lamp1	0.236598	1
Lsm10	1.14775	1
Ddrgk1	0.304016	1
Tmem107	1.24137	1
Ndufb10	0.237954	1
Tnfsf13os	1.33726	1
Paxx	0.748905	1
Nphs1	1.45793	1
Gp9	0.54725	1
Lsm6	0.234565	1
1500011B03Rik	0.463453	1
Nup62	0.530849	1
Ints11	0.439095	1
AC160336.1	1.68196	1
Samm50	0.258007	1
Pkp3	1.93824	1
Eif3k	0.0499776	1
G6pc3	0.582126	1
Hscb	0.34891	1
Nudt21	0.142249	1
Coa3	0.39355	1
Trib1	1.00485	1
Gm14164	1.6089	1
Cyp26b1	0.885346	1
Gm15489	1.08908	1
Cenpm	0.615773	1
Galnt12	0.695482	1
Efhd2	0.315895	1
Gm553	0.887524	1
Arf2	0.595414	1
Cebpb	0.627166	1
Rbp1	0.281896	1
Gatd1	0.711184	1
H2-Ke6	0.455666	1
Tomm22	0.351492	1
Hirip3	0.333519	1
Mrps11	0.53863	1
Ppt2	0.483958	1
Gstt1	1.07068	1
Bex2	2.25081	1
Ino80b	0.391596	1
Ccdc107	0.464814	1
Ube2c	0.558149	1
Gipc1	0.635651	1
4933424G05Rik	0.704741	1
Enpp4	0.476235	1
Aph1c	0.557244	1
Man1b1	0.379851	1
Sf3a3	0.239235	1
Fkbp8	0.320999	1
Cd74	0.682586	1
AI506816	0.152225	1
Diaph1	-0.0310405	1
Nme1	0.110218	1
Gabra4	4.75853	1
Cmtm7	-0.0739992	1
Haus1	0.496926	1
Ppp1r35	0.590449	1
9330020H09Rik	1.08482	1
Lcmt2	1.18501	1
Mgat2	0.255	1
Bckdk	0.455726	1
Agtr1a	3.03617	1
Gins4	0.579037	1
Lockd	0.16911	1
S100a1	0.35268	1
Hpf1	0.106215	1
Macrod2	0.167582	1
Tmem39b	0.55982	1
Fbxo9	0.0411424	1
Ccdc71	0.936904	1
Psme2	0.254649	1
Trappc3	0.404692	1
Ncaph	0.482407	1
Thoc6	0.619436	1
Ufc1	0.291734	1
Lsm4	0.181228	1
Grn	0.398784	1
Cox14	0.246653	1
Adamtsl5	0.503729	1
Trip13	0.316764	1
Myo1d	0.124333	1
Grina	0.856344	1
Siah1b	1.03135	1
Dnajc6	0.188084	1
Tufm	0.555681	1
Fbxo6	1.15381	1
Bak1	0.635288	1
Irak4	0.339602	1
Abracl	0.117881	1
Melk	0.457258	1
Ccdc36	2.05091	1
Smim27	0.600042	1
Yipf2	0.923418	1
Sbno2	0.139825	1
Spon1	2.79792	1
BB557941	1.75661	1
Klk8	0.544293	1
Calml4	1.75807	1
Atraid	0.5219	1
Polr2c	0.396028	1
Nol12	0.580343	1
Nprl2	1.20352	1
Mapk3	0.695258	1
Arl2bp	0.47328	1
Atp5h	-0.0306315	1
Csnk1e	0.251808	1
Glipr1	0.224537	1
Ctsd	0.285776	1
Gp1bb	1.05771	1
Hist4h4	0.903208	1
Kxd1	0.341164	1
Ift27	0.616796	1
Polr1d	0.138296	1
Rap1gap2	0.887635	1
2810410L24Rik	0.790931	1
Acsf3	0.985386	1
Tmem79	1.70632	1
Rad18	0.135596	1
Jkamp	0.359698	1
Cops9	0.219909	1
Mrpl14	0.299315	1
Pam16	0.419039	1
Ube2m	0.280586	1
Kbtbd11	2.60646	1
Tmem117	1.71747	1
Ssbp4	0.383335	1
Msrb2	0.305988	1
Ddah1	1.3226	1
D130020L05Rik	1.71096	1
Pdcl3	0.581705	1
Rnf166	0.24766	1
Kif18b	0.703778	1
Son	-0.143192	1
Syngr1	1.25845	1
Trim28	0.152167	1
Ndufab1	0.1598	1
Timm21	0.573595	1
Sin3b	0.169908	1
Dbnl	0.244746	1
Smn1	0.331682	1
Rccd1	0.428513	1
Gpx4	-0.0742043	1
Flywch2	0.752315	1
Zswim7	0.438414	1
H2-Q6	0.0394679	1
Ptdss2	0.510042	1
Iqcc	0.968244	1
Uba2	0.126417	1
Kdelr2	0.304976	1
Rhbdd3	0.626613	1
Gtf2f1	0.383849	1
Bub1	0.299932	1
Cmc1	0.160427	1
Tnfsf4	1.18358	1
1810058I24Rik	0.293621	1
Tssc4	0.40467	1
Acap1	0.204863	1
Eif2b2	0.505804	1
Eif3g	0.266534	1
Mcts1	0.200064	1
Dguok	0.265286	1
Rwdd1	0.298768	1
Pabpn1	-0.0509898	1
Rasef	3.20986	1
Gm16287	1.68926	1
Med19	0.331727	1
Arap2	0.363988	1
Idh2	0.181713	1
Tmed4	0.664696	1
Scand1	0.24108	1
Rtp4	0.789377	1
Nsmce1	0.458891	1
Ppil1	0.400042	1
Naga	0.555167	1
Wipi1	0.818384	1
Dennd2c	0.585889	1
Mars	0.484307	1
Rcvrn	5.47293	1
Snrpd1	-0.0099813	1
Cd151	0.83993	1
Spint2	0.233702	1
Nabp2	0.407152	1
Rwdd2b	0.937139	1
Gm48383	1.58604	1
Mcm3	0.106381	1
Fuz	1.00421	1
Rrp1	0.11839	1
Gpx1	-0.0235298	1
Efcc1	0.314305	1
Lonp1	0.468681	1
Hilpda	1.20717	1
Gtdc1	0.0535729	1
Kif20a	0.602339	1
Ptges3	-0.125481	1
Sytl5	0.420891	1
Smim11	0.369358	1
Atp6v1f	0.223311	1
Tmem179b	0.27714	1
Dpy30	0.246201	1
Rad51ap1	0.469452	1
Psmc3ip	0.8986	1
Plekha7	0.415395	1
Sf3b4	0.541963	1
Tfr2	0.246669	1
Strap	0.1648	1
Magohb	0.498942	1
Gm47863	1.83472	1
Tvp23b	0.457976	1
Rnf187	0.262199	1
5033406O09Rik	0.383407	1
Clec2f	4.46417	1
Irgm2	0.609678	1
Cenpx	0.335675	1
Sema6d	1.79461	1
Snrnp200	0.133831	1
Prr11	0.595436	1
Zfp593	0.649543	1
Lsm7	0.214407	1
Eef1d	0.0998794	1
Cnp	0.618804	1
Mrps17	0.293076	1
Col28a1	1.16715	1
Mien1	0.475238	1
Ddx27	0.201746	1
Def8	0.247453	1
Casp1	0.561509	1
Arpp19	0.0805544	1
Tgm2	0.253292	1
Gstm1	0.509241	1
Cd320	0.84364	1
Mrps22	0.449333	1
Asns	0.560455	1
Pglyrp2	0.390609	1
Coq8a	0.490521	1
Cdk2ap1	0.29758	1
Arhgef40	0.385698	1
Apbb3	0.994213	1
Zfp580	1.66794	1
Mybbp1a	0.0871683	1
Mansc1	0.674038	1
Syt11	0.520878	1
Thyn1	0.505315	1
Arhgdia	0.188636	1
Trappc1	0.554316	1
Naa40	0.214498	1
Isg15	0.998398	1
Irf2bpl	0.901821	1
Tfpt	0.818646	1
H2-Ob	1.20622	1
Cdc7	0.228346	1
Haghl	0.704754	1
Arpc5l	0.286614	1
Shmt2	0.358503	1
Chmp1b	0.404689	1
Pam	0.0199606	1
Gm2788	1.40222	1
Polr2f	0.185451	1
Tpm3	-0.0782846	1
Sat1	0.167111	1
Aqp9	0.4353	1
Atg12	0.290063	1
Psmd8	0.219735	1
Arl6ip1	0.0903277	1
Myo5c	0.256233	1
H2-DMa	0.373232	1
Anapc13	0.282959	1
Gmfg	0.13723	1
Zfp414	0.779445	1
Slc35c1	0.739528	1
Nans	0.343805	1
Txndc15	0.510295	1
Eif1ad	0.32585	1
Armcx1	0.513629	1
Ngrn	0.5788	1
Ddx20	0.362331	1
Ccdc130	0.793125	1
Car13	0.839594	1
Mrpl23	0.204183	1
Rsl24d1	0.251505	1
Ppp1ca	0.14014	1
Ramp2	2.08767	1
Cltb	0.315988	1
Rbmxl1	0.184692	1
Ripk3	0.517492	1
Psmd3	0.300488	1
Tspan14	-0.0108278	1
Iqcn	0.614449	1
Gm28857	2.39593	1
Bbip1	0.190628	1
Ccdc124	0.490972	1
Fancf	1.58899	1
Foxred1	0.531219	1
Serpinb1a	0.417278	1
Golga7	0.360179	1
Btg2	0.152791	1
Pcbp1	0.08806	1
Creld2	0.535447	1
Anxa1	0.528487	1
Gm3468	1.34615	1
Cc2d1b	0.308276	1
Rnf181	0.387328	1
Plxnb2	1.10205	1
Ruvbl2	0.333332	1
Pdcd2	0.468241	1
4930581F22Rik	0.226192	1
Tmem203	1.17462	1
Bcl7b	0.40994	1
Spryd3	0.727896	1
Ethe1	0.544894	1
Hist1h4j	1.95471	1
Tm4sf1	1.93006	1
Mrps5	0.256236	1
Gm10501	0.882323	1
Itga2b	0.0801589	1
Mea1	0.700219	1
Hoxb2	0.9961	1
Pnkp	0.691665	1
Smim20	0.374711	1
Cdk4	0.120885	1
Lman2	0.183406	1
Tnfsf13	1.64833	1
Aup1	0.453972	1
Xlr3b	1.78505	1
Nucks1	-0.137617	1
Cacna1d	0.451789	1
U2af1l4	0.659715	1
Mtln	0.367111	1
Slc25a5	0.0168172	1
Bcl2l12	0.442552	1
Dynlt1f	0.649278	1
Homez	0.998737	1
R3hdm4	0.189082	1
Ces2g	0.641118	1
Cep112	0.24347	1
Msantd4	0.377174	1
Serp1	0.249694	1
2310009A05Rik	0.465952	1
Tradd	0.609987	1
Plk2	0.636647	1
Sra1	0.492388	1
Gpr171	0.428255	1
Acyp1	0.312992	1
Cenpf	0.202344	1
Il12a	0.390809	1
Sf3a2	0.310789	1
Pycr2	0.578609	1
Suclg1	0.200619	1
Dlgap5	0.308622	1
Psph	0.462212	1
Bax	0.438194	1
Nudt8	1.17487	1
Nono	0.0168284	1
2810429I04Rik	1.40475	1
Ndufb8	0.117802	1
Nme2	-0.018031	1
Glrx5	0.288145	1
Xkr5	0.823338	1
Psmc2	0.196222	1
Ankrd54	0.538463	1
Gm36975	0.408832	1
Ebp	0.532361	1
Rorc	1.34579	1
Myl12a	0.136128	1
Ube2s	-0.000337234	1
Lsm2	0.253297	1
Aldoa	0.185125	1
Rpusd1	1.20892	1
Mrpl28	0.295808	1
Angpt2	0.951153	1
Hagh	0.595275	1
Sdk1	0.974814	1
Cacna1c	0.807711	1
Uevld	0.206434	1
Sdf4	0.129745	1
4931422A03Rik	0.201772	1
Ncapg	0.230001	1
Coasy	0.621011	1
Ccn1	1.77238	1
Tpgs1	0.609217	1
Gm15706	0.979565	1
Rtkn2	0.489681	1
Paox	1.12502	1
Zfp820	0.269196	1
Prps1	0.26653	1
Evi2	1.13509	1
Timm8a1	0.323483	1
Polr2j	0.273479	1
4930579K19Rik	1.71428	1
Psmg1	0.340075	1
Map1lc3b	0.130715	1
Dvl2	0.628354	1
Mtus2	0.819611	1
Sla2	0.460569	1
Snhg20	0.274643	1
Gnpda2	0.298222	1
Acp2	0.599572	1
Irgm1	0.444235	1
Ercc3	0.341574	1
Itga5	0.204894	1
Ndufb11	0.168388	1
Srek1ip1	0.184911	1
Atp5f1	-0.0196769	1
Coq9	0.392061	1
Map2	0.962994	1
Mdh1	0.153843	1
Eef1e1	0.356076	1
Ppm1e	0.332428	1
Gm48228	1.10883	1
P2ry12	0.22905	1
Lsr	1.22338	1
Gm47405	2.6527	1
Ran	-0.0358834	1
Aimp1	0.108415	1
Il17re	1.0086	1
Rae1	0.153882	1
Ttc4	0.25616	1
Aaas	0.265904	1
Rfc4	0.265453	1
Pard6a	0.995608	1
Pcdhb17	4.03375	1
Bcs1l	0.489761	1
Msh6	0.186878	1
Use1	0.204623	1
Psmd7	0.0767618	1
Pqbp1	0.405439	1
Gmppb	1.06864	1
A630072M18Rik	0.271936	1
Commd2	0.401886	1
Osgep	0.27901	1
Gmnn	0.243104	1
Ndufv2	0.0854166	1
Ptger4	0.310498	1
Ap1s1	0.26606	1
Nop56	-0.0030073	1
Gabrb1	4.08625	1
Smim8	0.441435	1
Neurl4	0.401963	1
Dhx58	0.883261	1
Il27	0.976906	1
Gm36738	1.07033	1
Snapin	0.464218	1
Rab37	0.263693	1
Spcs2	0.0687672	1
Ldlrap1	0.277257	1
Isca2	0.380835	1
Acd	0.724864	1
Exph5	0.882595	1
Rarg	0.737106	1
Ndufb6	0.273179	1
Treml1	0.473112	1
2410017I17Rik	1.94596	1
Nudt1	0.458372	1
Manf	0.0976457	1
Odf3b	1.02932	1
Slc25a1	0.542595	1
Siva1	0.214996	1
Celsr1	0.539045	1
Traip	0.418177	1
Cited2	-0.00484155	1
Rab18	0.167405	1
Dok1	0.757241	1
Hist2h2be	1.09891	1
Slc8b1	0.838274	1
Scly	0.219722	1
Rnh1	0.273401	1
Syce2	0.252813	1
Pebp1	0.0166088	1
Sigmar1	0.53822	1
Slc35c2	0.391437	1
2810454H06Rik	0.863693	1
Gnb2	0.139936	1
Zfp330	0.208902	1
Swi5	0.146756	1
Sel1l3	1.77945	1
Nit2	0.576036	1
Sgo2a	0.300746	1
Coq2	0.159721	1
Dhx16	0.294274	1
Rbfa	0.282406	1
Wrap53	0.44782	1
Yju2	0.456498	1
2300009A05Rik	0.397534	1
Naaa	1.36418	1
Ska2	0.263399	1
Tmem147	0.326992	1
Inha	1.23511	1
Ints14	0.218654	1
Sgo1	0.265341	1
Bbs2	0.794902	1
Slc25a21	0.981749	1
Adora2a	0.733747	1
Nrarp	1.20223	1
Gipc2	3.15344	1
Dock9	0.183372	1
Clcc1	0.233932	1
Ddx28	1.17452	1
Ppie	0.24027	1
Qars	0.369279	1
Mrpl18	0.210592	1
Nemp2	0.356399	1
Exosc7	0.203939	1
Naglu	1.22141	1
Rab11a	0.00553015	1
Nae1	0.191668	1
Alkbh2	1.06722	1
Zfand4	0.12515	1
Rgs14	0.722773	1
Icam2	0.348844	1
Smim5	0.418124	1
Ttc26	1.09967	1
Nrg2	1.47991	1
Nova1	0.579762	1
Ifih1	0.0863679	1
Gm26887	0.244423	1
Ndufa12	0.116696	1
Wbp2	0.252541	1
Clec11a	1.59092	1
Tceal8	0.35918	1
Bola3	0.298466	1
Mettl26	0.348137	1
Inafm1	0.418057	1
Tnni3	1.68973	1
Gins2	0.344378	1
Tnip3	0.136226	1
Npepl1	0.161202	1
Incenp	0.131643	1
Spn	0.106867	1
Ormdl2	0.366109	1
Tm7sf3	0.244112	1
Cpa3	2.95281	1
Znrd1	0.313899	1
Ube2l6	0.456386	1
Clk3	0.244589	1
Rnpepl1	0.437414	1
Pcbd1	1.20005	1
P2ry14	0.159252	1
Rab6b	0.413348	1
Erh	0.132598	1
Dohh	0.722395	1
Hoxb6	0.538622	1
Pop7	0.586169	1
Acot8	0.367653	1
Gm2237	1.32707	1
B020010K11Rik	2.02659	1
Yeats4	0.212394	1
Gnas	-0.129366	1
Csf3r	0.374632	1
Fam71e1	1.30284	1
Surf4	0.346403	1
Cyp4f16	0.436182	1
Fbxo22	0.226235	1
Vipas39	0.31821	1
2310022A10Rik	0.46349	1
Tnfsf10	0.205174	1
Gpr146	0.500063	1
Pdp1	0.641294	1
Adprh	0.5184	1
2310039H08Rik	0.427442	1
Ulk4	0.633925	1
Npm1	-0.189656	1
Tmem41a	0.761104	1
Gstp1	0.756307	1
Smim12	0.709032	1
Gm7030	0.560847	1
Dhodh	0.604275	1
Hcfc1r1	0.386602	1
Polr1c	0.30216	1
Arhgap5	0.085854	1
Alkbh7	0.647144	1
Nsmce4a	0.163359	1
Dnajc9	0.161207	1
Mrpl47	0.357769	1
Brms1	0.390594	1
Dna2	0.146976	1
Ube2t	0.28068	1
Dcaf15	0.437146	1
Gtf2h4	0.568549	1
Pgrmc1	0.186277	1
Dcbld2	0.356611	1
Cenpu	0.382714	1
Thbd	1.05681	1
Ppih	0.265955	1
Treml2	0.0556861	1
Spcs1	0.188527	1
Ccnb1	0.366023	1
Mrm2	1.08932	1
Dhx40	0.260334	1
Cdkl3	0.496972	1
Hmbs	0.346452	1
Nelfe	0.301559	1
Gp1ba	1.06072	1
Zfand2b	0.495992	1
Shc1	0.252016	1
Ift172	0.317109	1
2700062C07Rik	0.454306	1
Tnip2	0.267482	1
Smim1	0.796077	1
Cadm1	1.01883	1
Bri3	0.210566	1
Eci1	0.284841	1
Tmem158	0.529355	1
Czib	0.349425	1
Uqcc3	0.315581	1
Mif4gd	0.710141	1
Rnf215	0.609384	1
Ache	0.309001	1
Timm50	0.327961	1
Nmral1	0.488903	1
Lhfp	0.242026	1
Arhgef17	0.750772	1
Naxe	0.319423	1
Fopnl	0.22217	1
Cxcl16	2.55595	1
Snrpc	0.0654662	1
Pold2	0.308837	1
Urod	0.442904	1
Psmd9	0.257992	1
Arid5b	0.155785	1
Coa6	0.43179	1
Lias	0.201685	1
Tubg1	0.624476	1
Gm43570	0.757976	1
Itm2c	0.367705	1
Exosc8	0.185614	1
Cby1	0.612131	1
Pes1	0.247594	1
Hnrnpa0	-0.0153344	1
Slco4a1	0.675673	1
Sap30	0.384823	1
Mcat	0.759834	1
Sbds	0.137568	1
Wdr83	0.451861	1
Hsbp1	0.22498	1
Mzt2	0.615209	1
Dap	0.320834	1
Tapbp	0.192607	1
Drap1	0.139433	1
Fen1	0.251534	1
Nkg7	0.448146	1
Susd3	0.459674	1
Stard3	0.435706	1
Repin1	0.486154	1
Exosc5	0.164279	1
Cyb5a	0.159581	1
Rab4b	0.435961	1
1700006J14Rik	1.4251	1
Gm45051	0.665726	1
Ltbp1	0.338816	1
Usp44	0.953567	1
Jpt2	0.198448	1
Aqp1	0.336058	1
Gm10131	2.31204	1
Ap4m1	0.262212	1
C1d	0.17416	1
Mknk2	0.246316	1
Pqlc1	0.215997	1
Mospd3	0.510043	1
Fgfbp3	1.24477	1
Slc25a39	0.434714	1
Evc2	0.427774	1
Isoc2b	0.842276	1
Tmem222	0.277792	1
Tbcc	0.721336	1
Trp53	0.0819302	1
Hist1h2ac	0.0644377	1
Dmc1	1.01183	1
Itpa	0.267584	1
Prxl2a	0.203262	1
Ntn4	0.720272	1
Lgals9	0.0844349	1
Wdr35	1.13518	1
5830454E08Rik	1.72663	1
Avpi1	1.06797	1
Slc27a6	0.232988	1
Gemin6	0.669562	1
4933408B17Rik	0.725113	1
Cep72	0.733837	1
Mtfr1l	0.327465	1
Cavin1	0.281613	1
Elavl2	3.35059	1
Cdc25c	0.491159	1
Pmf1	0.215932	1
Hs6st3	1.52127	1
Uqcr10	0.0912619	1
Gm17092	0.507739	1
Cep55	0.267702	1
Ccdc61	0.394849	1
Mrpl2	0.309286	1
Dars2	0.239743	1
Gm11131	1.36677	1
Gnl1	0.483061	1
Prelid3b	0.328097	1
Stxbp2	0.203621	1
Apip	0.343283	1
Snrpb2	0.161451	1
Dkkl1	0.612665	1
A230108P19Rik	1.92691	1
Cmya5	1.02502	1
Nfu1	0.18056	1
Sumo2	-0.0878114	1
Fh1	0.23671	1
Zfp775	1.66596	1
Hoxb3	0.194548	1
Ostc	0.205049	1
H2-M3	0.475237	1
Gm48027	0.463934	1
Ap1g2	0.519449	1
Rnf227	0.753192	1
Oard1	0.32665	1
Pigp	0.255015	1
Eef1akmt1	0.368569	1
Actn1	0.231677	1
Arhgef39	0.469902	1
Rpusd3	1.23219	1
Usp50	0.24364	1
Ighmbp2	0.606833	1
Ptov1	0.243343	1
Uqcc2	0.217114	1
H2-T3	2.90928	1
Epha4	0.715073	1
Msh5	0.389024	1
Gchfr	1.24381	1
Clcn4	0.197366	1
B4galnt1	0.631914	1
Gm49870	2.15277	1
Dcaf12l1	0.637567	1
Hacl1	0.292781	1
Xaf1	0.346849	1
Cfap54	0.464034	1
Eif6	0.220278	1
Tysnd1	0.534034	1
Pxmp4	0.318244	1
Sema6a	1.94137	1
Pglyrp1	1.50411	1
Hist3h2ba	1.21534	1
Gm35189	2.67447	1
Rce1	0.575074	1
Eif3f	-0.0621421	1
4930452B06Rik	0.716028	1
Tedc1	0.757721	1
Dynlt1c	1.77577	1
Sh3rf3	1.56821	1
Fundc2	0.147817	1
Ndst3	0.916667	1
Dad1	0.0646881	1
Napepld	0.756316	1
Zfp385a	0.184493	1
Anapc15	0.388618	1
Arrdc3	0.207487	1
Grpel1	0.25466	1
Tent5c	0.62582	1
Vsig10l	1.01215	1
Mrpl4	0.318242	1
Arsg	0.521849	1
Itm2a	0.492023	1
Mlst8	0.817547	1
Ctso	0.160121	1
Sema4d	0.104219	1
Eml3	0.345843	1
Zfp27	0.72392	1
Cbx5	-0.0752432	1
Bloc1s3	1.27974	1
Tspan12	1.21754	1
Tcf19	0.793369	1
Wdr83os	0.193959	1
Scd2	0.137424	1
Ppp1r16b	0.24116	1
Sft2d3	0.264981	1
Ubxn6	0.290167	1
Gm32051	1.17968	1
Unc50	0.34248	1
Anxa7	0.142095	1
Gm20186	0.809902	1
Krt7	1.38146	1
Slpi	1.42867	1
Oxld1	0.888396	1
Gm29666	1.06644	1
Gm12185	0.479968	1
Dzip1l	2.76015	1
Pdrg1	0.22212	1
2900060B14Rik	0.613379	1
Mfap1a	0.276745	1
Znhit2	0.928964	1
Asnsd1	0.190188	1
Cttn	0.214062	1
Capn1	0.548364	1
Chchd4	0.280687	1
Plpbp	0.172392	1
Nrp2	1.43003	1
Mex3d	1.18031	1
F630206G17Rik	1.87779	1
Otulin	0.0301904	1
Upf3a	0.285175	1
Cacna1b	2.59735	1
Pclo	0.442134	1
Psap	0.123838	1
Vma21	0.243462	1
Notch1	0.342433	1
H2-Ab1	0.58423	1
Arhgdib	0.0213743	1
Maged2	0.623161	1
Tmem209	0.172654	1
Trim13	0.741851	1
4930579G24Rik	0.928808	1
Padi4	0.398893	1
Usp26	5.33336	1
Lrrc2	2.34919	1
Fam98b	0.0743839	1
Cotl1	0.245081	1
Pym1	0.228635	1
Gm12963	0.625212	1
Hist1h2bp	1.35844	1
C430049B03Rik	0.558057	1
Mfge8	0.413613	1
Plaat3	0.171819	1
Ramac	0.262256	1
Clec1b	1.12352	1
Ccdc84	0.406702	1
Eva1b	0.55606	1
Itgb7	1.00328	1
Gm38910	2.38722	1
Dennd6b	0.911696	1
Cenpl	0.238751	1
Cln6	0.250908	1
Cnpy2	0.146055	1
Gpr157	0.903709	1
Pdgfb	0.331474	1
Galk1	0.202212	1
H2afy2	1.65693	1
Rab3d	0.817105	1
Rfc5	0.249979	1
Gm11290	0.325386	1
Serbp1	-0.158682	1
Sdr42e1	1.07467	1
Tubgcp2	0.179954	1
Akap6	1.59464	1
Tmem189	0.205453	1
Myct1	0.0326828	1
Sub1	-0.0423462	1
Stxbp4	0.0496493	1
Rab26os	0.487113	1
Galnt18	1.37681	1
Mfsd10	0.297275	1
Serhl	0.286317	1
Dusp23	0.454286	1
Mrpl51	0.181479	1
Evc	0.899267	1
Vcpkmt	0.760326	1
Gm14820	1.673	1
Glipr1l1	1.11479	1
Tmem185b	0.608207	1
Lbhd2	2.13523	1
Gtf2h3	0.465197	1
Uxt	0.343953	1
Agbl3	0.298455	1
Cks2	0.0792097	1
Spats1	1.15807	1
Dnlz	0.349096	1
Tbx15	1.95728	1
Dnajc8	0.0440795	1
Fancg	0.549709	1
Rabggta	0.610404	1
Hmmr	0.17325	1
Slc50a1	0.282685	1
Mrpl41	0.303633	1
Dlg5	1.26916	1
Sco2	0.39948	1
Hist1h2ap	0.0276801	1
Rad54b	0.173114	1
Mrps24	0.182116	1
Strip1	0.279159	1
Aldh9a1	0.196865	1
Far2	1.2697	1
Rab27a	0.0557418	1
Nrbp2	1.61255	1
Psmd4	0.0766108	1
Exosc2	0.17483	1
Rfc3	0.174971	1
Bgn	0.875306	1
Gkn3	2.17543	1
Efcab7	0.232898	1
Maged1	0.354775	1
Med11	0.553292	1
D130058E05Rik	0.427272	1
Tgfb3	2.10952	1
Kmt2b	0.242092	1
Cenpt	0.268934	1
Hemgn	0.21464	1
Gm8797	1.99155	1
Aqp11	0.934619	1
Rnmt	0.114683	1
Neb	0.728347	1
5430416N02Rik	0.267431	1
Pts	0.126853	1
Gm39469	0.260708	1
Ndufs3	0.179003	1
Dlk1	1.61235	1
Rusc2	0.383249	1
Nucb1	0.0404332	1
Gm42595	1.08718	1
Lbh	0.704305	1
Comtd1	0.53047	1
Bccip	0.243762	1
Plbd2	0.57582	1
Eif4a1	-0.181831	1
D330050I16Rik	1.24435	1
Idh1	0.298198	1
Cyren	0.297368	1
Med22	0.572925	1
Celf5	2.1769	1
Yars2	0.389218	1
Nfe2l2	-9.57e-05	1
Eif3l	0.141325	1
Pdlim1	0.07651	1
2410022M11Rik	0.942366	1
Pex16	0.62073	1
C530008M17Rik	0.0109374	1
Nacc2	0.559713	1
Ncln	0.261161	1
Zfp931	0.485068	1
Fcor	0.948459	1
Kifc1	0.276029	1
Appbp2os	0.78568	1
Gm28187	0.40936	1
Lmnb2	0.274383	1
Cyb561d2	0.699627	1
Ttk	0.170801	1
Cplx2	0.541156	1
3110009E18Rik	0.569117	1
Shroom3	0.644604	1
Sntg2	1.08654	1
Clta	0.0558555	1
Cldn5	2.10416	1
Nudt19	0.408928	1
Glb1l	0.234571	1
B130034C11Rik	0.678349	1
Adcy6	0.174659	1
Gm15478	0.725297	1
Oat	0.386477	1
Pnck	1.21519	1
Pde6b	2.10194	1
Lrrc27	1.46827	1
Nosip	0.294229	1
Zfp865	0.387929	1
Pgk1	0.0643985	1
Pole3	0.271279	1
Tmem134	0.341244	1
Cyyr1	0.165208	1
Nckap5	0.631215	1
Gm14091	0.69791	1
Epb41l4aos	0.225024	1
Cadm2	0.694694	1
Akr1b10	0.188586	1
Eif2b1	0.350185	1
Sfmbt2	0.340257	1
Emd	0.176175	1
Slc22a18	0.562013	1
Pcsk4	0.917565	1
Ndufc1	0.111921	1
Emc8	0.19799	1
Gm8113	0.994526	1
Csrp2	0.346797	1
Palm	1.5264	1
Tsr3	0.736718	1
Akr1a1	0.127083	1
Ndufaf7	0.23353	1
Msl3l2	0.646887	1
Gm5577	0.296556	1
Ddx59	0.746028	1
Igflr1	0.846643	1
Cdk2ap2	0.3023	1
Gas2	0.307961	1
Ech1	0.208411	1
Tgfbi	0.785006	1
Tars2	0.152683	1
Ntm	1.11677	1
Aspn	1.34285	1
Rnf126	0.289717	1
Pdcd2l	0.436947	1
Ogfr	0.222531	1
Mcm7	0.0647109	1
Vill	0.314183	1
Miip	0.451903	1
1810019N24Rik	1.33636	1
Sbk1	0.677399	1
Mrpl30	0.183658	1
Basp1	0.141106	1
Kpna2	0.3773	1
Zfpl1	0.466058	1
Ogfrl1	-0.0114117	1
Mpv17	0.265841	1
Mettl22	0.489621	1
Tmem19	0.233513	1
Pcgf2	0.423791	1
Smoc1	0.964799	1
Guk1	0.316799	1
Psmg3	0.321055	1
Scrn3	0.604043	1
Trp53rka	0.402282	1
Sugp1	0.219022	1
1810062G17Rik	1.88251	1
Champ1	0.234021	1
Inppl1	0.907249	1
Marveld1	0.305833	1
Ecm1	1.08814	1
Ints5	0.531252	1
Terf1	0.0358678	1
Klrb1c	0.849259	1
D830025C05Rik	0.633099	1
Btc	0.629308	1
S100a8	0.754774	1
Nprl3	0.299093	1
Myg1	0.248835	1
Arglu1	-0.148537	1
Gm49216	2.66195	1
Dele1	0.204346	1
Tmsb10	0.0747836	1
Csf2ra	0.30942	1
Tusc1	0.511086	1
A930006K02Rik	0.865224	1
Hax1	0.299261	1
A930033H14Rik	1.44456	1
Asb8	0.376981	1
Zfp2	0.484937	1
Sytl1	0.761818	1
Apoo	0.298096	1
Ssbp1	0.083789	1
C1galt1	0.0317999	1
Coq6	0.45907	1
Eef1akmt4	0.389769	1
Gemin7	0.240889	1
Gm11655	1.37943	1
Hsd3b7	0.243175	1
Lyar	0.136617	1
E130114P18Rik	1.33928	1
Spsb3	0.589806	1
2310001H17Rik	0.120948	1
Fbxw5	0.385229	1
Baiap2l1	0.983508	1
Gm16174	2.71444	1
Phka1	0.139493	1
Fancb	0.268631	1
B9d2	0.348854	1
Xylt2	0.731647	1
Mrpl12	0.128901	1
Gm47271	2.59552	1
Khdrbs2	2.54864	1
Lrrc42	0.269947	1
Gm16141	0.421569	1
Fgf3	0.978136	1
Slc19a1	0.32311	1
Alg1	0.525885	1
Hebp1	0.469287	1
Gm43569	1.15938	1
Fbxw9	1.13198	1
Fxn	0.150573	1
Txnrd1	-0.0218207	1
Zfp830	0.318278	1
Hbegf	0.357235	1
Gm38560	0.931577	1
Gstt3	0.790752	1
Hsdl1	0.400661	1
D730003I15Rik	0.775981	1
Cwc15	0.149714	1
Acaa2	0.26632	1
Mrpl55	0.381661	1
Cipc	0.251442	1
[truncated: 19,666 more rows]

## Sheet: Pathways_low_youngvsold_hm_bp
Gene_set	Term	Overlap	P-value	Adjusted P-value	Old P-value	Old Adjusted P-value	Odds Ratio	Combined Score	Genes
GO_Biological_Process_2023	Positive Regulation Of DNA-templated Transcription (GO:0045893)	178/1243	4.80102e-21	1.30692e-17	0	0	2.40885	112.699	CCNT2;CRTC3;CCNT1;TRRAP;PRDM5;PRDM2;NR3C1;ACTB;DCAF6;YY1;NAMPT;EPC1;EPC2;KAT7;BTRC;RNF111;MEF2A;MEF2C;SMARCC1;MAP2K1;FBXW11;MRTFB;UBE2E1;DYRK1A;MRTFA;RFX3;MITF;GTF2F2;RUNX2;RUNX1;KAT6B;TBL1XR1;KAT6A;ATF7;PRKD2;PHIP;MAML3;INO80D;KMT2A;DHX9;PRKDC;TNKS;KMT2C;PIK3R1;FOXO3;PRDM11;HIF1A;MBTD1;NPAT;ATXN7;ZKSCAN3;HIVEP1;EP400;TASP1;RIPK1;RREB1;MAP2K5;BPTF;AKIRIN2;CREBBP;ZFHX3;SMAD4;SMAD3;AUTS2;ZBTB16;NFA…
GO_Biological_Process_2023	Protein Modification Process (GO:0036211)	122/711	6.80688e-21	1.30692e-17	0	0	2.9314	136.123	CCNT1;UBE2D3;PPP2R2A;JADE3;DCAF1;PPP1CB;PTAR1;PPP4R1;PPP4R2;AKT3;NEK1;KAT7;BTRC;PRKACB;PDK1;CSNK1G3;MAP2K1;PRKCH;CDKL5;CSNK2A1;DAPK1;FBXW11;PRKCE;DYRK1A;ADAM10;LMTK2;PPP4R3A;VRK2;PPP4R3B;FBXO11;ERN1;BTK;SIK3;PRKD2;TNIK;SIK2;MTMR3;PRKDC;STK3;GRK3;MAN2A1;MAP3K20;ST8SIA4;ABL2;MARK3;ST3GAL2;MARK2;ST3GAL3;B3GALNT2;CDK17;LYN;SRPK2;UVRAG;INSR;NEK7;BRAF;EIF2AK4;SSH2;PTK2;PTPRE;MSRA;TBCK;PTPRC;STK24;WNK1;…
GO_Biological_Process_2023	Phosphorylation (GO:0016310)	86/429	2.62433e-19	3.35915e-16	0	0	3.49795	149.657	DGKG;GSK3B;SMG1;BMPR2;CCNT1;MAST2;LRRK1;PIK3CD;PIK3CG;IKBKB;RPTOR;PPP4R1;GNPTAB;RB1CC1;AKT3;TLK2;NEK1;TLK1;JAK2;PRKACB;PRKG1;JAK1;PDK1;MAP2K1;PRKCH;CDKL5;CSNK2A1;SYK;DAPK1;PDPK1;PRKCE;DYRK1A;ADAM10;LMTK2;VRK2;TGFBR1;ERN1;LATS1;PIK3CA;BTK;SIK3;PRKD2;BIRC6;TNIK;TOP1;SIK2;ROCK1;PRKDC;MAPKAP1;CAMKK2;STK3;MAPK9;GRK3;MAPK8;MAP3K20;RICTOR;FYN;MAPK6;PAK2;MARK3;MAP4K3;MARK2;MAP4K4;CDK17;LYN;SRPK2;UVRAG;CS…
GO_Biological_Process_2023	Protein Phosphorylation (GO:0006468)	94/500	5.2035e-19	4.99536e-16	0	0	3.23871	136.349	GSK3B;SMG1;BMPR2;CCNT1;MAST2;LRRK1;PIK3CD;PKD1;IGF1R;IKBKB;PPP4R1;RB1CC1;AKT3;TLK2;NEK1;TLK1;ERC1;JAK2;PRKACB;PRKG1;JAK1;PDK1;CSNK1G3;MAP2K1;PRKCH;CDKL5;CSNK2A1;SYK;DAPK1;PDPK1;PRKCE;DYRK1A;ADAM10;LMTK2;VRK2;TGFBR1;ERN1;LATS1;BTK;SIK3;ULK2;PRKD2;BIRC6;TNIK;TOP1;SIK2;CSNK1G1;USP15;ROCK1;CAB39;PRKDC;TNKS;CAMKK2;STK3;MAPK9;GRK3;MAPK8;MAP3K20;ABL2;RICTOR;FYN;RIPK1;MAPK6;PAK2;MARK3;MAP4K3;MARK2;MAP4K4…
GO_Biological_Process_2023	Peptidyl-Serine Phosphorylation (GO:0018105)	47/158	4.32887e-18	3.32458e-15	0	0	5.80919	232.259	GSK3B;SMG1;CAB39;ROCK1;PRKDC;TNKS;MAST2;PKD1;IKBKB;MAPK9;MAPK8;AKT3;MAP3K20;TLK2;TLK1;RIPK1;RICTOR;PRKACB;MARK3;PAK2;MARK2;SRPK2;CSNK1G3;PRKCH;CSNK2A1;PDPK1;CSNK1A1;PRKCE;NEK7;DYRK1A;LMTK2;VRK2;MAPK14;TGFBR1;HIPK3;MTOR;ERN1;LATS1;PIKFYVE;WNK1;ULK2;PRKD2;ATM;PKN2;TOP1;CSNK1G1;ATR
GO_Biological_Process_2023	Ubiquitin-Dependent Protein Catabolic Process (GO:0006511)	75/367	1.78078e-17	1.1397e-14	0	0	3.5634	137.429	GSK3B;UBE3C;FAF1;USP33;UBE2D3;CCAR1;HERC4;RNF19A;ARIH2;PSMD1;UBXN7;ARIH1;BTRC;FBXO7;RNF111;FBXW11;FBXW7;UBE2E1;AXIN1;RC3H1;UBE4B;FBXO11;RAD23B;RC3H2;UBE2R2;TBL1XR1;PELI1;PLAA;SPOPL;PSMD14;KLHL15;UBA6;CUL3;VPS4B;CUL1;UBR4;NEDD4L;UBR3;AMBRA1;CBL;ATXN3;COP1;ZNRF2;HECTD1;RMND5A;ZNRF3;RNF216;MVB12B;SPOP;RBBP6;TBL1X;RFFL;NDFIP2;ZRANB1;HACE1;ANKIB1;SMURF2;UBE2B;CSNK1A1;USP9X;FBXL17;UBE2G1;PML;MIB1;CNOT4…
GO_Biological_Process_2023	Regulation Of DNA-templated Transcription (GO:0006355)	227/1922	3.4269e-16	1.8799e-13	0	0	1.93891	69.0439	RB1;TRRAP;JMJD1C;EHMT1;IKZF1;IKZF2;BACH1;ACTB;GPBP1;BBX;EPC1;EPC2;KAT7;BTRC;RNF111;SOX5;MEF2C;SMARCC1;SFMBT1;RFX3;RUNX2;RUNX1;RFX7;ATF7;URI1;L3MBTL3;DHX9;BAZ2B;PRDM11;HIF1A;MBTD1;MIER1;HIVEP1;RREB1;CDK17;CREBBP;BCL11A;INSR;NFATC3;INO80;SMARCA2;TRERF1;FLI1;PBX1;MLLT10;ZZZ3;REL;CREBRF;RCOR1;LIN54;PHF20;TCF20;RSF1;MECP2;IKBKB;MED14;NIPBL;MED13;ZMYM2;MECOM;NCOA1;SS18;NCOA2;PBRM1;BRD1;TCF12;RHOH;BAZ1A…
GO_Biological_Process_2023	Regulation Of Transcription By RNA Polymerase II (GO:0006357)	234/2028	1.61395e-15	7.74696e-13	0	0	1.88866	64.3281	RB1;TRRAP;ZMYND8;JMJD1C;EHMT1;IKZF1;IKZF2;BACH1;ACTB;DCAF6;DCAF1;NAMPT;BBX;EPC1;EPC2;SOX5;MEF2A;MEF2C;SMARCC1;MRTFB;RFX3;MRTFA;RUNX2;RUNX1;RFX7;ATF7;PRKD2;MAML3;URI1;DHX9;PRKDC;BAZ2B;PIK3R1;HIF1A;MIER1;HIVEP1;RREB1;CREBBP;BCL11A;NFATC3;INO80;SMARCA2;TRERF1;FLI1;PBX1;SETX;MLLT10;ZZZ3;AGO2;REL;CREBRF;ATM;CDK12;CDK13;RCOR1;ARF4;PHF20;TCF20;WASL;AATF;N4BP2L2;MECP2;IKBKB;PPP3CA;MED14;NIPBL;MED13;MECOM…
GO_Biological_Process_2023	Chromatin Remodeling (GO:0006338)	53/228	3.87152e-15	1.65185e-12	0	0	4.15921	138.024	RB1;KDM5A;LIN54;SETD2;KDM5C;SETD7;CHD6;RSF1;CHD2;CHD1;YY1;MECOM;PWWP2A;SMARCAD1;ARID2;KDM6A;SS18;SMARCC1;PBRM1;USP3;ATRX;TET1;BAZ1A;ARID1A;ARID1B;KAT2B;WAC;TOP1;HDAC4;NFAT5;USP15;INO80D;BAZ2B;RNF2;HIRA;MIER1;UBR5;SF3B1;MTA3;BPTF;SRPK2;SMARCE1;KDM4C;INO80;SMARCA2;GATAD2B;GATAD2A;PER2;PER1;RYBP;TRIP12;HNRNPC;BCOR
GO_Biological_Process_2023	Peptidyl-Serine Modification (GO:0018209)	44/166	5.536e-15	2.12582e-12	0	0	4.93412	161.975	GSK3B;SMG1;CAB39;ROCK1;PRKDC;TNKS;MAST2;PKD1;IKBKB;MAPK9;MAPK8;AKT3;MAP3K20;TLK2;TLK1;RICTOR;PRKACB;MARK3;PAK2;MARK2;SRPK2;CSNK1G3;PRKCH;CSNK2A1;PDPK1;CSNK1A1;PRKCE;NEK7;DYRK1A;LMTK2;VRK2;MAPK14;TGFBR1;HIPK3;MTOR;LATS1;WNK1;ULK2;PRKD2;ATM;PKN2;TOP1;CSNK1G1;ATR
GO_Biological_Process_2023	Protein Polyubiquitination (GO:0000209)	51/226	4.52053e-14	1.57808e-11	0	0	3.9963	122.797	UBE3C;UBE2D3;UBE3A;UBE2Q2;RNF19A;ARIH2;ARIH1;BTRC;FBXO7;SHPRH;FBXW11;UBE2E3;UBE2E1;RC3H1;ZFP91;UBE4B;RC3H2;UBE2R2;TRAF3;PELI1;CBFB;TNKS;CUL3;MYCBP2;CUL1;NEDD4L;NT5C2;ANAPC10;ZNRF2;HECTD1;RMND5A;RNF216;TNKS2;UBR5;SPOP;RFFL;HACE1;ANKIB1;UBE2B;HUWE1;FBXL17;LNPEP;UBE2G1;UBE2W;ITCH;NEDD4;TTC3;MDM2;TPP2;TRIP12;UBE2K
GO_Biological_Process_2023	Protein Ubiquitination (GO:0016567)	75/434	2.01607e-13	6.45144e-11	0	0	2.88776	84.4162	UBE3C;UBE2D3;UBE3A;CCAR1;HERC4;HERC2;RNF19A;RACK1;ARIH2;ARIH1;BTRC;FBXO7;RNF111;SHPRH;FBXW7;FBXW11;UBE2E1;MSL2;RC3H1;UBE4B;UCHL3;FBXO11;RC3H2;UBE2R2;TRIM14;BIRC6;CBFB;UHRF2;TNKS;UBA6;CUL3;RNF38;MYCBP2;CUL1;NEDD4L;UBR3;AMBRA1;CBL;VCPIP1;ZNRF3;CAND1;RMND5A;TNKS2;RNF138;UBR5;SPOP;RBBP6;TRIM44;HACE1;ANKIB1;SMURF2;UBE2B;USP9X;FANCL;FBXL17;HUWE1;KLHL2;LNPEP;UBE2G1;MIB1;CNOT4;UBE2W;ITCH;KLHL7;NEDD4;RLIM…
GO_Biological_Process_2023	Positive Regulation Of Transcription By RNA Polymerase II (GO:0045944)	125/938	1.14628e-12	3.38593e-10	0	0	2.15397	59.2225	CCNT2;CRTC3;CCNT1;ZMYND8;PRDM5;PRDM2;NR3C1;DCAF6;YY1;NAMPT;PWWP2A;EPC1;MEF2A;MEF2C;MRTFB;UBE2E1;MRTFA;RFX3;MITF;GTF2F2;RUNX2;RUNX1;TBL1XR1;ATF7;PRKD2;PHIP;MAML3;KMT2A;DHX9;PRKDC;TNKS;KMT2C;PIK3R1;FOXO3;HIF1A;NPAT;HIVEP1;RIPK1;RREB1;MAP2K5;BPTF;AKIRIN2;CREBBP;ZFHX3;SMAD4;SMAD3;AUTS2;NFATC3;HMGA2;INO80;SMARCA2;ELL2;TRERF1;PBX1;NFKB1;SETX;MLLT10;AGO2;REL;CREBRF;ATM;CDK12;CDK13;FGFR2;ARF4;DDX3X;BMPR2…
GO_Biological_Process_2023	Protein K48-linked Ubiquitination (GO:0070936)	25/70	3.01743e-12	8.27637e-10	0	0	7.52636	199.649	UBE3C;CUL3;UBE2D3;MYCBP2;CUL1;NEDD4L;UBE3A;NT5C2;ZNRF2;RNF216;UBE2Q2;UBR5;ARIH2;RFFL;FBXO7;HACE1;UBE2B;UBE2E3;UBE2E1;UBE2G1;ITCH;UBE2R2;TTC3;PELI1;UBE2K
GO_Biological_Process_2023	Proteasome-Mediated Ubiquitin-Dependent Protein Catabolic Process (GO:0043161)	59/319	4.36718e-12	1.118e-09	0	0	3.11595	81.5035	GSK3B;FAF1;UBE2D3;FBXO3;PSMD1;UBXN7;BTRC;FBXO7;FBXW11;FBXW7;AXIN1;UBE4B;RAD23B;NEMF;TBL1XR1;PELI1;PLAA;SPOPL;PSMD14;KLHL15;CUL3;DERL1;CUL1;NEDD4L;UBR3;UBR2;AMBRA1;ANAPC10;ECPAS;FBXL20;ATXN3;COP1;ZNRF2;HECTD1;RMND5A;RNF216;SPOP;DNAJB9;TBL1X;ASCC3;RFFL;KLHDC10;AKIRIN2;HSPA5;SMURF2;UBE2B;CSNK1A1;FBXL17;UBE2G1;PML;UBE2W;ITCH;APPBP2;APC;MDM2;TRIP12;STT3B;FBXL5;UBE2K
GO_Biological_Process_2023	Positive Regulation Of Nucleic Acid-Templated Transcription (GO:1903508)	85/557	5.64047e-12	1.30492e-09	0	0	2.49273	64.5643	KDM5A;TRRAP;PHF20;RSF1;IKBKB;YY1;MED14;MED13;MECOM;EPC1;EPC2;BTRC;YAF2;RNF111;NCOA1;ARHGEF11;MEF2C;MAP2K1;SMARCC1;FBXW11;DYRK1A;MSL2;AXIN1;RFX3;MITF;ARID1A;ARID1B;RUNX2;TGFBR1;RUNX1;KAT2B;PPM1A;ELF1;MDFIC;KAT6B;TBL1XR1;ELF4;KAT6A;WAC;PHIP;PLCB1;CREB5;HDAC4;KDM3A;INO80D;KMT2A;PRDM11;FOXO3;MLLT3;HIF1A;LRP6;CAMKK2;NSD3;MBTD1;NPAT;ATXN7;NSD1;ZKSCAN3;EP400;TASP1;TBL1X;RREB1;MTA3;TRIM44;CREBBP;SMAD4;ZF…
GO_Biological_Process_2023	Modification-Dependent Protein Catabolic Process (GO:0019941)	43/192	5.777e-12	1.30492e-09	0	0	3.93952	101.943	UBE3C;PSMD14;KLHL15;UBA6;CUL3;USP33;UBE2D3;UBR4;NEDD4L;UBR3;CBL;CCAR1;HERC4;ATXN3;ZNRF3;RNF19A;ARIH2;RBBP6;ARIH1;BTRC;RFFL;FBXO7;NDFIP2;HACE1;ANKIB1;SMURF2;UBE2B;UBE2E1;RC3H1;UBE4B;UBE2G1;FBXO11;RC3H2;MIB1;CNOT4;ITCH;UBE2R2;NEDD4;TTC3;MDM2;RLIM;TRIP12;UBE2K
GO_Biological_Process_2023	Chromatin Organization (GO:0006325)	51/268	4.2338e-11	9.0321e-09	0	0	3.21548	76.8028	RB1;KDM5A;KDM5C;SETD7;CHD6;EHMT1;RSF1;CHD1;YY1;PWWP2A;SMARCAD1;KAT7;HMG20A;ARID2;KDM6A;SS18;SMARCC1;PBRM1;ATRX;TET1;BAZ1A;ARID1A;ARID1B;KAT2B;KAT6B;WAC;TOP1;HDAC4;INO80D;BAZ2B;HDAC8;RNF2;HIRA;MIER1;UBN1;SF3B1;MTA3;BPTF;SMARCE1;KDM4C;HMGA2;INO80;SMARCA2;GATAD2B;GATAD2A;PER2;PER1;ZZZ3;RYBP;HNRNPC;BCOR
GO_Biological_Process_2023	Proteasomal Protein Catabolic Process (GO:0010498)	45/220	4.91304e-11	9.9295e-09	0	0	3.51048	83.3266	GSK3B;PSMD14;FAF1;CUL3;UBE2D3;DERL1;CUL1;NEDD4L;AMBRA1;ATXN3;COP1;ZNRF2;HECTD1;RMND5A;RNF216;SPOP;PSMD1;UBXN7;TBL1X;BTRC;RFFL;FBXO7;SMURF2;UBE2B;CSNK1A1;FBXW11;FBXW7;AXIN1;FBXL17;UBE2G1;UBE4B;RAD23B;PML;UBE2W;ITCH;APPBP2;APC;TBL1XR1;PSME4;PELI1;MDM2;PLAA;SPOPL;TRIP12;UBE2K
GO_Biological_Process_2023	Protein Autophosphorylation (GO:0046777)	37/162	9.42857e-11	1.81029e-08	0	0	4.02804	92.9861	GSK3B;SMG1;IGF1R;CAMKK2;RB1CC1;MAP3K20;RIPK1;FYN;JAK2;MARK3;PAK2;MARK2;LYN;MAP3K3;CDKL5;DAPK1;PDPK1;INSR;DYRK1A;LMTK2;VRK2;EIF2AK4;PTK2;MTOR;ERN1;PIKFYVE;STK24;TAOK3;TAOK1;ULK2;PRKD2;ATM;SIK2;TNIK;CDK12;FGFR2;ATR
GO_Biological_Process_2023	Protein Modification By Small Protein Conjugation (GO:0032446)	61/364	1.34287e-10	2.45553e-08	0	0	2.76204	62.784	UBE2D3;CCAR1;HERC4;HERC2;SUMO1;ARIH2;RACK1;ARIH1;BTRC;FBXO7;RNF111;SHPRH;FBXW11;FBXW7;UBE2E1;MSL2;UCHL3;FBXO11;PIAS2;PIAS1;TRIM14;BIRC6;HDAC4;UHRF2;UBA6;CUL3;MYCBP2;RNF38;CUL1;NEDD4L;UBR3;CBL;HDAC9;VCPIP1;CAND1;ZNRF3;RNF138;RBBP6;TRIM44;RANBP2;HACE1;SLF2;SMURF2;UBE2B;EYA1;BCL11A;USP9X;FBXL17;KLHL2;PML;MIB1;CNOT4;ITCH;KLHL7;NEDD4;RLIM;MDM2;MDM4;FBXL5;TRIM33;RNF220
GO_Biological_Process_2023	Negative Regulation Of DNA-templated Transcription (GO:0045892)	124/1025	8.49771e-10	1.48324e-07	0	0	1.917	40.0386	RB1;ZMYND8;UBE2D3;PRDM5;WWC2;EHMT1;ZBTB20;ARID4A;PRDM2;ARID4B;IKZF1;NR3C1;BACH1;YY1;DCAF1;DACH1;EPC1;BTRC;MEF2A;MEF2C;KDM2A;SFMBT1;FBXW11;RFX3;MITF;RUNX2;FOXP1;RUNX1;PSPC1;KAT6B;TBL1XR1;KAT6A;URI1;L3MBTL3;CBFB;FOXO3;PRDM11;HIF1A;PHF21A;HMBOX1;MIER1;ZKSCAN3;HIVEP1;RREB1;MAP2K5;BPTF;CREBBP;ZFHX3;SMAD4;SMAD3;SMURF2;BCL11A;ZBTB16;ZBTB10;NFATC3;HMGA2;FOXN3;SMARCA2;TRERF1;NFKB1;DLG1;CNOT1;CNOT2;MDM2;PH…
GO_Biological_Process_2023	DNA Damage Response (GO:0006974)	61/384	1.19483e-09	1.99485e-07	0	0	2.58818	53.1749	SMG1;TRRAP;FMR1;SETD7;BACH1;ALKBH8;RPTOR;YY1;NIPBL;HERC2;SUMO1;ALKBH1;TLK2;KMT5B;MTREX;TOPBP1;VAV3;WDHD1;SHPRH;USP3;ATRX;PPP4R3A;PPP4R3B;SPIDR;FOXP1;RNF169;PSME4;WAC;NFAT5;PRKDC;PDS5B;PDS5A;SAMHD1;TANK;VCPIP1;BCLAF1;UBR5;EP400;RBBP8;SUSD6;RBBP6;MAP2K6;LYN;UVRAG;SLF2;UBE2B;MGMT;FANCL;INO80;MAPK14;MTOR;PML;SETX;TAOK3;APC;TAOK1;ATM;GRB2;TRIP12;MNAT1;ATR
GO_Biological_Process_2023	Regulation Of Double-Strand Break Repair (GO:2000779)	24/88	4.4378e-09	7.10048e-07	0	0	5.07139	97.5386	SMARCE1;SETD2;PBRM1;SMARCC1;SLF2;TRRAP;MGMT;PPP4R3B;ARID1A;ARID1B;SPIDR;SMARCA2;PML;MBTD1;RNF169;PPP4R2;UBR5;EP400;EPC1;SPIRE1;EPC2;TRIP12;ARID2;ATR
GO_Biological_Process_2023	Regulation Of Intracellular Signal Transduction (GO:1902531)	50/297	5.29992e-09	8.14068e-07	0	0	2.76297	52.65	TRIO;ZFAND6;DOCK8;ITSN1;WWC2;SLA;PTPN22;ARHGAP35;AKAP13;SPRED1;TMSB4X;ITGAV;VAV3;ARHGEF11;PDPK1;VRK2;VAV1;BCR;TIAM1;TRAF3;KAT6A;PRKD2;TNIK;DOCK2;CRK;SGMS1;ARHGAP18;PRDM11;ARHGAP15;STK3;GNA13;ARHGAP21;PIP5K1A;RICTOR;SRGAP3;RFFL;PAK2;MAP4K4;MAP2K6;LYN;MYO9B;MYO9A;MTOR;ARHGAP32;TBCK;DLG1;DNMBP;TAOK3;ATM;GRB2
GO_Biological_Process_2023	MAPK Cascade (GO:0000165)	25/98	9.49072e-09	1.40171e-06	0	0	4.63254	85.5766	CAMKK2;PPP1CB;IKBKB;MAPK8;MAP3K20;ITGAV;MAP3K4;MAP2K5;MAP2K6;MAP4K4;MEF2A;MAP2K4;MAP3K3;MAP2K1;MEF2C;BRAF;MAPK14;SETX;TAOK3;NF1;RAPGEF2;CCM2;TNIK;PTPN7;SHANK3
GO_Biological_Process_2023	Cytosolic Transport (GO:0016482)	29/127	9.93683e-09	1.41324e-06	0	0	4.0092	73.8775	STX16;CLTC;GCC2;RCSD1;EEA1;SNX2;AP1G1;VPS50;VTI1A;PIP4K2A;VPS54;DENND5A;ERC1;RAB6A;EPS15;SPAG9;MON2;ANKRD27;RIC1;STX8;GBF1;VPS13A;LMTK2;HOOK3;GAK;PIKFYVE;HEATR5A;TBC1D5;RAB5A
GO_Biological_Process_2023	Regulation Of Gene Expression (GO:0010468)	129/1127	1.19907e-08	1.64444e-06	0	0	1.79767	32.788	RB1;TRRAP;WWC2;ZBTB20;JMJD1C;JADE3;PRDM2;NR3C1;BACH1;SLC8A1;YY1;GPBP1;KAT7;MEF2C;MBNL1;MAP2K1;MBNL2;FBXW7;RC3H1;RFX3;ADAM10;MITF;FOXP1;MARF1;PSPC1;KAT6B;KAT6A;ATF7;ADNP;NOTCH2;YTHDC1;HIF1A;NPAT;SBNO1;LARP1;ATXN7;MIER1;UBR5;RIPK1;RREB1;BPTF;LYN;SRPK2;CREBBP;ZFHX3;NDFIP2;SMAD3;TIPARP;DENND4A;INSR;HMGA2;BRAF;FOXN3;ZBTB11;LARP4;PUM1;SMARCA2;NFKB1;PUM2;PTPRC;GON4L;ZZZ3;HNRNPF;FUBP1;ZFP64;MDM2;REL;ATM;…
GO_Biological_Process_2023	Organelle Organization (GO:0006996)	62/418	1.31335e-08	1.73905e-06	0	0	2.38424	43.2695	RB1;NUMA1;SH3KBP1;MAST2;MIA3;WASL;SIPA1L3;SYNE1;ZMYM4;LONP2;DNM1L;BCAS3;PDCD6IP;COG5;VPS13D;VPS13B;PRPF40A;GAK;TMEM135;RAB31;KAT6A;YME1L1;PHIP;TNIK;PPIA;MAPKAP1;VPS4B;ATL2;HTT;AFG1L;TOR1AIP2;ARHGAP21;RHOT1;ATXN7;DYM;RICTOR;EPS15;PDZD8;CLASP1;CLASP2;ARFGEF1;ZRANB1;HACE1;YTHDF2;YTHDF3;CSNK1A1;GBF1;MICAL3;RANBP9;TRAPPC8;LARP4;MTOR;PEX14;TTC17;PIKFYVE;DIAPH3;VAPA;TRIP11;TMCC1;BRWD1;SLC25A36;BRWD3
GO_Biological_Process_2023	Positive Regulation Of Wnt Signaling Pathway (GO:0030177)	26/109	2.19062e-08	2.80399e-06	0	0	4.23818	74.7467	MACF1;DDX3X;TNKS;LRRK1;USP34;CDC73;TNKS2;UBR5;TBL1X;WLS;CSNK1G3;USP8;ZRANB1;CSNK2A1;SMURF2;UBE2B;NFKB1;SKI;PPM1A;PPM1B;ZEB2;TBL1XR1;WNK1;FGFR2;CSNK1G1;RNF220
GO_Biological_Process_2023	Regulation Of DNA Repair (GO:0006282)	28/129	5.7038e-08	7.06535e-06	0	0	3.75261	62.5919	INO80D;PARG;TRRAP;DHX9;ACTB;YY1;MBTD1;PPP4R2;ATXN7;UBR5;EP400;EPC1;EPC2;KAT7;ARID2;SMARCE1;SMARCC1;PBRM1;EYA1;PPP4R3B;INO80;ARID1A;SMARCA2;ARID1B;PML;KAT2B;TRIP12;ATR
GO_Biological_Process_2023	Endosomal Transport (GO:0016197)	34/180	8.76254e-08	1.0515e-05	0	0	3.15847	51.3257	ITSN2;WASHC4;STX16;DENND1A;VPS4B;ITSN1;CLTC;CLEC16A;GCC2;RCSD1;SNX2;VPS50;VTI1A;VPS54;DENND5A;SNX9;ERC1;RAB6A;EPS15;REPS1;SPAG9;ANKRD27;RIC1;GBF1;LMTK2;RAB10;ACAP2;PIKFYVE;EHD4;HEATR5A;TBC1D5;ALMS1;TMCC1;PICALM
GO_Biological_Process_2023	Regulation Of Canonical Wnt Signaling Pathway (GO:0060828)	37/207	1.06462e-07	1.23883e-05	0	0	2.95458	47.4372	INVS;GSK3B;DDX3X;TNKS;CTNND1;LRRK1;USP34;TMEM131L;MLLT3;STK3;ZNRF3;TNKS2;UBR5;TBL1X;BTRC;WLS;TLE4;CSNK1G3;USP8;SMURF2;UBE2B;CSNK1A1;AXIN1;NFKB1;LATS1;PPM1A;ZEB2;PPM1B;CCNY;APC;WNK1;TBL1XR1;GNAQ;CCDC88C;FGFR2;RNF220;CSNK1G1
GO_Biological_Process_2023	Negative Regulation Of Nucleic Acid-Templated Transcription (GO:1903507)	63/456	1.4617e-07	1.65087e-05	0	0	2.1918	34.4957	RB1;KDM5C;PRDM5;EHMT1;ARID4A;RSF1;IKZF1;NR3C1;MECP2;NIPBL;DACH1;ZMYM2;MECOM;SUMO1;EPC1;BTRC;YAF2;KLF10;SFMBT1;FBXW11;DNMT3A;RFX3;CBFA2T2;CBFA2T3;RUNX2;FOXP1;ZEB1;MDFIC;KAT6B;PSPC1;KAT6A;PLCB1;ZMYND11;VGLL4;HDAC4;L3MBTL3;PRDM11;HDAC9;RNF2;BCLAF1;HMBOX1;ZKSCAN3;MTA3;SMARCE1;SMAD4;SMURF2;ZBTB16;HMGA2;FOXN3;SMARCA2;TRERF1;GATAD2B;PML;PEX14;GATAD2A;PER2;PER1;RLIM;MDM2;MDM4;BCOR;TRIM33;RCOR1
GO_Biological_Process_2023	Regulation Of G1/S Transition Of Mitotic Cell Cycle (GO:2000045)	24/106	2.16461e-07	2.37489e-05	0	0	3.95431	60.6823	RB1;ANKRD17;SMARCE1;SMARCC1;PBRM1;DDX3X;INO80;AMBRA1;ARID1A;SMARCA2;PKD1;ARID1B;CDC73;RPTOR;PPP2CA;DLG1;WEE1;CCND2;APC;ARID2;MNAT1;PLCB1;CRLF3;APPL1
GO_Biological_Process_2023	Positive Regulation Of Canonical Wnt Signaling Pathway (GO:0090263)	21/85	2.57771e-07	2.74956e-05	0	0	4.42778	67.1747	CSNK1G3;USP8;DDX3X;SMURF2;UBE2B;TNKS;LRRK1;USP34;NFKB1;PPM1A;PPM1B;ZEB2;TNKS2;TBL1XR1;WNK1;UBR5;TBL1X;FGFR2;WLS;CSNK1G1;RNF220
GO_Biological_Process_2023	Histone Modification (GO:0016570)	20/81	4.99682e-07	5.18588e-05	0	0	4.42182	64.1575	HDAC4;CREBBP;UBE2B;TRRAP;USP3;JADE3;HDAC8;GATAD2B;GATAD2A;PHF20L1;MBTD1;KAT2B;TBL1XR1;MIER1;EP400;EPC1;EPC2;KAT7;TBL1X;MTA3
GO_Biological_Process_2023	mRNA Destabilization (GO:0061157)	14/43	6.93681e-07	7.00983e-05	0	0	6.49365	92.088	FTO;YTHDF2;ROCK1;YTHDF3;CELF1;TUT4;RC3H1;PUM1;GIGYF2;RC3H2;FXR1;CNOT1;AGO2;DIS3L2
GO_Biological_Process_2023	Regulation Of GTPase Activity (GO:0043087)	36/214	7.29796e-07	7.18568e-05	0	0	2.74232	38.7503	GSK3B;RABGAP1;DOCK8;DOCK7;RAP1GDS1;ARHGAP15;ARHGAP12;DOCK10;RAP1A;RACK1;SNX9;RSU1;SRGAP3;PRKG1;NDEL1;RALGPS2;MAP4K4;VAV3;ARFGEF1;BCAS3;RIC1;CDKL5;PTK2;VAV1;LRCH1;WNK1;NF1;RAPGEF2;RAB3GAP2;PKP4;SOS1;MAPRE2;RAPGEF6;CRK;SOS2;PICALM
GO_Biological_Process_2023	Negative Regulation Of Transcription By RNA Polymerase II (GO:0000122)	89/763	1.10199e-06	0.00010463	0	0	1.81297	24.8711	RB1;ZMYND8;UBE2D3;PRDM5;WWC2;EHMT1;ZBTB20;ARID4A;ARID4B;PRDM2;NR3C1;BACH1;N4BP2L2;CDC73;DCAF1;MECP2;YY1;NIPBL;DACH1;DNMT3B;EPC1;LRRFIP1;MEF2A;KLF10;MEF2C;KLF12;DNMT3A;TET1;MITF;SREBF2;RUNX1;ETV6;PPM1A;ZEB2;ZEB1;TBL1XR1;LCOR;MCPH1;HDAC4;URI1;CBFB;FOXO3;HDAC8;NR2C2;HDAC9;PHF21A;RNF2;HMBOX1;CUX1;NSD1;MIER1;NRIP1;ZKSCAN3;HIVEP1;TBL1X;FNIP1;RREB1;MTA3;MAP2K5;BPTF;CREBBP;SMAD4;ZFHX3;SMAD3;SMURF2;USP9X;…
GO_Biological_Process_2023	Vesicle-Mediated Transport (GO:0016192)	56/411	1.11714e-06	0.00010463	0	0	2.15002	29.4654	ITSN2;WASHC4;ARF4;DENND1A;ITSN1;CHM;MIA2;MIA3;WASL;CLINT1;EEA1;GOLGA4;AP1G1;KIF13A;PIP4K2A;GPRASP1;CSNK1G3;CADPS2;STX8;VPS13B;AP3B1;MAPK8IP3;RABEP1;HEATR5A;TBC1D4;DNAJC5;EXOC4;EXOC5;EXOC2;CSNK1G1;STX16;VPS4B;CLEC16A;SCFD2;ATP6V1H;SNX9;LDLR;ATP9B;EPS15;REPS1;SPAG9;ARFGEF1;UVRAG;SLC10A7;MYO5A;HOOK3;MIB1;RAB10;EHD4;ALMS1;VPS41;SPIRE1;TMCC1;RAB5A;LRP12;PICALM
GO_Biological_Process_2023	Regulation Of Translation (GO:0006417)	34/202	1.45107e-06	0.000132669	0	0	2.74159	36.8557	MTPN;DDX3X;DHX9;PRKDC;FMR1;MSI2;FOXO3;ELAVL1;GIGYF2;FXR1;SYNCRIP;CTIF;ATXN2;LARP1;ALKBH1;RACK1;IGF2BP2;PAIP1;CSNK2A1;YTHDF3;DAPK1;RC3H1;EIF2AK4;ELP4;LARP4B;LARP4;LRPPRC;MTOR;EIF5;CNOT1;CSDE1;CAPRIN1;ETF1;EIF4G3
GO_Biological_Process_2023	Cellular Response To Insulin Stimulus (GO:0032869)	21/99	3.73278e-06	0.000332266	0	0	3.6303	45.3728	GSK3B;PRKDC;PDPK1;INSR;PDE3B;GAB1;MYO5A;PIK3R1;HDAC9;IGF1R;RAB10;KAT2B;RAB31;TBC1D4;NAMPT;GRB10;PHIP;GRB2;LPIN2;PTPN2;APPL1
GO_Biological_Process_2023	Negative Regulation Of Translation (GO:0017148)	22/107	3.80721e-06	0.000332266	0	0	3.4912	43.5653	FTO;DDX3X;YTHDF2;CSNK2A1;ROCK1;YTHDF3;DAPK1;CELF1;FMR1;EIF2AK4;PUM1;GIGYF2;FXR1;TNRC6C;SYNCRIP;LARP1;CNOT1;CAPRIN1;AGO2;RACK1;IGF2BP2;TNRC6B
GO_Biological_Process_2023	Protein Dephosphorylation (GO:0006470)	24/124	4.29632e-06	0.00036662	0	0	3.23939	40.0315	MTMR3;PPP1R12A;FBXW11;PPM1H;PPP2R5A;PPP2R2A;PPP4R3A;PTPN22;PPP4R3B;SSH2;PPP1CB;PPP2CA;PTPRE;PPP3CA;PPM1A;PPP2CB;PPM1B;PPP4R1;PTPRC;PPP2R5E;PTPN9;PTPN7;PTPN2;NCK1
GO_Biological_Process_2023	post-Golgi Vesicle-Mediated Transport (GO:0006892)	15/56	4.44722e-06	0.000371246	0	0	4.92153	60.6491	MON2;GBF1;VPS13A;MYO5A;SCAMP1;RAB10;SCFD1;RABEP1;EXOC4;VTI1A;VPS54;GOPC;EXOC5;EPS15;EXOC2
GO_Biological_Process_2023	Regulation Of Proteasomal Ubiquitin-Dependent Protein Catabolic Process (GO:0032434)	22/109	5.23639e-06	0.000427825	0	0	3.41057	41.4721	GSK3B;ANKIB1;CSNK1A1;USP9X;AXIN1;FHIT;CBFA2T3;RAD23B;PIAS1;PHF20L1;COP1;HECTD1;RYBP;SUMO1;RNF19A;MDM2;ARIH2;RACK1;TLK2;WAC;ARIH1;SOCS5
GO_Biological_Process_2023	Positive Regulation Of Developmental Process (GO:0051094)	36/233	5.59403e-06	0.000442708	0	0	2.47527	29.9355	GSK3B;BMPR2;NUMA1;FMR1;NRXN1;ARID4A;ARID4B;NR2C2;RTN4;KMT5B;ARID2;DNM1L;RREB1;TAPT1;CLASP1;SOX5;CLASP2;NCOA1;SMARCE1;NCOA2;SS18;SMARCC1;PBRM1;SMURF2;INSR;ZBTB16;TET1;DDHD1;ARID1A;SMARCA2;ARID1B;AGO2;SPIRE1;PLCB1;SHANK3;MCU
GO_Biological_Process_2023	Post-Transcriptional Regulation Of Gene Expression (GO:0010608)	15/57	5.64914e-06	0.000442708	0	0	4.80409	58.0526	MTPN;CELF1;YTHDC1;RC3H1;MSI2;ELP4;FOXO3;LARP4;PUM1;GIGYF2;PUM2;PER1;ATXN2;LARP1;GCNT2
GO_Biological_Process_2023	Phosphatidylinositol Phosphate Biosynthetic Process (GO:0046854)	13/44	5.88718e-06	0.000449988	0	0	5.6361	67.8741	UVRAG;SMG1;TTC7B;PIK3CD;PIK3R1;PIK3CG;SOCS2;EFR3A;PIK3CA;PI4KA;PIP4K2A;IP6K1;SOCS5
GO_Biological_Process_2023	Regulation Of Small GTPase Mediated Signal Transduction (GO:0051056)	23/118	5.97641e-06	0.000449988	0	0	3.2663	39.2861	ARHGEF11;VAV3;TRIO;DOCK8;ITSN1;ARHGAP18;MYO9B;ARHGAP15;MYO9A;ARHGAP35;VAV1;CD2AP;ARHGAP12;BCR;GNA13;TIAM1;ARHGAP21;ARHGAP32;AKAP13;DNMBP;ITGAV;SRGAP3;DOCK2
GO_Biological_Process_2023	Regulation Of Anatomical Structure Morphogenesis (GO:0022603)	24/127	6.61579e-06	0.000480337	0	0	3.14453	37.5018	GSK3B;MEF2C;ZRANB1;RC3H1;NEDD4L;LARP4;ARHGAP35;TANC2;PIK3CG;ZMYM4;NEDD4;NF1;KIF13B;KRIT1;PHIP;CCM2;TNIK;PDZD8;SHANK3;PAK2;MARK2;FGFR2;CLASP1;CLASP2
GO_Biological_Process_2023	Regulation Of Cell Adhesion (GO:0030155)	26/144	6.62965e-06	0.000480337	0	0	2.97546	35.4793	RIPOR2;ROCK1;PDE3B;ADAM22;MIA3;PIK3CG;PPP1CB;PPP2CA;ATXN3;EPB41L4B;PPP3CA;ABL2;ITGAV;RSU1;TNPO1;LYN;ZFHX3;PPP1R12A;YTHDF2;ANGPT1;ADAM10;PTK2;RASA1;PKP4;PRKD2;ATM
GO_Biological_Process_2023	Positive Regulation Of Epithelial Cell Migration (GO:0010634)	20/95	7.12289e-06	0.000506517	0	0	3.5937	42.5932	BCAS3;BMPR2;ANGPT1;PRKCE;PIK3CD;HIF1A;PIK3CG;RTN4;MTOR;PTK2;FOXP1;EPB41L4B;CAPN7;PRKD2;DOCK1;MAPRE2;RREB1;CLASP1;CLASP2;MAP4K4
GO_Biological_Process_2023	Fc-epsilon Receptor Signaling Pathway (GO:0038095)	2024-09-22	8.2386e-06	0.000575204	0	0	9.28671	108.717	LYN;VAV3;IKBKB;MAP2K4;MAPK9;MAPK8;SYK;SOS1;VAV1
GO_Biological_Process_2023	Negative Regulation Of Gene Expression (GO:0010629)	46/336	8.74205e-06	0.000599455	0	0	2.15355	25.0832	RB1;NOTCH2;GSK3B;DDX3X;CELF1;FMR1;PTPN22;HIF1A;HDAC9;GIGYF2;FXR1;MECP2;YY1;SYNCRIP;PPP2CB;LARP1;RACK1;EPC1;IGF2BP2;DIS3L2;MEF2C;NDFIP2;YTHDF2;SMAD3;CSNK2A1;DAPK1;TIPARP;FBXW7;ADAM10;PPHLN1;ATP2B1;PUM1;SND1;NFKB1;PTBP2;FOXP1;PTBP3;ERN1;KAT2B;CNOT1;CAPRIN1;AGO2;REL;TRIM37;PICALM;TNRC6B
GO_Biological_Process_2023	Protein Localization To Nucleus (GO:0034504)	23/122	1.06537e-05	0.000717725	0	0	3.13365	35.8791	AKIRIN2;IPO11;SYK;RAP1GDS1;TOR1AIP2;NUP153;TOR1AIP1;PML;STK3;PIKFYVE;IPO9;MDM2;HEATR3;KPNA4;E2F3;NUP98;TNPO1;KPNA3;TAF3;TNPO3;KPNA1;BANP;APPL1
GO_Biological_Process_2023	Regulation Of DNA Replication (GO:0006275)	17/75	1.22082e-05	0.000808264	0	0	3.94499	44.6312	ANKRD17;USP37;INO80D;ESCO1;DHX9;FAF1;JADE3;BAZ1A;INO80;PDS5A;WAPL;YY1;PPP2CA;ORC3;KAT7;RBBP6;ATR
GO_Biological_Process_2023	Positive Regulation Of Ubiquitin-Dependent Protein Catabolic Process (GO:2000060)	18/83	1.31224e-05	0.000854065	0	0	3.72851	41.9129	GSK3B;L3MBTL3;ANKIB1;FBXW7;CSNK1A1;AXIN1;CBFA2T3;PTK2;PIAS1;COP1;HECTD1;SUMO1;RNF19A;ARIH2;RACK1;MDM2;ARIH1;SOCS5
GO_Biological_Process_2023	Regulation Of DNA Metabolic Process (GO:0051052)	23/124	1.40632e-05	0.000900045	0	0	3.07127	34.3121	ANKRD17;SMG1;USP37;INO80D;PARG;SLF2;ESCO1;TRRAP;YLPM1;JADE3;INO80;BAZ1A;HDAC8;SMG6;YY1;PPP2CA;KAT2B;ATXN7;ORC3;SMARCAD1;KAT7;RBBP6;KPNA1
GO_Biological_Process_2023	Positive Regulation Of GTPase Activity (GO:0043547)	35/234	1.54378e-05	0.000967725	0	0	2.38032	26.3708	GSK3B;DOCK8;DOCK7;RAP1GDS1;AGAP1;SIPA1L3;DOCK10;RAP1A;RACK1;PIP5K1A;SNX9;RSU1;SRGAP3;NDEL1;RALGPS2;MAP4K4;BCAS3;RIC1;CDKL5;RALGAPA1;RALGAPA2;BCR;TIAM1;TBCK;TBC1D1;TBC1D4;TBC1D5;NF1;RAPGEF2;PKP4;SOS1;MAPRE2;RAPGEF6;SOS2;PICALM
GO_Biological_Process_2023	Positive Regulation Of Double-Strand Break Repair (GO:2000781)	18/84	1.56247e-05	0.000967725	0	0	3.67182	40.6347	SMARCE1;PBRM1;SMARCC1;SLF2;TRRAP;PRKDC;MGMT;ARID1A;ARID1B;SPIDR;SMARCA2;MBTD1;EP400;EPC1;SPIRE1;EPC2;KMT5B;ARID2
GO_Biological_Process_2023	Golgi Vesicle Transport (GO:0048193)	31/197	1.6867e-05	0.00102809	0	0	2.52451	27.7447	ARF4;NBAS;CUL3;ATL2;USO1;MIA2;HTT;GCC2;MIA3;GOLGA4;SCFD1;SNX2;VTI1A;RAB6A;ATP9B;UVRAG;SEC24B;SLC10A7;SEC24A;COG5;GBF1;MYO5A;TRAPPC8;TRAPPC9;SCAMP1;VAPA;TRIP11;SPIRE1;GOPC;EXOC5;ERGIC1
GO_Biological_Process_2023	Cellular Response To Starvation (GO:0009267)	23/126	1.843e-05	0.00107899	0	0	3.01131	32.8279	SH3GLB1;KLF10;MTMR3;BMPR2;HSPA5;WDR45B;USP33;CLEC16A;EIF2AK4;WIPI2;FOXO3;SREBF2;MTOR;RPTOR;MAPK8;SESN3;STK24;BMT2;JMY;VPS41;DEPDC5;FNIP1;XPR1
GO_Biological_Process_2023	Protein-Containing Complex Organization (GO:0043933)	23/126	1.843e-05	0.00107899	0	0	3.01131	32.8279	NUP205;CREBBP;KMT2A;DHX9;AXIN1;RANBP9;MITF;WASL;PEX14;PML;CD2AP;TIAM1;NEMF;APC;CAPZA1;MDM2;SNX9;MDM4;NUP98;MNAT1;DNM1L;KPNA3;PICALM
GO_Biological_Process_2023	Nuclear-Transcribed mRNA Catabolic Process (GO:0000956)	18/85	1.85451e-05	0.00107899	0	0	3.61682	39.4063	SMG1;NBAS;CNOT6L;TUT4;RC3H1;SMG7;TENT4B;RC3H2;PNRC1;SMG6;CNOT4;CTIF;CNOT1;CSDE1;CNOT2;XRN2;ATM;DIS3L2
GO_Biological_Process_2023	RNA Destabilization (GO:0050779)	2024-08-19	2.06918e-05	0.00116848	0	0	9.74975	105.159	FTO;RBM27;FXR1;YTHDF2;ROCK1;YTHDF3;PUM1;GIGYF2
GO_Biological_Process_2023	Mitotic Sister Chromatid Cohesion (GO:0007064)	2024-08-19	2.06918e-05	0.00116848	0	0	9.74975	105.159	RB1;NIPBL;STAG1;STAG2;ESCO1;PDS5B;HDAC8;PDS5A
GO_Biological_Process_2023	Regulation Of Cell Cycle (GO:0051726)	41/298	2.34797e-05	0.0013067	0	0	2.16183	23.0437	RB1;ANKRD17;INO80D;UHRF2;TRRAP;TXLNG;JADE3;PRDM11;PKD1;ACTB;ANAPC10;RNF2;TTC28;LRP6;MBTD1;YY1;MECOM;RACK1;EP400;EPC1;EPC2;KAT7;MAP2K6;SRPK2;NEK9;GBF1;NEK7;HMGA2;INO80;PUM1;WDR12;SND1;TGFBR1;PER2;KAT2B;PPM1A;ZZZ3;PTPRC;MDM2;ATM;FGFR2
GO_Biological_Process_2023	RNA Processing (GO:0006396)	29/183	2.72498e-05	0.00149484	0	0	2.54359	26.7343	CELF1;CSTF3;CELF2;TUT4;BICD1;TENT4B;PPP2CA;SYNCRIP;RSRC1;DHX15;SF3B1;RBM5;RBM6;IVNS1ABP;SRPK2;ZRSR2;RBM39;MBNL1;CPSF6;RNGTT;RBPMS;FBXO11;SRRM1;SETX;HNRNPH1;HNRNPF;XRN2;CDK12;HNRNPC
GO_Biological_Process_2023	Negative Regulation Of Intracellular Signal Transduction (GO:1902532)	34/231	2.85321e-05	0.00154315	0	0	2.33432	24.4275	DGKG;URI1;DDX3X;WWC2;PDE3B;UBR2;TANK;HDAC9;IGF1R;ARHGAP12;PPP2CA;ADGRG3;SPRED2;SPRED1;TMSB4X;RACK1;RIPK1;FNIP1;RFFL;MARK3;LYN;UBE2B;PDE4D;RHOH;MAPK14;CD2AP;PER1;PPM1A;PPM1B;MDM2;NF1;DEPDC5;ZMYND11;VGLL4
GO_Biological_Process_2023	Regulation Of Autophagy (GO:0010506)	35/241	2.92114e-05	0.00155794	0	0	2.29856	23.9992	GSK3B;SETD2;MTMR3;ROCK1;USP33;PTPN22;AMBRA1;FOXO3;RPTOR;MAPK8;RB1CC1;ZKSCAN3;TLK2;PIP4K2A;ABL2;ATP6V1H;DNM1L;SH3GLB1;UVRAG;ATP6V0B;DAPK1;FBXW7;SREBF2;MTOR;EEF1A1;ERN1;CCNY;NEDD4;EXOC4;WAC;ULK2;ATM;TAB2;DEPDC5;EIF4G3
GO_Biological_Process_2023	DNA Repair (GO:0006281)	40/291	3.00071e-05	0.00156248	0	0	2.15863	22.4801	FTO;SETD2;DCLRE1C;TRRAP;PRKDC;FMR1;PDS5B;PDS5A;BACH1;ATXN3;VCPIP1;SUMO1;ALKBH1;EP400;RBBP8;KMT5B;TOPBP1;ASCC3;WDHD1;UVRAG;SLC30A9;XRCC4;UBE2B;EYA1;MGMT;FANCL;USP3;ATRX;HUWE1;HMGA2;INO80;GTF2H2;RAD23B;WDR33;SETX;RNF169;PSME4;ATM;MNAT1;ATR
GO_Biological_Process_2023	Histone Lysine Demethylation (GO:0070076)	2024-05-07	3.05653e-05	0.00156248	0	0	33.4586	347.824	KDM3A;KDM3B;KDM4C;JMJD1C;KDM6A
GO_Biological_Process_2023	Peptidyl-Serine Autophosphorylation (GO:0036289)	2024-05-07	3.05653e-05	0.00156248	0	0	33.4586	347.824	ERN1;PIKFYVE;DYRK1A;RIPK1;MARK3
GO_Biological_Process_2023	Regulation Of Cellular Response To Heat (GO:1900034)	2024-07-15	3.09241e-05	0.00156248	0	0	11.7236	121.738	GSK3B;CREBBP;DNAJB6;DNAJC7;CHORDC1;MTOR;ATR
GO_Biological_Process_2023	Peptidyl-Threonine Phosphorylation (GO:0018107)	14/58	3.34078e-05	0.00166605	0	0	4.27645	44.0761	GSK3B;CSNK2A1;ROCK1;PDPK1;PRKDC;TNKS;DYRK1A;LMTK2;TGFBR1;HIPK3;MAPK8;WNK1;PRKD2;MARK2
GO_Biological_Process_2023	Positive Regulation Of DNA Repair (GO:0045739)	18/89	3.5709e-05	0.00175798	0	0	3.41232	34.9425	SMARCE1;PBRM1;SMARCC1;INO80D;SLF2;EYA1;DHX9;MGMT;INO80;ARID1A;ARID1B;SPIDR;SMARCA2;ACTB;YY1;FAM168A;SPIRE1;ARID2
GO_Biological_Process_2023	Positive Regulation Of Myoblast Differentiation (GO:0045663)	1938-11-01	3.79571e-05	0.001845	0	0	5.4688	55.6672	SMARCE1;RIPOR2;MEF2C;PBRM1;SMARCC1;ARID2;ARID1A;MAPK14;PLCB1;ARID1B;SMARCA2
GO_Biological_Process_2023	Fc Receptor Signaling Pathway (GO:0038093)	2024-09-26	4.00987e-05	0.00188286	0	0	7.10008	71.8824	IKBKB;LYN;VAV3;MAPK9;MAP2K4;MAPK8;SYK;SOS1;VAV1
GO_Biological_Process_2023	Positive Regulation Of Protein-Containing Complex Assembly (GO:0031334)	19/98	4.06368e-05	0.00188286	0	0	3.2381	32.7399	SH3GLB1;GSK3B;DDX3X;SLF2;SYK;FAF1;NEK7;PTPN22;SPIDR;RAP1B;PPP2CA;MAPK8;SUMO1;BTK;RACK1;PIEZO1;ATM;FNIP1;ATR
GO_Biological_Process_2023	Regulation Of Cell Cycle G1/S Phase Transition (GO:1902806)	16/74	4.06973e-05	0.00188286	0	0	3.71023	37.5081	SMARCE1;PBRM1;SMARCC1;FBXW7;AMBRA1;INO80;ARID1A;PKD1;ARID1B;SMARCA2;CDC73;PPP2CA;APC;ARID2;MNAT1;APPL1
GO_Biological_Process_2023	Regulation Of mRNA Stability (GO:0043488)	16/74	4.06973e-05	0.00188286	0	0	3.71023	37.5081	FTO;TAF15;YTHDF2;ROCK1;YTHDF3;CELF1;FMR1;RC3H1;PUM1;ELAVL1;GIGYF2;PUM2;FXR1;LARP1;ZC3H14;PAIP1
GO_Biological_Process_2023	Positive Regulation Of Proteasomal Protein Catabolic Process (GO:1901800)	18/90	4.17639e-05	0.00189401	0	0	3.36474	33.9283	GSK3B;ANKIB1;FBXW7;CSNK1A1;FMR1;AXIN1;CBFA2T3;PIAS1;ATXN3;COP1;HECTD1;SUMO1;RNF19A;ARIH2;RACK1;MDM2;ARIH1;SOCS5
GO_Biological_Process_2023	Positive Regulation Of mRNA Catabolic Process (GO:0061014)	1945-12-01	4.19247e-05	0.00189401	0	0	4.88319	49.2208	FTO;FXR1;TNRC6C;YTHDF2;ROCK1;YTHDF3;CELF1;CNOT1;ZC3HAV1;PUM1;GIGYF2;TNRC6B
GO_Biological_Process_2023	Positive Regulation Of Lymphocyte Differentiation (GO:0045621)	1939-11-01	4.95578e-05	0.00221281	0	0	5.2732	52.2699	SMARCE1;PBRM1;SMARCC1;SYK;PRKDC;BTK;RHOH;ARID2;ARID1A;ARID1B;SMARCA2
GO_Biological_Process_2023	Insulin Receptor Signaling Pathway (GO:0008286)	1947-12-01	6.68795e-05	0.00292362	0	0	4.60366	44.2532	GSK3B;PIK3CA;INSR;NAMPT;GRB10;GAB1;GRB2;PHIP;PIK3R1;PTPN2;IGF1R;APPL1
GO_Biological_Process_2023	Protein Localization To Membrane (GO:0072657)	29/192	6.69996e-05	0.00292362	0	0	2.40197	23.0849	ROCK1;NRXN1;LRP6;IKBKB;EFR3A;RAP1A;FCHO2;PIP5K1A;TSPAN5;RAB6A;CLASP2;SH3GLB1;ITGA4;RFTN1;TTC7B;MYO5A;BRAF;GAK;RAB10;CACNB2;DLG1;EHD4;RABEP1;PACS1;SLMAP;RAPGEF2;TNIK;RAPGEF6;SHANK3
GO_Biological_Process_2023	Regulation Of Protein Kinase Activity (GO:0045859)	21/119	7.01195e-05	0.00302538	0	0	2.88631	27.6084	RB1;UVRAG;PDPK1;AXIN1;DTNBP1;PTK2;CAMKK2;LRP6;SPRED1;RAP1A;PTPRC;CCNY;ORC3;GNAQ;NF1;RAPGEF2;SNX9;TAB2;PPIA;CACUL1;PAK2
GO_Biological_Process_2023	RNA Metabolic Process (GO:0016070)	20/111	7.65401e-05	0.00322983	0	0	2.95928	28.0472	FTO;RBM39;DDX3X;RNGTT;RBPMS;DHX9;CELF2;BICD1;SETX;SYNCRIP;ATXN2;HNRNPH1;ALKBH1;HNRNPF;XRN2;AGO2;PAPOLA;MTREX;RBM5;RBM6
GO_Biological_Process_2023	Cytoskeleton Organization (GO:0007010)	20/111	7.65401e-05	0.00322983	0	0	2.95928	28.0472	ZRANB1;SH3KBP1;MAPKAP1;MAST2;MICAL3;RANBP9;PRPF40A;LARP4;SIPA1L3;MTOR;ARHGAP21;DIAPH3;ZMYM4;PHIP;RICTOR;TNIK;BRWD1;PDZD8;LRCH3;BRWD3
GO_Biological_Process_2023	Cellular Response To Nutrient Levels (GO:0031669)	16/78	7.98868e-05	0.0033344	0	0	3.47012	32.7402	KLF10;CREBBP;BMPR2;WDR45B;USP33;MAPKAP1;CLEC16A;WIPI2;SREBF2;MTOR;RPTOR;STK24;JMY;VPS41;RICTOR;FNIP1
GO_Biological_Process_2023	Regulation Of Establishment Of Cell Polarity (GO:2000114)	2024-07-17	8.25436e-05	0.00340825	0	0	9.37788	88.1726	ARFGEF1;RAP1B;BCAS3;RIPOR2;ROCK1;KRIT1;RACK1
GO_Biological_Process_2023	Protein Import Into Nucleus (GO:0006606)	16/79	9.37734e-05	0.00383074	0	0	3.41485	31.6715	RANBP2;IPO11;SYK;CBLB;NUP153;STK3;IPO9;HEATR3;KPNA4;E2F3;NUP98;TNPO1;KPNA3;TNPO3;APPL1;KPNA1
GO_Biological_Process_2023	Positive Regulation Of Protein Metabolic Process (GO:0051247)	29/196	9.75472e-05	0.00394296	0	0	2.34393	21.6466	GSK3B;MTPN;DDX3X;PRKDC;FAF1;FMR1;ELAVL1;DCAF1;FXR1;MAPK8;LARP1;BTRC;MAP2K5;USP8;CSNK2A1;YTHDF3;TIPARP;FBXW11;AXIN1;RANBP9;LARP4B;LARP4;MTOR;ASPH;APC;NEDD4;AGO2;EIF4G3;VGLL4
GO_Biological_Process_2023	Regulation Of Apoptotic Process (GO:0042981)	76/705	9.86775e-05	0.0039471	0	0	1.64669	15.1885	ANKRD13C;AVEN;ARF4;GSK3B;TNFAIP8;DDX3X;TRRAP;FAF1;ZFAND6;ACTB;CCAR1;IGF1R;CCND2;RACK1;EPC1;EPC2;DNM1L;RBM5;MEF2C;DAPK1;FBXO11;MAPK8IP3;LATS1;RASA1;TAX1BP1;YME1L1;PHIP;BIRC6;RAF1;PTMA;PPIA;CD44;NOTCH2;PRKDC;MAPKAP1;HTT;PIK3R1;FOXO3;CBL;MALT1;RTN4;STK3;SOCS2;MBTD1;ARHGAP21;BCLAF1;MAPK8;MAP3K20;EP400;ABL2;RICTOR;FYN;RIPK1;PAK2;MAP4K4;ANGPT1;HSPA5;MGMT;HMGA2;BRAF;HIPK3;NFKB1;MTOR;PTK2;SETX;DNAJA1;ITC…
GO_Biological_Process_2023	Negative Regulation Of Programmed Cell Death (GO:0043069)	47/381	0.000100531	0.0039798	0	0	1.90732	17.557	NOTCH2;AVEN;ARF4;GSK3B;TNFAIP8;DDX3X;PRKDC;MAPKAP1;ZFAND6;PIK3R1;CBL;MALT1;IGF1R;SOCS2;ARHGAP21;MAPK8;CCND2;MECOM;DPP8;RICTOR;RIPK1;PAK2;MAP4K4;HSPA5;ANGPT1;MGMT;HMGA2;BRAF;MAPK8IP3;PTK2;HIPK3;NFKB1;MTOR;SETX;DNAJA1;ITCH;RASA1;TAX1BP1;MDM2;YME1L1;PHIP;BIRC6;NAA16;NAA15;RAF1;PTMA;CD44
GO_Biological_Process_2023	Regulation Of Nuclear-Transcribed mRNA Catabolic Process, Deadenylation-Dependent Decay (GO:1900151)	2024-08-23	0.000104344	0.0040886	0	0	7.14828	65.5341	TNRC6C;SYNCRIP;DHX9;CNOT1;CSDE1;RC3H1;PAIP1;TNRC6B
GO_Biological_Process_2023	mRNA Splice Site Recognition (GO:0006376)	2024-09-29	0.000106201	0.00411929	0	0	6.03409	55.213	SETX;PRPF39;SFSWAP;YTHDC1;CELF2;KHDC4;HNRNPC;SRSF6;LUC7L2
GO_Biological_Process_2023	Protein Localization (GO:0008104)	44/351	0.000114448	0.00439479	0	0	1.94117	17.6168	ARF4;STX16;WDR45B;ITSN1;CLTC;USO1;LYST;BICD1;ACTB;SCFD1;AKAP10;NIPBL;HERC2;AKAP11;SUMO1;SCFD2;KIF13A;TLK1;SNX9;RAB6A;WLS;CNTLN;CEP68;RIC1;ANGPT1;USP9X;SYNRG;STX8;ERBIN;VPS13A;AP3B1;HOOK3;WIPI2;FAM91A1;PEX14;PARD3B;NIN;RAB31;HEATR5A;NBEA;RAB3GAP2;GOPC;PHIP;RAB5A
GO_Biological_Process_2023	Regulation Of Translational Initiation (GO:0006446)	14/65	0.000126911	0.00480019	0	0	3.68809	33.0896	DDX3X;YTHDF2;YTHDF3;FMR1;EIF2AK4;MTOR;CTIF;LARP1;EIF5;ALKBH1;CSDE1;EIF4G3;NCK1;PAIP1
GO_Biological_Process_2023	Microvillus Organization (GO:0032528)	2024-06-13	0.000127505	0.00480019	0	0	11.4767	102.916	RAP1B;RAP1A;RAPGEF2;TNIK;RAPGEF6;MAP4K4
GO_Biological_Process_2023	Regulation Of Nucleic Acid-Templated Transcription (GO:1903506)	53/452	0.000141554	0.00527737	0	0	1.80204	15.9712	RB1;LIN54;TRRAP;WWC2;JMJD1C;RSF1;JADE3;PRDM2;NR3C1;BACH1;GPBP1;HMG20A;KAT7;ERC1;YAF2;NCOA2;MEF2C;BRD1;ATRX;RFX3;RHOH;MITF;ASH1L;BAZ1A;TGFBR1;KAT2B;KAT6B;PSPC1;KAT6A;ATF7;NR2C2;HIF1A;NSD3;PPP2CA;SBNO1;NSD1;MIER1;RREB1;BPTF;CREBBP;ZFHX3;SMAD3;DENND4A;INSR;HMGA2;FOXN3;ZBTB11;SMARCA2;PML;RYBP;GON4L;ZZZ3;SSBP2
GO_Biological_Process_2023	Peptidyl-Threonine Modification (GO:0018210)	14/66	0.000150867	0.00557048	0	0	3.61697	31.8261	GSK3B;CSNK2A1;ROCK1;PDPK1;PRKDC;TNKS;DYRK1A;LMTK2;TGFBR1;HIPK3;MAPK8;WNK1;PRKD2;MARK2
GO_Biological_Process_2023	Receptor Internalization (GO:0031623)	1951-12-01	0.00015672	0.00572593	0	0	4.1306	36.1884	LMBRD1;GRK3;ITCH;RAB31;CALCRL;SYK;NEDD4;CLTC;GRB2;GTF2H2;RAB5A;PICALM
GO_Biological_Process_2023	Positive Regulation Of Cell Migration (GO:0030335)	36/272	0.000159293	0.00572593	0	0	2.06185	18.0304	BMPR2;PIK3CD;MIA3;HIF1A;RTN4;CCAR1;IGF1R;PPP3CA;NIPBL;CAPN7;MGAT5;RACK1;GCNT2;RREB1;CLASP1;MAP4K4;CLASP2;SPAG9;HSPA5;SMURF2;PRKCE;INSR;GAB1;ADAM10;PTK2;TGFBR1;MTOR;TIAM1;PTPRC;APC;AGO2;NUMB;RAPGEF2;PLAA;ATM;DOCK1
GO_Biological_Process_2023	Microtubule Anchoring (GO:0034453)	2024-05-09	0.000162848	0.00572593	0	0	16.7275	145.909	GCC2;BICD1;CLASP1;PEX14;CLASP2
GO_Biological_Process_2023	Positive Regulation Of miRNA-mediated Gene Silencing (GO:2000637)	2024-05-09	0.000162848	0.00572593	0	0	16.7275	145.909	FXR1;DHX9;FMR1;PUM1;PUM2
GO_Biological_Process_2023	Lymphocyte Differentiation (GO:0030098)	17/91	0.00016363	0.00572593	0	0	3.08935	26.9326	HDAC4;TOP2B;ITGA4;PIK3CD;RHOH;PTPN22;IKZF1;PIK3R1;HDAC9;PBX1;DCAF1;ADGRG3;PTPRC;DNAJB9;KAT7;FNIP1;PTPN2
GO_Biological_Process_2023	Transcription By RNA Polymerase II (GO:0006366)	28/192	0.000164024	0.00572593	0	0	2.30319	20.0735	NFAT5;SETD2;CCNT2;CCNT1;CBFB;CDC73;SCAF8;PCF11;SNAPC3;E2F3;RREB1;SOX5;NCOA1;NCOA2;PBRM1;KLF13;ELP4;GTF2H2;GTF2F2;ELL2;MED26;NFKB1;SETX;XRN2;TRIP11;CDK12;MNAT1;TAF3
GO_Biological_Process_2023	Intracellular Protein Transport (GO:0006886)	41/325	0.000168014	0.00581237	0	0	1.95342	16.9781	ARF4;IPO11;STX16;CLTC;USO1;PKD1;STK3;SCFD1;HERC2;IPO9;XPO4;SCFD2;KIF13A;KIF13B;HEATR3;TLK1;SNX9;KPNA4;E2F3;RAB6A;TNPO1;KPNA3;TNPO3;WLS;APPL1;KPNA1;AKIRIN2;RIC1;SYK;SYNRG;STX8;XPO7;AP3B1;NUP153;STAM;FAM91A1;RAB31;RAB3GAP2;PHIP;NUP98;RAB5A
GO_Biological_Process_2023	Peptidyl-Tyrosine Phosphorylation (GO:0018108)	14/67	0.000178632	0.00609481	0	0	3.54854	30.6245	LYN;SYK;IL15;INSR;DYRK1A;PTK2;IGF1R;BTK;ABL2;FYN;JAK2;PIBF1;FGFR2;JAK1
GO_Biological_Process_2023	Regulation Of Cell Differentiation (GO:0045595)	28/193	0.000179352	0.00609481	0	0	2.28911	19.7462	GSK3B;ROCK1;PPP2CA;ARID2;MTA3;CLASP1;CLASP2;SUZ12;SMARCE1;SS18;SMARCC1;PBRM1;ZFHX3;ARID1A;SMARCA2;ARID1B;RUNX2;PTK2;GATAD2B;TGFBR1;RUNX1;GATAD2A;TIAM1;APC;ST7;NF1;RAF1;FGFR2
GO_Biological_Process_2023	Protein Localization To Plasma Membrane (GO:0072659)	22/137	0.000200449	0.00675195	0	0	2.57627	21.9368	ROCK1;TTC7B;MYO5A;LRP6;IKBKB;GAK;RAB10;CACNB2;EFR3A;DLG1;RAP1A;EHD4;PACS1;SLMAP;FCHO2;PIP5K1A;TSPAN5;RAPGEF2;TNIK;RAPGEF6;ASB3;CLASP2
GO_Biological_Process_2023	RNA Polyadenylation (GO:0043631)	2024-08-25	0.000203007	0.00677868	0	0	6.30663	53.6206	ZCCHC7;SCAF8;PCF11;CSTF3;PAPOLA;TENT4B;CDC73;WDR33
GO_Biological_Process_2023	Microvillus Assembly (GO:0030033)	2024-06-14	0.000209971	0.00695077	0	0	10.0416	85.0375	RAP1B;RAP1A;RAPGEF2;TNIK;RAPGEF6;MAP4K4
GO_Biological_Process_2023	Dephosphorylation (GO:0016311)	23/147	0.000215667	0.00707831	0	0	2.49849	21.0917	MTMR3;PPP1R12A;FBXW11;PPM1H;PPP2R5A;PPP2R2A;PPP4R3A;PTPN22;PPP4R3B;SSH2;PPP1CB;PPP2CA;PTPRE;PPP3CA;PPM1A;PPP2CB;PPM1B;PPP4R1;PTPRC;PPP2R5E;PTPN9;PTPN7;BTRC
GO_Biological_Process_2023	Positive Regulation Of Hydrolase Activity (GO:0051345)	26/176	0.000224254	0.00726442	0	0	2.33664	19.6342	GSK3B;ROCK1;DOCK8;DOCK7;RAP1GDS1;DOCK10;MAPK8;RAP1A;RACK1;SNX9;RSU1;SRGAP3;NDEL1;RALGPS2;MAP4K4;BCAS3;CDKL5;RIC1;NF1;RAPGEF2;PKP4;SOS1;MAPRE2;RAPGEF6;SOS2;PICALM
GO_Biological_Process_2023	Regulation Of RNA Splicing (GO:0043484)	18/102	0.000225121	0.00726442	0	0	2.8822	24.2072	SRPK2;RBM39;MBNL1;MBNL2;TRRAP;YTHDC1;CELF1;DYRK1A;PIK3R1;PTBP2;SRRM1;PTBP3;ERN1;SETX;KAT2B;ATXN7;HNRNPH1;HNRNPF
GO_Biological_Process_2023	Regulation Of Transforming Growth Factor Beta Receptor Signaling Pathway (GO:0017015)	19/111	0.000230123	0.00736393	0	0	2.77859	23.2759	CREBBP;SMAD4;SMAD3;SMURF2;PDPK1;ARID4A;TET1;ARID4B;LDLRAD4;LEMD3;LATS1;SKI;SPRED2;PPM1A;SPRED1;ZEB2;SNX25;RNF111;TRIM33
GO_Biological_Process_2023	Retrograde Transport, Endosome To Golgi (GO:0042147)	17/94	0.000245903	0.00780387	0	0	2.9685	24.67	SPAG9;RIC1;STX16;CLTC;GBF1;GCC2;RCSD1;PIKFYVE;SNX2;HEATR5A;TBC1D5;VPS50;VTI1A;VPS54;DENND5A;ERC1;RAB6A
GO_Biological_Process_2023	Protein Sumoylation (GO:0016925)	1946-11-01	0.000251106	0.0078394	0	0	4.21697	34.9571	HDAC4;RANBP2;SLF2;UHRF2;SUMO1;EYA1;MDM2;HDAC9;PIAS2;PML;PIAS1
GO_Biological_Process_2023	Regulation Of mRNA Catabolic Process (GO:0061013)	1946-11-01	0.000251106	0.0078394	0	0	4.21697	34.9571	FXR1;YTHDF2;YTHDF3;CNOT1;FMR1;CAPRIN1;RC3H1;ZC3HAV1;PUM1;ZC3H14;PUM2
GO_Biological_Process_2023	Regulation Of Cell Cycle Process (GO:0010564)	21/130	0.000254776	0.00784113	0	0	2.59349	21.4614	SH3GLB1;SMARCE1;UVRAG;SMARCC1;AHCTF1;SETD2;PBRM1;YTHDF2;HMGA2;TXLNG;PRPF40A;PUM1;ARID1A;SMARCA2;ARID1B;SND1;PUM2;APC;KIF13A;BIRC6;ARID2
GO_Biological_Process_2023	Histone H4 Acetylation (GO:0043967)	1939-10-01	0.000258814	0.00784113	0	0	4.62492	38.1991	MBTD1;KANSL1;PHF20;TRRAP;EP400;MSL2;EPC1;JADE3;EPC2;KAT7
GO_Biological_Process_2023	Organelle Transport Along Microtubule (GO:0072384)	1939-10-01	0.000258814	0.00784113	0	0	4.62492	38.1991	ARHGAP21;RHOT1;FBXW11;HTT;RAB6A;BICD1;LRPPRC;PEX14;NDEL1;PAFAH1B1
GO_Biological_Process_2023	Regulation Of Protein Serine/Threonine Kinase Activity (GO:0071900)	19/112	0.000259329	0.00784113	0	0	2.74856	22.696	RB1;UVRAG;MAP2K1;CCNT2;DDX3X;CCNT1;CAB39;HMGA2;HTT;ACTB;SLC8A1;LRP6;RPTOR;PPP2CA;CCND3;CCND2;CDK12;MNAT1;SOS1
GO_Biological_Process_2023	Fc-gamma Receptor Signaling Pathway Involved In Phagocytosis (GO:0038096)	2024-07-20	0.000273238	0.00813359	0	0	7.21259	59.1805	LYN;VAV3;SYK;PRKCE;FYN;PTK2;VAV1
GO_Biological_Process_2023	Stress-Activated Protein Kinase Signaling Cascade (GO:0031098)	2024-07-20	0.000273238	0.00813359	0	0	7.21259	59.1805	IKBKB;MAPK8;MAP3K20;CCM2;KAT7;MAPK14;MAP2K6
GO_Biological_Process_2023	Regulation Of Nucleotide-Excision Repair (GO:2000819)	2024-08-26	0.000275412	0.00813524	0	0	5.95594	48.8223	SMARCE1;PBRM1;SMARCC1;KAT7;ARID2;ARID1A;ARID1B;SMARCA2
GO_Biological_Process_2023	Regulation Of Embryonic Development (GO:0045995)	13/62	0.000290542	0.00842261	0	0	3.56224	29.0101	INO80D;INSR;EHMT1;INO80;NR2C2;YY1;KAT2B;NIPBL;ZZZ3;TRIP12;PLCB1;CLASP1;CLASP2
GO_Biological_Process_2023	Positive Regulation Of Cellular Component Organization (GO:0051130)	19/113	0.000291721	0.00842261	0	0	2.71918	22.1333	RB1;SH3GLB1;GSK3B;SLF2;TMEM30A;SYK;ABCB7;INSR;FAF1;NRXN1;ASAP1;SPIDR;TGFBR1;IGF1R;RUNX1;SUMO1;RACK1;FNIP1;SHANK3
GO_Biological_Process_2023	Regulation Of Protein Ubiquitination (GO:0031396)	19/113	0.000291721	0.00842261	0	0	2.71918	22.1333	IVNS1ABP;GSK3B;NDFIP2;ANGPT1;FBXW7;CUL3;MYCBP2;PRMT3;AXIN1;DERL1;HUWE1;UBE3A;HDAC8;TGFBR1;MALT1;DNAJA1;PER2;SUMO1;SPOPL
GO_Biological_Process_2023	Cellular Response To Leucine (GO:0071233)	2024-05-10	0.000306962	0.00855367	0	0	13.3813	108.238	RPTOR;SESN3;STAMBPL1;UBR2;MTOR
GO_Biological_Process_2023	Nuclear Pore Complex Assembly (GO:0051292)	2024-05-10	0.000306962	0.00855367	0	0	13.3813	108.238	FXR1;NUP205;NUP153;NUP98;RTN4
GO_Biological_Process_2023	Positive Regulation Of Post-Transcriptional Gene Silencing By RNA (GO:1900370)	2024-05-10	0.000306962	0.00855367	0	0	13.3813	108.238	FXR1;DHX9;FMR1;PUM1;PUM2
GO_Biological_Process_2023	Response To Leucine (GO:0043201)	2024-05-10	0.000306962	0.00855367	0	0	13.3813	108.238	RPTOR;SESN3;STAMBPL1;UBR2;MTOR
GO_Biological_Process_2023	Golgi To Plasma Membrane Transport (GO:0006893)	1947-11-01	0.000307398	0.00855367	0	0	4.09961	33.1551	RAB10;MACF1;GOLGA4;RAB31;RABEP1;KIF13A;EXOC4;GCC2;GOPC;EXOC5;EXOC2
GO_Biological_Process_2023	Regulation Of Antigen Receptor-Mediated Signaling Pathway (GO:0050854)	2024-04-06	0.000315385	0.00871281	0	0	26.7477	215.632	LYN;PTPRC;RC3H1;PTPN22
GO_Biological_Process_2023	Protein Localization To Chromosome (GO:0034502)	1940-10-01	0.000323727	0.00882627	0	0	4.47052	35.9233	RB1;MMS22L;SLF2;TNKS2;XRCC4;TNKS;ZMYND8;ATRX;WAPL;ATR
GO_Biological_Process_2023	Positive Regulation Of Protein Modification By Small Protein Conjugation Or Removal (GO:1903322)	15/79	0.00032409	0.00882627	0	0	3.14895	25.3002	HDAC4;GSK3B;NDFIP2;ANGPT1;FBXW7;CUL3;MYCBP2;AXIN1;DERL1;HUWE1;UBE3A;TANK;MALT1;PIAS1;SUMO1
GO_Biological_Process_2023	Receptor Catabolic Process (GO:0032801)	2024-06-15	0.000329337	0.00884372	0	0	8.92537	71.5674	SH3GLB1;UVRAG;ZNRF3;NEDD4;SNX25;GPRASP1
GO_Biological_Process_2023	Regulation Of miRNA-mediated Gene Silencing (GO:0060964)	2024-06-15	0.000329337	0.00884372	0	0	8.92537	71.5674	FXR1;DHX9;FMR1;PUM1;ELAVL1;PUM2
GO_Biological_Process_2023	Protein Localization To Cell Periphery (GO:1990778)	22/142	0.000337458	0.00899888	0	0	2.46826	19.7314	ROCK1;TTC7B;MYO5A;LRP6;IKBKB;GAK;RAB10;CACNB2;EFR3A;DLG1;RAP1A;EHD4;RABEP1;PACS1;SLMAP;FCHO2;PIP5K1A;TSPAN5;RAPGEF2;TNIK;RAPGEF6;CLASP2
GO_Biological_Process_2023	Clathrin-Dependent Endocytosis (GO:0072583)	2024-08-27	0.000367611	0.00973536	0	0	5.64217	44.621	ITSN2;GAK;LMBRD1;FCHSD2;CLTC;ITSN1;FCHO2;PICALM
GO_Biological_Process_2023	Neuron Projection Development (GO:0031175)	27/192	0.000385975	0.0101517	0	0	2.20574	17.3366	RB1;GSK3B;TRIO;ROCK1;DOCK7;WASL;PPP1R9A;ARHGAP35;DOCK10;OPHN1;SRGAP3;RAB6A;MARK2;MAP4K4;LYN;ANKRD27;DTNBP1;VPS13B;MAPK8IP3;TAOK3;VAPA;NEDD4;RAPGEF2;TNIK;SHANK3;LRP12;FRYL
GO_Biological_Process_2023	Positive Regulation Of DNA-templated Transcription, Elongation (GO:0032786)	1956-12-01	0.000398742	0.0103457	0	0	3.66022	28.6493	MED14;SCAF8;CCNT2;CCNT1;ZMYND8;PWWP2A;KAT7;CDK12;CDK13;MED26;ELL2;CDC73
GO_Biological_Process_2023	Regulation Of Stem Cell Population Maintenance (GO:2000036)	1956-12-01	0.000398742	0.0103457	0	0	3.66022	28.6493	SMARCE1;SS18;SMARCC1;CNOT1;CNOT2;ARID4A;TET1;HMGA2;ARID4B;ARID1A;ELAVL1;SMARCA2
GO_Biological_Process_2023	Regulation Of DNA Biosynthetic Process (GO:2000278)	1934-09-01	0.000405103	0.0104402	0	0	4.82597	37.6975	HMBOX1;BMPR2;DACH1;TNKS;JADE3;KAT7;ATM;PRKD2;SMG6
GO_Biological_Process_2023	Cellular Response To Growth Factor Stimulus (GO:0071363)	23/155	0.000471681	0.012075	0	0	2.34605	17.9689	MEF2C;URI1;SMAD4;SMAD3;BMPR2;PDPK1;NR3C1;MAPK14;RUNX2;TGFBR1;ACVR2A;EEF1A1;ERN1;SETX;SLC4A7;RAP1A;RACK1;RAPGEF2;PRKD2;MAP2K5;CD44;SOX5;APPL1
GO_Biological_Process_2023	Negative Regulation Of Actin Filament Bundle Assembly (GO:0032232)	2024-08-28	0.000483437	0.0122569	0	0	5.35977	40.9196	PPFIA1;ARHGEF18;PIK3R1;PAK2;WASF2;SHANK3;CLASP1;CLASP2
GO_Biological_Process_2023	DNA Metabolic Process (GO:0006259)	36/288	0.00048517	0.0122569	0	0	1.92925	14.7222	TOP2B;PRIM2;DCLRE1C;INO80D;PARG;TRRAP;PRKDC;FMR1;PDS5B;PDS5A;SAMHD1;BACH1;YY1;ORC4;SUMO1;ALKBH1;ORC3;EP400;RBBP8;SMARCAD1;KMT5B;TOPBP1;WDHD1;UVRAG;UBE2B;MGMT;FANCL;USP3;ATRX;REV1;INO80;PSME4;ATM;TOP1;MNAT1;ATR
GO_Biological_Process_2023	Positive Regulation Of Cellular Catabolic Process (GO:0031331)	22/146	0.00050032	0.012557	0	0	2.38812	18.1503	SH3GLB1;RBM27;GSK3B;SETD2;ROCK1;DAPK1;INSR;ZBTB20;ARNT;ZC3HAV1;AMBRA1;FOXO3;HIF1A;MTOR;RPTOR;ITCH;CCNY;CNOT1;RB1CC1;ULK2;SNX9;DEPDC5
GO_Biological_Process_2023	Positive Regulation Of Multicellular Organismal Process (GO:0051240)	45/387	0.000521907	0.0129124	0	0	1.78002	13.4534	KDM3A;BMPR2;NUMA1;ROCK1;EHMT1;PIK3CD;ARID4A;ARID4B;NR2C2;PIK3CG;ACTB;RTN4;IGF1R;GCNT2;GRB10;JAK2;RREB1;TAPT1;SOX5;SMARCE1;NCOA1;SS18;NCOA2;SMARCC1;SMAD4;PRKCH;SMAD3;SYK;SMURF2;IL15;ZBTB16;RFX3;TET1;ELOVL6;ARID1A;SMARCA2;MTOR;PTK2;TGFBR1;PER2;TIAM1;APC;AGO2;ALMS1;PLCB1
GO_Biological_Process_2023	Import Into Nucleus (GO:0051170)	14/74	0.00052679	0.0129124	0	0	3.13336	23.6528	IPO11;SYK;NUP153;STK3;IPO9;HEATR3;KPNA4;E2F3;NUP98;TNPO1;KPNA3;TNPO3;APPL1;KPNA1
GO_Biological_Process_2023	Negative Regulation Of Cellular Biosynthetic Process (GO:0031327)	21/137	0.000527157	0.0129124	0	0	2.43606	18.3874	BMPR2;DDX3X;CSNK2A1;DAPK1;FBXW7;FMR1;PRMT3;UBR4;DCAF5;GIGYF2;NFKB1;FXR1;SYNCRIP;DACH1;LARP1;CNOT1;CAPRIN1;RACK1;RAPGEF2;FYN;IGF2BP2
GO_Biological_Process_2023	Post-Transcriptional Gene Silencing (GO:0016441)	2024-05-11	0.000530451	0.0129124	0	0	11.1505	84.0945	CELF1;DHX9;HELZ;PUM1;GIGYF2
GO_Biological_Process_2023	Fc Receptor Mediated Stimulatory Signaling Pathway (GO:0002431)	2024-07-22	0.000531292	0.0129124	0	0	6.25024	47.1281	LYN;VAV3;SYK;PRKCE;FYN;PTK2;VAV1
GO_Biological_Process_2023	Regulation Of Epithelial Cell Migration (GO:0010632)	1950-11-01	0.000543638	0.0131219	0	0	3.78364	28.4425	MACF1;BMPR2;CAPN7;PRKCE;DOCK1;HIF1A;RREB1;RTN4;CLASP1;PTK2;CLASP2
GO_Biological_Process_2023	Negative Regulation Of Protein Metabolic Process (GO:0051248)	22/147	0.000550419	0.0131219	0	0	2.36889	17.7781	DDX3X;RIC1;CSNK2A1;ROCK1;DAPK1;FMR1;GIGYF2;AZIN1;NFKB1;FXR1;PHF20L1;SYNCRIP;DNAJC1;LARP1;CNOT1;CAPRIN1;RACK1;MDM4;ITGAV;IGF2BP2;LDLR;BANP
GO_Biological_Process_2023	Regulation Of Cell Growth (GO:0001558)	30/227	0.000553394	0.0131219	0	0	2.05366	15.4013	RB1;MTPN;URI1;BMPR2;DDX3X;MAPKAP1;JADE3;PRDM11;RTN4;RNF2;RPTOR;PPP2CA;SOCS2;RACK1;KAT7;RICTOR;ARHGEF11;SMAD4;SMAD3;CSNK2A1;ADAM10;INO80;SMARCA2;TGFBR1;MTOR;PML;ST7L;ITCH;CRLF3;VGLL4
GO_Biological_Process_2023	Positive Regulation Of Protein Phosphorylation (GO:0001934)	44/377	0.000553582	0.0131219	0	0	1.78706	13.4013	BMPR2;DDX3X;CAB39;FMR1;DOCK7;CAMKK2;FXR1;RPTOR;CCND3;CCND2;RAP1A;ORC3;RB1CC1;RACK1;SNX9;RIPK1;JAK2;FNIP1;PAK2;LYN;SMAD4;RBPMS;ANGPT1;IL15;INSR;AXIN1;VEGFC;BRAF;PTK2;TGFBR1;ACVR2A;MOB1B;LATS1;PTPRC;AKAP9;RAPGEF2;PRKD2;TAB2;TNIK;RAF1;CACUL1;PPIA;UBE2K;CD44
GO_Biological_Process_2023	Positive Regulation Of Proteasomal Ubiquitin-Dependent Protein Catabolic Process (GO:0032436)	15/83	0.000562637	0.0132548	0	0	2.96308	22.1723	GSK3B;ANKIB1;CSNK1A1;AXIN1;CBFA2T3;PIAS1;COP1;HECTD1;SUMO1;RNF19A;ARIH2;RACK1;MDM2;ARIH1;SOCS5
GO_Biological_Process_2023	Hemopoiesis (GO:0030097)	17/101	0.000588332	0.0137756	0	0	2.7201	20.2327	NOTCH2;LYN;YTHDF2;KMT2A;ZBTB16;TET2;PRRC2C;RUNX2;RUNX1;ETV6;MEIS1;PTPRC;MECOM;KAT6A;ARIH2;CDK13;FGFR2
GO_Biological_Process_2023	Nucleosome Organization (GO:0034728)	14/75	0.000606792	0.0141217	0	0	3.08182	22.8281	SMARCE1;LIN54;SETD2;SMARCC1;ATRX;RSF1;BAZ1A;CHD2;ARID1A;CHD1;HIRA;KAT6B;UBN1;ARID2
GO_Biological_Process_2023	Protein Destabilization (GO:0031648)	1936-09-01	0.000640758	0.0148223	0	0	4.46801	32.8527	CREBBP;SUMO1;FBXW11;CUL3;CCDC88C;DERL1;MDM2;HTT;CDC73
GO_Biological_Process_2023	Regulation Of Stress-Activated MAPK Cascade (GO:0032872)	1951-11-01	0.000650041	0.0148581	0	0	3.68885	27.0706	PER1;MAP2K1;MDFIC;TAOK3;TAOK1;MAPK8IP3;MID1;PPIA;IGF1R;KLHDC10;MAP4K4
GO_Biological_Process_2023	Regulation Of Telomere Maintenance Via Telomerase (GO:0032210)	1951-11-01	0.000650041	0.0148581	0	0	3.68885	27.0706	HMBOX1;TNKS2;TNKS;TCP1;NEK7;ATM;HNRNPC;TENT4B;MAP3K4;SMG6;ATR
GO_Biological_Process_2023	Positive Regulation Of Protein Binding (GO:0032092)	1959-12-01	0.000658544	0.0148754	0	0	3.42604	25.0974	PPP2CA;GSK3B;TIAM1;PPP2CB;EPB41;USP9X;USP33;DERL1;RAPGEF2;PKD1;MARK3;STK3
GO_Biological_Process_2023	Regulation Of Multicellular Organismal Development (GO:2000026)	1959-12-01	0.000658544	0.0148754	0	0	3.42604	25.0974	YY1;KAT2B;NIPBL;BRD1;INO80D;ZZZ3;KAT6B;KAT6A;INSR;EHMT1;TRIP12;INO80
GO_Biological_Process_2023	Negative Regulation Of Apoptotic Process (GO:0043066)	53/482	0.000675742	0.0151746	0	0	1.67326	12.2143	RB1;AVEN;ARF4;GSK3B;TNFAIP8;DDX3X;ZFAND6;IGF1R;CCND2;MEF2C;PRKCH;CSNK2A1;MAPK8IP3;PIK3CA;RASA1;TAX1BP1;YME1L1;PHIP;BIRC6;RAF1;PTMA;CD44;NOTCH2;PRKDC;MAPKAP1;PIK3R1;CBL;MALT1;SOCS2;ARHGAP21;MAPK8;DNAJB6;RICTOR;RIPK1;FNIP1;PAK2;MAP2K5;MAP4K4;ANGPT1;HSPA5;MGMT;HMGA2;BRAF;HIPK3;NFKB1;MTOR;PTK2;SETX;DNAJA1;ITCH;MDM2;NAA16;NAA15
GO_Biological_Process_2023	DNA-templated Transcription (GO:0006351)	27/199	0.00068073	0.0151977	0	0	2.11517	15.4245	PHF3;GTF3C1;DIDO1;GTF3C2;NFAT5;CCNT2;CCNT1;CBFB;RSF1;FOXO3;SNAPC3;EPC1;RREB1;SOX5;MEF2A;IVNS1ABP;SMAD4;KLF13;GTF2H2;GTF2F2;HIPK3;NFKB1;SETX;TRIP11;CDK12;MNAT1;PTMA
GO_Biological_Process_2023	Cyclic Nucleotide Transport (GO:0070729)	2024-04-07	0.000695149	0.0152535	0	0	17.8308	129.655	ABCC4;ABCC5;LRRC8C;LRRC8D
GO_Biological_Process_2023	Natural Killer Cell Differentiation (GO:0001779)	2024-04-07	0.000695149	0.0152535	0	0	17.8308	129.655	PTPRC;PIK3CD;KAT7;PBX1
GO_Biological_Process_2023	Termination Of RNA Polymerase II Transcription (GO:0006369)	2024-04-07	0.000695149	0.0152535	0	0	17.8308	129.655	SETX;SCAF8;PCF11;XRN2
GO_Biological_Process_2023	Cell-Cell Signaling By Wnt (GO:0198738)	2024-07-23	0.000718083	0.0156673	0	0	5.85928	42.4149	DDX3X;CSNK1A1;USP34;STRN;PKD1;LRP6;WLS
GO_Biological_Process_2023	Small GTPase Mediated Signal Transduction (GO:0007264)	18/112	0.000727161	0.0157757	0	0	2.57419	18.602	RB1;USP8;ARHGAP18;ARHGEF18;BCR;TIAM1;ARHGAP32;ORC3;CCDC88C;NF1;KRIT1;RAPGEF2;GRB2;SHOC2;SOS1;RAPGEF6;SOS2;RALGPS2
GO_Biological_Process_2023	Transmembrane Receptor Protein Tyrosine Kinase Signaling Pathway (GO:0007169)	35/284	0.00074691	0.0161131	0	0	1.89718	13.6589	GSK3B;PIK3R1;GIGYF2;IGF1R;SOCS2;NAMPT;GRB10;SHOC2;FYN;JAK2;PAK2;APPL1;LYN;SYK;ANGPT1;INSR;GAB1;VEGFC;FRS2;MAPK14;PTK2;VAV1;SETX;TIAM1;COL4A2;PIK3CA;RASA1;RAPGEF2;PRKD2;GRB2;PHIP;PLCB1;CRK;FGFR2;PTPN2
GO_Biological_Process_2023	Cellular Response To Ionizing Radiation (GO:0071479)	1952-11-01	0.000773213	0.0164712	0	0	3.59869	25.7844	NIPBL;TLK2;MAP3K20;MDM2;GRB2;INTS7;INO80;MAPK14;SPIDR;TANK;ATR
GO_Biological_Process_2023	Protein-Containing Complex Assembly (GO:0065003)	39/328	0.000778519	0.0164712	0	0	1.82279	13.0478	KMT2A;DHX9;CUL3;CLTC;WASL;CAND1;ZNHIT6;FCHO2;KRIT1;SNX9;RIPK1;DNM1L;EPS15;KPNA3;NCK1;UVRAG;CREBBP;SMAD4;SMAD3;ANGPT1;HSPA4;AXIN1;RANBP9;MITF;TRAPPC8;PEX14;PML;CD2AP;GAK;TIAM1;NEMF;APC;CAPZA1;TCP1;MDM2;MDM4;MNAT1;MCU;PICALM
GO_Biological_Process_2023	Positive Regulation Of Macromolecule Biosynthetic Process (GO:0010557)	19/122	0.000780665	0.0164712	0	0	2.48037	17.748	MTPN;DDX3X;YTHDF3;PRKDC;FMR1;INSR;LARP4B;LARP4;ELAVL1;NFKB1;MTOR;FXR1;HSPH1;LARP1;NAMPT;AGO2;PRKD2;JAK2;EIF4G3
GO_Biological_Process_2023	Receptor-Mediated Endocytosis (GO:0006898)	19/122	0.000780665	0.0164712	0	0	2.48037	17.748	CALCRL;SYK;INSR;CLTC;LRP6;GAK;GRK3;LMBRD1;ITCH;PIKFYVE;RAB31;FCHSD2;NEDD4;FCHO2;SNX9;GRB2;EPS15;LDLR;PICALM
GO_Biological_Process_2023	Regulation Of Mitotic Cell Cycle Phase Transition (GO:1901990)	15/86	0.000827849	0.0173713	0	0	2.83742	20.1362	SMARCE1;PBRM1;SMARCC1;CUL3;AMBRA1;INO80;ARID1A;PKD1;ARID1B;SMARCA2;PPP2CA;MAP3K20;ARID2;MNAT1;APPL1
GO_Biological_Process_2023	T Cell Receptor Signaling Pathway (GO:0050852)	16/95	0.0008369	0.0174657	0	0	2.72089	19.2797	PDE4D;RFTN1;PIK3CD;RC3H1;PTPN22;RC3H2;MALT1;IKBKB;PTPRC;TEC;PIK3CA;WNK1;ORC3;BTK;PRKD2;FYN
GO_Biological_Process_2023	Positive Regulation Of Organelle Assembly (GO:1902117)	1961-12-01	0.000900706	0.0186957	0	0	3.28585	23.0415	SH3GLB1;GSK3B;CNOT6L;PDCD6IP;NUMA1;CNOT1;CAPRIN1;CNOT2;PIP4K2A;HTT;RAB3GAP2;TAPT1
GO_Biological_Process_2023	Regulation Of Cellular Component Organization (GO:0051128)	22/153	0.00095267	0.0193674	0	0	2.25965	15.7187	ARHGEF11;URI1;ROCK1;PRDM5;JADE3;MLLT3;RNF2;MTOR;RAP1B;SOCS2;RPTOR;LATS1;ITCH;RAP1A;OPHN1;NEDD4;TLK2;ABL2;TLK1;RAPGEF2;KAT7;PICALM
GO_Biological_Process_2023	Fc-gamma Receptor Signaling Pathway (GO:0038094)	2024-07-24	0.000953241	0.0193674	0	0	5.51432	38.3557	LYN;VAV3;SYK;PRKCE;FYN;PTK2;VAV1
GO_Biological_Process_2023	mRNA Polyadenylation (GO:0006378)	2024-07-24	0.000953241	0.0193674	0	0	5.51432	38.3557	SCAF8;PCF11;CSTF3;PAPOLA;TENT4B;CDC73;WDR33
GO_Biological_Process_2023	Stress Granule Assembly (GO:0034063)	2024-07-24	0.000953241	0.0193674	0	0	5.51432	38.3557	DDX3X;YTHDF2;YTHDF3;FMR1;CSDE1;PRRC2C;BICD1
GO_Biological_Process_2023	RNA 3'-End Processing (GO:0031123)	1938-09-01	0.000977944	0.0197648	0	0	4.15943	28.8251	CPSF6;CSTF3;TUT4;PAPOLA;INTS7;INTS6;TENT4B;INTS8;INTS6L
GO_Biological_Process_2023	Regulation Of Cell Morphogenesis (GO:0022604)	2024-08-31	0.00101739	0.0201586	0	0	4.65992	32.1092	MACF1;ZRANB1;ZMYM4;PHIP;LARP4;PDZD8;MYO9A;CD44
GO_Biological_Process_2023	Regulation Of Dendrite Morphogenesis (GO:0048814)	2024-08-31	0.00101739	0.0201586	0	0	4.65992	32.1092	GSK3B;CDKL5;CUX1;CAPRIN1;NEDD4;NEDD4L;RAPGEF2;TNIK
GO_Biological_Process_2023	Positive Regulation Of Glycolytic Process (GO:0045821)	2024-06-18	0.00101867	0.0201586	0	0	6.69294	46.1094	RPTOR;INSR;ARNT;ZBTB20;HIF1A;MTOR
GO_Biological_Process_2023	Regulation Of Establishment Or Maintenance Of Cell Polarity (GO:0032878)	2024-06-18	0.00101867	0.0201586	0	0	6.69294	46.1094	RAP1B;BCAS3;RIPOR2;ROCK1;KRIT1;RACK1
GO_Biological_Process_2023	Ras Protein Signal Transduction (GO:0007265)	21/144	0.00102368	0.0201586	0	0	2.29655	15.8103	RB1;ARHGEF11;USP8;HACE1;ROCK1;MYO9B;ARHGAP35;RAP1B;GNA13;TIAM1;RAP1A;ORC3;ELMO1;NF1;RAPGEF2;GRB2;SHOC2;SOS1;RAPGEF6;SOS2;RALGPS2
GO_Biological_Process_2023	Endoplasmic Reticulum Organization (GO:0007029)	1954-11-01	0.00107792	0.0209051	0	0	3.43094	23.4427	GAK;RAB10;RTN3;VCPIP1;VAPA;ATL2;TOR1AIP2;MIA3;TMCC1;DNM1L;RTN4
GO_Biological_Process_2023	Mesenchymal Cell Differentiation (GO:0048762)	1954-11-01	0.00107792	0.0209051	0	0	3.43094	23.4427	GSK3B;MEF2C;SMAD4;ROCK1;ZFP64;FBXL17;HMGA2;HIF1A;TGFBR1;FGFR2;LRP6
GO_Biological_Process_2023	Regulation Of Myoblast Differentiation (GO:0045661)	1954-11-01	0.00107792	0.0209051	0	0	3.43094	23.4427	SMARCE1;RIPOR2;MEF2C;PBRM1;SMARCC1;ARID2;ARID1A;PLCB1;MAPK14;ARID1B;SMARCA2
GO_Biological_Process_2023	Positive Regulation Of T Cell Activation (GO:0050870)	17/107	0.00115045	0.0221996	0	0	2.53794	17.1758	SMARCE1;SMARCC1;PBRM1;IL15;DOCK8;RHOH;ARID1A;SMARCA2;ARID1B;SLC7A1;ACTB;PTPRC;ABL2;CD47;ARID2;JAK2;NCK1
GO_Biological_Process_2023	Regulation Of Protein Localization To Plasma Membrane (GO:1903076)	14/80	0.00117855	0.0224429	0	0	2.84759	19.2026	PRKCH;PDPK1;PRKCE;STX8;CLTC;PPP2R5A;PIK3R1;ACTB;DLG1;PPFIA1;NUMB;PTPN9;APPL1;PICALM
GO_Biological_Process_2023	Negative Regulation Of Macromolecule Biosynthetic Process (GO:0010558)	16/98	0.00118059	0.0224429	0	0	2.62092	17.6695	GSK3B;BMPR2;DDX3X;CSNK2A1;DAPK1;FMR1;CLTC;GIGYF2;FXR1;SYNCRIP;DACH1;LARP1;CNOT1;CAPRIN1;RACK1;IGF2BP2
GO_Biological_Process_2023	Phosphatidylinositol Biosynthetic Process (GO:0006661)	16/98	0.00118059	0.0224429	0	0	2.62092	17.6695	SMG1;MTMR3;SLC30A5;TTC7B;PIK3R1;PIK3CG;DPM1;SOCS2;EFR3A;PIKFYVE;SYNJ1;PIK3CA;PI4KA;PIP5K1A;IP6K1;SOCS5
GO_Biological_Process_2023	Internal Peptidyl-Lysine Acetylation (GO:0018393)	1939-09-01	0.00119368	0.02258	0	0	4.02056	27.0612	MBTD1;PHF20L1;KAT2B;CREBBP;TRRAP;EP400;EPC1;EPC2;KAT7
GO_Biological_Process_2023	Negative Regulation Of Stress Fiber Assembly (GO:0051497)	2024-07-25	0.001245	0.0234353	0	0	5.20769	34.8323	PPFIA1;ARHGEF18;PIK3R1;PAK2;WASF2;CLASP1;CLASP2
GO_Biological_Process_2023	Positive Regulation Of TOR Signaling (GO:0032008)	1947-10-01	0.0012661	0.023644	0	0	3.62338	24.1745	RPTOR;STAMBPL1;PIK3CA;USP9X;CLEC16A;SIK3;WAC;RICTOR;SLC38A9;FNIP1
GO_Biological_Process_2023	Positive Regulation Of Telomere Maintenance Via Telomerase (GO:0032212)	1932-08-01	0.00127456	0.023644	0	0	4.46551	29.7633	HMBOX1;TNKS2;TNKS;NEK7;TCP1;ATM;MAP3K4;ATR
GO_Biological_Process_2023	Regulation Of Metaphase/Anaphase Transition Of Cell Cycle (GO:1902099)	1932-08-01	0.00127456	0.023644	0	0	4.46551	29.7633	SMARCE1;PBRM1;SMARCC1;MAP3K20;ARID2;ARID1A;ARID1B;SMARCA2
GO_Biological_Process_2023	Clathrin Coat Assembly (GO:0048268)	2024-05-13	0.00131331	0.0241332	0	0	8.36196	55.4833	GAK;CLTC;FCHO2;EPS15;PICALM
GO_Biological_Process_2023	Regulation Of miRNA Metabolic Process (GO:2000628)	2024-04-08	0.0013135	0.0241332	0	0	13.3724	88.7267	SMAD3;RC3H1;NFKB1;RC3H2
GO_Biological_Process_2023	Regulation Of Protein Binding (GO:0043393)	18/118	0.00135295	0.0247397	0	0	2.41895	15.9783	HDAC4;GSK3B;ROCK1;EPB41;USP9X;USP33;DERL1;PKD1;PEX14;STK3;PPP2CA;TIAM1;MAPK8;RACK1;RAPGEF2;MARK3;CRK;MARK2
GO_Biological_Process_2023	Positive Regulation Of Cell Differentiation (GO:0045597)	34/283	0.0013704	0.02494	0	0	1.84162	12.1411	RIPOR2;GSK3B;BMPR2;ACTB;PPP3CA;MAPK9;RAP1A;GCNT2;ARID2;SOX5;SMARCE1;MEF2C;SMARCC1;PBRM1;SMAD4;PRKCH;SMAD3;ZBTB16;SUCO;ARID1A;MAPK14;SMARCA2;ARID1B;RUNX2;PTK2;NFKB1;TGFBR1;ACVR2A;MTOR;TIAM1;ZEB1;ASXL2;RAPGEF2;PLCB1
GO_Biological_Process_2023	Cellular Response To Lectin (GO:1990858)	2024-06-19	0.00140163	0.0250338	0	0	6.17777	40.5887	LYN;IKBKB;CREBBP;SYK;FYN;PAK2
GO_Biological_Process_2023	Pore Complex Assembly (GO:0046931)	2024-06-19	0.00140163	0.0250338	0	0	6.17777	40.5887	FXR1;AHCTF1;NUP205;NUP153;NUP98;RTN4
GO_Biological_Process_2023	Regulation Of Autophagy Of Mitochondrion (GO:1903146)	2024-06-19	0.00140163	0.0250338	0	0	6.17777	40.5887	FBXW7;HTT;DNM1L;FBXO7;SREBF2;CAMKK2
GO_Biological_Process_2023	Stimulatory C-type Lectin Receptor Signaling Pathway (GO:0002223)	2024-06-19	0.00140163	0.0250338	0	0	6.17777	40.5887	LYN;IKBKB;CREBBP;SYK;FYN;PAK2
GO_Biological_Process_2023	Regulation Of Wnt Signaling Pathway (GO:0030111)	17/109	0.00141837	0.0252155	0	0	2.4825	16.2808	MACF1;ZRANB1;CSNK2A1;CDC73;PPP2CA;SKI;TIAM1;CCNY;SUMO1;MDFIC;GNAQ;GRB10;RACK1;BTRC;FGFR2;VGLL4;WLS
GO_Biological_Process_2023	Protein Deacetylation (GO:0006476)	1940-09-01	0.00144625	0.0255927	0	0	3.89066	25.4402	HDAC4;TBL1XR1;MIER1;TBL1X;HDAC8;HDAC9;MTA3;GATAD2B;GATAD2A
GO_Biological_Process_2023	Regulation Of RNA Metabolic Process (GO:0051252)	15/91	0.00150317	0.0264778	0	0	2.65003	17.2257	MBNL1;MBNL2;YTHDF2;CELF1;TRRAP;RC3H1;MITF;PTBP2;RC3H2;PTBP3;KAT2B;HNRNPH1;ATXN7;RASA1;HNRNPF
GO_Biological_Process_2023	Positive Regulation Of Establishment Of Protein Localization To Mitochondrion (GO:1903749)	1933-08-01	0.00158087	0.0277194	0	0	4.28666	27.648	SH3GLB1;MAPK8;FBXW7;UBE2D3;ARIH2;HUWE1;RNF2;SREBF2
GO_Biological_Process_2023	Positive Regulation Of Erythrocyte Differentiation (GO:0045648)	2024-07-26	0.00160222	0.027966	0	0	4.93334	31.7528	BRD1;PRKDC;ARNT;FOXO3;MAPK14;HIF1A;ACVR2A
GO_Biological_Process_2023	B Cell Activation (GO:0042113)	15/92	0.00168257	0.0292356	0	0	2.61547	16.7062	HDAC4;TOP2B;MEF2C;ITGA4;PIK3CD;PIK3R1;HDAC9;MALT1;DCAF1;ADGRG3;PTPRC;BTK;DNAJB9;FNIP1;PTPN2
GO_Biological_Process_2023	Golgi Organization (GO:0007030)	19/130	0.00169217	0.0292699	0	0	2.30061	14.6819	BCAS3;HACE1;COG5;CSNK1A1;ATL2;GBF1;VPS13B;HTT;GCC2;TRAPPC8;SYNE1;GAK;ARHGAP21;VCPIP1;VTI1A;DYM;TRIP11;CLASP1;CLASP2
GO_Biological_Process_2023	Vesicle-Mediated Transport To The Plasma Membrane (GO:0098876)	14/83	0.00170058	0.0292836	0	0	2.72334	17.3661	ANKRD27;STX16;DENND1A;LMTK2;RAB10;RABEP1;EHD4;VPS50;EXOC4;VTI1A;GOPC;EXOC5;EPS15;EXOC2
GO_Biological_Process_2023	Neuron Development (GO:0048666)	21/150	0.00172775	0.0294351	0	0	2.18903	13.9242	RB1;LYN;GSK3B;MEF2C;ROCK1;DOCK7;DTNBP1;VPS13B;THOC2;PPP1R9A;PBX1;RUNX1;OPHN1;VAPA;WNK1;NEDD4;TAOK1;RAPGEF2;RAB6A;LRP12;FRYL
GO_Biological_Process_2023	Negative Regulation Of mRNA Catabolic Process (GO:1902373)	1941-09-01	0.00174004	0.0294351	0	0	3.76887	23.9468	SYNCRIP;NBAS;LARP1;TAF15;DHX9;FMR1;CSDE1;ELAVL1;PAIP1
GO_Biological_Process_2023	Regulation Of Microtubule-Based Process (GO:0032886)	1941-09-01	0.00174004	0.0294351	0	0	3.76887	23.9468	GSK3B;MACF1;ROCK1;TAOK1;BICD1;MID1;CLASP1;MARK2;CLASP2
GO_Biological_Process_2023	Stem Cell Differentiation (GO:0048863)	1941-09-01	0.00174004	0.0294351	0	0	3.76887	23.9468	SETD2;MEF2C;PTPRC;FBXL17;HMGA2;MLLT3;PUM1;FGFR2;LRP6
GO_Biological_Process_2023	Regulation Of Mitotic Metaphase/Anaphase Transition (GO:0030071)	1949-10-01	0.00176977	0.0298067	0	0	3.43719	21.7812	RB1;SMARCE1;PBRM1;SMARCC1;CUL3;MAP3K20;ARID2;ARID1A;ARID1B;SMARCA2
GO_Biological_Process_2023	Positive Regulation Of Gene Expression (GO:0010628)	51/480	0.00178345	0.029906	0	0	1.60773	10.1756	GSK3B;BMPR2;DDX3X;CELF1;FMR1;PIK3CD;PTPN22;ELAVL1;TENT4B;PIK3CG;EPB41L4B;DNMT3B;KAT7;MEF2C;MAP2K1;IL15;DYRK1A;MITF;LARP4B;ARID1A;MED26;ARID1B;TGFBR1;ERN1;KAT2B;KMT2A;ROCK1;PRKDC;PIK3R1;HIF1A;FXR1;MAPK9;MAPK8;LARP1;UBR5;RIPK1;SRPK2;SMAD3;YTHDF3;ANGPT1;DTNBP1;HMGA2;BRAF;LARP4;MAPK14;MTOR;SETX;FUBP1;AGO2;ATM;EIF4G3
GO_Biological_Process_2023	Negative Regulation Of Amide Metabolic Process (GO:0034249)	15/93	0.0018795	0.0313795	0	0	2.5818	16.2053	RTN3;DDX3X;CSNK2A1;ROCK1;DAPK1;FMR1;GIGYF2;RTN4;FXR1;SYNCRIP;LARP1;CNOT1;CAPRIN1;RACK1;IGF2BP2
GO_Biological_Process_2023	Protein Deubiquitination (GO:0016579)	17/112	0.00191791	0.0318793	0	0	2.40371	15.0389	USP24;USP8;ZRANB1;USP37;USP48;USP15;USP38;PSMD14;USP9X;USP3;USP33;USP34;UCHL3;RNF2;ATXN3;VCPIP1;STAMBPL1
GO_Biological_Process_2023	Nuclear Pore Organization (GO:0006999)	2024-05-14	0.00192627	0.0318793	0	0	7.43245	46.469	FXR1;NUP205;NUP153;NUP98;RTN4
GO_Biological_Process_2023	Negative Regulation Of JNK Cascade (GO:0046329)	1934-08-01	0.00194265	0.0318793	0	0	4.12157	25.7339	DNAJA1;PER1;ITCH;MECOM;TAOK3;PTPN22;ZMYND11;HIPK3
GO_Biological_Process_2023	Positive Regulation Of Carbohydrate Metabolic Process (GO:0045913)	1934-08-01	0.00194265	0.0318793	0	0	4.12157	25.7339	RPTOR;INSR;PRKCE;ZBTB20;ARNT;HIF1A;MTOR;NFKB1
GO_Biological_Process_2023	Regulation Of Protein Catabolic Process (GO:0042176)	18/122	0.00198589	0.0324503	0	0	2.32541	14.468	GSK3B;RIC1;CSNK2A1;PSMD14;TIPARP;FAF1;AXIN1;PKD1;AZIN1;DCAF1;EEF1A1;PHF20L1;APC;NEDD4;MDM2;MDM4;VGLL4;BANP
GO_Biological_Process_2023	Protein Quality Control For Misfolded Or Incompletely Synthesized Proteins (GO:0006515)	2024-07-27	0.00203433	0.0329613	0	0	4.68642	29.0445	ATXN3;UBE2W;KLHL15;CUL3;DERL1;FBXL17;YME1L1
GO_Biological_Process_2023	Regulation Of Chromatin Organization (GO:1902275)	2024-07-27	0.00203433	0.0329613	0	0	4.68642	29.0445	KANSL1;PHF20;TLK2;MSL2;RLIM;TLK1;MLLT3
GO_Biological_Process_2023	Regulation Of Ubiquitin-Dependent Protein Catabolic Process (GO:2000058)	1942-09-01	0.00207971	0.0334145	0	0	3.65447	22.5683	LATS1;L3MBTL3;CSNK2A1;FBXW7;AXIN1;UBE3A;RAD23B;PML;PTK2
GO_Biological_Process_2023	Stress-Activated MAPK Cascade (GO:0051403)	1942-09-01	0.00207971	0.0334145	0	0	3.65447	22.5683	IKBKB;MAPK9;MAP2K4;MAPK8;MAP3K20;CCM2;MAPK14;MAP4K3;MAP2K6
GO_Biological_Process_2023	Peptidyl-Lysine Modification (GO:0018205)	15/94	0.00209526	0.0335242	0	0	2.54898	15.7223	HDAC4;RANBP2;SLF2;ESCO1;UHRF2;EYA1;BCL11A;HDAC9;PIAS2;PML;PIAS1;SENP6;KAT2B;SUMO1;MDM2
GO_Biological_Process_2023	Establishment Of Protein Localization To Organelle (GO:0072594)	14/85	0.00214561	0.0341873	0	0	2.64634	16.26	IPO11;SYK;NUP153;STK3;IPO9;HEATR3;KPNA4;E2F3;NUP98;TNPO1;KPNA3;TNPO3;APPL1;KPNA1
GO_Biological_Process_2023	Histone Ubiquitination (GO:0016574)	2024-04-09	0.00223402	0.0347314	0	0	10.6973	65.296	UBE2B;UBE2E1;WAC;UBR2
GO_Biological_Process_2023	Peptidyl-Lysine Acetylation (GO:0018394)	2024-04-09	0.00223402	0.0347314	0	0	10.6973	65.296	KAT2B;CREBBP;ESCO1;KAT7
GO_Biological_Process_2023	Peptidyl-Serine Dephosphorylation (GO:0070262)	2024-04-09	0.00223402	0.0347314	0	0	10.6973	65.296	PPP2CA;PPP2CB;PPP3CA;NCK1
GO_Biological_Process_2023	Positive Regulation Of Keratinocyte Migration (GO:0051549)	2024-04-09	0.00223402	0.0347314	0	0	10.6973	65.296	EPB41L4B;MAPRE2;MTOR;MAP4K4
GO_Biological_Process_2023	Positive Regulation Of Leukocyte Apoptotic Process (GO:2000108)	2024-04-09	0.00223402	0.0347314	0	0	10.6973	65.296	LYN;MEF2C;PIK3CD;RAPGEF2
GO_Biological_Process_2023	Regulation Of Endoplasmic Reticulum Unfolded Protein Response (GO:1900101)	2024-04-09	0.00223402	0.0347314	0	0	10.6973	65.296	ERN1;HSPA5;RACK1;PIK3R1
GO_Biological_Process_2023	Positive Regulation Of Cellular Biosynthetic Process (GO:0031328)	23/174	0.00231153	0.0357915	0	0	2.04874	12.4355	LPGAT1;SMAD3;DDX3X;YTHDF3;PRKDC;FMR1;INSR;ARNT;LARP4B;LARP4;HIF1A;ELAVL1;MTOR;FXR1;KAT2B;ZEB2;LARP1;AGO2;PRKD2;EIF4G3;LDLR;PTPN2;APPL1
GO_Biological_Process_2023	Protein Modification By Small Protein Removal (GO:0070646)	17/114	0.00232695	0.0358855	0	0	2.3539	14.2721	USP24;USP8;ZRANB1;USP37;USP48;USP15;USP38;PSMD14;USP9X;USP33;USP34;UCHL3;RNF2;SENP6;VCPIP1;SUMO1;STAMBPL1
GO_Biological_Process_2023	Positive Regulation Of Telomere Maintenance Via Telomere Lengthening (GO:1904358)	1935-08-01	0.00236657	0.0362057	0	0	3.9687	23.996	HMBOX1;TNKS2;TNKS;NEK7;TCP1;ATM;MAP3K4;ATR
GO_Biological_Process_2023	Regulation Of mRNA Processing (GO:0050684)	1935-08-01	0.00236657	0.0362057	0	0	3.9687	23.996	SRPK2;RBM39;SLTM;DHX9;YTHDC1;PAPOLA;SAFB2;SRRM1
GO_Biological_Process_2023	B Cell Differentiation (GO:0030183)	1968-12-01	0.00239969	0.0365668	0	0	2.87403	17.3373	DCAF1;HDAC4;ADGRG3;TOP2B;PTPRC;ITGA4;PIK3CD;DNAJB9;PIK3R1;FNIP1;HDAC9;PTPN2
GO_Biological_Process_2023	Antigen Receptor-Mediated Signaling Pathway (GO:0050851)	19/134	0.00241397	0.036639	0	0	2.22011	13.3794	VAV3;MEF2C;SYK;PDE4D;RFTN1;RC3H1;PIK3CD;PTPN22;RC3H2;MALT1;IKBKB;PTPRC;TEC;PIK3CA;WNK1;ORC3;BTK;PRKD2;FYN
GO_Biological_Process_2023	Regulation Of Transcription Elongation By RNA Polymerase II (GO:0034243)	13/77	0.00243034	0.0367421	0	0	2.72514	16.4046	CCNT1;ZMYND8;MED26;ELL2;CDC73;MED14;PWWP2A;INTS7;CDK12;INTS6;ZMYND11;CDK13;INTS8
GO_Biological_Process_2023	Positive Regulation Of Transcription Elongation By RNA Polymerase II (GO:0032968)	1943-09-01	0.00247015	0.0370523	0	0	3.54679	21.2931	MED14;CCNT1;ZMYND8;PWWP2A;CDK12;CDK13;ELL2;MED26;CDC73
GO_Biological_Process_2023	Regulation Of Chromosome Organization (GO:0033044)	1943-09-01	0.00247015	0.0370523	0	0	3.54679	21.2931	RB1;YY1;SMG1;INO80D;SLF2;YLPM1;INO80;HDAC8;SMG6
GO_Biological_Process_2023	Endomembrane System Organization (GO:0010256)	25/196	0.0025109	0.0374814	0	0	1.96717	11.7777	WASHC4;ATL2;HTT;TOR1AIP2;MIA3;SYNE1;ARHGAP21;DYM;DNM1L;CLASP1;CLASP2;ARFGEF1;USP8;BCAS3;HACE1;COG5;CSNK1A1;GBF1;VPS13B;TRAPPC8;HOOK3;GAK;VAPA;TRIP11;TMCC1
GO_Biological_Process_2023	Cellular Response To Osmotic Stress (GO:0071470)	2024-07-28	0.0025513	0.0374814	0	0	4.46302	26.6494	RPTOR;NFAT5;DDX3X;CAB39;LRRC8D;RCSD1;MTOR
GO_Biological_Process_2023	Regulation Of DNA Damage Response, Signal Transduction By P53 Class Mediator (GO:0043516)	2024-07-28	0.0025513	0.0374814	0	0	4.46302	26.6494	SPRED2;SPRED1;DYRK1A;MDM2;ATM;CD44;ATR
GO_Biological_Process_2023	Regulation Of Protein Transport (GO:0051223)	2024-07-28	0.0025513	0.0374814	0	0	4.46302	26.6494	DNAJA1;SCFD1;NDFIP2;DNAJC1;STXBP5;GAPVD1;NDEL1
GO_Biological_Process_2023	Vascular Endothelial Growth Factor Receptor Signaling Pathway (GO:0048010)	2024-07-28	0.0025513	0.0374814	0	0	4.46302	26.6494	VEGFC;FYN;PRKD2;MAPK14;PAK2;PTK2;VAV1
GO_Biological_Process_2023	Endoplasmic Reticulum To Golgi Vesicle-Mediated Transport (GO:0006888)	17/115	0.00255732	0.0374814	0	0	2.32975	13.9058	ARF4;SEC24B;SEC24A;CUL3;ATL2;USO1;GBF1;MIA2;TRAPPC8;MIA3;TRAPPC9;SCFD1;VAPA;VTI1A;TRIP11;GOPC;ERGIC1
GO_Biological_Process_2023	Establishment Of Protein Localization To Membrane (GO:0090150)	1969-12-01	0.00272431	0.0394831	0	0	2.82346	16.674	RAB10;RABGEF1;PIKFYVE;ZDHHC20;NACA;RFTN1;CHM;RAB3GAP2;ZDHHC21;BRAF;ZDHHC14;SEC63
GO_Biological_Process_2023	DNA Alkylation (GO:0006305)	2024-05-15	0.00272474	0.0394831	0	0	6.68885	39.5002	ATRX;DNMT3A;DNMT3B;EHMT1;GATAD2A
GO_Biological_Process_2023	N-terminal Protein Amino Acid Acetylation (GO:0006474)	2024-05-15	0.00272474	0.0394831	0	0	6.68885	39.5002	KAT2B;CREBBP;NAA25;NAA16;NAA15
GO_Biological_Process_2023	Positive Regulation Of Telomere Maintenance (GO:0032206)	1952-10-01	0.00281726	0.0406703	0	0	3.19116	18.7385	YY1;INO80D;TNKS2;TNKS;ATRX;NEK7;ATM;INO80;MAP3K4;PML
GO_Biological_Process_2023	Histone Deacetylation (GO:0016575)	1936-08-01	0.00285966	0.0409743	0	0	3.82676	22.4135	HDAC4;TBL1XR1;MIER1;TBL1X;HDAC8;MTA3;GATAD2B;GATAD2A
GO_Biological_Process_2023	Regulation Of Erythrocyte Differentiation (GO:0045646)	1936-08-01	0.00285966	0.0409743	0	0	3.82676	22.4135	LYN;BRD1;PRKDC;ARNT;FOXO3;MAPK14;HIF1A;ACVR2A
GO_Biological_Process_2023	Positive Regulation Of Plasma Membrane Bounded Cell Projection Assembly (GO:0120034)	14/88	0.00299014	0.0420296	0	0	2.53864	14.7557	GSK3B;RIPOR2;BCAS3;AUTS2;FMR1;HTT;WASL;PIK3R1;ARHGAP35;PIK3CA;APC;WASF2;TAPT1;NDEL1
GO_Biological_Process_2023	Positive Regulation Of Autophagy (GO:0010508)	16/107	0.00299745	0.0420296	0	0	2.36056	13.7148	SH3GLB1;GSK3B;SETD2;ROCK1;DAPK1;HTT;FOXO3;CAMKK2;LARP1;SESN3;CCNY;RB1CC1;WAC;ULK2;DEPDC5;FBXO7
GO_Biological_Process_2023	Forebrain Neuron Differentiation (GO:0021879)	2024-03-05	0.00304277	0.0420296	0	0	20.0463	116.168	RAPGEF2;ZSWIM6;SHANK3
GO_Biological_Process_2023	Imitative Learning (GO:0098596)	2024-03-05	0.00304277	0.0420296	0	0	20.0463	116.168	NRXN1;HTT;SHANK3
GO_Biological_Process_2023	Negative Regulation Of Protein Polyubiquitination (GO:1902915)	2024-03-05	0.00304277	0.0420296	0	0	20.0463	116.168	PLAA;PPIA;TRIM44
GO_Biological_Process_2023	Positive Regulation Of Focal Adhesion Disassembly (GO:0120183)	2024-03-05	0.00304277	0.0420296	0	0	20.0463	116.168	PIK3R1;MAPRE2;MAP4K4
GO_Biological_Process_2023	Regulation Of Establishment Of T Cell Polarity (GO:1903903)	2024-03-05	0.00304277	0.0420296	0	0	20.0463	116.168	RIPOR2;DOCK8;ABL2
GO_Biological_Process_2023	Regulation Of Focal Adhesion Disassembly (GO:0120182)	2024-03-05	0.00304277	0.0420296	0	0	20.0463	116.168	PIK3R1;MAPRE2;MAP4K4
GO_Biological_Process_2023	Regulation Of Post-Transcriptional Gene Silencing By RNA (GO:1900368)	2024-03-05	0.00304277	0.0420296	0	0	20.0463	116.168	FMR1;PUM1;PUM2
GO_Biological_Process_2023	Vocal Learning (GO:0042297)	2024-03-05	0.00304277	0.0420296	0	0	20.0463	116.168	NRXN1;HTT;SHANK3
GO_Biological_Process_2023	Negative Regulation Of Extrinsic Apoptotic Signaling Pathway (GO:2001237)	1970-12-01	0.00308369	0.0424422	0	0	2.77463	16.0419	GSK3B;DDX3X;EYA1;HTT;ITGAV;BIRC6;PHIP;RIPK1;ZMYND11;RFFL;TGFBR1;MAP2K5
GO_Biological_Process_2023	Regulation Of Developmental Growth (GO:0048638)	2024-07-29	0.00316353	0.0433856	0	0	4.25992	24.5204	LATS1;GSK3B;NIPBL;MBD5;INSR;MYCBP2;PLCB1
GO_Biological_Process_2023	Double-Strand Break Repair (GO:0006302)	22/168	0.0031925	0.043627	0	0	2.02585	11.6425	DCLRE1C;KDM2A;SLF2;PSMD14;XRCC4;EYA1;PRKDC;ZMYND8;INO80;SAMHD1;SPIDR;YY1;MBTD1;SETX;MMS22L;RNF169;RNF138;REV3L;RBBP8;EPC1;SMARCAD1;ATM
GO_Biological_Process_2023	mRNA Stabilization (GO:0048255)	1953-10-01	0.00325962	0.0443863	0	0	3.11678	17.8471	SYNCRIP;LARP1;TAF15;DHX9;CSDE1;IGF2BP2;HNRNPC;MAPK14;ELAVL1;PAIP1
GO_Biological_Process_2023	Positive Regulation Of Translation (GO:0045727)	16/108	0.00329641	0.0447286	0	0	2.33477	13.343	DDX3X;YTHDF2;YTHDF3;DHX9;PRKDC;FMR1;LARP4B;LARP4;ELAVL1;MTOR;FXR1;SYNCRIP;LARP1;CSDE1;EIF4G3;PAIP1
GO_Biological_Process_2023	Cellular Response To Peptide Hormone Stimulus (GO:0071375)	14/89	0.00332578	0.0449683	0	0	2.50466	14.2917	LHCGR;PDPK1;PRKDC;INSR;PDE3B;MYO5A;PIK3R1;HDAC9;NFKB1;RAB10;KAT2B;RAB31;TBC1D4;LPIN2
GO_Biological_Process_2023	Epidermal Growth Factor Receptor Signaling Pathway (GO:0007173)	1945-09-01	0.00342421	0.0454696	0	0	3.34939	19.0141	PIK3CA;PDPK1;ERBIN;GAB1;BRAF;GRB2;CBL;SOS1;PTK2
GO_Biological_Process_2023	Regulation Of Protein Modification Process (GO:0031399)	1945-09-01	0.00342421	0.0454696	0	0	3.34939	19.0141	PPP2CA;LYN;SPRED2;SPRED1;RB1CC1;CCDC88C;PHIP;FNIP1;PTK2
GO_Biological_Process_2023	Negative Regulation Of Stress-Activated MAPK Cascade (GO:0032873)	1937-08-01	0.00342925	0.0454696	0	0	3.6946	20.9684	PER1;DLG1;ITCH;MECOM;TAOK3;PTPN22;ZMYND11;PPIA
GO_Biological_Process_2023	Positive Regulation Of Exocytosis (GO:0045921)	1937-08-01	0.00342925	0.0454696	0	0	3.6946	20.9684	CADPS2;PDCD6IP;VPS4B;STXBP5;STAM;RAB5A;CLASP1;CLASP2
GO_Biological_Process_2023	Negative Regulation Of Kinase Activity (GO:0033673)	1962-11-01	0.0034339	0.0454696	0	0	2.89151	16.4066	RB1;SPRED1;PTPRC;PDPK1;GNAQ;DTNBP1;NF1;PPP2R5A;PPIA;PAK2;LRP6
GO_Biological_Process_2023	Spliceosomal Complex Assembly (GO:0000245)	1962-11-01	0.0034339	0.0454696	0	0	2.89151	16.4066	SRPK2;SETX;ZRSR2;CELF1;YTHDC1;CELF2;KHDC4;SRSF6;SF3B1;RBM5;LUC7L2
GO_Biological_Process_2023	CRD-mediated mRNA Stabilization (GO:0070934)	2024-04-10	0.00351874	0.0454948	0	0	8.91397	50.3608	SYNCRIP;DHX9;IGF2BP2;PAIP1
GO_Biological_Process_2023	Hematopoietic Stem Cell Proliferation (GO:0071425)	2024-04-10	0.00351874	0.0454948	0	0	8.91397	50.3608	YTHDF2;MECOM;ETV6;RUNX1
GO_Biological_Process_2023	Insulin-Like Growth Factor Receptor Signaling Pathway (GO:0048009)	2024-04-10	0.00351874	0.0454948	0	0	8.91397	50.3608	PIK3R1;PLCB1;GIGYF2;IGF1R
GO_Biological_Process_2023	Negative Regulation Of Lymphocyte Migration (GO:2000402)	2024-04-10	0.00351874	0.0454948	0	0	8.91397	50.3608	RIPOR2;LRCH1;MIA3;WASL
GO_Biological_Process_2023	Positive Regulation Of Autophagy Of Mitochondrion (GO:1903599)	2024-04-10	0.00351874	0.0454948	0	0	8.91397	50.3608	VPS13D;HTT;FBXO7;CAMKK2
GO_Biological_Process_2023	Progesterone Receptor Signaling Pathway (GO:0050847)	2024-04-10	0.00351874	0.0454948	0	0	8.91397	50.3608	NEDD4;UBR5;UBE3A;TRERF1
GO_Biological_Process_2023	Regulation Of B Cell Apoptotic Process (GO:0002902)	2024-04-10	0.00351874	0.0454948	0	0	8.91397	50.3608	LYN;BTK;FNIP1;FOXP1
GO_Biological_Process_2023	Peptidyl-Tyrosine Modification (GO:0018212)	1954-10-01	0.00375546	0.0482307	0	0	3.04578	17.0093	LYN;SYK;INSR;DYRK1A;BTK;ABL2;FYN;JAK2;PTK2;FGFR2
GO_Biological_Process_2023	Regulation Of Blood Vessel Endothelial Cell Migration (GO:0043535)	1954-10-01	0.00375546	0.0482307	0	0	3.04578	17.0093	MECP2;MEF2C;ANGPT1;PDPK1;TMSB4X;AKT3;NF1;PRKD2;MAPK14;HIF1A
GO_Biological_Process_2023	Activation Of Protein Kinase Activity (GO:0032147)	13/81	0.00383645	0.0491065	0	0	2.56428	14.2656	CAB39;ANGPT1;PDPK1;INSR;AXIN1;ZFP91;MALT1;MTOR;CAMKK2;JAK2;PPIA;PIBF1;MARK2
GO_Biological_Process_2023	Positive Regulation Of Cellular Process (GO:0048522)	59/594	0.00385374	0.0491457	0	0	1.49159	8.29133	GSK3B;DDX3X;NUMA1;FAF1;ACTB;CCAR1;IGF1R;MECP2;RPTOR;EPB41L4B;PPP3CA;CCND2;CSPP1;NAMPT;ITGAV;TNPO1;ARID2;SS18;SMARCC1;PBRM1;CNOT6L;CSNK2A1;IL15;ADAM10;GAB2;ARID1A;ARID1B;TGFBR1;TIAM1;PRKD2;PHIP;CD47;CACUL1;ANKRD17;HDAC4;MTPN;MAPKAP1;CUL3;LRP6;MAPK8;GCNT2;RICTOR;LYN;SMARCE1;SRPK2;ZFHX3;KDM4C;INSR;VEGFC;INO80;SMARCA2;MTOR;PTK2;MEIS1;DNAJA2;ACER3;MDM2;ATM;FGFR2
GO_Biological_Process_2023	Regulation Of Organelle Organization (GO:0033043)	15/100	0.00386511	0.0491457	0	0	2.36829	13.1576	SLC30A9;INO80D;RAP1GDS1;CLEC16A;MYO5A;INO80;PTK2;YY1;ZEB2;RHOT1;TAOK1;AKAP9;DNM1L;PAK2;MARK2
GO_Biological_Process_2023	Positive Regulation Of Protein Targeting To Mitochondrion (GO:1903955)	2024-07-30	0.00388182	0.0491488	0	0	4.07449	22.6193	SH3GLB1;FBXW7;UBE2D3;ARIH2;HUWE1;RNF2;SREBF2
GO_Biological_Process_2023	G1/S Transition Of Mitotic Cell Cycle (GO:0000082)	1963-11-01	0.00390374	0.0491488	0	0	2.83575	15.7265	LATS1;CDK17;NPAT;USP37;CCND3;CCND2;CUL3;CUL1;E2F3;BACH1;CACUL1
GO_Biological_Process_2023	Regulation Of Cellular Catabolic Process (GO:0031329)	1963-11-01	0.00390374	0.0491488	0	0	2.83575	15.7265	RPTOR;UVRAG;MTMR3;ROCK1;DAPK1;USP33;WAC;LONP2;PIP4K2A;ABL2;ATM
GO_Biological_Process_2023	Positive Regulation Of Blood Vessel Endothelial Cell Migration (GO:0043536)	1946-09-01	0.00399878	0.0501807	0	0	3.25869	17.9937	MAP3K3;ANGPT1;PDPK1;TMSB4X;AKT3;PRKD2;MAPK14;HDAC9;HIF1A
GO_Biological_Process_2023	mRNA Processing (GO:0006397)	26/214	0.00406929	0.0505757	0	0	1.86051	10.2408	YTHDC1;CELF1;CWF19L2;CWC27;SYNCRIP;RSRC1;TRA2A;DHX15;PAPOLA;MTREX;SF3B1;RBM5;RBM6;ZRSR2;CPSF6;RNGTT;PRPF40A;FBXO11;SRRM1;ERN1;HNRNPM;HNRNPH1;HNRNPF;RBM41;HNRNPC;SRSF6
GO_Biological_Process_2023	Connective Tissue Development (GO:0061448)	1938-08-01	0.00408293	0.0505757	0	0	3.57126	19.6453	SPTLC2;ZBTB16;NAMPT;VPS13B;TRIP11;PKD1;CD44;SOX5
GO_Biological_Process_2023	Membrane Fission (GO:0090148)	1938-08-01	0.00408293	0.0505757	0	0	3.57126	19.6453	SH3GLB1;VPS4B;EXOC4;STAM;EXOC5;TMCC1;DNM1L;EXOC2
GO_Biological_Process_2023	Response To Transforming Growth Factor Beta (GO:0071559)	1938-08-01	0.00408293	0.0505757	0	0	3.57126	19.6453	MEF2C;SMAD4;ZFHX3;SMAD3;ROCK1;NR3C1;TGFBR1;SOX5
GO_Biological_Process_2023	Regulation Of Cell Junction Assembly (GO:1901888)	2024-06-23	0.00410022	0.0506265	0	0	4.72316	25.9619	RAP1B;MEF2C;PRKCH;RAP1A;ROCK1;RAPGEF2
GO_Biological_Process_2023	Regulation Of Signal Transduction (GO:0009966)	24/193	0.00419991	0.0516912	0	0	1.90965	10.4509	GIT2;CREBBP;USP33;DTNBP1;FBXL17;SREBF2;PPP2CA;SOCS2;RIC8B;MDFIC;SUMO1;PHIP;FYN;SIK2;CDK13;PLCB1;ZMYND11;PPIA;CRK;FGFR2;PTPN2;CDC42SE2;SOCS5;NCK1
GO_Biological_Process_2023	Neuron Migration (GO:0001764)	1955-10-01	0.00430916	0.0528664	0	0	2.97794	16.2209	MEF2C;CDKL5;AUTS2;USP9X;RAPGEF2;MDGA1;MARK2;LRP12;PAFAH1B1;SDCCAG8
GO_Biological_Process_2023	Double-Strand Break Repair Via Homologous Recombination (GO:0000724)	16/111	0.00434395	0.0531235	0	0	2.26068	12.2958	SLF2;PSMD14;ZMYND8;ATRX;INO80;SAMHD1;SPIDR;YY1;MBTD1;MMS22L;NIPBL;RNF169;RNF138;REV3L;RBBP8;EPC1
GO_Biological_Process_2023	Regulation Of Macromolecule Metabolic Process (GO:0060255)	21/162	0.00440409	0.053688	0	0	2.00142	10.8582	SETD2;MTMR3;CHD6;AFF3;HIF1A;AFF4;SLC8A1;FOXP1;NPAT;MARF1;PTPRC;FUBP1;RASA1;ZFP64;MDM2;HMG20A;UBAP2;IGF2BP2;LDLR;TRIM44;KDM6A
GO_Biological_Process_2023	Positive Regulation Of Macroautophagy (GO:0016239)	1964-11-01	0.00442347	0.0537535	0	0	2.78209	15.0812	SH3GLB1;UVRAG;LARP1;SESN3;SPTLC2;VPS13D;WAC;PIP4K2A;HTT;RAB3GAP2;AMBRA1
GO_Biological_Process_2023	Protein Monoubiquitination (GO:0006513)	1947-09-01	0.00464599	0.0561025	0	0	3.17276	17.0433	UBE2W;ITCH;UBE2R2;FANCL;UBE2D3;HUWE1;WAC;TRIM37;RNF220
GO_Biological_Process_2023	Regulation Of T Cell Differentiation (GO:0045580)	1947-09-01	0.00464599	0.0561025	0	0	3.17276	17.0433	SMARCE1;PBRM1;SMARCC1;RHOH;ARID2;ARID1A;ARID1B;SMARCA2;ACTB
GO_Biological_Process_2023	Regulation Of Epithelial To Mesenchymal Transition (GO:0010717)	13/83	0.00475313	0.0572164	0	0	2.49075	13.3229	SMAD4;SMAD3;LDLRAD4;TGFBR1;MTOR;PTK2;PPP2CA;SPRED2;TIAM1;SPRED1;GCNT2;CLASP1;CLASP2
GO_Biological_Process_2023	Negative Regulation Of Ubiquitin-Dependent Protein Catabolic Process (GO:2000059)	1939-08-01	0.00482855	0.0579425	0	0	3.45587	18.4309	PHF20L1;RYBP;CSNK2A1;USP9X;TLK2;WAC;FHIT;PML
GO_Biological_Process_2023	Growth Hormone Receptor Signaling Pathway (GO:0060396)	2024-05-17	0.00499468	0.0592199	0	0	5.57344	29.5358	LYN;SOCS2;PIK3R1;JAK2;PTK2
GO_Biological_Process_2023	Mesenchyme Development (GO:0060485)	2024-05-17	0.00499468	0.0592199	0	0	5.57344	29.5358	BMPR2;ZFP64;HMGA2;TGFBR1;FGFR2
GO_Biological_Process_2023	Positive Regulation Of SMAD Protein Signal Transduction (GO:0060391)	2024-05-17	0.00499468	0.0592199	0	0	5.57344	29.5358	SMAD4;BMPR2;RBPMS;JAK2;TGFBR1
GO_Biological_Process_2023	Regulation Of Cell-Matrix Adhesion (GO:0001952)	1965-11-01	0.00499668	0.0592199	0	0	2.73042	14.4685	GSK3B;MACF1;ROCK1;RASA1;NF1;CASK;FYN;UTRN;CLASP1;PTK2;MAP4K4
GO_Biological_Process_2023	Early Endosome To Late Endosome Transport (GO:0045022)	2024-06-24	0.00514921	0.0602676	0	0	4.46052	23.5021	EEA1;ANKRD27;STX8;LMTK2;HOOK3;RAB5A
GO_Biological_Process_2023	Protein K48-linked Deubiquitination (GO:0071108)	2024-06-24	0.00514921	0.0602676	0	0	4.46052	23.5021	USP8;VCPIP1;USP37;USP33;USP34;RNF2
GO_Biological_Process_2023	Negative Regulation Of Cell Differentiation (GO:0045596)	25/207	0.00516436	0.0602676	0	0	1.84718	9.72719	RB1;TRIO;LDLRAD4;HDAC9;ACTB;CDC73;PPP2CA;SPRED2;SPRED1;ITGAV;SUZ12;IQCB1;SS18;SMARCC1;ANKRD26;YTHDF2;SMAD3;ZBTB16;CRIM1;EIF2AK4;SMARCA2;TGFBR1;SKI;ASXL1;MEIS1
GO_Biological_Process_2023	Cellular Response To Growth Hormone Stimulus (GO:0071378)	2024-04-11	0.00522633	0.0602676	0	0	7.64014	40.1416	SOCS2;PIK3R1;JAK2;PTK2
GO_Biological_Process_2023	Dosage Compensation By Inactivation Of X Chromosome (GO:0009048)	2024-04-11	0.00522633	0.0602676	0	0	7.64014	40.1416	PCGF5;YTHDC1;RLIM;CDYL
GO_Biological_Process_2023	Negative Regulation Of Nuclear-Transcribed mRNA Catabolic Process, Deadenylation-Dependent Decay (GO:1900152)	2024-04-11	0.00522633	0.0602676	0	0	7.64014	40.1416	SYNCRIP;DHX9;TENT4B;PAIP1
GO_Biological_Process_2023	Phosphatidylinositol-3-Phosphate Biosynthetic Process (GO:0036092)	2024-04-11	0.00522633	0.0602676	0	0	7.64014	40.1416	UVRAG;PIK3CA;PIK3CD;PIK3CG
GO_Biological_Process_2023	Regulation Of RNA Export From Nucleus (GO:0046831)	2024-04-11	0.00522633	0.0602676	0	0	7.64014	40.1416	SETD2;CPSF6;DHX9;NUP153
GO_Biological_Process_2023	Regulation Of Keratinocyte Migration (GO:0051547)	2024-04-11	0.00522633	0.0602676	0	0	7.64014	40.1416	EPB41L4B;MAPRE2;MTOR;MAP4K4
GO_Biological_Process_2023	Post-Translational Protein Modification (GO:0043687)	1948-09-01	0.00537179	0.0615751	0	0	3.09124	16.1567	DCAF1;TNKS2;ESCO1;TNKS;ZC3HAV1;STT3B;JAK2;UCHL3;PARP8
GO_Biological_Process_2023	Retrograde Vesicle-Mediated Transport, Golgi To Endoplasmic Reticulum (GO:0006890)	1948-09-01	0.00537179	0.0615751	0	0	3.09124	16.1567	ARF4;UVRAG;NBAS;SCFD1;GBF1;HTT;RAB6A;ATP9B;ERGIC1
GO_Biological_Process_2023	Regulation Of mRNA Splicing, Via Spliceosome (GO:0048024)	14/94	0.0054962	0.0628137	0	0	2.34748	12.2156	SRPK2;RBM39;CELF1;SFSWAP;YTHDC1;CELF2;FMR1;SRRM1;FXR1;FAM172A;TRA2A;NUP98;SRSF6;RBM5
GO_Biological_Process_2023	Establishment Or Maintenance Of Epithelial Cell Apical/Basal Polarity (GO:0045197)	1940-08-01	0.00567412	0.0637895	0	0	3.34769	17.3137	DLG1;PDCD6IP;DLG2;OPHN1;ERBIN;MYO9A;MARK2;PARD3B
GO_Biological_Process_2023	mRNA 3'-End Processing (GO:0031124)	1940-08-01	0.00567412	0.0637895	0	0	3.34769	17.3137	SCAF8;CPSF6;PCF11;CSTF3;PAPOLA;TENT4B;CDC73;WDR33
GO_Biological_Process_2023	Positive Regulation Of Stem Cell Population Maintenance (GO:1902459)	1940-08-01	0.00567412	0.0637895	0	0	3.34769	17.3137	SMARCE1;SS18;SMARCC1;ARID4A;TET1;ARID4B;ARID1A;SMARCA2
GO_Biological_Process_2023	Regulation Of Glycolytic Process (GO:0006110)	1940-08-01	0.00567412	0.0637895	0	0	3.34769	17.3137	HDAC4;RPTOR;INSR;ZBTB20;ARNT;HIF1A;CBFA2T3;MTOR
GO_Biological_Process_2023	Regulation Of Microtubule Cytoskeleton Organization (GO:0070507)	1940-08-01	0.00567412	0.0637895	0	0	3.34769	17.3137	GSK3B;ROCK1;TAOK1;MID1;MAPRE2;CLASP1;MARK2;CLASP2
GO_Biological_Process_2023	NIK/NF-kappaB Signaling (GO:0038061)	1932-07-01	0.00568125	0.0637895	0	0	3.74813	19.38	CREBBP;REL;ZFP91;TAB2;BTRC;MALT1;NFKB1
GO_Biological_Process_2023	Establishment Of Mitotic Sister Chromatid Cohesion (GO:0034087)	2024-03-06	0.00577017	0.0638543	0	0	13.3635	68.8896	NIPBL;STAG1;STAG2
GO_Biological_Process_2023	Regulation Of Cellular Response To Insulin Stimulus (GO:1900076)	2024-03-06	0.00577017	0.0638543	0	0	13.3635	68.8896	NCOA1;NCOA2;ATP2B1
GO_Biological_Process_2023	Regulation Of Microtubule Binding (GO:1904526)	2024-03-06	0.00577017	0.0638543	0	0	13.3635	68.8896	PPP2CA;PPP2CB;MARK2
GO_Biological_Process_2023	Regulation Of Transforming Growth Factor Beta2 Production (GO:0032909)	2024-03-06	0.00577017	0.0638543	0	0	13.3635	68.8896	SMAD4;SMAD3;HIF1A
GO_Biological_Process_2023	Synaptic Signaling (GO:0099536)	2024-03-06	0.00577017	0.0638543	0	0	13.3635	68.8896	KCMF1;DTNB;UTRN
GO_Biological_Process_2023	Positive Regulation Of Amide Metabolic Process (GO:0034250)	13/85	0.00583798	0.0644191	0	0	2.4213	12.4536	DDX3X;YTHDF3;PRKDC;FMR1;LARP4B;LARP4;ELAVL1;MTOR;FXR1;LARP1;AGO2;EIF4G3;PICALM
GO_Biological_Process_2023	Recombinational Repair (GO:0000725)	14/95	0.00604323	0.0664929	0	0	2.31838	11.8442	SLF2;PSMD14;ZMYND8;INO80;SAMHD1;SPIDR;YY1;MBTD1;MMS22L;RNF169;RNF138;REV3L;RBBP8;EPC1
GO_Biological_Process_2023	Negative Regulation Of Cysteine-Type Endopeptidase Activity Involved In Apoptotic Process (GO:0043154)	1949-09-01	0.00618225	0.0676348	0	0	3.0138	15.3284	DDX3X;CSNK2A1;DNAJB6;RAF1;FNIP1;RFFL;PAK2;CD44;MAP2K5
GO_Biological_Process_2023	Nuclear Export (GO:0051168)	1949-09-01	0.00618225	0.0676348	0	0	3.0138	15.3284	WASHC4;RANBP2;XPO4;NEMF;XPO7;NUP153;NUP98;PKD1;MALT1
GO_Biological_Process_2023	Glycosaminoglycan Biosynthetic Process (GO:0006024)	1958-10-01	0.00636306	0.0688237	0	0	2.79137	14.1166	CSGALNACT1;EXT1;EXT2;SLC10A7;CHST11;ANGPT1;GCNT2;XYLT1;ST3GAL2;ST3GAL3
GO_Biological_Process_2023	Regulation Of Cell Size (GO:0008361)	2024-06-25	0.00638212	0.0688237	0	0	4.22553	21.3569	RPTOR;VAV3;MTPN;ARHGAP35;MTOR;VAV1
GO_Biological_Process_2023	Regulation Of Keratinocyte Proliferation (GO:0010837)	2024-06-25	0.00638212	0.0688237	0	0	4.22553	21.3569	NOTCH2;EPB41L4B;KLF9;CASK;SRSF6;FGFR2
GO_Biological_Process_2023	Vesicle Cargo Loading (GO:0035459)	2024-06-25	0.00638212	0.0688237	0	0	4.22553	21.3569	SEC24B;SEC24A;KIF13A;MIA2;MIA3;PICALM
GO_Biological_Process_2023	Vesicle-Mediated Transport Between Endosomal Compartments (GO:0098927)	2024-06-25	0.00638212	0.0688237	0	0	4.22553	21.3569	EEA1;ANKRD27;STX8;LMTK2;HOOK3;RAB5A
GO_Biological_Process_2023	Autophagy Of Nucleus (GO:0044804)	2024-05-18	0.00652391	0.0688237	0	0	5.14444	25.8883	WDR45B;RB1CC1;ULK2;WIPI2;ATG2B
GO_Biological_Process_2023	ncRNA-mediated Post-Transcriptional Gene Silencing (GO:0035194)	2024-05-18	0.00652391	0.0688237	0	0	5.14444	25.8883	TNRC6C;CELF1;CNOT1;HELZ;TNRC6B
GO_Biological_Process_2023	Neural Crest Cell Differentiation (GO:0014033)	2024-05-18	0.00652391	0.0688237	0	0	5.14444	25.8883	MEF2C;FAM172A;FBXL17;TAPT1;LRP6
GO_Biological_Process_2023	Positive Regulation Of NLRP3 Inflammasome Complex Assembly (GO:1900227)	2024-05-18	0.00652391	0.0688237	0	0	5.14444	25.8883	PPP2CA;MAPK8;DDX3X;NEK7;PTPN22
GO_Biological_Process_2023	Positive Regulation Of Extracellular Matrix Organization (GO:1903055)	2024-05-18	0.00652391	0.0688237	0	0	5.14444	25.8883	RB1;SMAD3;CLASP1;RUNX1;CLASP2
GO_Biological_Process_2023	Positive Regulation Of Stress-Activated Protein Kinase Signaling Cascade (GO:0070304)	2024-05-18	0.00652391	0.0688237	0	0	5.14444	25.8883	LYN;TAOK3;TAOK1;MID1;KLHDC10
GO_Biological_Process_2023	Regulation Of Defense Response To Virus (GO:0050688)	2024-05-18	0.00652391	0.0688237	0	0	5.14444	25.8883	ITCH;PPM1B;RNF216;DHX9;TRAF3
GO_Biological_Process_2023	Regulation Of Protein Deacetylation (GO:0090311)	2024-05-18	0.00652391	0.0688237	0	0	5.14444	25.8883	KAT2B;SPRED2;SPRED1;ZZZ3;DYRK1A
GO_Biological_Process_2023	Positive Regulation Of Viral Process (GO:0048524)	1941-08-01	0.00662784	0.0694028	0	0	3.24607	16.2838	SRPK2;DDX3X;LARP1;MDFIC;DHX9;RSF1;PKN2;PPIA
GO_Biological_Process_2023	Response To Amino Acid Starvation (GO:1990928)	1941-08-01	0.00662784	0.0694028	0	0	3.24607	16.2838	SH3GLB1;MAPK8;LARP1;SESN3;BMT2;EIF2AK4;DEPDC5;MTOR
GO_Biological_Process_2023	Regulation Of Protein Metabolic Process (GO:0051246)	14/96	0.00663303	0.0694028	0	0	2.28998	11.4858	MTPN;FAF1;MSI2;ELP4;FOXO3;NFKB1;ATXN2;MAPK8;TRAF3;SPOP;MDM2;SPOPL;LDLR;MAP2K5
GO_Biological_Process_2023	Positive Regulation Of Cell Growth (GO:0030307)	15/106	0.0067028	0.0699422	0	0	2.21142	11.0687	ITSN2;MACF1;MTPN;CDKL5;DDX3X;CSNK2A1;MAPKAP1;NEDD4L;INO80;TGFBR1;MTOR;RPTOR;GOLGA4;PLAA;RICTOR
GO_Biological_Process_2023	Positive Regulation Of RNA Metabolic Process (GO:0051254)	1933-07-01	0.00678521	0.0700408	0	0	3.60377	17.9937	RBM27;ERN1;SETX;HEATR1;DYRK1A;PIK3R1;NFKB1
GO_Biological_Process_2023	Positive Regulation Of Small Molecule Metabolic Process (GO:0062013)	1933-07-01	0.00678521	0.0700408	0	0	3.60377	17.9937	RPTOR;INSR;PRKCE;ZBTB20;ARNT;HIF1A;MTOR
GO_Biological_Process_2023	Protein K63-linked Deubiquitination (GO:0070536)	1933-07-01	0.00678521	0.0700408	0	0	3.60377	17.9937	ATXN3;USP8;ZRANB1;PSMD14;STAMBPL1;USP9X;USP33
GO_Biological_Process_2023	Regulation Of G0 To G1 Transition (GO:0070316)	1933-07-01	0.00678521	0.0700408	0	0	3.60377	17.9937	SMARCE1;PBRM1;SMARCC1;ARID2;ARID1A;ARID1B;SMARCA2
GO_Biological_Process_2023	Negative Regulation Of Transforming Growth Factor Beta Receptor Signaling Pathway (GO:0030512)	1977-12-01	0.00680715	0.0700789	0	0	2.47489	12.3491	SKI;SPRED2;PPM1A;SPRED1;SMURF2;PDPK1;SNX25;ARID4A;TET1;ARID4B;LDLRAD4;LEMD3
GO_Biological_Process_2023	Protein Localization To Organelle (GO:0033365)	18/137	0.00696054	0.0714665	0	0	2.03065	10.0872	CEP68;DDX3X;TMEM30A;DHX9;RAP1GDS1;GBF1;GCC2;RCSD1;BICD1;TOR1AIP1;GAK;DNAJA1;PIKFYVE;VAPA;MDM2;RAB6A;BANP;CNTLN
GO_Biological_Process_2023	Plasma Membrane Bounded Cell Projection Morphogenesis (GO:0120039)	1950-09-01	0.00708355	0.0723426	0	0	2.94013	14.5536	TRIO;SNX2;ANKRD27;TAOK3;DTNBP1;MYO9B;TNIK;SRGAP3;MAP4K4
GO_Biological_Process_2023	Regulation Of TORC1 Signaling (GO:1903432)	1950-09-01	0.00708355	0.0723426	0	0	2.94013	14.5536	SESN3;STAMBPL1;BMT2;SIK3;WAC;CLEC16A;SLC38A9;ATM;DEPDC5
GO_Biological_Process_2023	Regulation Of Cellular Response To Stress (GO:0080135)	15/107	0.00730693	0.074426	0	0	2.18726	10.759	GSK3B;CREBBP;INO80D;PARG;TRRAP;INO80;MTOR;YY1;KAT2B;DNAJC7;DNAJB6;ATXN7;CHORDC1;ATM;ATR
GO_Biological_Process_2023	Negative Regulation Of Hippo Signaling (GO:0035331)	2024-04-12	0.0074109	0.0748891	0	0	6.68476	32.7874	WWC2;MAPK14;MARK3;VGLL4
GO_Biological_Process_2023	Regulation Of Dosage Compensation By Inactivation Of X Chromosome (GO:1900095)	2024-04-12	0.0074109	0.0748891	0	0	6.68476	32.7874	KANSL1;PHF20;MSL2;RLIM
GO_Biological_Process_2023	Regulation Of Hematopoietic Stem Cell Differentiation (GO:1902036)	2024-04-12	0.0074109	0.0748891	0	0	6.68476	32.7874	ITCH;YTHDF2;PRKDC;N4BP2L2
GO_Biological_Process_2023	Negative Regulation Of Protein Phosphorylation (GO:0001933)	19/149	0.00778399	0.078161	0	0	1.96235	9.52855	RB1;LYN;PRKDC;PDPK1;PDE4D;DTNBP1;LDLRAD4;LRP6;SPRED2;IBTK;SPRED1;PTPRC;GNAQ;SNX25;NF1;RACK1;PPIA;PAK2;NCK1
GO_Biological_Process_2023	Positive Regulation Of Protein Modification Process (GO:0031401)	26/225	0.00780654	0.078161	0	0	1.75661	8.52448	DDX3X;FMR1;AMBRA1;CAMKK2;FXR1;CCND3;CCND2;RB1CC1;RACK1;CAMTA1;RIPK1;FNIP1;LYN;ANGPT1;INSR;DYRK1A;AXIN1;VEGFC;PPP2R5A;PTK2;ACVR2A;MOB1B;TAOK1;RAB3GAP2;TNIK;PPIA
GO_Biological_Process_2023	Dendritic Spine Organization (GO:0097061)	2024-06-26	0.0078161	0.078161	0	0	4.01404	19.4744	DOCK10;INSR;FYN;WASL;SHANK3;IGF1R
GO_Biological_Process_2023	Plasma Membrane Invagination (GO:0099024)	2024-06-26	0.0078161	0.078161	0	0	4.01404	19.4744	ELMO1;SPIRE1;SNX9;DOCK1;ARHGAP12;GULP1
GO_Biological_Process_2023	Establishment Of Mitotic Spindle Localization (GO:0040001)	1934-07-01	0.00804069	0.080198	0	0	3.47011	16.7372	NUMA1;FBXW11;HTT;CLASP1;CLASP2;NDEL1;PAFAH1B1
GO_Biological_Process_2023	Positive Regulation Of Protein Localization To Cell Periphery (GO:1904377)	1951-09-01	0.00808199	0.0804011	0	0	2.86998	13.8279	DLG1;PRKCH;NUMA1;PDPK1;EPB41;PRKCE;EPB41L2;PTPN9;PIK3R1
GO_Biological_Process_2023	Regulation Of Cell Migration (GO:0030334)	44/434	0.00811526	0.0805235	0	0	1.52111	7.32266	MACF1;MCTP1;ROCK1;ZMYND8;PIK3CD;ARID4A;MIA3;ARID4B;LDLRAD4;FOXO3;CCAR1;IGF1R;DOCK10;ADGRG3;PPP3CA;DACH1;TMSB4X;MGAT5;RACK1;GCNT2;FYN;SRGAP3;RFFL;ARID2;SCAI;APPL1;MAP4K4;SPAG9;HACE1;YTHDF3;HSPA5;INSR;TET1;ADAM10;MITF;PTK2;TGFBR1;TIAM1;STK24;APC;KIF2A;NF1;NUMB;ATM
GO_Biological_Process_2023	protein-RNA Complex Assembly (GO:0022618)	19/150	0.00834757	0.0820376	0	0	1.94726	9.31919	SRPK2;ZRSR2;CPSF6;DHX9;PRKDC;YTHDC1;CELF1;CELF2;CDC73;SETX;EIF5;AGO2;KHDC4;HNRNPC;SRSF6;SF3B1;MDN1;RBM5;LUC7L2
GO_Biological_Process_2023	Positive Regulation Of Catabolic Process (GO:0009896)	1979-12-01	0.00834997	0.0820376	0	0	2.40075	11.4888	DCAF1;GSK3B;L3MBTL3;CSNK2A1;APC;FBXW7;TIPARP;FAF1;NEDD4;AXIN1;VGLL4;PTK2
GO_Biological_Process_2023	Response To Insulin (GO:0032868)	1979-12-01	0.00834997	0.0820376	0	0	2.40075	11.4888	RAB10;KAT2B;RAB31;TBC1D4;PDPK1;PRKDC;INSR;PDE3B;MYO5A;PIK3R1;HDAC9;LPIN2
GO_Biological_Process_2023	Cellular Response To Misfolded Protein (GO:0071218)	2024-05-19	0.00835331	0.0820376	0	0	4.77672	22.8571	ATXN3;UBE2W;KLHL15;CUL3;DERL1
GO_Biological_Process_2023	Regulation Of Protein-Containing Complex Assembly (GO:0043254)	16/119	0.00851585	0.0834205	0	0	2.08419	9.93289	RB1;SH3GLB1;GSK3B;DDX3X;SLF2;HSPA5;SYK;FAF1;SPIDR;LATS1;SUMO1;VPS8;VPS41;RACK1;RAF1;FNIP1
GO_Biological_Process_2023	Cellular Response To Chemical Stress (GO:0062197)	13/89	0.00859589	0.0839904	0	0	2.29337	10.9083	VKORC1L1;DDX3X;VRK2;FOXO3;MTOR;RPTOR;SETX;MSRA;MAPK8;PIK3CA;LRRC8D;ATM;PPIA
GO_Biological_Process_2023	SCF-dependent Proteasomal Ubiquitin-Dependent Protein Catabolic Process (GO:0031146)	1943-08-01	0.00889293	0.0864528	0	0	3.06025	14.452	FBXL20;FBXW11;FBXW7;CUL1;FBXL17;FBXO3;BTRC;FBXL5
GO_Biological_Process_2023	mRNA Catabolic Process (GO:0006402)	1943-08-01	0.00889293	0.0864528	0	0	3.06025	14.452	ERN1;NBAS;YTHDF2;TUT4;XRN2;RC3H1;SND1;DIS3L2
GO_Biological_Process_2023	Regulation Of Cytokinesis (GO:0032465)	1980-12-01	0.00921731	0.08938	0	0	2.36532	11.0855	SH3GLB1;SVIL;UVRAG;SETD2;CSPP1;PRKCE;CUL3;KIF13A;PRPF40A;BIRC6;PKP4;PKN2
GO_Biological_Process_2023	Regulation Of JNK Cascade (GO:0046328)	15/110	0.00938394	0.0907666	0	0	2.11785	9.88772	AXIN1;MAPK8IP3;IGF1R;PER1;ITCH;MECOM;MDFIC;TAOK3;TRAF3;TAOK1;RIPK1;TNIK;PLCB1;ZMYND11;MAP4K4
GO_Biological_Process_2023	Cellular Response To Amino Acid Stimulus (GO:0071230)	1935-07-01	0.00945922	0.0910236	0	0	3.346	15.5949	RPTOR;SESN3;STAMBPL1;UBR2;FYN;SLC38A9;MTOR
GO_Biological_Process_2023	Cell Surface Receptor Signaling Pathway Involved In Cell-Cell Signaling (GO:1905114)	2024-06-27	0.00946804	0.0910236	0	0	3.82269	17.8131	DDX3X;CSNK1A1;USP34;STRN;LRP6;WLS
GO_Biological_Process_2023	N-terminal Peptidyl-Methionine Acetylation (GO:0017196)	2024-03-07	0.00957644	0.0910236	0	0	10.0221	46.5872	NAA25;NAA16;NAA15
GO_Biological_Process_2023	Heparan Sulfate Proteoglycan Biosynthetic Process, Polysaccharide Chain Biosynthetic Process (GO:0015014)	2024-03-07	0.00957644	0.0910236	0	0	10.0221	46.5872	EXT1;EXT2;HS2ST1
GO_Biological_Process_2023	Negative Regulation Of Protein K63-linked Ubiquitination (GO:1900045)	2024-03-07	0.00957644	0.0910236	0	0	10.0221	46.5872	UBR5;PLAA;TRIP12
GO_Biological_Process_2023	Regulation Of Lymphocyte Apoptotic Process (GO:0070228)	2024-03-07	0.00957644	0.0910236	0	0	10.0221	46.5872	LYN;BTK;PRKD2
GO_Biological_Process_2023	Regulation Of Wound Healing, Spreading Of Epidermal Cells (GO:1903689)	2024-03-07	0.00957644	0.0910236	0	0	10.0221	46.5872	RREB1;MTOR;CLASP2
GO_Biological_Process_2023	Negative Regulation Of Supramolecular Fiber Organization (GO:1902904)	1971-11-01	0.00977254	0.0922028	0	0	2.45659	11.3695	ARFGEF1;SMAD4;PIK3CA;ATXN7;TAOK1;DYRK1A;SSH2;SHANK3;LDLR;CLASP1;CLASP2
GO_Biological_Process_2023	Regulation Of Double-Strand Break Repair Via Homologous Recombination (GO:0010569)	1971-11-01	0.00977254	0.0922028	0	0	2.45659	11.3695	MBTD1;SETD2;PPP4R2;TRRAP;KLHL15;EP400;EPC1;EPC2;ARID2;SPIDR;ACTB
GO_Biological_Process_2023	Regulation Of Hydrolase Activity (GO:0051336)	1971-11-01	0.00977254	0.0922028	0	0	2.45659	11.3695	VAV3;RABGAP1;NF1;RAB3GAP2;ARHGAP15;CRK;RAPGEF6;PRKG1;VAV1;PTK2;ARHGAP12
GO_Biological_Process_2023	Negative Regulation Of Endoplasmic Reticulum Unfolded Protein Response (GO:1900102)	2024-04-13	0.0101209	0.0938964	0	0	5.94169	27.2911	HSPA5;RACK1;DNAJB9;NCK1
GO_Biological_Process_2023	Positive Regulation Of Cyclase Activity (GO:0031281)	2024-04-13	0.0101209	0.0938964	0	0	5.94169	27.2911	MAPK8;STIM1;NF1;MAPK14
GO_Biological_Process_2023	Response To Chemokine (GO:1990868)	2024-04-13	0.0101209	0.0938964	0	0	5.94169	27.2911	RIPOR2;LRCH1;WNK1;DOCK8
GO_Biological_Process_2023	Substrate-Dependent Cell Migration (GO:0006929)	2024-04-13	0.0101209	0.0938964	0	0	5.94169	27.2911	PTPRC;OPHN1;VEGFC;CD2AP
GO_Biological_Process_2023	Positive Regulation Of Growth (GO:0045927)	1981-12-01	0.0101531	0.0938964	0	0	2.33091	10.6988	RPTOR;MTPN;DDX3X;CSNK2A1;MAPKAP1;INSR;RFTN1;RICTOR;INO80;PLCB1;TGFBR1;MTOR
GO_Biological_Process_2023	Spindle Assembly (GO:0051225)	1981-12-01	0.0101531	0.0938964	0	0	2.33091	10.6988	STAG1;STAG2;NUMA1;KIF2A;TNKS;NEK7;CEP192;INO80;MAPRE2;PIBF1;CLASP1;CLASP2
GO_Biological_Process_2023	Negative Regulation Of Transmembrane Receptor Protein Serine/Threonine Kinase Signaling Pathway (GO:0090101)	15/111	0.0101714	0.0938964	0	0	2.09567	9.61532	SMURF2;PDPK1;UBE2D3;CRIM1;ARID4A;TET1;ARID4B;LDLRAD4;LEMD3;SKI;SPRED2;PPM1A;SPRED1;SNX25;TRIM33
GO_Biological_Process_2023	Phosphatidylinositol-Mediated Signaling (GO:0048015)	1962-10-01	0.0101976	0.0938964	0	0	2.57609	11.8129	PLCB4;PIK3CA;NF1;PI4KA;PIK3CD;GAB2;PIK3R1;PLCB1;PIK3CG;IGF1R
GO_Biological_Process_2023	Positive Regulation Of Nucleocytoplasmic Transport (GO:0046824)	1944-08-01	0.010221	0.0938964	0	0	2.97509	13.6357	GSK3B;CPSF6;SMAD3;XPO4;DHX9;NEDD4;UBR5;PIK3R1
GO_Biological_Process_2023	Regulation Of DNA-templated Transcription Elongation (GO:0032784)	1944-08-01	0.010221	0.0938964	0	0	2.97509	13.6357	SCAF8;CCNT2;CCNT1;KAT7;INTS7;INTS6;ZMYND11;INTS8
GO_Biological_Process_2023	Response To Unfolded Protein (GO:0006986)	1944-08-01	0.010221	0.0938964	0	0	2.97509	13.6357	DNAJA1;ERN1;ERP44;HSPH1;HSPA4;HSPA4L;DERL1;STT3B
GO_Biological_Process_2023	Positive Regulation Of Binding (GO:0051099)	13/91	0.010313	0.0942894	0	0	2.23432	10.2206	GSK3B;DHX9;EPB41;USP9X;USP33;DERL1;PKD1;STK3;SKI;TIAM1;HMBOX1;RAPGEF2;MARK3
GO_Biological_Process_2023	Glycoprotein Metabolic Process (GO:0009100)	1953-09-01	0.0103957	0.0942894	0	0	2.73923	12.5083	ERP44;MANBA;MAN1A2;MAN2A1;ST8SIA4;STT3B;ST6GALNAC3;HIF1A;ST3GAL2
GO_Biological_Process_2023	Regulation Of Macromolecule Biosynthetic Process (GO:0010556)	1953-09-01	0.0103957	0.0942894	0	0	2.73923	12.5083	MTPN;ATXN2;RB1CC1;JADE3;KAT7;MITF;MSI2;ELP4;FOXO3
GO_Biological_Process_2023	DNA Methylation (GO:0006306)	2024-05-20	0.0105093	0.0942894	0	0	4.45803	20.3085	ATRX;DNMT3A;DNMT3B;EHMT1;GATAD2A
GO_Biological_Process_2023	Ameboidal-Type Cell Migration (GO:0001667)	2024-05-20	0.0105093	0.0942894	0	0	4.45803	20.3085	SMAD4;ITGA4;PKN2;SRGAP3;TNS1
GO_Biological_Process_2023	Negative Regulation Of Protein Localization To Cell Periphery (GO:1904376)	2024-05-20	0.0105093	0.0942894	0	0	4.45803	20.3085	CLTC;NUMB;PPFIA1;PPP2R5A;PICALM
GO_Biological_Process_2023	Negative Regulation Of Protein Localization To Plasma Membrane (GO:1903077)	2024-05-20	0.0105093	0.0942894	0	0	4.45803	20.3085	CLTC;NUMB;PPFIA1;PPP2R5A;PICALM
GO_Biological_Process_2023	Positive Regulation Of Phospholipase Activity (GO:0010518)	2024-05-20	0.0105093	0.0942894	0	0	4.45803	20.3085	GNA13;ARF4;PDPK1;PLAA;FGFR2
GO_Biological_Process_2023	Receptor Metabolic Process (GO:0043112)	2024-05-20	0.0105093	0.0942894	0	0	4.45803	20.3085	SH3GLB1;UVRAG;NEDD4;SNX25;LMTK2
GO_Biological_Process_2023	Regulation Of Cardiac Muscle Cell Proliferation (GO:0060043)	2024-05-20	0.0105093	0.0942894	0	0	4.45803	20.3085	MEF2C;TGFBR1;FGFR2;VGLL4;RUNX1
GO_Biological_Process_2023	Response To Ionizing Radiation (GO:0010212)	1972-11-01	0.0108284	0.0969253	0	0	2.41618	10.9347	COP1;EYA1;XRCC4;ATM;GRB2;INTS7;TOPBP1;INO80;MAPK14;SPIDR;TANK
GO_Biological_Process_2023	Positive Regulation Of Myeloid Cell Differentiation (GO:0045639)	1936-07-01	0.0110522	0.0986989	0	0	3.23045	14.5536	BRD1;PRKDC;ARNT;FOXO3;MAPK14;HIF1A;ACVR2A
GO_Biological_Process_2023	Golgi To Plasma Membrane Protein Transport (GO:0043001)	2024-06-28	0.0113544	0.100695	0	0	3.64873	16.3396	RAB10;MACF1;GOLGA4;RAB31;KIF13A;GCC2
GO_Biological_Process_2023	Protein Localization To Golgi Apparatus (GO:0034067)	2024-06-28	0.0113544	0.100695	0	0	3.64873	16.3396	GAK;GBF1;VPS13D;VPS13A;GCC2;RAB6A
GO_Biological_Process_2023	Transcription Elongation By RNA Polymerase II (GO:0006368)	2024-06-28	0.0113544	0.100695	0	0	3.64873	16.3396	SETD2;USP15;PBRM1;ELP4;GTF2F2;CDC73
GO_Biological_Process_2023	ERBB Signaling Pathway (GO:0038127)	1954-09-01	0.0117238	0.103492	0	0	2.67821	11.9077	PIK3CA;PDPK1;GAB1;ERBIN;BRAF;GRB2;SOS1;CBL;PTK2
GO_Biological_Process_2023	Protein K63-linked Ubiquitination (GO:0070534)	1954-09-01	0.0117238	0.103492	0	0	2.67821	11.9077	ITCH;HECTD1;UBE2B;TRAF3;UBE2E3;NEDD4;PELI1;ZFP91;UBE2G1
GO_Biological_Process_2023	Regulation Of Rho Protein Signal Transduction (GO:0035023)	1973-11-01	0.0119694	0.105418	0	0	2.37709	10.5196	BCR;RIPOR2;AKAP13;OPHN1;CUL3;ARHGEF18;ABL2;MYO9B;RAF1;ARHGAP35;SCAI
GO_Biological_Process_2023	Epigenetic Regulation Of Gene Expression (GO:0040029)	1983-12-01	0.0122438	0.106979	0	0	2.26501	9.97224	MECP2;HDAC4;KAT2B;KMT2A;DNMT3A;EPC1;KAT7;TRIM37;PPHLN1;ARID1B;HDAC9;RNF2
GO_Biological_Process_2023	Regulation Of Cell Division (GO:0051302)	1983-12-01	0.0122438	0.106979	0	0	2.26501	9.97224	SH3GLB1;KAT2B;UVRAG;SETD2;ZZZ3;CSPP1;KIF13A;RACK1;PRPF40A;BIRC6;MLLT3;FGFR2
GO_Biological_Process_2023	Positive Regulation Of Protein Kinase Activity (GO:0045860)	18/145	0.0122643	0.106979	0	0	1.90191	8.37042	MAP2K1;DDX3X;CAB39;INSR;AXIN1;HMGA2;PTK2;CAMKK2;RPTOR;PPP2CA;RAP1A;PTPRC;ORC3;RAPGEF2;SNX9;TAB2;CACUL1;MARK2
GO_Biological_Process_2023	Positive Regulation Of Cellular Component Biogenesis (GO:0044089)	13/93	0.0122859	0.106979	0	0	2.17823	9.58269	SH3GLB1;GSK3B;PDCD6IP;SLF2;SMAD3;SYK;FAF1;VPS4B;STAM;SPIDR;SUMO1;RACK1;FNIP1
GO_Biological_Process_2023	Regulation Of Peptidyl-Serine Phosphorylation (GO:0033135)	13/93	0.0122859	0.106979	0	0	2.17823	9.58269	PDE4D;DOCK7;AXIN1;BRAF;RPTOR;LATS1;NSD1;RACK1;PRKD2;RAF1;FNIP1;CD44;NCK1
GO_Biological_Process_2023	Membrane Organization (GO:0061024)	20/167	0.0125627	0.108927	0	0	1.82639	7.99417	SH3GLB1;HACE1;PDCD6IP;VPS4B;USO1;TOR1AIP2;STAM;WASL;TOR1AIP1;RABEP1;SYNJ1;VAPA;FCHO2;AAK1;EXOC4;TMCC1;EXOC5;DNM1L;EXOC2;PICALM
GO_Biological_Process_2023	Endocytosis (GO:0006897)	22/189	0.0125664	0.108927	0	0	1.76909	7.74282	CSNK1G3;INSR;DENND1A;CLTC;CLINT1;MIB1;EEA1;GAK;PIKFYVE;EHD4;HEATR5A;ATP6V1H;PIP5K1A;SNX9;RAB5A;ATP9B;EPS15;LDLR;LRP12;CSNK1G1;PICALM;REPS1
GO_Biological_Process_2023	Positive Regulation Of T Cell Differentiation (GO:0045582)	1964-10-01	0.0126744	0.109616	0	0	2.48041	10.8349	SMARCE1;PBRM1;SMARCC1;RHOH;AMBRA1;ARID2;ARID1A;FOXO3;ARID1B;SMARCA2
GO_Biological_Process_2023	Regulation Of Cytoskeleton Organization (GO:0051493)	15/114	0.0128494	0.11088	0	0	2.03184	8.84756	GSK3B;ROCK1;ARHGAP18;IQGAP2;MID1;BICD1;ARHGAP35;PTK2;MTOR;TAOK1;RICTOR;CRK;PAK2;MARK2;CLASP1
GO_Biological_Process_2023	Histone H2A Acetylation (GO:0043968)	2024-05-21	0.0130169	0.111077	0	0	4.17918	18.144	MBTD1;TRRAP;EP400;EPC1;EPC2
GO_Biological_Process_2023	Positive Regulation Of Translational Initiation (GO:0045948)	2024-05-21	0.0130169	0.111077	0	0	4.17918	18.144	DDX3X;YTHDF2;LARP1;YTHDF3;MTOR
GO_Biological_Process_2023	Regulation Of Cell-Substrate Junction Assembly (GO:0090109)	2024-05-21	0.0130169	0.111077	0	0	4.17918	18.144	MACF1;ROCK1;FYN;PTK2;CLASP1
GO_Biological_Process_2023	Regulation Of Lipid Storage (GO:0010883)	2024-05-21	0.0130169	0.111077	0	0	4.17918	18.144	FTO;FBXW7;ITGAV;NFKB1;PTPN2
GO_Biological_Process_2023	snRNA Metabolic Process (GO:0016073)	2024-05-21	0.0130169	0.111077	0	0	4.17918	18.144	SNAPC3;INTS7;MTREX;INTS6;INTS8
GO_Biological_Process_2023	B Cell Receptor Signaling Pathway (GO:0050853)	1946-08-01	0.0133099	0.111411	0	0	2.8182	12.1725	VAV3;MEF2C;PTPRC;TEC;SYK;RFTN1;BTK;PIK3CD
GO_Biological_Process_2023	Vacuolar Transport (GO:0007034)	1946-08-01	0.0133099	0.111411	0	0	2.8182	12.1725	AP1G1;NEDD4;VPS8;VPS13D;VPS41;VTI1A;VPS13A;VPS54
GO_Biological_Process_2023	Negative Regulation Of Cell Growth (GO:0030308)	16/125	0.0133709	0.111411	0	0	1.96882	8.49484	RB1;SMAD4;SMAD3;BMPR2;DDX3X;PRDM11;SMARCA2;RTN4;PML;ST7L;PPP2CA;RACK1;ULK2;DIP2B;CRLF3;VGLL4
GO_Biological_Process_2023	Embryonic Cranial Skeleton Morphogenesis (GO:0048701)	2024-04-14	0.0133988	0.111411	0	0	5.34723	23.0604	NIPBL;MTHFD1L;TGFBR1;FGFR2
GO_Biological_Process_2023	Positive Regulation Of Cytoplasmic Translation (GO:2000767)	2024-04-14	0.0133988	0.111411	0	0	5.34723	23.0604	SYNCRIP;DHX9;CSDE1;PAIP1
GO_Biological_Process_2023	Positive Regulation Of Protein-Containing Complex Disassembly (GO:0043243)	2024-04-14	0.0133988	0.111411	0	0	5.34723	23.0604	SETX;UVRAG;INSR;IGF1R
GO_Biological_Process_2023	Regulation Of Establishment Of Protein Localization (GO:0070201)	2024-04-14	0.0133988	0.111411	0	0	5.34723	23.0604	DNAJA1;SCFD1;GAPVD1;SPIDR
GO_Biological_Process_2023	Regulation Of Nuclear-Transcribed mRNA poly(A) Tail Shortening (GO:0060211)	2024-04-14	0.0133988	0.111411	0	0	5.34723	23.0604	TNRC6C;CNOT1;TENT4B;TNRC6B
GO_Biological_Process_2023	Vascular Endothelial Growth Factor Signaling Pathway (GO:0038084)	2024-04-14	0.0133988	0.111411	0	0	5.34723	23.0604	PIK3CA;GAB1;PIK3CD;VEGFC
GO_Biological_Process_2023	Positive Regulation Of Protein Ubiquitination (GO:0031398)	1984-12-01	0.0134055	0.111411	0	0	2.23343	9.63074	GSK3B;NDFIP2;SUMO1;ANGPT1;FBXW7;CUL3;MYCBP2;AXIN1;DERL1;HUWE1;UBE3A;MALT1
GO_Biological_Process_2023	RNA-mediated Gene Silencing (GO:0031047)	2024-06-29	0.0134912	0.111411	0	0	3.48991	15.0266	FAM172A;CELF1;DHX9;AGO2;HELZ;TNRC6B
GO_Biological_Process_2023	TOR Signaling (GO:0031929)	2024-06-29	0.0134912	0.111411	0	0	3.48991	15.0266	RPTOR;LARP1;MAPKAP1;RICTOR;FNIP1;MTOR
GO_Biological_Process_2023	Negative Regulation Of DNA Binding (GO:0043392)	2024-06-29	0.0134912	0.111411	0	0	3.48991	15.0266	PER2;SUMO1;TNKS;HMGA2;RSF1;JAK2
GO_Biological_Process_2023	Positive Regulation Of Viral Genome Replication (GO:0045070)	2024-06-29	0.0134912	0.111411	0	0	3.48991	15.0266	SRPK2;TOP2B;DDX3X;LARP1;PKN2;PPIA
GO_Biological_Process_2023	Protein Acetylation (GO:0006473)	2024-06-29	0.0134912	0.111411	0	0	3.48991	15.0266	KAT2B;CREBBP;ESCO1;KAT6A;NAA16;NAA15
GO_Biological_Process_2023	Positive Regulation Of Cell Cycle (GO:0045787)	1965-10-01	0.0140703	0.115944	0	0	2.43518	10.3829	ANKRD17;SRPK2;CCND3;CCND2;CCNY;MDM2;PKN2;PKD1;FGFR2;LRP6
GO_Biological_Process_2023	Positive Regulation Of Intracellular Protein Transport (GO:0090316)	16/126	0.0143564	0.116032	0	0	1.95082	8.27842	SH3GLB1;GSK3B;BCAS3;SMAD3;TMEM30A;FBXW7;UBE2D3;HUWE1;PIK3R1;SREBF2;RNF2;MAPK8;XPO4;UBR5;ARIH2;FYN
GO_Biological_Process_2023	Regulation Of Stress Fiber Assembly (GO:0051492)	1975-11-01	0.0145233	0.116032	0	0	2.30255	9.74441	ROCK1;ALMS1;PPFIA1;ARHGEF18;CD47;PIK3R1;PAK2;WASF2;TGFBR1;CLASP1;CLASP2
GO_Biological_Process_2023	RNA Secondary Structure Unwinding (GO:0010501)	2024-03-08	0.0145342	0.116032	0	0	8.01724	33.9229	DDX3X;DHX9;AGO2
GO_Biological_Process_2023	Astral Microtubule Organization (GO:0030953)	2024-03-08	0.0145342	0.116032	0	0	8.01724	33.9229	DLG1;NUMA1;CLASP1
GO_Biological_Process_2023	Auditory Behavior (GO:0031223)	2024-03-08	0.0145342	0.116032	0	0	8.01724	33.9229	NRXN1;HTT;SHANK3
GO_Biological_Process_2023	Interleukin-12-Mediated Signaling Pathway (GO:0035722)	2024-03-08	0.0145342	0.116032	0	0	8.01724	33.9229	STAT4;JAK2;PLCB1
GO_Biological_Process_2023	Learned Vocalization Behavior Or Vocal Learning (GO:0098598)	2024-03-08	0.0145342	0.116032	0	0	8.01724	33.9229	NRXN1;HTT;SHANK3
GO_Biological_Process_2023	Negative Regulation Of cAMP-mediated Signaling (GO:0043951)	2024-03-08	0.0145342	0.116032	0	0	8.01724	33.9229	UBE2B;PDE4D;PDE3B
GO_Biological_Process_2023	Negative Regulation Of Oxidative Stress-Induced Neuron Death (GO:1903204)	2024-03-08	0.0145342	0.116032	0	0	8.01724	33.9229	RACK1;FBXO7;HIF1A
GO_Biological_Process_2023	Negative Regulation Of Regulated Secretory Pathway (GO:1903306)	2024-03-08	0.0145342	0.116032	0	0	8.01724	33.9229	RAP1B;RAP1A;FMR1
GO_Biological_Process_2023	p38MAPK Cascade (GO:0038066)	2024-03-08	0.0145342	0.116032	0	0	8.01724	33.9229	MAP3K20;MAPK14;MAP2K6
GO_Biological_Process_2023	Protein Hexamerization (GO:0034214)	2024-03-08	0.0145342	0.116032	0	0	8.01724	33.9229	LRRC8C;LRRC8D;YME1L1
GO_Biological_Process_2023	Protein poly-ADP-ribosylation (GO:0070212)	2024-03-08	0.0145342	0.116032	0	0	8.01724	33.9229	TNKS2;TNKS;ZC3HAV1
GO_Biological_Process_2023	Regulation Of Endothelial Cell Development (GO:1901550)	2024-03-08	0.0145342	0.116032	0	0	8.01724	33.9229	PPP1R12A;ROCK1;ZDHHC21
GO_Biological_Process_2023	Tyrosine Phosphorylation Of STAT Protein (GO:0007260)	2024-03-08	0.0145342	0.116032	0	0	8.01724	33.9229	IL15;JAK2;JAK1
GO_Biological_Process_2023	Integrin-Mediated Signaling Pathway (GO:0007229)	1985-12-01	0.0146495	0.116468	0	0	2.20272	9.30284	TEC;ITGA4;SYK;CUL3;ORC3;ERBIN;ADAM10;ITGAV;CCM2;CD47;DOCK1;PTK2
GO_Biological_Process_2023	Positive Regulation Of Endothelial Cell Migration (GO:0010595)	1985-12-01	0.0146495	0.116468	0	0	2.20272	9.30284	BCAS3;BMPR2;ANGPT1;PDPK1;TMSB4X;AKT3;PIK3CD;PRKD2;MAPK14;HIF1A;PIK3CG;FOXP1
GO_Biological_Process_2023	Cellular Component Assembly (GO:0022607)	28/260	0.0147275	0.116846	0	0	1.62211	6.84214	RTN3;KMT2A;DHX9;WASL;RTN4;VCPIP1;OPHN1;SNX9;DNM1L;KPNA3;CREBBP;YTHDF2;YTHDF3;AXIN1;RANBP9;MITF;MYO9A;PEX14;PML;CD2AP;TIAM1;NEMF;APC;CAPZA1;MDM2;MDM4;MNAT1;PICALM
GO_Biological_Process_2023	Regulation Of Telomere Maintenance (GO:0032204)	1938-07-01	0.0148063	0.117229	0	0	3.02171	12.7296	SMG1;SLF2;ATRX;YLPM1;HDAC8;PML;SMG6
GO_Biological_Process_2023	Negative Regulation Of Cellular Process (GO:0048523)	51/537	0.0153955	0.121644	0	0	1.41471	5.90456	RB1;RIPOR2;TES;BMPR2;DDX3X;CELF1;PDE3B;MIA3;CDC73;ACTB;RB1CC1;RACK1;JAK2;ARID2;RBM5;DIS3L2;KLF10;SS18;MAP2K1;SMARCC1;PBRM1;ADAM10;CBFA2T3;ST7L;KAT2B;RASA1;RAPGEF2;RAF1;CRK;VGLL4;VPS4B;ADAM22;PDS5B;PRDM11;RTN4;RNF2;PPP2CA;LYN;SUZ12;SMAD4;SMAD3;ANGPT1;SMARCA2;PML;SKI;APC;PHF14;STRN;MDM4;CRLF3;PTPN2
GO_Biological_Process_2023	Regulation Of MAPK Cascade (GO:0043408)	23/204	0.0155361	0.122398	0	0	1.70639	7.10642	LYN;MAP2K1;SYK;ROCK1;INSR;SLA;VRK2;PRDM11;TGFBR1;IGF1R;STK3;SPRED2;SPRED1;PTPRC;TAOK3;NF1;GRB2;TNIK;RAF1;PAK2;PPIA;FGFR2;MAP4K4
GO_Biological_Process_2023	Positive Regulation Of Intracellular Signal Transduction (GO:1902533)	50/525	0.0155548	0.122398	0	0	1.4189	5.90743	BMPR2;DDX3X;PIK3CD;PIK3CG;IGF1R;IKBKB;RPTOR;AKAP13;RACK1;DHX15;ITGAV;JAK2;DNM1L;WLS;TGFBR1;PPM1A;PIK3CA;PELI1;RAPGEF2;PRKD2;RAF1;PPIA;ANKRD17;NFAT5;ROCK1;CBL;MALT1;RTN4;BCLAF1;MIER1;GCNT2;RICTOR;SLC38A9;RIPK1;FNIP1;TRIM44;LYN;MAP3K3;NDFIP2;SMAD4;RBPMS;ANGPT1;INSR;PTK2;PTPRC;VAPA;NEDD4;REL;TAB2;FGFR2
GO_Biological_Process_2023	Regulation Of Macroautophagy (GO:0016241)	13/96	0.0157762	0.123412	0	0	2.09916	8.70994	SH3GLB1;ATP6V0B;CLEC16A;MTOR;ERN1;MAPK8;LARP1;SESN3;PIK3CA;NEDD4;EXOC4;WAC;ATP6V1H
GO_Biological_Process_2023	Innate Immune Response Activating Cell Surface Receptor Signaling Pathway (GO:0002220)	2024-06-30	0.0158935	0.123412	0	0	3.34431	13.8516	IKBKB;LYN;CREBBP;SYK;FYN;PAK2
GO_Biological_Process_2023	Modulation By Host Of Viral Process (GO:0044788)	2024-05-22	0.0158989	0.123412	0	0	3.93314	16.2891	EEA1;ZDHHC20;PI4KA;RAB5A;PAIP1
GO_Biological_Process_2023	Negative Regulation Of Protein Localization To Nucleus (GO:1900181)	2024-05-22	0.0158989	0.123412	0	0	3.93314	16.2891	LATS1;GSK3B;MDFIC;SUMO1;MTOR
GO_Biological_Process_2023	Regulation Of Telomere Capping (GO:1904353)	2024-05-22	0.0158989	0.123412	0	0	3.93314	16.2891	TNKS2;TNKS;NEK7;MAP3K4;SMG6
GO_Biological_Process_2023	Vesicle Transport Along Microtubule (GO:0047496)	2024-05-22	0.0158989	0.123412	0	0	3.93314	16.2891	FBXW11;KIF13A;HTT;NDEL1;PAFAH1B1
GO_Biological_Process_2023	Negative Regulation Of DNA-binding Transcription Factor Activity (GO:0043433)	18/149	0.0159086	0.123412	0	0	1.84344	7.63348	RB1;HDAC4;ERBIN;EIF2AK4;PKD1;RNF2;PEX14;ADGRG3;PPP2CB;ITCH;SUMO1;TRAF3;TMSB4X;TAX1BP1;TRIM37;BTRC;TAF3;MAP2K5
GO_Biological_Process_2023	Regulation Of Ras Protein Signal Transduction (GO:0046578)	1976-11-01	0.0159446	0.123442	0	0	2.26701	9.38232	BCR;NOTCH2;GIT2;OPHN1;DENND4A;DENND1A;MAPKAP1;ARHGEF18;SHOC2;MYO9B;RAF1
GO_Biological_Process_2023	Positive Regulation Of Protein Serine/Threonine Kinase Activity (GO:0071902)	15/117	0.0160467	0.123982	0	0	1.97176	8.14782	MAP2K1;MEF2C;DDX3X;CAB39;INSR;HMGA2;PKD1;PIK3CG;RPTOR;PPP2CA;CCND3;CCND2;CCNY;RAPGEF2;MAP2K5
GO_Biological_Process_2023	Signal Transduction In Response To DNA Damage (GO:0042770)	1957-09-01	0.0164689	0.126989	0	0	2.51042	10.3085	ATRX;MAP3K20;ATM;GRB2;INTS7;MDM4;MAPK14;MAP2K6;ATR
GO_Biological_Process_2023	Heterochromatin Organization (GO:0070828)	1939-07-01	0.0169889	0.129098	0	0	2.92712	11.9286	RB1;MECOM;SETD7;UBR5;HMGA2;UBR2;TRIP12
GO_Biological_Process_2023	Negative Regulation Of Proteasomal Protein Catabolic Process (GO:1901799)	1939-07-01	0.0169889	0.129098	0	0	2.92712	11.9286	PHF20L1;RYBP;OPHN1;USP9X;TLK2;WAC;FHIT
GO_Biological_Process_2023	Regulation Of Protein Targeting To Mitochondrion (GO:1903214)	1939-07-01	0.0169889	0.129098	0	0	2.92712	11.9286	SH3GLB1;FBXW7;UBE2D3;ARIH2;HUWE1;RNF2;SREBF2
GO_Biological_Process_2023	Vesicle Cytoskeletal Trafficking (GO:0099518)	1939-07-01	0.0169889	0.129098	0	0	2.92712	11.9286	FBXW11;HTT;MYO5A;WASL;TANC2;NDEL1;PAFAH1B1
GO_Biological_Process_2023	Cytoplasmic Microtubule Organization (GO:0031122)	1948-08-01	0.0170302	0.129098	0	0	2.677	10.9028	CLIP1;DLG1;NUMA1;CCDC88C;SLAIN2;FYN;HOOK3;CLASP1
GO_Biological_Process_2023	Negative Regulation Of ERK1 And ERK2 Cascade (GO:0070373)	1948-08-01	0.0170302	0.129098	0	0	2.677	10.9028	LYN;SPRED2;SPRED1;SMAD4;DLG1;PTPRC;RANBP9;PTPN2
GO_Biological_Process_2023	Golgi To Endosome Transport (GO:0006895)	2024-04-15	0.0172803	0.129098	0	0	4.86086	19.7263	MON2;GBF1;VPS13A;EPS15
GO_Biological_Process_2023	Histone H4-K5 Acetylation (GO:0043981)	2024-04-15	0.0172803	0.129098	0	0	4.86086	19.7263	KANSL1;PHF20;JADE3;KAT7
GO_Biological_Process_2023	Histone H4-K8 Acetylation (GO:0043982)	2024-04-15	0.0172803	0.129098	0	0	4.86086	19.7263	KANSL1;PHF20;JADE3;KAT7
GO_Biological_Process_2023	miRNA Metabolic Process (GO:0010586)	2024-04-15	0.0172803	0.129098	0	0	4.86086	19.7263	TUT4;TENT4B;SND1;DIS3L2
GO_Biological_Process_2023	Negative Regulation Of Type I Interferon-Mediated Signaling Pathway (GO:0060339)	2024-04-15	0.0172803	0.129098	0	0	4.86086	19.7263	YTHDF2;YTHDF3;SAMHD1;PTPN2
GO_Biological_Process_2023	Positive Regulation Of DNA Damage Response, Signal Transduction By P53 Class Mediator (GO:0043517)	2024-04-15	0.0172803	0.129098	0	0	4.86086	19.7263	SPRED2;SPRED1;ATM;ATR
GO_Biological_Process_2023	Positive Regulation Of Cyclin-Dependent Protein Serine/Threonine Kinase Activity (GO:0045737)	2024-04-15	0.0172803	0.129098	0	0	4.86086	19.7263	CCND3;CCND2;CCNY;PKD1
GO_Biological_Process_2023	Protein Localization To Chromosome, Telomeric Region (GO:0070198)	2024-04-15	0.0172803	0.129098	0	0	4.86086	19.7263	TNKS2;TNKS;ATRX;ATR
GO_Biological_Process_2023	Regulation Of Dephosphorylation (GO:0035303)	2024-04-15	0.0172803	0.129098	0	0	4.86086	19.7263	MTMR3;ROCK1;SMG7;SMG6
GO_Biological_Process_2023	Regulation Of mRNA Metabolic Process (GO:1903311)	2024-04-15	0.0172803	0.129098	0	0	4.86086	19.7263	SRPK2;SLTM;DHX9;SAFB2
GO_Biological_Process_2023	Positive Regulation Of Endothelial Cell Proliferation (GO:0001938)	1977-11-01	0.0174675	0.130243	0	0	2.23254	9.03601	BMPR2;ITGA4;PDPK1;AKT3;PIK3CD;ARNT;VEGFC;AGGF1;PRKD2;HIF1A;TGFBR1
GO_Biological_Process_2023	Protein Targeting (GO:0006605)	16/129	0.0176542	0.13138	0	0	1.89872	7.66472	ZDHHC20;ZFAND6;VPS13D;VPS13A;CHM;ZDHHC21;ZDHHC14;RABGEF1;PIKFYVE;NACA;VPS8;VPS41;KIF13B;LONP2;FBXO7;SEC63
GO_Biological_Process_2023	Positive Regulation Of DNA Metabolic Process (GO:0051054)	14/108	0.0179162	0.133072	0	0	1.99635	8.02941	PRIM2;INO80D;EYA1;DHX9;USP9X;FAF1;ATRX;INO80;BAZ1A;PML;YY1;MECP2;KAT7;PRKD2
GO_Biological_Process_2023	Regulation Of Bone Mineralization (GO:0030500)	1958-09-01	0.0183251	0.135846	0	0	2.45905	9.83494	MEF2C;BMPR2;SLC20A2;BMP2K;TXLNG;ATP2B1;BCOR;SLC8A1;ACVR2A
GO_Biological_Process_2023	Regulation Of Protein Phosphorylation (GO:0001932)	28/265	0.0185525	0.13665	0	0	1.58746	6.32945	PRKDC;FMR1;CAMKK2;LRP6;FXR1;PPP2CA;CCND3;CCND2;NSD1;RB1CC1;RACK1;RIPK1;FYN;FNIP1;LYN;ANGPT1;INSR;AXIN1;VEGFC;PTK2;ACVR2A;MOB1B;IBTK;CCNY;CCDC88C;PHIP;TNIK;PPIA
GO_Biological_Process_2023	Actin Filament Polymerization (GO:0030041)	1931-06-01	0.0185758	0.13665	0	0	3.21037	12.7962	DIAPH2;DIAPH3;SPIRE1;WASL;JAK2;TTC17
GO_Biological_Process_2023	Negative Regulation Of Intracellular Steroid Hormone Receptor Signaling Pathway (GO:0033144)	1931-06-01	0.0185758	0.13665	0	0	3.21037	12.7962	PER1;CNOT1;CNOT2;PIAS2;STRN3;FOXP1
GO_Biological_Process_2023	Regulation Of Response To Biotic Stimulus (GO:0002831)	1931-06-01	0.0185758	0.13665	0	0	3.21037	12.7962	DAPK1;TRAF3;PTPN22;SAMHD1;APPL1;FOXP1
GO_Biological_Process_2023	Regulation Of Neuron Projection Development (GO:0010975)	20/174	0.0189834	0.139381	0	0	1.74272	6.90845	LYN;GSK3B;CDKL5;MYCBP2;CBFA2T2;ARHGAP35;TANC2;SETX;GAK;RAP1A;KIF13B;ABL2;RAPGEF2;PTPN9;DENND5A;FBXO7;SHANK3;PAK2;MARK2;NDEL1
GO_Biological_Process_2023	Entrainment Of Circadian Clock By Photoperiod (GO:0043153)	2024-05-23	0.0191764	0.139465	0	0	3.71443	14.6871	PER2;PPP1CB;PER1;FBXL17;PML
GO_Biological_Process_2023	Heparan Sulfate Proteoglycan Biosynthetic Process (GO:0015012)	2024-05-23	0.0191764	0.139465	0	0	3.71443	14.6871	CSGALNACT1;EXT1;EXT2;XYLT1;HS2ST1
GO_Biological_Process_2023	Microtubule Nucleation (GO:0007020)	2024-05-23	0.0191764	0.139465	0	0	3.71443	14.6871	RANBP9;SLAIN2;CLASP1;CLASP2;NDEL1
GO_Biological_Process_2023	Negative Regulation Of Protein Depolymerization (GO:1901880)	2024-05-23	0.0191764	0.139465	0	0	3.71443	14.6871	PIK3CA;ATXN7;TAOK1;CLASP1;CLASP2
GO_Biological_Process_2023	Regulation Of Cellular Response To Transforming Growth Factor Beta Stimulus (GO:1903844)	2024-05-23	0.0191764	0.139465	0	0	3.71443	14.6871	LATS1;SMAD4;SMAD3;SMURF2;TRIM33
GO_Biological_Process_2023	Negative Regulation Of Mitotic Cell Cycle Phase Transition (GO:1901991)	1940-07-01	0.019389	0.139798	0	0	2.83827	11.1914	AVEN;RB1;DLG1;WEE1;APC;CRLF3;CDC73
GO_Biological_Process_2023	Negative Regulation Of Protein Localization (GO:1903828)	1940-07-01	0.019389	0.139798	0	0	2.83827	11.1914	LATS1;GSK3B;RIPOR2;NEDD4L;GOPC;MTOR;PICALM
GO_Biological_Process_2023	Regulation Of Autophagosome Assembly (GO:2000785)	1940-07-01	0.019389	0.139798	0	0	2.83827	11.1914	SH3GLB1;SCFD1;PIKFYVE;MTMR3;PIP4K2A;RAB3GAP2;RAB5A
GO_Biological_Process_2023	Synaptic Vesicle Endocytosis (GO:0048488)	1940-07-01	0.019389	0.139798	0	0	2.83827	11.1914	ITSN2;GAK;OPHN1;SYNJ1;ITSN1;FCHO2;PICALM
GO_Biological_Process_2023	Positive Regulation Of Signal Transduction (GO:0009967)	28/266	0.0194042	0.139798	0	0	1.5807	6.23156	MACF1;NRXN1;HTT;PIK3R1;HIF1A;CDC73;MGAT5;GRB10;TSPAN5;ITGAV;JAK2;TRIM44;WLS;ZRANB1;MBD5;CSNK2A1;ARNT;TGFBR1;SKI;ERN1;ASXL1;PTPRC;ASXL2;BMP2K;PRKD2;PHIP;SHANK3;FGFR2
GO_Biological_Process_2023	Negative Regulation Of Macromolecule Metabolic Process (GO:0010605)	21/186	0.0198236	0.142552	0	0	1.70809	6.6972	RB1;NOTCH2;GSK3B;MEF2C;NDFIP2;SMAD3;FBXW7;TIPARP;CELF1;ADAM10;PTPN22;HIF1A;NFKB1;FOXP1;YY1;MECP2;PPP2CB;REL;RACK1;LDLR;PICALM
GO_Biological_Process_2023	Mitotic Cytokinesis (GO:0000281)	1959-09-01	0.0203286	0.144677	0	0	2.40974	9.38769	USP8;PDCD6IP;ROCK1;APC;RASA1;EXOC4;SNX9;EXOC5;EXOC2
GO_Biological_Process_2023	Phospholipid Transport (GO:0015914)	1959-09-01	0.0203286	0.144677	0	0	2.40974	9.38769	ABCC1;TMEM30A;VAPA;PITPNA;ATP11C;ATP11B;ATP9B;LDLR;PITPNC1
GO_Biological_Process_2023	B Cell Homeostasis (GO:0001782)	2024-03-09	0.0206843	0.144677	0	0	6.68068	25.9102	DOCK10;LYN;MEF2C
GO_Biological_Process_2023	Necroptotic Process (GO:0070266)	2024-03-09	0.0206843	0.144677	0	0	6.68068	25.9102	RIPK1;TRPM7;DNM1L
GO_Biological_Process_2023	Negative Regulation Of Protein Localization To Cell Surface (GO:2000009)	2024-03-09	0.0206843	0.144677	0	0	6.68068	25.9102	NEDD4L;GOPC;PICALM
GO_Biological_Process_2023	Negative Regulation Of Sodium Ion Transmembrane Transport (GO:1902306)	2024-03-09	0.0206843	0.144677	0	0	6.68068	25.9102	NEDD4;PRKCE;NEDD4L
GO_Biological_Process_2023	Negative Regulation Of Tyrosine Phosphorylation Of STAT Protein (GO:0042532)	2024-03-09	0.0206843	0.144677	0	0	6.68068	25.9102	PPP2CA;PIBF1;PTPN2
GO_Biological_Process_2023	Peptidyl-Lysine Dimethylation (GO:0018027)	2024-03-09	0.0206843	0.144677	0	0	6.68068	25.9102	SETD2;SETD7;EHMT1
GO_Biological_Process_2023	Phosphatidylethanolamine Biosynthetic Process (GO:0006646)	2024-03-09	0.0206843	0.144677	0	0	6.68068	25.9102	CHKA;ETNK1;CEPT1
GO_Biological_Process_2023	Piecemeal Microautophagy Of The Nucleus (GO:0034727)	2024-03-09	0.0206843	0.144677	0	0	6.68068	25.9102	RB1CC1;ULK2;ATG2B
GO_Biological_Process_2023	Positive Regulation Of RIG-I Signaling Pathway (GO:1900246)	2024-03-09	0.0206843	0.144677	0	0	6.68068	25.9102	USP15;PUM1;PUM2
GO_Biological_Process_2023	Positive Regulation Of Protein Acetylation (GO:1901985)	2024-03-09	0.0206843	0.144677	0	0	6.68068	25.9102	DDX3X;TAOK1;DIP2B
GO_Biological_Process_2023	Positive Regulation Of Vascular Endothelial Growth Factor Receptor Signaling Pathway (GO:0030949)	2024-03-09	0.0206843	0.144677	0	0	6.68068	25.9102	GRB10;PRKD2;HIF1A
GO_Biological_Process_2023	Regulation Of Protein Acetylation (GO:1901983)	2024-03-09	0.0206843	0.144677	0	0	6.68068	25.9102	GSK3B;DDX3X;TAOK1
GO_Biological_Process_2023	Regulation Of Protein Localization To Chromatin (GO:1905634)	2024-03-09	0.0206843	0.144677	0	0	6.68068	25.9102	VCPIP1;SETD2;WAPL
GO_Biological_Process_2023	Response To Lipid (GO:0033993)	14/110	0.020726	0.144705	0	0	1.95455	7.57654	SYK;GCH1;VPS4B;ERBIN;PTPN22;FOXO3;FOXP1;STRN3;SOCS2;ASXL1;PELI1;FBXO3;TAB2;JAK2
GO_Biological_Process_2023	Nucleocytoplasmic Transport (GO:0006913)	1950-08-01	0.0214447	0.145297	0	0	2.54925	9.79493	RANBP2;AHCTF1;NUP205;NEMF;RSRC1;NUP153;NUP98;MALT1
GO_Biological_Process_2023	Positive Regulation Of Developmental Growth (GO:0048639)	1950-08-01	0.0214447	0.145297	0	0	2.54925	9.79493	ITSN2;MACF1;GOLGA4;CDKL5;INSR;PLAA;NEDD4L;PLCB1
GO_Biological_Process_2023	Regulation Of Interferon-Beta Production (GO:0032648)	1950-08-01	0.0214447	0.145297	0	0	2.54925	9.79493	YY1;PPM1B;DDX3X;RNF216;POLR3B;TRAF3;DHX9;REL
GO_Biological_Process_2023	Plasma Membrane Bounded Cell Projection Organization (GO:0120036)	16/132	0.021505	0.145297	0	0	1.84932	7.1004	RB1;LYN;GSK3B;ROCK1;DOCK7;DTNBP1;VPS13B;PPP1R9A;TTC17;OPHN1;VAPA;NEDD4;RAPGEF2;RAB6A;LRP12;FRYL
GO_Biological_Process_2023	Response To UV (GO:0009411)	13/100	0.0215442	0.145297	0	0	2.00221	7.68379	CREBBP;UBE2B;REV1;UBE4B;EIF2AK4;INO80;GTF2H2;YY1;MAPK8;NEDD4;MAP3K4;MAP4K3;ATR
GO_Biological_Process_2023	Heterochromatin Formation (GO:0031507)	1932-06-01	0.0215515	0.145297	0	0	3.08673	11.8447	RB1;FAM172A;UBR5;HMGA2;UBR2;TRIP12
GO_Biological_Process_2023	Negative Regulation Of G1/S Transition Of Mitotic Cell Cycle (GO:2000134)	1932-06-01	0.0215515	0.145297	0	0	3.08673	11.8447	RB1;DLG1;WEE1;APC;CRLF3;CDC73
GO_Biological_Process_2023	Negative Regulation Of Proteasomal Ubiquitin-Dependent Protein Catabolic Process (GO:0032435)	1932-06-01	0.0215515	0.145297	0	0	3.08673	11.8447	PHF20L1;RYBP;USP9X;TLK2;WAC;FHIT
GO_Biological_Process_2023	Phosphatidylinositol 3-Kinase Signaling (GO:0014065)	1932-06-01	0.0215515	0.145297	0	0	3.08673	11.8447	PIK3CA;NF1;PIK3CD;PIK3R1;PIK3CG;IGF1R
GO_Biological_Process_2023	Proteoglycan Biosynthetic Process (GO:0030166)	1932-06-01	0.0215515	0.145297	0	0	3.08673	11.8447	CSGALNACT1;EXT1;EXT2;BMPR2;CHST11;XYLT1
GO_Biological_Process_2023	DNA-templated Transcription Termination (GO:0006353)	2024-04-16	0.0217945	0.145297	0	0	4.45555	17.0474	SETX;SCAF8;PCF11;XRN2
GO_Biological_Process_2023	Activin Receptor Signaling Pathway (GO:0032924)	2024-04-16	0.0217945	0.145297	0	0	4.45555	17.0474	SMAD4;SMAD3;ACVR2A;TGFBR1
GO_Biological_Process_2023	Alternative mRNA Splicing, Via Spliceosome (GO:0000380)	2024-04-16	0.0217945	0.145297	0	0	4.45555	17.0474	HNRNPM;DHX9;RSRC1;SRSF6
GO_Biological_Process_2023	Cellular Response To Gamma Radiation (GO:0071480)	2024-04-16	0.0217945	0.145297	0	0	4.45555	17.0474	MAP3K20;MDM2;TLK2;ATR
GO_Biological_Process_2023	Endoplasmic Reticulum Tubular Network Organization (GO:0071786)	2024-04-16	0.0217945	0.145297	0	0	4.45555	17.0474	RAB10;RTN3;ATL2;RTN4
GO_Biological_Process_2023	Intracellular Cholesterol Transport (GO:0032367)	2024-04-16	0.0217945	0.145297	0	0	4.45555	17.0474	PIP4K2A;RELCH;LDLR;LRP6
GO_Biological_Process_2023	Maturation Of 5.8S rRNA (GO:0000460)	2024-04-16	0.0217945	0.145297	0	0	4.45555	17.0474	PRKDC;NEDD4;MTREX;WDR12
GO_Biological_Process_2023	Negative Regulation Of Inflammatory Response To Antigenic Stimulus (GO:0002862)	2024-04-16	0.0217945	0.145297	0	0	4.45555	17.0474	LYN;SYK;FYN;MAPK14
GO_Biological_Process_2023	Nuclear Migration (GO:0007097)	2024-04-16	0.0217945	0.145297	0	0	4.45555	17.0474	FBXW11;DOCK7;HOOK3;PAFAH1B1
GO_Biological_Process_2023	Positive Regulation Of Stem Cell Proliferation (GO:2000648)	2024-04-16	0.0217945	0.145297	0	0	4.45555	17.0474	PTPRC;HMGA2;KAT7;N4BP2L2
GO_Biological_Process_2023	Positive Regulation Of Telomere Capping (GO:1904355)	2024-04-16	0.0217945	0.145297	0	0	4.45555	17.0474	TNKS2;TNKS;NEK7;MAP3K4
GO_Biological_Process_2023	Protein Localization To Endoplasmic Reticulum (GO:0070972)	2024-04-16	0.0217945	0.145297	0	0	4.45555	17.0474	HSPA5;VAPA;GBF1;MIA3
GO_Biological_Process_2023	Protein Targeting To Peroxisome (GO:0006625)	2024-04-16	0.0217945	0.145297	0	0	4.45555	17.0474	ZFAND6;LONP2;TRIM37;PEX14
GO_Biological_Process_2023	Regulation Of B Cell Receptor Signaling Pathway (GO:0050855)	2024-04-16	0.0217945	0.145297	0	0	4.45555	17.0474	LYN;PRKCH;PTPN22;FOXP1
GO_Biological_Process_2023	Regulation Of Establishment Of Endothelial Barrier (GO:1903140)	2024-04-16	0.0217945	0.145297	0	0	4.45555	17.0474	IKBKB;PPP1R12A;ROCK1;ZDHHC21
GO_Biological_Process_2023	Regulation Of Transforming Growth Factor Beta Production (GO:0071634)	2024-04-16	0.0217945	0.145297	0	0	4.45555	17.0474	SMAD4;SMAD3;ITGAV;HIF1A
GO_Biological_Process_2023	Double-Strand Break Repair Via Nonhomologous End Joining (GO:0006303)	1941-07-01	0.0220163	0.146015	0	0	2.75464	10.5116	UVRAG;DCLRE1C;KDM2A;PSMD14;XRCC4;PRKDC;ATM
GO_Biological_Process_2023	Positive Regulation Of Ossification (GO:0045778)	1941-07-01	0.0220163	0.146015	0	0	2.75464	10.5116	MEF2C;BMPR2;SLC20A2;ZBTB16;ATP2B1;SLC8A1;ACVR2A
GO_Biological_Process_2023	Regulation Of Amide Metabolic Process (GO:0034248)	1941-07-01	0.0220163	0.146015	0	0	2.75464	10.5116	MTPN;ATXN2;ROCK1;MSI2;ELP4;FOXO3;PICALM
GO_Biological_Process_2023	Mitotic Cell Cycle Phase Transition (GO:0044772)	14/111	0.0222494	0.146906	0	0	1.93429	7.36084	USP37;CUL3;CUL1;LATS1;CCND3;WEE1;CCND2;CCNY;PPME1;E2F3;PLCB1;CACUL1;CLASP1;CLASP2
GO_Biological_Process_2023	Mitotic Sister Chromatid Segregation (GO:0000070)	14/111	0.0222494	0.146906	0	0	1.93429	7.36084	PDCD6IP;CUL3;VPS4B;INO80;WAPL;EML4;STAG1;STAG2;KIF2A;CEP192;PIBF1;CLASP1;DIS3L2;CLASP2
GO_Biological_Process_2023	mRNA Splicing, Via Spliceosome (GO:0000398)	23/211	0.0222655	0.146906	0	0	1.64223	6.24823	SRPK2;ZRSR2;DHX9;YTHDC1;CWF19L2;PRPF40A;CWC27;SRRM1;HNRNPM;SYNCRIP;RSRC1;HNRNPH1;HNRNPF;TRA2A;DHX15;RBM41;MTREX;HNRNPC;CDK13;SRSF6;SF3B1;RBM5;RBM6
GO_Biological_Process_2023	Histone Acetylation (GO:0016573)	1960-09-01	0.0224853	0.147849	0	0	2.36236	8.96491	PHF20L1;MBTD1;KAT2B;CREBBP;TRRAP;ATXN7;EP400;EPC1;EPC2
GO_Biological_Process_2023	Regulation Of Extrinsic Apoptotic Signaling Pathway (GO:2001236)	1960-09-01	0.0224853	0.147849	0	0	2.36236	8.96491	HTT;ITGAV;BIRC6;PHIP;RIPK1;ZMYND11;PAK2;TGFBR1;PML
GO_Biological_Process_2023	Regulation Of Organelle Assembly (GO:1902115)	1980-11-01	0.0226864	0.148331	0	0	2.13513	8.08356	SENP6;TBC1D1;PIKFYVE;CDKL5;PDCD6IP;MTMR3;RABGAP1;TBC1D5;STAM;RAB5A;SDCCAG8
GO_Biological_Process_2023	Regulation Of Actin Filament Polymerization (GO:0030833)	1970-10-01	0.0228254	0.148331	0	0	2.23165	8.43537	LATS1;ARFGEF1;MTPN;FCHSD2;PRKCE;RASA1;ARHGAP18;SNX9;SSH2;NCK1
GO_Biological_Process_2023	Regulation Of Cellular Biosynthetic Process (GO:0031326)	1970-10-01	0.0228254	0.148331	0	0	2.23165	8.43537	MTPN;ATXN2;JADE3;KAT7;MITF;MSI2;CD47;ELP4;JAK2;FOXO3
GO_Biological_Process_2023	Cell Morphogenesis Involved In Differentiation (GO:0000904)	2024-05-24	0.0228677	0.148331	0	0	3.51874	13.2939	RB1;MEF2C;YTHDF2;OPHN1;SIPA1L3
GO_Biological_Process_2023	Lipid Translocation (GO:0034204)	2024-05-24	0.0228677	0.148331	0	0	3.51874	13.2939	ABCC1;TMEM30A;ATP11C;ATP11B;ATP9B
GO_Biological_Process_2023	Negative Regulation Of Ion Transmembrane Transporter Activity (GO:0032413)	2024-05-24	0.0228677	0.148331	0	0	3.51874	13.2939	CAB39;PRKCE;NEDD4;NEDD4L;GOPC
GO_Biological_Process_2023	Photoperiodism (GO:0009648)	2024-05-24	0.0228677	0.148331	0	0	3.51874	13.2939	PER2;PPP1CB;PER1;FBXL17;PML
GO_Biological_Process_2023	Regulation Of Cytoplasmic Translation (GO:2000765)	2024-05-24	0.0228677	0.148331	0	0	3.51874	13.2939	SYNCRIP;DHX9;FMR1;CSDE1;PAIP1
GO_Biological_Process_2023	Negative Regulation Of Cell Motility (GO:2000146)	16/133	0.0229205	0.148423	0	0	1.83341	6.92245	MCTP1;ZMYND8;ARID4A;TET1;ARID4B;MITF;MIA3;LDLRAD4;FOXO3;DACH1;STK24;NF1;SRGAP3;ARID2;CRK;SCAI
GO_Biological_Process_2023	Negative Regulation Of Gene Expression, Epigenetic (GO:0045814)	1951-08-01	0.0239308	0.154704	0	0	2.48983	9.29352	RB1;UHRF2;EPC1;HMGA2;UBR2;TRIM37;PPHLN1;HDAC9
GO_Biological_Process_2023	Modulation Of Chemical Synaptic Transmission (GO:0050804)	15/123	0.0242379	0.156426	0	0	1.86161	6.9249	GSK3B;MEF2C;SLC38A1;TRIO;CDKL5;MCTP1;FMR1;CASK;BTBD9;BCR;FXR1;PPP3CA;OPHN1;AKAP9;GRIA3
GO_Biological_Process_2023	Macromolecule Modification (GO:0043412)	1981-11-01	0.024656	0.158857	0	0	2.10451	7.79245	CSNK1G3;MSRA;MANBA;PPP4R2;PRKDC;UBE2D3;ST8SIA4;ABL2;FBXO11;RNF2;ST3GAL2
GO_Biological_Process_2023	Monoubiquitinated Protein Deubiquitination (GO:0035520)	1933-06-01	0.0248329	0.159232	0	0	2.97224	10.9842	KAT2B;USP15;TRRAP;ATXN7;USP9X;RNF2
GO_Biological_Process_2023	Regulation Of NLRP3 Inflammasome Complex Assembly (GO:1900225)	1933-06-01	0.0248329	0.159232	0	0	2.97224	10.9842	PPP2CA;MAPK8;DDX3X;CSNK1A1;NEK7;PTPN22
GO_Biological_Process_2023	Cellular Response To Amino Acid Starvation (GO:0034198)	1942-07-01	0.02488	0.159232	0	0	2.67579	9.88355	SH3GLB1;MAPK8;SESN3;BMT2;EIF2AK4;DEPDC5;MTOR
GO_Biological_Process_2023	Negative Regulation Of I-kappaB kinase/NF-kappaB Signaling (GO:0043124)	1942-07-01	0.02488	0.159232	0	0	2.67579	9.88355	PER1;PPM1A;PPM1B;RHOH;RIPK1;ZMYND11;TANK
GO_Biological_Process_2023	Activation Of GTPase Activity (GO:0090630)	13/102	0.0249579	0.159246	0	0	1.95701	7.22246	BCAS3;RALGAPA1;RALGAPA2;DOCK7;AGAP1;SIPA1L3;BCR;TIAM1;TBCK;TBC1D1;TBC1D4;TBC1D5;PIP5K1A
GO_Biological_Process_2023	Protein Autoubiquitination (GO:0051865)	1971-10-01	0.0249652	0.159246	0	0	2.19495	8.09995	CNOT4;ITCH;UHRF2;UBE2B;CUL3;UBE2D3;MDM2;UBE3A;TRIM37;RNF220
GO_Biological_Process_2023	Neuron Projection Morphogenesis (GO:0048812)	17/146	0.0258875	0.164855	0	0	1.76692	6.45634	MEF2A;TRIO;ANKRD27;ROCK1;DOCK7;DTNBP1;EIF2AK4;WASL;ARHGAP35;DOCK10;RAB10;TAOK3;TNIK;SRGAP3;SHANK3;FGFR2;MAP4K4
GO_Biological_Process_2023	Positive Regulation Of Protein Catabolic Process (GO:0045732)	1992-12-01	0.0259473	0.164963	0	0	2.00922	7.33704	DCAF1;GSK3B;CSNK2A1;APC;FBXW7;TIPARP;FAF1;FMR1;NEDD4;AXIN1;SNX9;VGLL4
GO_Biological_Process_2023	RNA Splicing, Via Transesterification Reactions With Bulged Adenosine As Nucleophile (GO:0000377)	20/180	0.0262973	0.166912	0	0	1.67682	6.10075	ZRSR2;YTHDC1;CWF19L2;PRPF40A;CWC27;SRRM1;HNRNPM;SYNCRIP;RSRC1;HNRNPH1;HNRNPF;TRA2A;DHX15;RBM41;MTREX;HNRNPC;SRSF6;SF3B1;RBM5;RBM6
GO_Biological_Process_2023	Cell Cycle G1/S Phase Transition (GO:0044843)	1952-08-01	0.026612	0.167159	0	0	2.43311	8.82342	LATS1;USP37;CCND3;CCND2;CUL3;CUL1;E2F3;CACUL1
GO_Biological_Process_2023	Regulation Of Cell Development (GO:0060284)	1952-08-01	0.026612	0.167159	0	0	2.43311	8.82342	FXR1;PER2;BRD1;YTHDF2;KAT6B;KAT6A;DOCK7;HDAC9
GO_Biological_Process_2023	Regulation Of Proteolysis (GO:0030162)	1952-08-01	0.026612	0.167159	0	0	2.43311	8.82342	DNAJC1;ITCH;ASPH;FBXW11;TRAF3;SPOP;SPOPL;BTRC
GO_Biological_Process_2023	Negative Regulation Of Apoptotic Signaling Pathway (GO:2001234)	1982-11-01	0.0267468	0.167159	0	0	2.07476	7.51341	RB1;URI1;DDX3X;CSNK2A1;HTT;ITGAV;BIRC6;PHIP;RIPK1;ZMYND11;TGFBR1
GO_Biological_Process_2023	Golgi To Vacuole Transport (GO:0006896)	2024-04-17	0.0269637	0.167159	0	0	4.11259	14.8599	GAK;AP1G1;VTI1A;VPS54
GO_Biological_Process_2023	NLS-bearing Protein Import Into Nucleus (GO:0006607)	2024-04-17	0.0269637	0.167159	0	0	4.11259	14.8599	RANBP2;KPNA4;KPNA3;KPNA1
GO_Biological_Process_2023	Negative Regulation Of Rho Protein Signal Transduction (GO:0035024)	2024-04-17	0.0269637	0.167159	0	0	4.11259	14.8599	RIPOR2;CUL3;ARHGAP35;SCAI
GO_Biological_Process_2023	Peptidyl-Threonine Dephosphorylation (GO:0035970)	2024-04-17	0.0269637	0.167159	0	0	4.11259	14.8599	PPP2CA;PPM1A;PPP2CB;PPM1B
GO_Biological_Process_2023	Positive Regulation By Host Of Viral Process (GO:0044794)	2024-04-17	0.0269637	0.167159	0	0	4.11259	14.8599	EEF1A1;VAPA;ZDHHC20;PAIP1
GO_Biological_Process_2023	Positive Regulation Of Cartilage Development (GO:0061036)	2024-04-17	0.0269637	0.167159	0	0	4.11259	14.8599	BMPR2;ZBTB16;TAPT1;SOX5
GO_Biological_Process_2023	Regulation Of DNA Methylation-Dependent Heterochromatin Formation (GO:0090308)	2024-04-17	0.0269637	0.167159	0	0	4.11259	14.8599	L3MBTL3;DYRK1A;TET1;PPHLN1
GO_Biological_Process_2023	Regulation Of Cartilage Development (GO:0061035)	2024-04-17	0.0269637	0.167159	0	0	4.11259	14.8599	BMPR2;ZBTB16;TAPT1;SOX5
GO_Biological_Process_2023	Regulation Of Inflammatory Response To Antigenic Stimulus (GO:0002861)	2024-04-17	0.0269637	0.167159	0	0	4.11259	14.8599	LYN;SYK;FYN;MAPK14
GO_Biological_Process_2023	Negative Regulation Of Protein Localization To Membrane (GO:1905476)	2024-05-25	0.0269891	0.167159	0	0	3.34263	12.0746	CLTC;PPFIA1;NUMB;PPP2R5A;PICALM
GO_Biological_Process_2023	Positive Regulation Of Interleukin-2 Production (GO:0032743)	2024-05-25	0.0269891	0.167159	0	0	3.34263	12.0746	PTPRC;PDE4D;PRKD2;MALT1;RUNX1
GO_Biological_Process_2023	Negative Regulation Of Catabolic Process (GO:0009895)	1972-10-01	0.0272453	0.167461	0	0	2.15943	7.78014	PHF20L1;HDAC4;RIC1;CSNK2A1;PDE3B;MDM4;CBFA2T3;AZIN1;PML;BANP
GO_Biological_Process_2023	Negative Regulation Of Cell Adhesion (GO:0007162)	1972-10-01	0.0272453	0.167461	0	0	2.15943	7.78014	RIPOR2;PTPRC;ANGPT1;RASA1;PDE3B;ADAM22;GCNT2;ADAM10;MIA3;PTK2
GO_Biological_Process_2023	Regulation Of Endothelial Cell Proliferation (GO:0001936)	1993-12-01	0.0279712	0.167461	0	0	1.98431	7.09703	BMPR2;ANGPT1;AKT3;KRIT1;NF1;PIK3CD;ARNT;VEGFC;AGGF1;PRKD2;HIF1A;TGFBR1
GO_Biological_Process_2023	Intracellular Glucose Homeostasis (GO:0001678)	1943-07-01	0.0279886	0.167461	0	0	2.60132	9.30223	ERN1;RACK1;ZBTB20;LRRC8D;PIK3R1;HIF1A;IGF1R
GO_Biological_Process_2023	Positive Regulation Of Cell Division (GO:0051781)	1943-07-01	0.0279886	0.167461	0	0	2.60132	9.30223	SVIL;CUL3;CSPP1;PRKCE;PKN2;PKP4;FGFR2
GO_Biological_Process_2023	Positive Regulation Of Receptor-Mediated Endocytosis (GO:0048260)	1943-07-01	0.0279886	0.167461	0	0	2.60132	9.30223	ANGPT1;TBC1D5;FMR1;INSR;WASL;CBL;BICD1
GO_Biological_Process_2023	Regulation Of Cellular Component Size (GO:0032535)	1943-07-01	0.0279886	0.167461	0	0	2.60132	9.30223	RPTOR;VAV3;MTPN;ARHGAP35;MTOR;VAV1;PICALM
GO_Biological_Process_2023	Regulation Of Filopodium Assembly (GO:0051489)	1943-07-01	0.0279886	0.167461	0	0	2.60132	9.30223	FXR1;RIPOR2;BCAS3;FMR1;PIK3R1;WASL;RAB5A
GO_Biological_Process_2023	Rap Protein Signal Transduction (GO:0032486)	2024-03-10	0.028041	0.167461	0	0	5.72599	20.4652	RAP1B;RAP1A;RAPGEF2
GO_Biological_Process_2023	TORC1 Signaling (GO:0038202)	2024-03-10	0.028041	0.167461	0	0	5.72599	20.4652	RPTOR;LARP1;MTOR
GO_Biological_Process_2023	calcineurin-NFAT Signaling Cascade (GO:0033173)	2024-03-10	0.028041	0.167461	0	0	5.72599	20.4652	NFAT5;PPP3CA;NFATC3
GO_Biological_Process_2023	Cell Proliferation In Forebrain (GO:0021846)	2024-03-10	0.028041	0.167461	0	0	5.72599	20.4652	DOCK7;NUMB;HOOK3
GO_Biological_Process_2023	Cellular Response To Interleukin-12 (GO:0071349)	2024-03-10	0.028041	0.167461	0	0	5.72599	20.4652	STAT4;JAK2;PLCB1
GO_Biological_Process_2023	Cellular Response To Interleukin-15 (GO:0071350)	2024-03-10	0.028041	0.167461	0	0	5.72599	20.4652	IL15;PLCB1;JAK1
GO_Biological_Process_2023	Interleukin-15-Mediated Signaling Pathway (GO:0035723)	2024-03-10	0.028041	0.167461	0	0	5.72599	20.4652	IL15;PLCB1;JAK1
GO_Biological_Process_2023	miRNA Catabolic Process (GO:0010587)	2024-03-10	0.028041	0.167461	0	0	5.72599	20.4652	TUT4;TENT4B;SND1
GO_Biological_Process_2023	Negative Regulation Of T-helper Cell Differentiation (GO:0045623)	2024-03-10	0.028041	0.167461	0	0	5.72599	20.4652	RC3H1;RC3H2;SOCS5
GO_Biological_Process_2023	Negative Regulation Of Interferon-Beta Production (GO:0032688)	2024-03-10	0.028041	0.167461	0	0	5.72599	20.4652	YY1;PPM1B;REL
GO_Biological_Process_2023	Negative Regulation Of Intracellular Estrogen Receptor Signaling Pathway (GO:0033147)	2024-03-10	0.028041	0.167461	0	0	5.72599	20.4652	CNOT1;CNOT2;STRN3
GO_Biological_Process_2023	Negative Regulation Of Sodium Ion Transmembrane Transporter Activity (GO:2000650)	2024-03-10	0.028041	0.167461	0	0	5.72599	20.4652	NEDD4;PRKCE;NEDD4L
GO_Biological_Process_2023	Protein auto-ADP-ribosylation (GO:0070213)	2024-03-10	0.028041	0.167461	0	0	5.72599	20.4652	TNKS2;TNKS;PARP8
GO_Biological_Process_2023	Regulation Of Gene Expression By Genomic Imprinting (GO:0006349)	2024-03-10	0.028041	0.167461	0	0	5.72599	20.4652	MECP2;PCGF5;DNMT3A
GO_Biological_Process_2023	Signal Release (GO:0023061)	2024-03-10	0.028041	0.167461	0	0	5.72599	20.4652	ABCC4;KPNA4;WLS
GO_Biological_Process_2023	Cellular Response To Vascular Endothelial Growth Factor Stimulus (GO:0035924)	1934-06-01	0.0284313	0.169265	0	0	2.86594	10.2035	ERN1;PIK3CA;GAB1;VEGFC;PRKD2;MAPK14
GO_Biological_Process_2023	Protein Targeting To Vacuole (GO:0006623)	1934-06-01	0.0284313	0.169265	0	0	2.86594	10.2035	NEDD4;VPS8;VPS13D;VPS41;VPS13A;GCC2
GO_Biological_Process_2023	Actin Cytoskeleton Reorganization (GO:0031532)	1953-08-01	0.029495	0.175055	0	0	2.37892	8.38219	MKLN1;AUTS2;DTNBP1;PIP5K1A;RICTOR;GRB2;TNIK;MCU
GO_Biological_Process_2023	Actin Polymerization Or Depolymerization (GO:0008154)	1953-08-01	0.029495	0.175055	0	0	2.37892	8.38219	SVIL;DIAPH2;DIAPH3;MICAL3;SPIRE1;WASL;JAK2;TTC17
GO_Biological_Process_2023	Positive Regulation Of Mitotic Cell Cycle Phase Transition (GO:1901992)	1963-09-01	0.0299299	0.177362	0	0	2.23076	7.82751	RB1;MECP2;RPTOR;ANKRD17;DDX3X;CCND2;CUL3;VPS4B;PLCB1
GO_Biological_Process_2023	Protein Transport (GO:0015031)	31/313	0.0309291	0.183001	0	0	1.47671	5.13312	MACF1;ARF4;CALCRL;STX16;CLTC;USO1;MIA2;GCC2;MIA3;GOLGA4;SCFD1;HERC2;SCFD2;KIF13A;TLK1;SNX9;RAB6A;WLS;SLC10A7;RIC1;SYNRG;STX8;LMTK2;AP3B1;SCAMP1;FAM91A1;RAB10;RAB31;RAB3GAP2;PHIP;RAB5A
GO_Biological_Process_2023	Mitotic Spindle Assembly (GO:0090307)	1944-07-01	0.03135	0.184426	0	0	2.53088	8.76328	STAG1;STAG2;KIF2A;CEP192;PIBF1;CLASP1;CLASP2
GO_Biological_Process_2023	Nucleus Organization (GO:0006997)	1944-07-01	0.03135	0.184426	0	0	2.53088	8.76328	NUP205;PDCD6IP;NUMA1;ATXN7;VPS4B;NUP98;SYNE1
GO_Biological_Process_2023	Generation Of Neurons (GO:0048699)	19/172	0.0313717	0.184426	0	0	1.66528	5.76495	RTN3;MTPN;MAP2K1;MEF2C;CDKL5;AUTS2;DTNB;USP9X;THOC2;RUNX2;RTN4;RUNX1;OPHN1;RAPGEF2;MDGA1;MARK2;LRP12;PAFAH1B1;SDCCAG8
GO_Biological_Process_2023	DNA-templated Transcription Elongation (GO:0006354)	2024-05-26	0.0315542	0.184426	0	0	3.18328	11.0016	SETD2;PBRM1;ELP4;GTF2F2;CDC73
GO_Biological_Process_2023	Establishment Or Maintenance Of Apical/Basal Cell Polarity (GO:0035088)	2024-05-26	0.0315542	0.184426	0	0	3.18328	11.0016	DLG1;DLG2;ERBIN;MARK2;PARD3B
GO_Biological_Process_2023	Negative Regulation Of Insulin Receptor Signaling Pathway (GO:0046627)	2024-05-26	0.0315542	0.184426	0	0	3.18328	11.0016	PTPRE;GRB10;PIP4K2A;PTPN2;NCK1
GO_Biological_Process_2023	Regulation Of Myeloid Cell Differentiation (GO:0045637)	2024-05-26	0.0315542	0.184426	0	0	3.18328	11.0016	LYN;CNOT4;MEF2C;MEIS1;ZBTB16
GO_Biological_Process_2023	Regulation Of Potassium Ion Transmembrane Transporter Activity (GO:1901016)	2024-05-26	0.0315542	0.184426	0	0	3.18328	11.0016	DLG1;CAB39;NEDD4;AKAP9;NEDD4L
GO_Biological_Process_2023	Phosphate-Containing Compound Metabolic Process (GO:0006796)	20/184	0.0322464	0.186893	0	0	1.63557	5.6171	SLC22A3;PFKFB3;MAPKAP1;PIK3CD;PIK3CG;MTOR;RPTOR;PPP3CA;PPM1A;PTPRC;SYNJ1;PIK3CA;PPIP5K2;TAOK1;PI4KA;PLAA;RICTOR;TOP1;IP6K1;PAK2
GO_Biological_Process_2023	Establishment Of Spindle Orientation (GO:0051294)	1935-06-01	0.0323565	0.186893	0	0	2.76696	9.49328	NUMA1;FBXW11;HTT;CLASP1;NDEL1;PAFAH1B1
GO_Biological_Process_2023	Negative Regulation Of Cell Cycle G1/S Phase Transition (GO:1902807)	1935-06-01	0.0323565	0.186893	0	0	2.76696	9.49328	RB1;DLG1;WEE1;APC;CRLF3;CDC73
GO_Biological_Process_2023	Regulation Of Axon Extension (GO:0030516)	1935-06-01	0.0323565	0.186893	0	0	2.76696	9.49328	GSK3B;MACF1;GOLGA4;CDKL5;DIP2B;RTN4
GO_Biological_Process_2023	Regulation Of Sodium Ion Transport (GO:0002028)	1935-06-01	0.0323565	0.186893	0	0	2.76696	9.49328	PER1;DLG1;WNK1;NEDD4;SLMAP;NEDD4L
GO_Biological_Process_2023	Regulation Of Cell Population Proliferation (GO:0042127)	67/766	0.0323825	0.186893	0	0	1.2924	4.43312	TES;BMPR2;CELF1;CDC73;ACTB;CCAR1;IGF1R;MECP2;PPP3CA;CCND2;RB1CC1;NAMPT;ITGAV;JAK2;ARID2;RBM5;DIS3L2;KLF10;SS18;MAP2K1;SMARCC1;PBRM1;CNOT6L;CSNK2A1;IL15;ADAM10;GAB2;CBFA2T3;TGFBR1;PIAS1;RUNX1;KAT2B;TIAM1;RAPGEF2;PHIP;BIRC6;CD47;SOS1;RAF1;CACUL1;HDAC4;PRKDC;CUL3;PDS5B;RNF2;GCNT2;STAT4;LYN;SRPK2;SMAD3;KDM4C;INSR;VEGFC;SMARCA2;PML;PTK2;SKI;MEIS1;APC;DNAJA2;ACER3;MDM2;PHF14;STRN;MDM4;PTPN2;FGFR2
GO_Biological_Process_2023	Regulation Of Focal Adhesion Assembly (GO:0051893)	1954-08-01	0.0325856	0.186893	0	0	2.32707	7.96763	BCAS3;MACF1;ROCK1;FYN;CLASP1;PTK2;CLASP2;MAP4K4
GO_Biological_Process_2023	Endocytic Recycling (GO:0032456)	1964-09-01	0.0327535	0.186893	0	0	2.19008	7.48733	ANKRD27;EHD4;STX16;VPS50;DENND1A;VTI1A;LMTK2;VPS13B;EPS15
GO_Biological_Process_2023	Adrenergic Receptor Signaling Pathway (GO:0071875)	2024-04-18	0.0328036	0.186893	0	0	3.81863	13.0491	AKAP13;PDE4D;RAPGEF2;ZDHHC21
GO_Biological_Process_2023	Negative Regulation Of Amyloid Precursor Protein Catabolic Process (GO:1902992)	2024-04-18	0.0328036	0.186893	0	0	3.81863	13.0491	RTN3;ROCK1;RTN4;PICALM
GO_Biological_Process_2023	Negative Regulation Of Signal Transduction By P53 Class Mediator (GO:1901797)	2024-04-18	0.0328036	0.186893	0	0	3.81863	13.0491	DYRK1A;MDM2;RFFL;CD44
GO_Biological_Process_2023	Neuromuscular Process (GO:0050905)	2024-04-18	0.0328036	0.186893	0	0	3.81863	13.0491	GCH1;NRXN1;MYCBP2;PAFAH1B1
GO_Biological_Process_2023	Positive Regulation Of DNA Replication (GO:0045740)	2024-04-18	0.0328036	0.186893	0	0	3.81863	13.0491	DHX9;FAF1;KAT7;BAZ1A
GO_Biological_Process_2023	Positive Regulation Of Cyclin-Dependent Protein Kinase Activity (GO:1904031)	2024-04-18	0.0328036	0.186893	0	0	3.81863	13.0491	CCND3;CCND2;CCNY;PKD1
GO_Biological_Process_2023	Regulation Of cAMP-mediated Signaling (GO:0043949)	2024-04-18	0.0328036	0.186893	0	0	3.81863	13.0491	UBE2B;PDE4D;PDE3B;RAPGEF2
GO_Biological_Process_2023	Regulation Of Synaptic Vesicle Exocytosis (GO:2000300)	2024-04-18	0.0328036	0.186893	0	0	3.81863	13.0491	RAP1B;RAP1A;FMR1;RAB5A
GO_Biological_Process_2023	Regulation Of Vascular Endothelial Cell Proliferation (GO:1905562)	2024-04-18	0.0328036	0.186893	0	0	3.81863	13.0491	MEF2C;ITGA4;PDPK1;AKT3
GO_Biological_Process_2023	Cellular Response To Oxidative Stress (GO:0034599)	14/117	0.0332009	0.188876	0	0	1.82102	6.20092	VKORC1L1;DAPK1;ARNT;VRK2;FOXO3;HIF1A;PEX14;CAMKK2;SETX;MSRA;MAPK9;MAPK8;ATM;PPIA
GO_Biological_Process_2023	Protein Stabilization (GO:0050821)	22/208	0.0335415	0.190532	0	0	1.58674	5.38693	URI1;CSNK2A1;UBE2B;USP9X;FBXW7;USP33;CTNND1;PIK3R1;MAPK8IP3;RTN4;STK3;SUMO1;GNAQ;TCP1;AAK1;CDC37L1;MDM4;NAA16;TRIM37;TBL1X;NAA15;TRIM44
GO_Biological_Process_2023	mRNA Metabolic Process (GO:0016071)	1985-11-01	0.0337828	0.191336	0	0	1.99032	6.74283	ERN1;CPSF6;YTHDF2;CELF1;PCF11;CSTF3;DHX15;FBXO11;SND1;HIPK3;DIS3L2
GO_Biological_Process_2023	Regulation Of Osteoblast Differentiation (GO:0045667)	1985-11-01	0.0337828	0.191336	0	0	1.99032	6.74283	SKI;PPP3CA;MEF2C;BMPR2;CRIM1;SUCO;HDAC9;RUNX2;ACVR2A;PTK2;FGFR2
GO_Biological_Process_2023	Cellular Response To Transforming Growth Factor Beta Stimulus (GO:0071560)	1996-12-01	0.034727	0.196384	0	0	1.91313	6.42857	SKI;MEF2C;USP15;SMAD4;SMAD3;USP9X;GCNT2;NR3C1;TGFBR1;PTK2;APPL1;SOX5
GO_Biological_Process_2023	Negative Regulation Of Wnt Signaling Pathway (GO:0030178)	16/140	0.0348714	0.196384	0	0	1.72926	5.80354	TLE4;INVS;GSK3B;CSNK1A1;CTNND1;AXIN1;TMEM131L;MLLT3;STK3;LATS1;ZNRF3;APC;CCDC88C;GRB10;RACK1;VGLL4
GO_Biological_Process_2023	Regulation Of Telomerase Activity (GO:0051972)	1945-07-01	0.0349715	0.196384	0	0	2.46415	8.26283	HMBOX1;TNKS;NEK7;TCP1;ATM;MAP3K4;SMG6
GO_Biological_Process_2023	Positive Regulation Of DNA Biosynthetic Process (GO:2000573)	1965-09-01	0.0357562	0.196384	0	0	2.15086	7.16458	HMBOX1;TNKS2;TNKS;TCP1;NEK7;PRKD2;ATM;MAP3K4;ATR
GO_Biological_Process_2023	Positive Regulation Of Programmed Cell Death (GO:0043068)	25/245	0.0360702	0.196384	0	0	1.52497	5.06638	TNFAIP8;DDX3X;FAF1;HTT;FOXO3;TMEM164;CCAR1;STK3;BCLAF1;MAPK8;RACK1;MAP3K20;RIPK1;DNM1L;RBM5;SYK;DAPK1;LATS1;DNAJA1;RYBP;APC;JMY;NF1;ATM;QRICH1
GO_Biological_Process_2023	Negative Regulation Of Binding (GO:0051100)	1986-11-01	0.036394	0.196384	0	0	1.96368	6.50636	GSK3B;MAPK8;SUMO1;ROCK1;USP33;RACK1;HMGA2;RSF1;JAK2;PEX14;WAPL
GO_Biological_Process_2023	Establishment Of Protein Localization To Vacuole (GO:0072666)	2024-05-27	0.0365737	0.196384	0	0	3.03842	10.0524	VPS8;VPS13D;VPS41;VPS13A;STAM
GO_Biological_Process_2023	Negative Regulation Of NIK/NF-kappaB Signaling (GO:1901223)	2024-05-27	0.0365737	0.196384	0	0	3.03842	10.0524	PPM1A;PPM1B;DDX3X;TMSB4X;HDAC9
GO_Biological_Process_2023	Negative Regulation Of Cellular Response To Insulin Stimulus (GO:1900077)	2024-05-27	0.0365737	0.196384	0	0	3.03842	10.0524	PTPRE;GRB10;PIP4K2A;PTPN2;NCK1
GO_Biological_Process_2023	Positive Regulation Of TORC1 Signaling (GO:1904263)	2024-05-27	0.0365737	0.196384	0	0	3.03842	10.0524	STAMBPL1;CLEC16A;SIK3;WAC;SLC38A9
GO_Biological_Process_2023	Positive Regulation Of Filopodium Assembly (GO:0051491)	2024-05-27	0.0365737	0.196384	0	0	3.03842	10.0524	RIPOR2;BCAS3;FMR1;PIK3R1;WASL
GO_Biological_Process_2023	Regulation Of SMAD Protein Signal Transduction (GO:0060390)	2024-05-27	0.0365737	0.196384	0	0	3.03842	10.0524	SMAD4;BMPR2;RBPMS;JAK2;TGFBR1
GO_Biological_Process_2023	Regulation Of Actin Polymerization Or Depolymerization (GO:0008064)	2024-05-27	0.0365737	0.196384	0	0	3.03842	10.0524	LATS1;FCHSD2;RASA1;ARHGAP18;ARHGAP35
GO_Biological_Process_2023	Brain Morphogenesis (GO:0048854)	2024-03-11	0.0365966	0.196384	0	0	5.00997	16.572	FBXW11;SHANK3;PAFAH1B1
GO_Biological_Process_2023	Calcineurin-Mediated Signaling (GO:0097720)	2024-03-11	0.0365966	0.196384	0	0	5.00997	16.572	NFAT5;PPP3CA;NFATC3
GO_Biological_Process_2023	Cellular Response To Fluid Shear Stress (GO:0071498)	2024-03-11	0.0365966	0.196384	0	0	5.00997	16.572	MEF2C;MAP2K5;SREBF2
GO_Biological_Process_2023	Digestive System Development (GO:0055123)	2024-03-11	0.0365966	0.196384	0	0	5.00997	16.572	NIPBL;PKD1;FGFR2
GO_Biological_Process_2023	Endoplasmic Reticulum Membrane Organization (GO:0090158)	2024-03-11	0.0365966	0.196384	0	0	5.00997	16.572	VCPIP1;ATL2;RTN4
GO_Biological_Process_2023	Lysosomal Microautophagy (GO:0016237)	2024-03-11	0.0365966	0.196384	0	0	5.00997	16.572	RB1CC1;ULK2;ATG2B
GO_Biological_Process_2023	Melanocyte Differentiation (GO:0030318)	2024-03-11	0.0365966	0.196384	0	0	5.00997	16.572	LRMDA;MEF2C;MITF
GO_Biological_Process_2023	Negative Regulation Of RNA Metabolic Process (GO:0051253)	2024-03-11	0.0365966	0.196384	0	0	5.00997	16.572	KAT2B;PTBP2;PTBP3
GO_Biological_Process_2023	Negative Regulation Of Nitrogen Compound Metabolic Process (GO:0051172)	2024-03-11	0.0365966	0.196384	0	0	5.00997	16.572	CLTC;LDLR;NFKB1
GO_Biological_Process_2023	Neurotransmitter Uptake (GO:0001504)	2024-03-11	0.0365966	0.196384	0	0	5.00997	16.572	SLC22A3;SLC38A1;SLC18A2
GO_Biological_Process_2023	Programmed Necrotic Cell Death (GO:0097300)	2024-03-11	0.0365966	0.196384	0	0	5.00997	16.572	RIPK1;TRPM7;DNM1L
GO_Biological_Process_2023	Regulation Of T-helper 17 Cell Differentiation (GO:2000319)	2024-03-11	0.0365966	0.196384	0	0	5.00997	16.572	RC3H1;MALT1;RC3H2
GO_Biological_Process_2023	Regulation Of Amyloid Precursor Protein Catabolic Process (GO:1902991)	2024-03-11	0.0365966	0.196384	0	0	5.00997	16.572	ROCK1;RANBP9;PICALM
GO_Biological_Process_2023	Regulation Of Cell Activation (GO:0050865)	2024-03-11	0.0365966	0.196384	0	0	5.00997	16.572	TEC;SYK;GNAQ
GO_Biological_Process_2023	Regulation Of Homotypic Cell-Cell Adhesion (GO:0034110)	2024-03-11	0.0365966	0.196384	0	0	5.00997	16.572	LYN;SYK;JAK1
GO_Biological_Process_2023	Regulation Of Lipid Kinase Activity (GO:0043550)	2024-03-11	0.0365966	0.196384	0	0	5.00997	16.572	RB1;PPP2R5A;PIK3R1
GO_Biological_Process_2023	Regulation Of Protein K63-linked Ubiquitination (GO:1900044)	2024-03-11	0.0365966	0.196384	0	0	5.00997	16.572	DDX3X;PLAA;PTPN22
GO_Biological_Process_2023	Response To X-ray (GO:0010165)	2024-03-11	0.0365966	0.196384	0	0	5.00997	16.572	NIPBL;XRCC4;ATM
GO_Biological_Process_2023	Smooth Muscle Cell Differentiation (GO:0051145)	2024-03-11	0.0365966	0.196384	0	0	5.00997	16.572	MEF2C;MRTFB;MRTFA
GO_Biological_Process_2023	COPII-coated Vesicle Budding (GO:0090114)	1936-06-01	0.0366174	0.196384	0	0	2.67459	8.84548	SEC24B;SEC24A;VAPA;CUL3;MIA3;TRAPPC8
GO_Biological_Process_2023	Positive Regulation Of RNA Splicing (GO:0033120)	1936-06-01	0.0366174	0.196384	0	0	2.67459	8.84548	ERN1;SETX;TRA2A;DYRK1A;PIK3R1;NUP98
GO_Biological_Process_2023	Positive Regulation Of Double-Strand Break Repair Via Homologous Recombination (GO:1905168)	1936-06-01	0.0366174	0.196384	0	0	2.67459	8.84548	MBTD1;TRRAP;EP400;EPC1;EPC2;ARID2
GO_Biological_Process_2023	Receptor Signaling Pathway Via JAK-STAT (GO:0007259)	1936-06-01	0.0366174	0.196384	0	0	2.67459	8.84548	IL15;STAT4;JAK2;PKD1;JAK1;PIAS1
GO_Biological_Process_2023	Regulation Of Peptidyl-Threonine Phosphorylation (GO:0010799)	1936-06-01	0.0366174	0.196384	0	0	2.67459	8.84548	RPTOR;SPRED2;SPRED1;CAB39;AXIN1;UBE2K
GO_Biological_Process_2023	Regulation Of Receptor Internalization (GO:0002090)	1936-06-01	0.0366174	0.196384	0	0	2.67459	8.84548	MKLN1;ATXN2;ANGPT1;TBC1D5;FMR1;INSR
GO_Biological_Process_2023	Regulation Of Protein Localization (GO:0032880)	1997-12-01	0.0372165	0.199319	0	0	1.89052	6.2217	USP8;VCPIP1;RABGAP1L;DLG1;SETD2;MAPK8;SUMO1;DNAJB6;FBXW7;GBF1;RACK1;PICALM
GO_Biological_Process_2023	Transmembrane Receptor Protein Serine/Threonine Kinase Signaling Pathway (GO:0007178)	15/130	0.037346	0.199733	0	0	1.74764	5.74541	SMAD4;USP15;SMAD3;BMPR2;SMURF2;USP9X;RUNX2;PTK2;TGFBR1;ACVR2A;SKI;HIVEP1;GCNT2;RNF111;APPL1
GO_Biological_Process_2023	Negative Regulation Of Cellular Metabolic Process (GO:0031324)	1946-07-01	0.0388595	0.207539	0	0	2.40083	7.79744	HDAC4;MAP3K3;AKT3;ZKSCAN3;HMGA2;ITGAV;CBFA2T3
GO_Biological_Process_2023	N-glycan Processing (GO:0006491)	2024-04-19	0.0393237	0.207993	0	0	3.56386	11.5324	GNPTAB;MAN1A2;MAN2A1;ST8SIA4
GO_Biological_Process_2023	Negative Regulation Of RNA Splicing (GO:0033119)	2024-04-19	0.0393237	0.207993	0	0	3.56386	11.5324	SFSWAP;SRSF6;PTBP2;PTBP3
GO_Biological_Process_2023	Negative Regulation Of Leukocyte Cell-Cell Adhesion (GO:1903038)	2024-04-19	0.0393237	0.207993	0	0	3.56386	11.5324	WNK1;MIA3;PTPN22;PAG1
GO_Biological_Process_2023	Positive Regulation Of Mitochondrial Fission (GO:0090141)	2024-04-19	0.0393237	0.207993	0	0	3.56386	11.5324	SPIRE1;DDHD1;DNM1L;MCU
GO_Biological_Process_2023	Regulation Of Behavior (GO:0050795)	2024-04-19	0.0393237	0.207993	0	0	3.56386	11.5324	MBD5;ZFHX3;EIF2AK4;MTOR
GO_Biological_Process_2023	Regulation Of Protein-Containing Complex Disassembly (GO:0043244)	2024-04-19	0.0393237	0.207993	0	0	3.56386	11.5324	INSR;CLEC16A;ETF1;IGF1R
GO_Biological_Process_2023	snRNA Processing (GO:0016180)	2024-04-19	0.0393237	0.207993	0	0	3.56386	11.5324	INTS7;INTS6;INTS8;INTS6L
GO_Biological_Process_2023	RNA Splicing (GO:0008380)	1998-12-01	0.0398293	0.209594	0	0	1.86844	6.02225	IVNS1ABP;SRPK2;PPP2CA;ZRSR2;SYNCRIP;MBNL1;RSRC1;DHX15;CDK12;HNRNPC;SF3B1;SRRM1
GO_Biological_Process_2023	Negative Regulation Of Developmental Process (GO:0051093)	13/109	0.0400592	0.209594	0	0	1.81362	5.83515	SUZ12;SS18;SMARCC1;ROCK1;SFMBT1;BCL11A;HUWE1;ARID4A;RC3H1;TET1;ARID4B;SMARCA2;PHF14
GO_Biological_Process_2023	Melanosome Organization (GO:0032438)	1937-06-01	0.0412212	0.209594	0	0	2.58817	8.25316	PIKFYVE;AP1G1;KIF13A;DTNBP1;AP3B1;LYST
GO_Biological_Process_2023	Mitochondrion Disassembly (GO:0061726)	1937-06-01	0.0412212	0.209594	0	0	2.58817	8.25316	WDR45B;RB1CC1;WIPI2;FBXO7;MARK2;ATG2B
GO_Biological_Process_2023	Protein Acylation (GO:0043543)	1937-06-01	0.0412212	0.209594	0	0	2.58817	8.25316	KAT2B;CREBBP;ZDHHC20;KAT6A;ZDHHC21;ZDHHC14
GO_Biological_Process_2023	Regulation Of Defense Response To Virus By Host (GO:0050691)	1937-06-01	0.0412212	0.209594	0	0	2.58817	8.25316	RNF216;DHX9;PTPN22;EIF2AK4;NT5C2;TRIM44
GO_Biological_Process_2023	Circulatory System Development (GO:0072359)	15/132	0.0418846	0.209594	0	0	1.71758	5.44959	MEF2A;MEF2C;FBXW7;PKD1;HDAC9;TGFBR1;AKAP13;KAT2B;PIK3CA;NF1;PHIP;TAB2;CCM2;BCOR;KDM6A
GO_Biological_Process_2023	Negative Regulation Of Protein Kinase Activity (GO:0006469)	1988-11-01	0.042034	0.209594	0	0	1.91247	6.06114	RB1;SPRED1;PTPRC;PDPK1;GNAQ;DTNBP1;NF1;PPIA;PAK2;SLC8A1;LRP6
GO_Biological_Process_2023	Positive Regulation Of Cell Adhesion (GO:0045785)	1988-11-01	0.042034	0.209594	0	0	1.91247	6.06114	EPB41L4B;PPP3CA;ZFHX3;SYK;ITGAV;PRKD2;ATM;CD47;RSU1;JAK2;TNPO1
GO_Biological_Process_2023	Establishment Of Endothelial Barrier (GO:0061028)	2024-05-28	0.0420562	0.209594	0	0	2.90616	9.2089	RAP1B;RAP1A;PDE4D;RAPGEF2;RAPGEF6
GO_Biological_Process_2023	Membrane Fusion (GO:0061025)	2024-05-28	0.0420562	0.209594	0	0	2.90616	9.2089	HACE1;RABEP1;VAPA;USO1;DNM1L
GO_Biological_Process_2023	Negative Regulation Of Cytoskeleton Organization (GO:0051494)	2024-05-28	0.0420562	0.209594	0	0	2.90616	9.2089	SMAD4;PIK3CA;SSH2;SHANK3;CLASP1
GO_Biological_Process_2023	Nuclear-Transcribed mRNA Catabolic Process, Nonsense-Mediated Decay (GO:0000184)	2024-05-28	0.0420562	0.209594	0	0	2.90616	9.2089	SMG1;RC3H1;SMG7;PNRC1;SMG6
GO_Biological_Process_2023	Regulation Of Platelet Activation (GO:0010543)	2024-05-28	0.0420562	0.209594	0	0	2.90616	9.2089	LYN;TEC;SYK;GNAQ;JAK2
GO_Biological_Process_2023	DNA Double-Strand Break Processing Involved In Repair Via Single-Strand Annealing (GO:0010792)	2024-02-05	0.0421918	0.209594	0	0	8.90261	28.1815	RNF138;RBBP8
GO_Biological_Process_2023	R-loop Processing (GO:0062176)	2024-02-05	0.0421918	0.209594	0	0	8.90261	28.1815	SRPK2;NFAT5
GO_Biological_Process_2023	Double-Strand Break Repair Via Single-Strand Annealing (GO:0045002)	2024-02-05	0.0421918	0.209594	0	0	8.90261	28.1815	RNF138;RBBP8
GO_Biological_Process_2023	Guanine Nucleotide Transmembrane Transport (GO:1903790)	2024-02-05	0.0421918	0.209594	0	0	8.90261	28.1815	LRRC8C;LRRC8D
GO_Biological_Process_2023	Immunoglobulin V(D)J Recombination (GO:0033152)	2024-02-05	0.0421918	0.209594	0	0	8.90261	28.1815	XRCC4;PRKDC
GO_Biological_Process_2023	Interleukin-5-Mediated Signaling Pathway (GO:0038043)	2024-02-05	0.0421918	0.209594	0	0	8.90261	28.1815	LYN;JAK2
GO_Biological_Process_2023	mRNA 5'-Splice Site Recognition (GO:0000395)	2024-02-05	0.0421918	0.209594	0	0	8.90261	28.1815	PRPF39;SFSWAP
GO_Biological_Process_2023	Morphogenesis Of An Endothelium (GO:0003159)	2024-02-05	0.0421918	0.209594	0	0	8.90261	28.1815	CCM2;PRKD2
GO_Biological_Process_2023	Negative Regulation Of T Cell Differentiation In Thymus (GO:0033085)	2024-02-05	0.0421918	0.209594	0	0	8.90261	28.1815	TMEM131L;PTPN2
GO_Biological_Process_2023	Negative Regulation Of Cardiac Muscle Cell Differentiation (GO:2000726)	2024-02-05	0.0421918	0.209594	0	0	8.90261	28.1815	SMAD4;FRS2
GO_Biological_Process_2023	Negative Regulation Of Endoplasmic Reticulum Calcium Ion Concentration (GO:0032471)	2024-02-05	0.0421918	0.209594	0	0	8.90261	28.1815	RAP1GDS1;THADA
GO_Biological_Process_2023	Negative Regulation Of Heterochromatin Formation (GO:0031452)	2024-02-05	0.0421918	0.209594	0	0	8.90261	28.1815	DYRK1A;TET1
GO_Biological_Process_2023	Negative Regulation Of Lens Fiber Cell Differentiation (GO:1902747)	2024-02-05	0.0421918	0.209594	0	0	8.90261	28.1815	SPRED2;SPRED1
GO_Biological_Process_2023	Negative Regulation Of Vitamin Metabolic Process (GO:0046137)	2024-02-05	0.0421918	0.209594	0	0	8.90261	28.1815	PRMT3;NFKB1
GO_Biological_Process_2023	Neurotransmitter-Gated Ion Channel Clustering (GO:0072578)	2024-02-05	0.0421918	0.209594	0	0	8.90261	28.1815	SHANK3;GPHN
GO_Biological_Process_2023	Neutrophil Extravasation (GO:0072672)	2024-02-05	0.0421918	0.209594	0	0	8.90261	28.1815	PIK3CD;PIK3CG
GO_Biological_Process_2023	Nucleotide-Binding Domain, Leucine Rich Repeat Containing Receptor Signaling Pathway (GO:0035872)	2024-02-05	0.0421918	0.209594	0	0	8.90261	28.1815	ITCH;MAP2K6
GO_Biological_Process_2023	Positive Regulation Of Translation In Response To Stress (GO:0032056)	2024-02-05	0.0421918	0.209594	0	0	8.90261	28.1815	EIF2AK4;NCK1
GO_Biological_Process_2023	Postsynaptic Density Assembly (GO:0097107)	2024-02-05	0.0421918	0.209594	0	0	8.90261	28.1815	NRXN1;SHANK3
GO_Biological_Process_2023	Protein Localization To Site Of Double-Strand Break (GO:1990166)	2024-02-05	0.0421918	0.209594	0	0	8.90261	28.1815	SLF2;XRCC4
GO_Biological_Process_2023	Protein Modification By Small Protein Conjugation Or Removal (GO:0070647)	2024-02-05	0.0421918	0.209594	0	0	8.90261	28.1815	SENP6;UBA6
GO_Biological_Process_2023	Pteridine-Containing Compound Metabolic Process (GO:0042558)	2024-02-05	0.0421918	0.209594	0	0	8.90261	28.1815	GCH1;MTHFD1L
GO_Biological_Process_2023	Regulation Of 3'-UTR-mediated mRNA Stabilization (GO:1905868)	2024-02-05	0.0421918	0.209594	0	0	8.90261	28.1815	LARP4B;TENT4B
GO_Biological_Process_2023	Regulation Of Fat Cell Proliferation (GO:0070344)	2024-02-05	0.0421918	0.209594	0	0	8.90261	28.1815	PER2;E2F3
GO_Biological_Process_2023	Regulation Of Glutamate Receptor Signaling Pathway (GO:1900449)	2024-02-05	0.0421918	0.209594	0	0	8.90261	28.1815	FYN;SHANK3
GO_Biological_Process_2023	Regulation Of Growth Hormone Receptor Signaling Pathway (GO:0060398)	2024-02-05	0.0421918	0.209594	0	0	8.90261	28.1815	MBD5;JAK2
GO_Biological_Process_2023	Regulation Of Hematopoietic Stem Cell Proliferation (GO:1902033)	2024-02-05	0.0421918	0.209594	0	0	8.90261	28.1815	KAT7;N4BP2L2
GO_Biological_Process_2023	Regulation Of Hyaluronan Biosynthetic Process (GO:1900125)	2024-02-05	0.0421918	0.209594	0	0	8.90261	28.1815	CLTC;NFKB1
GO_Biological_Process_2023	Regulation Of Morphogenesis Of A Branching Structure (GO:0060688)	2024-02-05	0.0421918	0.209594	0	0	8.90261	28.1815	FGFR2;RTN4
GO_Biological_Process_2023	Regulation Of Pentose-Phosphate Shunt (GO:0043456)	2024-02-05	0.0421918	0.209594	0	0	8.90261	28.1815	RPTOR;MTOR
GO_Biological_Process_2023	Regulation Of Superoxide Metabolic Process (GO:0090322)	2024-02-05	0.0421918	0.209594	0	0	8.90261	28.1815	GCH1;SYK
GO_Biological_Process_2023	Sphingomyelin Biosynthetic Process (GO:0006686)	2024-02-05	0.0421918	0.209594	0	0	8.90261	28.1815	SGMS1;VAPA
GO_Biological_Process_2023	Synaptic Vesicle Uncoating (GO:0016191)	2024-02-05	0.0421918	0.209594	0	0	8.90261	28.1815	GAK;SYNJ1
GO_Biological_Process_2023	Positive Regulation Of Epithelial To Mesenchymal Transition (GO:0010718)	1947-07-01	0.0430196	0.213291	0	0	2.34069	7.36404	TIAM1;SMAD4;SMAD3;GCNT2;MTOR;PTK2;TGFBR1
GO_Biological_Process_2023	Endosome To Lysosome Transport (GO:0008333)	1957-08-01	0.0431581	0.213291	0	0	2.18425	6.86484	VPS4B;KIF13A;VPS41;CLEC16A;HOOK3;GPRASP1;LYST;ARL8B
GO_Biological_Process_2023	Membrane Lipid Biosynthetic Process (GO:0046467)	1957-08-01	0.0431581	0.213291	0	0	2.18425	6.86484	CERS6;SPTLC2;SGMS1;PRKD3;ACER3;ELOVL6;PRKD2;ST3GAL2
GO_Biological_Process_2023	Myeloid Cell Differentiation (GO:0030099)	1957-08-01	0.0431581	0.213291	0	0	2.18425	6.86484	LYN;KAT6A;ZBTB16;TET2;IKZF1;JAK2;PTPN2;RUNX1
GO_Biological_Process_2023	Proteolysis Involved In Protein Catabolic Process (GO:0051603)	1978-10-01	0.0441007	0.217669	0	0	1.96825	6.14347	ATXN3;UBE2W;ZRANB1;PDCD6IP;USP9X;VPS4B;FBXL17;MDM2;YME1L1;MALT1
GO_Biological_Process_2023	T Cell Activation (GO:0042110)	13/111	0.0453565	0.220302	0	0	1.77642	5.49482	PIK3CD;RHOH;PTPN22;PIK3R1;EIF2AK4;PIK3CG;PPP3CA;PTPRC;ORC3;KIF13B;CD44;PTPN2;NCK1
GO_Biological_Process_2023	G2/M Transition Of Mitotic Cell Cycle (GO:0000086)	1938-06-01	0.046174	0.220302	0	0	2.50715	7.71035	LATS1;WEE1;CCNY;PPME1;PLCB1;BACH1
GO_Biological_Process_2023	Establishment Of Protein Localization To Plasma Membrane (GO:0061951)	1938-06-01	0.046174	0.220302	0	0	2.50715	7.71035	RAB10;MACF1;GOLGA4;RAB31;KIF13A;GCC2
GO_Biological_Process_2023	Negative Regulation Of Type I Interferon Production (GO:0032480)	1938-06-01	0.046174	0.220302	0	0	2.50715	7.71035	YY1;ITCH;PPM1B;RNF216;CUL3;REL
GO_Biological_Process_2023	Positive Regulation Of Bone Mineralization (GO:0030501)	1938-06-01	0.046174	0.220302	0	0	2.50715	7.71035	MEF2C;BMPR2;SLC20A2;ATP2B1;SLC8A1;ACVR2A
GO_Biological_Process_2023	Regulation Of Neurotransmitter Secretion (GO:0046928)	1938-06-01	0.046174	0.220302	0	0	2.50715	7.71035	MEF2C;MCTP1;FMR1;DTNBP1;CASK;RAB5A
GO_Biological_Process_2023	Tumor Necrosis Factor-Mediated Signaling Pathway (GO:0033209)	1938-06-01	0.046174	0.220302	0	0	2.50715	7.71035	IKBKB;TRAF3;TMSB4X;RIPK1;FOXO3;JAK2
GO_Biological_Process_2023	V(D)J Recombination (GO:0033151)	2024-03-12	0.0463251	0.220302	0	0	4.45307	13.6801	DCAF1;XRCC4;PRKDC
GO_Biological_Process_2023	Adipose Tissue Development (GO:0060612)	2024-03-12	0.0463251	0.220302	0	0	4.45307	13.6801	SPTLC2;NAMPT;VPS13B
GO_Biological_Process_2023	Adult Locomotory Behavior (GO:0008344)	2024-03-12	0.0463251	0.220302	0	0	4.45307	13.6801	BTBD9;PUM1;PAFAH1B1
GO_Biological_Process_2023	Cellular Component Maintenance (GO:0043954)	2024-03-12	0.0463251	0.220302	0	0	4.45307	13.6801	INSR;FYN;IGF1R
GO_Biological_Process_2023	Cellular Response To Leucine Starvation (GO:1990253)	2024-03-12	0.0463251	0.220302	0	0	4.45307	13.6801	SESN3;EIF2AK4;MTOR
GO_Biological_Process_2023	Histone H4-K16 Acetylation (GO:0043984)	2024-03-12	0.0463251	0.220302	0	0	4.45307	13.6801	KANSL1;PHF20;MSL2
GO_Biological_Process_2023	Microtubule Anchoring At Microtubule Organizing Center (GO:0072393)	2024-03-12	0.0463251	0.220302	0	0	4.45307	13.6801	NIN;HOOK3;BICD1
GO_Biological_Process_2023	Negative Regulation Of JUN Kinase Activity (GO:0043508)	2024-03-12	0.0463251	0.220302	0	0	4.45307	13.6801	DNAJA1;PTPN22;HIPK3
GO_Biological_Process_2023	Negative Regulation Of Mononuclear Cell Migration (GO:0071676)	2024-03-12	0.0463251	0.220302	0	0	4.45307	13.6801	MIA3;WASL;PLCB1
GO_Biological_Process_2023	Negative Regulation Of Stem Cell Differentiation (GO:2000737)	2024-03-12	0.0463251	0.220302	0	0	4.45307	13.6801	GSK3B;YTHDF2;N4BP2L2
GO_Biological_Process_2023	Polysaccharide Biosynthetic Process (GO:0000271)	2024-03-12	0.0463251	0.220302	0	0	4.45307	13.6801	EXT1;EXT2;HS2ST1
GO_Biological_Process_2023	Positive Regulation Of Cell Morphogenesis Involved In Differentiation (GO:0010770)	2024-03-12	0.0463251	0.220302	0	0	4.45307	13.6801	CDKL5;CUX1;PRKDC
GO_Biological_Process_2023	Positive Regulation Of Histone H3-K4 Methylation (GO:0051571)	2024-03-12	0.0463251	0.220302	0	0	4.45307	13.6801	SMAD4;KANSL1;PHF20
GO_Biological_Process_2023	Positive Regulation Of Neuron Migration (GO:2001224)	2024-03-12	0.0463251	0.220302	0	0	4.45307	13.6801	NIPBL;PLAA;RAPGEF2
GO_Biological_Process_2023	Positive Regulation Of Nuclear-Transcribed mRNA poly(A) Tail Shortening (GO:0060213)	2024-03-12	0.0463251	0.220302	0	0	4.45307	13.6801	TNRC6C;CNOT1;TNRC6B
GO_Biological_Process_2023	Positive Regulation Of Vascular Endothelial Cell Proliferation (GO:1905564)	2024-03-12	0.0463251	0.220302	0	0	4.45307	13.6801	ITGA4;PDPK1;AKT3
GO_Biological_Process_2023	Protein Heterotetramerization (GO:0051290)	2024-03-12	0.0463251	0.220302	0	0	4.45307	13.6801	CPSF6;PKD1;FARSB
GO_Biological_Process_2023	Regulation Of Actomyosin Structure Organization (GO:0110020)	2024-03-12	0.0463251	0.220302	0	0	4.45307	13.6801	AKAP13;ROCK1;ALMS1
GO_Biological_Process_2023	Regulation Of Vascular Associated Smooth Muscle Cell Migration (GO:1904752)	2024-03-12	0.0463251	0.220302	0	0	4.45307	13.6801	MEF2C;DOCK7;PRKG1
GO_Biological_Process_2023	Endothelial Cell Development (GO:0001885)	2024-04-20	0.0465273	0.220302	0	0	3.34094	10.2491	RAP1B;RAP1A;PDE4D;RAPGEF2
GO_Biological_Process_2023	Negative Regulation Of Microtubule Depolymerization (GO:0007026)	2024-04-20	0.0465273	0.220302	0	0	3.34094	10.2491	ATXN7;TAOK1;CLASP1;CLASP2
GO_Biological_Process_2023	Negative Regulation Of Phosphoprotein Phosphatase Activity (GO:0032515)	2024-04-20	0.0465273	0.220302	0	0	3.34094	10.2491	IKBKB;GSK3B;ROCK1;MGAT5
GO_Biological_Process_2023	Nuclear-Transcribed mRNA poly(A) Tail Shortening (GO:0000289)	2024-04-20	0.0465273	0.220302	0	0	3.34094	10.2491	CNOT4;CNOT6L;TUT4;CNOT2
GO_Biological_Process_2023	Positive Regulation Of Antigen Receptor-Mediated Signaling Pathway (GO:0050857)	2024-04-20	0.0465273	0.220302	0	0	3.34094	10.2491	PRKCH;PTPRC;PRKD2;FOXP1
GO_Biological_Process_2023	Regulation Of Fibroblast Migration (GO:0010762)	2024-04-20	0.0465273	0.220302	0	0	3.34094	10.2491	PRKCE;RFFL;PTK2;APPL1
GO_Biological_Process_2023	Regulation Of Phosphatase Activity (GO:0010921)	2024-04-20	0.0465273	0.220302	0	0	3.34094	10.2491	URI1;ROCK1;PPP6R3;HTT
GO_Biological_Process_2023	Positive Regulation Of Mitochondrion Organization (GO:0010822)	1958-08-01	0.0471314	0.222887	0	0	2.14045	6.53867	GSK3B;HTT;SPIRE1;DDHD1;DNM1L;FBXO7;MCU;CAMKK2
GO_Biological_Process_2023	Regulation Of DNA Binding (GO:0051101)	1948-07-01	0.0474569	0.223949	0	0	2.28348	6.95988	SKI;MAPK8;SUMO1;HMGA2;RSF1;JAK2;RNF220
GO_Biological_Process_2023	Vesicle Fusion (GO:0006906)	1979-10-01	0.0474726	0.223949	0	0	1.93962	5.9112	EEA1;UVRAG;PIKFYVE;STX16;STX8;VPS8;VPS41;VTI1A;PIP4K2A;ARL8B
GO_Biological_Process_2023	Brain Development (GO:0007420)	18/169	0.0479875	0.225089	0	0	1.59754	4.85144	RTN3;GIT2;ZFHX3;FBXW11;UBE3A;SPATA5;RTN4;PBX1;NIPBL;MEIS1;SYNJ1;COL4A1;NF1;RAPGEF2;SHANK3;MDGA1;BPTF;PAFAH1B1
GO_Biological_Process_2023	JNK Cascade (GO:0007254)	2024-05-29	0.0480073	0.225089	0	0	2.78492	8.45615	MAPK9;MAP2K4;MAPK8;MAP3K20;MAP4K3
GO_Biological_Process_2023	Establishment Of Mitotic Spindle Orientation (GO:0000132)	2024-05-29	0.0480073	0.225089	0	0	2.78492	8.45615	NUMA1;FBXW11;HTT;NDEL1;PAFAH1B1
GO_Biological_Process_2023	Positive Regulation Of Microtubule Polymerization (GO:0031116)	2024-05-29	0.0480073	0.225089	0	0	2.78492	8.45615	MECP2;CLIP1;NUMA1;SLAIN2;CLASP1
GO_Biological_Process_2023	Protein K11-linked Ubiquitination (GO:0070979)	2024-05-29	0.0480073	0.225089	0	0	2.78492	8.45615	UBE2W;UBE2B;UBE2E3;UBE2D3;ANAPC10
GO_Biological_Process_2023	Regulation Of Cold-Induced Thermogenesis (GO:0120161)	16/146	0.0482805	0.226094	0	0	1.64891	4.9974	RB1;KDM3A;SYK;IL15;DOCK7;EHMT1;LNPEP;ELOVL6;IGF1R;PER2;APC;ALMS1;GRB10;IP6K1;JAK2;MAP2K6
GO_Biological_Process_2023	Non-Membrane-Bounded Organelle Assembly (GO:0140694)	15/135	0.0494076	0.23109	0	0	1.67437	5.03591	DDX3X;YTHDF2;YTHDF3;TNKS;FMR1;NEK7;RC3H1;PRRC2C;INO80;BICD1;FXR1;ATXN2;CAPRIN1;CSDE1;MAPRE2
GO_Biological_Process_2023	Regulation Of Angiogenesis (GO:0045765)	21/205	0.0495653	0.231546	0	0	1.53013	4.59722	ROCK1;PDPK1;PDE3B;GAB1;VEGFC;HMGA2;PIK3CD;HIF1A;PIK3CG;PML;RUNX1;MECP2;SPRED1;COL4A2;STIM1;AGO2;NF1;KRIT1;AGGF1;PRKD2;CCM2
GO_Biological_Process_2023	Negative Regulation Of Growth (GO:0045926)	14/124	0.050376	0.235047	0	0	1.7045	5.09345	RB1;SMAD4;SMAD3;BMPR2;DDX3X;PRDM11;SMARCA2;RTN4;PML;ST7L;PPP2CA;RACK1;CRLF3;VGLL4
GO_Biological_Process_2023	Glycoprotein Biosynthetic Process (GO:0009101)	1980-10-01	0.0510135	0.237445	0	0	1.91181	5.68891	CSGALNACT1;ARFGEF1;B3GALNT2;BMPR2;CHST11;GCNT2;ST8SIA4;XYLT1;ST3GAL2;ST3GAL3
GO_Biological_Process_2023	Wound Healing (GO:0042060)	1980-10-01	0.0510135	0.237445	0	0	1.91181	5.68891	EPB41L4B;PPP3CA;MACF1;SMAD3;VPS4B;NF1;MIA3;RAF1;TGFBR1;ARL8B
GO_Biological_Process_2023	Nuclear Transport (GO:0051169)	1939-06-01	0.0514804	0.238174	0	0	2.43105	7.21184	RANBP2;AHCTF1;NUP205;RSRC1;NUP153;NUP98
GO_Biological_Process_2023	Nuclear-Transcribed mRNA Catabolic Process, Deadenylation-Dependent Decay (GO:0000288)	1939-06-01	0.0514804	0.238174	0	0	2.43105	7.21184	CNOT4;CNOT6L;TUT4;CNOT2;RC3H1;RC3H2
GO_Biological_Process_2023	Positive Regulation Of Cytokinesis (GO:0032467)	1939-06-01	0.0514804	0.238174	0	0	2.43105	7.21184	SVIL;CUL3;CSPP1;PRKCE;PKN2;PKP4
GO_Biological_Process_2023	Positive Regulation Of Lipid Biosynthetic Process (GO:0046889)	1939-06-01	0.0514804	0.238174	0	0	2.43105	7.21184	RPTOR;KAT2B;LPGAT1;ZBTB20;LDLR;MTOR
GO_Biological_Process_2023	Positive Regulation Of Pattern Recognition Receptor Signaling Pathway (GO:0062208)	1939-06-01	0.0514804	0.238174	0	0	2.43105	7.21184	USP15;DDX3X;PTPN22;PUM1;RTN4;PUM2
GO_Biological_Process_2023	Regulation Of Actin Cytoskeleton Organization (GO:0032956)	1991-11-01	0.0515793	0.238345	0	0	1.84045	5.45627	NOTCH2;PIK3CA;ROCK1;TAOK1;ARHGAP18;ABL2;RICTOR;IQGAP2;CRK;ARHGAP35;MTOR
GO_Biological_Process_2023	Positive Regulation Of miRNA Metabolic Process (GO:2000630)	1949-07-01	0.0521752	0.240519	0	0	2.22899	6.58253	SMAD3;MRTFB;MRTFA;NR3C1;FOXO3;HIF1A;NFKB1
GO_Biological_Process_2023	Regulation Of Cell Communication (GO:0010646)	1949-07-01	0.0521752	0.240519	0	0	2.22899	6.58253	SOCS2;ITGAV;ZMYND11;CDK13;CRK;SLC8A1;CDC42SE2
GO_Biological_Process_2023	Heart Development (GO:0007507)	18/171	0.0527432	0.242846	0	0	1.57649	4.63853	MEF2A;MEF2C;BMPR2;INSR;PKD1;HDAC9;PTK2;TGFBR1;AKAP13;KAT2B;NIPBL;NF1;PHIP;TAB2;CCM2;BCOR;MEF2D;KDM6A
GO_Biological_Process_2023	Positive Regulation Of Protein Polymerization (GO:0032273)	1970-09-01	0.0535949	0.246178	0	0	1.97403	5.77659	CLIP1;FCHSD2;NUMA1;PRKCE;SLAIN2;SNX9;AMBRA1;CLASP1;NCK1
GO_Biological_Process_2023	Sulfur Compound Biosynthetic Process (GO:0044272)	1970-09-01	0.0535949	0.246178	0	0	1.97403	5.77659	CSGALNACT1;EXT1;EXT2;SLC10A7;CHST11;ANGPT1;XYLT1;ST3GAL2;ST3GAL3
GO_Biological_Process_2023	Negative Regulation Of Canonical Wnt Signaling Pathway (GO:0090090)	13/114	0.0541858	0.247644	0	0	1.72337	5.02422	TLE4;INVS;GSK3B;CSNK1A1;CTNND1;AXIN1;TMEM131L;MLLT3;STK3;LATS1;ZNRF3;APC;CCDC88C
GO_Biological_Process_2023	DNA Replication Initiation (GO:0006270)	2024-04-21	0.0544121	0.247644	0	0	3.14425	9.15343	PRIM2;ORC4;ORC3;TOPBP1
GO_Biological_Process_2023	Aminoglycan Biosynthetic Process (GO:0006023)	2024-04-21	0.0544121	0.247644	0	0	3.14425	9.15343	EXT1;EXT2;GCNT2;XYLT1
GO_Biological_Process_2023	Modulation By Host Of Viral Genome Replication (GO:0044827)	2024-04-21	0.0544121	0.247644	0	0	3.14425	9.15343	EEF1A1;VAPA;FMR1;EIF2AK4
GO_Biological_Process_2023	Positive Regulation Of Signal Transduction By P53 Class Mediator (GO:1901798)	2024-04-21	0.0544121	0.247644	0	0	3.14425	9.15343	SPRED2;SPRED1;ATM;ATR
GO_Biological_Process_2023	Regulation Of Dendritic Spine Development (GO:0060998)	2024-04-21	0.0544121	0.247644	0	0	3.14425	9.15343	MEF2C;FMR1;SHANK3;TANC2
GO_Biological_Process_2023	Regulation Of Neurotransmitter Transport (GO:0051588)	2024-04-21	0.0544121	0.247644	0	0	3.14425	9.15343	MEF2C;MCTP1;FMR1;CASK
GO_Biological_Process_2023	Mitotic G2 DNA Damage Checkpoint Signaling (GO:0007095)	2024-05-30	0.05443	0.247644	0	0	2.67338	7.78178	TAOK3;TAOK1;ATM;TOPBP1;FOXN3
GO_Biological_Process_2023	Cytoskeleton-Dependent Cytokinesis (GO:0061640)	1981-10-01	0.0547258	0.248695	0	0	1.88478	5.47608	USP8;PDCD6IP;ROCK1;APC;RASA1;EXOC4;SPIRE1;SNX9;EXOC5;EXOC2
GO_Biological_Process_2023	Regulation Of I-kappaB kinase/NF-kappaB Signaling (GO:0043122)	23/232	0.056144	0.254162	0	0	1.47554	4.24931	ANKRD17;MAP3K3;NDFIP2;PDPK1;ZFAND6;RHOH;TANK;MALT1;IKBKB;AKAP13;PER1;PPM1A;PPM1B;VAPA;TRAF3;MIER1;REL;DHX15;PELI1;RIPK1;TAB2;ZMYND11;WLS
GO_Biological_Process_2023	Nucleic Acid-Templated Transcription (GO:0097659)	1940-06-01	0.0571436	0.254162	0	0	2.35942	6.75311	PHF3;MEF2A;DIDO1;SMAD4;EPC1;PTMA
GO_Biological_Process_2023	Positive Regulation Of Cell Cycle G1/S Phase Transition (GO:1902808)	1940-06-01	0.0571436	0.254162	0	0	2.35942	6.75311	ANKRD17;RPTOR;DDX3X;CCND2;PLCB1;CDC73
GO_Biological_Process_2023	Regulation Of Cytokine-Mediated Signaling Pathway (GO:0001959)	1940-06-01	0.0571436	0.254162	0	0	2.35942	6.75311	IKBKB;PTPRC;SYK;VRK2;TRIM44;PTPN2
GO_Biological_Process_2023	Regulation Of Microtubule Polymerization (GO:0031113)	1940-06-01	0.0571436	0.254162	0	0	2.35942	6.75311	CLIP1;NUMA1;AKAP9;DYRK1A;SLAIN2;CLASP1
GO_Biological_Process_2023	Regulation Of Interleukin-12 Production (GO:0032655)	1950-07-01	0.0571778	0.254162	0	0	2.17703	6.22977	SYK;MAST2;CD47;PLCB1;MAPK14;PIBF1;FOXP1
GO_Biological_Process_2023	Regulation Of Mitochondrion Organization (GO:0010821)	1950-07-01	0.0571778	0.254162	0	0	2.17703	6.22977	GSK3B;SLC30A9;RHOT1;FBXW7;RAP1GDS1;DNM1L;SREBF2
GO_Biological_Process_2023	Atrial Septum Development (GO:0003283)	2024-03-13	0.0571864	0.254162	0	0	4.00754	11.4673	NOTCH2;BMPR2;MDM4
GO_Biological_Process_2023	Cytoplasmic Sequestering Of Transcription Factor (GO:0042994)	2024-03-13	0.0571864	0.254162	0	0	4.00754	11.4673	FAF1;TMSB4X;PKD1
GO_Biological_Process_2023	Ether Lipid Metabolic Process (GO:0046485)	2024-03-13	0.0571864	0.254162	0	0	4.00754	11.4673	AGPS;FAR1;PAFAH1B1
GO_Biological_Process_2023	Interleukin-6-Mediated Signaling Pathway (GO:0070102)	2024-03-13	0.0571864	0.254162	0	0	4.00754	11.4673	SMAD4;JAK2;JAK1
GO_Biological_Process_2023	Mature B Cell Differentiation Involved In Immune Response (GO:0002313)	2024-03-13	0.0571864	0.254162	0	0	4.00754	11.4673	NOTCH2;DOCK10;PHF14
GO_Biological_Process_2023	Negative Regulation Of DNA Damage Response, Signal Transduction By P53 Class Mediator (GO:0043518)	2024-03-13	0.0571864	0.254162	0	0	4.00754	11.4673	DYRK1A;MDM2;CD44
GO_Biological_Process_2023	Negative Regulation Of Translational Initiation (GO:0045947)	2024-03-13	0.0571864	0.254162	0	0	4.00754	11.4673	LARP1;FMR1;EIF2AK4
GO_Biological_Process_2023	Nucleotide-Sugar Metabolic Process (GO:0009225)	2024-03-13	0.0571864	0.254162	0	0	4.00754	11.4673	CSGALNACT1;PARG;GMDS
GO_Biological_Process_2023	Peptidyl-Methionine Modification (GO:0018206)	2024-03-13	0.0571864	0.254162	0	0	4.00754	11.4673	NAA25;NAA16;NAA15
GO_Biological_Process_2023	Protein Import Into Peroxisome Matrix (GO:0016558)	2024-03-13	0.0571864	0.254162	0	0	4.00754	11.4673	USP9X;TRIM37;PEX14
GO_Biological_Process_2023	Regulation Of Cell Fate Commitment (GO:0010453)	2024-03-13	0.0571864	0.254162	0	0	4.00754	11.4673	MTA3;GATAD2B;GATAD2A
GO_Biological_Process_2023	Regulation Of Trophoblast Cell Migration (GO:1901163)	2024-03-13	0.0571864	0.254162	0	0	4.00754	11.4673	SMURF2;YTHDF3;AGO2
GO_Biological_Process_2023	Macroautophagy (GO:0016236)	12/104	0.0582273	0.255645	0	0	1.74602	4.96462	UVRAG;MTMR3;TBC1D5;VPS4B;VPS41;VTI1A;PIP4K2A;PLAA;STAM;WIPI2;ARL8B;STK3
GO_Biological_Process_2023	Positive Regulation Of Kinase Activity (GO:0033674)	12/104	0.0582273	0.255645	0	0	1.74602	4.96462	RAP1A;PTPRC;ORC3;INSR;AXIN1;RAPGEF2;SNX9;TAB2;CACUL1;PTK2;FGFR2;IGF1R
GO_Biological_Process_2023	Positive Regulation Of Protein Kinase B Signaling (GO:0051897)	1993-11-01	0.0586941	0.255645	0	0	1.79537	5.09062	PIK3CA;ANGPT1;INSR;GCNT2;PIK3CD;RICTOR;PIK3CG;TGFBR1;RTN4;PTK2;IGF1R
GO_Biological_Process_2023	Positive Regulation Of Apoptotic Process (GO:0043065)	26/270	0.0593673	0.255645	0	0	1.42915	4.03592	TNFAIP8;DDX3X;FAF1;HTT;PRDM11;FOXO3;CCAR1;STK3;BCLAF1;MAPK8;RACK1;MAP3K20;RIPK1;DNM1L;RBM5;SRPK2;DAPK1;TGFBR1;LATS1;DNAJA1;RYBP;APC;JMY;NF1;ATM;QRICH1
GO_Biological_Process_2023	DNA Strand Resection Involved In Replication Fork Processing (GO:0110025)	2024-02-06	0.0604026	0.255645	0	0	6.6766	18.7394	RBBP8;SAMHD1
GO_Biological_Process_2023	GMP Biosynthetic Process (GO:0006177)	2024-02-06	0.0604026	0.255645	0	0	6.6766	18.7394	ATIC;GMPS
GO_Biological_Process_2023	SMAD Protein Complex Assembly (GO:0007183)	2024-02-06	0.0604026	0.255645	0	0	6.6766	18.7394	SMAD4;SMAD3
GO_Biological_Process_2023	Antigen Processing And Presentation Of Exogenous Peptide Antigen Via MHC Class I (GO:0042590)	2024-02-06	0.0604026	0.255645	0	0	6.6766	18.7394	IKBKB;LNPEP
GO_Biological_Process_2023	Cellular Hyperosmotic Response (GO:0071474)	2024-02-06	0.0604026	0.255645	0	0	6.6766	18.7394	NFAT5;RCSD1
GO_Biological_Process_2023	Cellular Hypotonic Response (GO:0071476)	2024-02-06	0.0604026	0.255645	0	0	6.6766	18.7394	CAB39;SLC12A6
GO_Biological_Process_2023	Cellular Response To Laminar Fluid Shear Stress (GO:0071499)	2024-02-06	0.0604026	0.255645	0	0	6.6766	18.7394	MAP2K5;SREBF2
GO_Biological_Process_2023	Clathrin Coat Disassembly (GO:0072318)	2024-02-06	0.0604026	0.255645	0	0	6.6766	18.7394	GAK;SYNJ1
GO_Biological_Process_2023	Cleavage Furrow Formation (GO:0036089)	2024-02-06	0.0604026	0.255645	0	0	6.6766	18.7394	SPIRE1;SNX9
GO_Biological_Process_2023	Forebrain Neuron Development (GO:0021884)	2024-02-06	0.0604026	0.255645	0	0	6.6766	18.7394	RAPGEF2;FGFR2
GO_Biological_Process_2023	Histone H2A-K119 Monoubiquitination (GO:0036353)	2024-02-06	0.0604026	0.255645	0	0	6.6766	18.7394	PCGF5;TRIM37
GO_Biological_Process_2023	Histone H4-K12 Acetylation (GO:0043983)	2024-02-06	0.0604026	0.255645	0	0	6.6766	18.7394	JADE3;KAT7
GO_Biological_Process_2023	Interleukin-3-Mediated Signaling Pathway (GO:0038156)	2024-02-06	0.0604026	0.255645	0	0	6.6766	18.7394	SYK;JAK2
GO_Biological_Process_2023	Maintenance Of Lens Transparency (GO:0036438)	2024-02-06	0.0604026	0.255645	0	0	6.6766	18.7394	GCNT2;VPS13B
GO_Biological_Process_2023	Marginal Zone B Cell Differentiation (GO:0002315)	2024-02-06	0.0604026	0.255645	0	0	6.6766	18.7394	DOCK10;NOTCH2
GO_Biological_Process_2023	Negative Regulation Of T-helper 17 Type Immune Response (GO:2000317)	2024-02-06	0.0604026	0.255645	0	0	6.6766	18.7394	RC3H1;RC3H2
GO_Biological_Process_2023	Negative Regulation Of Centriole Replication (GO:0046600)	2024-02-06	0.0604026	0.255645	0	0	6.6766	18.7394	KAT2B;TRIM37
GO_Biological_Process_2023	Negative Regulation Of p38MAPK Cascade (GO:1903753)	2024-02-06	0.0604026	0.255645	0	0	6.6766	18.7394	DLG1;PTPN22
GO_Biological_Process_2023	Nucleobase Biosynthetic Process (GO:0046112)	2024-02-06	0.0604026	0.255645	0	0	6.6766	18.7394	GMPS;CTPS2
GO_Biological_Process_2023	Nucleotide Transport (GO:0006862)	2024-02-06	0.0604026	0.255645	0	0	6.6766	18.7394	ABCC5;SLC25A36
GO_Biological_Process_2023	Positive Regulation Of B Cell Receptor Signaling Pathway (GO:0050861)	2024-02-06	0.0604026	0.255645	0	0	6.6766	18.7394	PRKCH;FOXP1
GO_Biological_Process_2023	Positive Regulation Of Aspartic-Type Endopeptidase Activity Involved In Amyloid Precursor Protein Catabolic Process (GO:1902961)	2024-02-06	0.0604026	0.255645	0	0	6.6766	18.7394	LYN;PICALM
GO_Biological_Process_2023	Positive Regulation Of Cell Killing (GO:0031343)	2024-02-06	0.0604026	0.255645	0	0	6.6766	18.7394	MAPK8;SYK
GO_Biological_Process_2023	Positive Regulation Of Deacetylase Activity (GO:0090045)	2024-02-06	0.0604026	0.255645	0	0	6.6766	18.7394	MAPK8;PRKD2
GO_Biological_Process_2023	Positive Regulation Of Protein K63-linked Ubiquitination (GO:1902523)	2024-02-06	0.0604026	0.255645	0	0	6.6766	18.7394	DDX3X;PTPN22
GO_Biological_Process_2023	Positive Regulation Of Protein Localization To Centrosome (GO:1904781)	2024-02-06	0.0604026	0.255645	0	0	6.6766	18.7394	GSK3B;BICD1
GO_Biological_Process_2023	Positive Regulation Of Trophoblast Cell Migration (GO:1901165)	2024-02-06	0.0604026	0.255645	0	0	6.6766	18.7394	SMURF2;AGO2
GO_Biological_Process_2023	Protein Localization To Endoplasmic Reticulum Exit Site (GO:0070973)	2024-02-06	0.0604026	0.255645	0	0	6.6766	18.7394	GBF1;MIA3
GO_Biological_Process_2023	Regulation Of TORC2 Signaling (GO:1903939)	2024-02-06	0.0604026	0.255645	0	0	6.6766	18.7394	USP9X;SIK3
GO_Biological_Process_2023	Regulation Of Entry Of Bacterium Into Host Cell (GO:2000535)	2024-02-06	0.0604026	0.255645	0	0	6.6766	18.7394	ITGAV;EXOC2
GO_Biological_Process_2023	Regulation Of Lens Fiber Cell Differentiation (GO:1902746)	2024-02-06	0.0604026	0.255645	0	0	6.6766	18.7394	SPRED2;SPRED1
GO_Biological_Process_2023	Regulation Of Muscle Organ Development (GO:0048634)	2024-02-06	0.0604026	0.255645	0	0	6.6766	18.7394	MTPN;SFMBT1
GO_Biological_Process_2023	Regulation Of Myosin-Light-Chain-Phosphatase Activity (GO:0035507)	2024-02-06	0.0604026	0.255645	0	0	6.6766	18.7394	PPP1R12A;ROCK1
GO_Biological_Process_2023	Regulation Of Osteoclast Development (GO:2001204)	2024-02-06	0.0604026	0.255645	0	0	6.6766	18.7394	NOTCH2;FBXW7
GO_Biological_Process_2023	Regulation Of Striated Muscle Tissue Development (GO:0016202)	2024-02-06	0.0604026	0.255645	0	0	6.6766	18.7394	MTPN;MRTFB
GO_Biological_Process_2023	Response To Lead Ion (GO:0010288)	2024-02-06	0.0604026	0.255645	0	0	6.6766	18.7394	PPP2CA;PPP2CB
GO_Biological_Process_2023	Ribosome-Associated Ubiquitin-Dependent Protein Catabolic Process (GO:1990116)	2024-02-06	0.0604026	0.255645	0	0	6.6766	18.7394	NEMF;ASCC3
GO_Biological_Process_2023	Vitamin A Metabolic Process (GO:0006776)	2024-02-06	0.0604026	0.255645	0	0	6.6766	18.7394	KDM5A;ARID4A
GO_Biological_Process_2023	Zinc Ion Import Into Organelle (GO:0062111)	2024-02-06	0.0604026	0.255645	0	0	6.6766	18.7394	SLC30A7;SLC30A5
GO_Biological_Process_2023	Negative Regulation Of Autophagy (GO:0010507)	1961-08-01	0.0604495	0.255645	0	0	2.01896	5.6651	RPTOR;PIK3CA;TLK2;ZKSCAN3;PTPN22;TAB2;EIF4G3;MTOR
GO_Biological_Process_2023	Endodermal Cell Differentiation (GO:0035987)	2024-05-31	0.061325	0.256523	0	0	2.57042	7.1755	SETD2;ITGA4;COL4A2;HMGA2;ITGAV
GO_Biological_Process_2023	Negative Regulation Of Cell-Matrix Adhesion (GO:0001953)	2024-05-31	0.061325	0.256523	0	0	2.57042	7.1755	BCAS3;RASA1;CASK;CLASP2;MAP4K4
GO_Biological_Process_2023	Negative Regulation Of Microtubule Polymerization Or Depolymerization (GO:0031111)	2024-05-31	0.061325	0.256523	0	0	2.57042	7.1755	ATXN7;TAOK1;DYRK1A;CLASP1;CLASP2
GO_Biological_Process_2023	Phospholipid Translocation (GO:0045332)	2024-05-31	0.061325	0.256523	0	0	2.57042	7.1755	ABCC1;TMEM30A;ATP11C;ATP11B;ATP9B
GO_Biological_Process_2023	Positive Regulation Of G1/S Transition Of Mitotic Cell Cycle (GO:1900087)	2024-05-31	0.061325	0.256523	0	0	2.57042	7.1755	ANKRD17;RPTOR;DDX3X;CCND2;PLCB1
GO_Biological_Process_2023	Positive Regulation Of Lamellipodium Organization (GO:1902745)	2024-05-31	0.061325	0.256523	0	0	2.57042	7.1755	AUTS2;PIK3CA;PIK3R1;RREB1;WASF2
GO_Biological_Process_2023	Positive Regulation Of Proteolysis Involved In Protein Catabolic Process (GO:1903052)	2024-05-31	0.061325	0.256523	0	0	2.57042	7.1755	L3MBTL3;FBXW7;FMR1;AXIN1;PTK2
GO_Biological_Process_2023	Protein Localization To Chromatin (GO:0071168)	2024-05-31	0.061325	0.256523	0	0	2.57042	7.1755	MMS22L;NIPBL;ZMYND8;PPHLN1;WAPL
GO_Biological_Process_2023	Receptor Signaling Pathway Via STAT (GO:0097696)	2024-05-31	0.061325	0.256523	0	0	2.57042	7.1755	STAT4;JAK2;PKD1;JAK1;PIAS1
GO_Biological_Process_2023	Regulation Of Transmembrane Receptor Protein Serine/Threonine Kinase Signaling Pathway (GO:0090092)	2024-05-31	0.061325	0.256523	0	0	2.57042	7.1755	LATS1;SMAD4;SMAD3;SMURF2;TRIM33
GO_Biological_Process_2023	Intrinsic Apoptotic Signaling Pathway (GO:0097193)	12/105	0.0617658	0.258086	0	0	1.72715	4.80908	ERN1;DDX3X;STK24;PRKDC;CUL3;JMY;CUL1;ATM;QRICH1;FHIT;PML;PDK1
GO_Biological_Process_2023	Second-Messenger-Mediated Signaling (GO:0019932)	1972-09-01	0.0621088	0.258341	0	0	1.91115	5.31084	PPP2CA;GUCY1A1;MCTP1;PDPK1;ORC3;BTK;PPP1R9A;MCU;CAMKK2
GO_Biological_Process_2023	Transforming Growth Factor Beta Receptor Signaling Pathway (GO:0007179)	1972-09-01	0.0621088	0.258341	0	0	1.91115	5.31084	SKI;USP15;SMAD4;SMAD3;USP9X;GCNT2;TGFBR1;PTK2;APPL1
GO_Biological_Process_2023	Positive Regulation Of DNA Recombination (GO:0045911)	1951-07-01	0.0624671	0.258341	0	0	2.12744	5.89963	MBTD1;TRRAP;EP400;EPC1;EPC2;KMT5B;ARID2
GO_Biological_Process_2023	Positive Regulation Of Ras Protein Signal Transduction (GO:0046579)	1951-07-01	0.0624671	0.258341	0	0	2.12744	5.89963	NOTCH2;AKAP13;AUTS2;SHOC2;MAPRE2;PIK3CG;MAP4K4
GO_Biological_Process_2023	Positive Regulation Of Protein Localization To Plasma Membrane (GO:1903078)	1951-07-01	0.0624671	0.258341	0	0	2.12744	5.89963	DLG1;PRKCH;PDPK1;PRKCE;RACK1;PTPN9;PIK3R1
GO_Biological_Process_2023	Regulation Of Smoothened Signaling Pathway (GO:0008589)	1951-07-01	0.0624671	0.258341	0	0	2.12744	5.89963	HERC4;CREBBP;RACK1;FBXL17;PHIP;BTRC;FGFR2
GO_Biological_Process_2023	Regulation Of NIK/NF-kappaB Signaling (GO:1901222)	1983-10-01	0.0626734	0.258341	0	0	1.83295	5.07693	ADGRG3;PPM1A;NFAT5;PPM1B;DLG1;DDX3X;TMSB4X;PTPN22;HDAC9;TRIM44
GO_Biological_Process_2023	Negative Regulation Of Cell Migration (GO:0030336)	17/163	0.0627202	0.258341	0	0	1.55975	4.31906	MCTP1;ZMYND8;ARID4A;TET1;ARID4B;MITF;MIA3;LDLRAD4;FOXO3;DACH1;STK24;NF1;SRGAP3;ARID2;SCAI;CLASP1;CLASP2
GO_Biological_Process_2023	Cellular Response To Low-Density Lipoprotein Particle Stimulus (GO:0071404)	2024-04-22	0.0629706	0.258341	0	0	2.96941	8.21067	SYK;MIA3;LDLR;SREBF2
GO_Biological_Process_2023	Cytoskeleton-Dependent Intracellular Transport (GO:0030705)	2024-04-22	0.0629706	0.258341	0	0	2.96941	8.21067	CCDC88C;KIF13A;KIF13B;HOOK3
GO_Biological_Process_2023	Negative Regulation Of Macroautophagy (GO:0016242)	2024-04-22	0.0629706	0.258341	0	0	2.96941	8.21067	SCFD1;PIK3CA;CLEC16A;MTOR
GO_Biological_Process_2023	Positive Regulation Of Cilium Assembly (GO:0045724)	2024-04-22	0.0629706	0.258341	0	0	2.96941	8.21067	GSK3B;HTT;ARHGAP35;TAPT1
GO_Biological_Process_2023	Positive Regulation Of Receptor Internalization (GO:0002092)	2024-04-22	0.0629706	0.258341	0	0	2.96941	8.21067	ANGPT1;TBC1D5;FMR1;INSR
GO_Biological_Process_2023	Regulation Of Catabolic Process (GO:0009894)	2024-04-22	0.0629706	0.258341	0	0	2.96941	8.21067	LATS1;FAF1;MDM2;UBE3A
GO_Biological_Process_2023	Regulation Of Vascular Endothelial Growth Factor Receptor Signaling Pathway (GO:0030947)	2024-04-22	0.0629706	0.258341	0	0	2.96941	8.21067	NEDD4;GRB10;PRKD2;HIF1A
GO_Biological_Process_2023	Response To Gamma Radiation (GO:0010332)	2024-04-22	0.0629706	0.258341	0	0	2.96941	8.21067	MAP3K20;MDM2;TLK2;ATR
GO_Biological_Process_2023	snRNA 3'-End Processing (GO:0034472)	2024-04-22	0.0629706	0.258341	0	0	2.96941	8.21067	INTS7;INTS6;INTS8;INTS6L
GO_Biological_Process_2023	Regulation Of Dendrite Development (GO:0050773)	1941-06-01	0.0631654	0.258864	0	0	2.29189	6.33018	GSK3B;CDKL5;BCL11A;NEDD4;NEDD4L;TNIK
GO_Biological_Process_2023	Positive Regulation Of Secretion By Cell (GO:1903532)	1973-09-01	0.0666705	0.272937	0	0	1.88119	5.09425	CADPS2;DTNBP1;STXBP5;DNM1L;PPIA;RAB5A;CLASP1;CD2AP;CLASP2
GO_Biological_Process_2023	Regulation Of Cysteine-Type Endopeptidase Activity Involved In Apoptotic Process (GO:0043281)	1984-10-01	0.0669121	0.273634	0	0	1.80808	4.88972	DDX3X;CSNK2A1;SYK;DNAJB6;DAPK1;RAF1;FNIP1;CD44;MALT1;MAP2K5
GO_Biological_Process_2023	Cartilage Development (GO:0051216)	1952-07-01	0.0680446	0.275367	0	0	2.08005	5.59033	MEF2C;ZBTB16;HMGA2;TRIP11;PKD1;CD44;SOX5
GO_Biological_Process_2023	Positive Regulation Of B Cell Activation (GO:0050871)	1952-07-01	0.0680446	0.275367	0	0	2.08005	5.59033	VAV3;MEF2C;PTPRC;SYK;SH3KBP1;BTK;KMT5B
GO_Biological_Process_2023	Histone Lysine Methylation (GO:0034968)	1932-05-01	0.0686905	0.275367	0	0	2.47509	6.62864	MLLT10;KMT2A;KMT2C;SMYD3;KDM6A
GO_Biological_Process_2023	miRNA Processing (GO:0035196)	1932-05-01	0.0686905	0.275367	0	0	2.47509	6.62864	SMAD3;TUT4;AGO2;PUM1;PUM2
GO_Biological_Process_2023	COPII-coated Vesicle Cargo Loading (GO:0090110)	2024-03-14	0.0691285	0.275367	0	0	3.64303	9.73339	SEC24B;SEC24A;MIA3
GO_Biological_Process_2023	Bone Morphogenesis (GO:0060349)	2024-03-14	0.0691285	0.275367	0	0	3.64303	9.73339	SKI;BMPR2;FGFR2
GO_Biological_Process_2023	Histone H2A Monoubiquitination (GO:0035518)	2024-03-14	0.0691285	0.275367	0	0	3.64303	9.73339	PCGF5;TRIM37;RNF2
GO_Biological_Process_2023	miRNA-mediated Gene Silencing By Inhibition Of Translation (GO:0035278)	2024-03-14	0.0691285	0.275367	0	0	3.64303	9.73339	TNRC6C;AGO2;TNRC6B
GO_Biological_Process_2023	Mitochondrion Transport Along Microtubule (GO:0047497)	2024-03-14	0.0691285	0.275367	0	0	3.64303	9.73339	RHOT1;HIF1A;LRPPRC
GO_Biological_Process_2023	Negative Regulation Of Defense Response To Virus (GO:0050687)	2024-03-14	0.0691285	0.275367	0	0	3.64303	9.73339	ITCH;PPM1B;NT5C2
GO_Biological_Process_2023	Negative Regulation Of Fatty Acid Biosynthetic Process (GO:0045717)	2024-03-14	0.0691285	0.275367	0	0	3.64303	9.73339	UBR4;DCAF5;PIBF1
GO_Biological_Process_2023	Negative Regulation Of Nucleocytoplasmic Transport (GO:0046823)	2024-03-14	0.0691285	0.275367	0	0	3.64303	9.73339	MDFIC;SUMO1;NUP153
GO_Biological_Process_2023	Polarized Epithelial Cell Differentiation (GO:0030859)	2024-03-14	0.0691285	0.275367	0	0	3.64303	9.73339	RAB10;OPHN1;MYO9A
GO_Biological_Process_2023	Positive Regulation Of Exosomal Secretion (GO:1903543)	2024-03-14	0.0691285	0.275367	0	0	3.64303	9.73339	PDCD6IP;VPS4B;STAM
GO_Biological_Process_2023	Positive Regulation Of Nuclear-Transcribed mRNA Catabolic Process, Deadenylation-Dependent Decay (GO:1900153)	2024-03-14	0.0691285	0.275367	0	0	3.64303	9.73339	TNRC6C;CNOT1;TNRC6B
GO_Biological_Process_2023	Positive Regulation Of Telomere Maintenance In Response To DNA Damage (GO:1904507)	2024-03-14	0.0691285	0.275367	0	0	3.64303	9.73339	YY1;INO80D;INO80
GO_Biological_Process_2023	Positive Regulation Of Transcription From RNA Polymerase II Promoter Involved In Cellular Response To Chemical Stimulus (GO:1901522)	2024-03-14	0.0691285	0.275367	0	0	3.64303	9.73339	SMAD4;HIF1A;RUNX2
GO_Biological_Process_2023	Protein Localization To Vacuole (GO:0072665)	2024-03-14	0.0691285	0.275367	0	0	3.64303	9.73339	SH3GLB1;LMBRD1;RTN4
GO_Biological_Process_2023	Regulation Of Cell Fate Specification (GO:0042659)	2024-03-14	0.0691285	0.275367	0	0	3.64303	9.73339	MTA3;GATAD2B;GATAD2A
GO_Biological_Process_2023	Regulation Of Hemopoiesis (GO:1903706)	2024-03-14	0.0691285	0.275367	0	0	3.64303	9.73339	NOTCH2;KAT6B;KAT6A
GO_Biological_Process_2023	Regulation Of Histone H3-K4 Methylation (GO:0051569)	2024-03-14	0.0691285	0.275367	0	0	3.64303	9.73339	SMAD4;KANSL1;PHF20
GO_Biological_Process_2023	Regulation Of Mast Cell Degranulation (GO:0043304)	2024-03-14	0.0691285	0.275367	0	0	3.64303	9.73339	LYN;SYK;GAB2
GO_Biological_Process_2023	Regulation Of Neuron Projection Arborization (GO:0150011)	2024-03-14	0.0691285	0.275367	0	0	3.64303	9.73339	MACF1;NCOA2;MYO9A
GO_Biological_Process_2023	Regulation Of Phosphate Metabolic Process (GO:0019220)	2024-03-14	0.0691285	0.275367	0	0	3.64303	9.73339	IKBKB;SMG7;SMG6
GO_Biological_Process_2023	Response To Muscle Stretch (GO:0035994)	2024-03-14	0.0691285	0.275367	0	0	3.64303	9.73339	PIK3CA;PTK2;SLC8A1
GO_Biological_Process_2023	Modulation By Host Of Symbiont Process (GO:0051851)	1942-06-01	0.0695463	0.276171	0	0	2.2281	5.93959	EEA1;CCNT1;PI4KA;HMGA2;CHD1;RAB5A
GO_Biological_Process_2023	Regulation Of Axonogenesis (GO:0050770)	1942-06-01	0.0695463	0.276171	0	0	2.2281	5.93959	GSK3B;TIAM1;KIF13B;PAK2;ARHGAP35;MARK2
GO_Biological_Process_2023	Translational Elongation (GO:0006414)	1942-06-01	0.0695463	0.276171	0	0	2.2281	5.93959	EEF1A1;EEF1G;NEMF;RACK1;ASCC3;KLHDC10
GO_Biological_Process_2023	Telomere Organization (GO:0032200)	1963-08-01	0.0705173	0.279738	0	0	1.94534	5.15883	YY1;DCLRE1C;INO80D;PRKDC;ATRX;ATM;INO80;ATR
GO_Biological_Process_2023	Calcium-Mediated Signaling (GO:0019722)	1985-10-01	0.0713293	0.28258	0	0	1.78387	4.71023	PPP3CA;MCTP1;PTPRC;PDPK1;ORC3;BTK;PPP1R9A;SLC8A1;MCU;CAMKK2
GO_Biological_Process_2023	Artery Development (GO:0060840)	2024-04-23	0.0721904	0.28258	0	0	2.81297	7.39375	BMPR2;HECTD1;NF1;TGFBR1
GO_Biological_Process_2023	Cellular Response To Interleukin-6 (GO:0071354)	2024-04-23	0.0721904	0.28258	0	0	2.81297	7.39375	SMAD4;JAK2;NFKB1;JAK1
GO_Biological_Process_2023	Negative Regulation Of Protein Tyrosine Kinase Activity (GO:0061099)	2024-04-23	0.0721904	0.28258	0	0	2.81297	7.39375	PTPRC;CBLB;CBL;SOCS5
GO_Biological_Process_2023	Positive Regulation Of Cell-Substrate Junction Organization (GO:0150117)	2024-04-23	0.0721904	0.28258	0	0	2.81297	7.39375	ROCK1;PIK3R1;MAPRE2;MAP4K4
GO_Biological_Process_2023	Positive Regulation Of Lamellipodium Assembly (GO:0010592)	2024-04-23	0.0721904	0.28258	0	0	2.81297	7.39375	AUTS2;PIK3CA;PIK3R1;WASF2
GO_Biological_Process_2023	Positive Regulation Of Neuron Apoptotic Process (GO:0043525)	2024-04-23	0.0721904	0.28258	0	0	2.81297	7.39375	SRPK2;FBXW7;NF1;FOXO3
GO_Biological_Process_2023	Regulation Of T Cell Migration (GO:2000404)	2024-04-23	0.0721904	0.28258	0	0	2.81297	7.39375	RIPOR2;LRCH1;DOCK8;ABL2
GO_Biological_Process_2023	Regulation Of Cardiac Muscle Hypertrophy (GO:0010611)	2024-04-23	0.0721904	0.28258	0	0	2.81297	7.39375	MEF2A;MTPN;SMAD4;ROCK1
GO_Biological_Process_2023	Regulation Of Extracellular Matrix Organization (GO:1903053)	2024-04-23	0.0721904	0.28258	0	0	2.81297	7.39375	RB1;RIC1;PRDM5;RUNX1
GO_Biological_Process_2023	Regulation Of Myotube Differentiation (GO:0010830)	2024-04-23	0.0721904	0.28258	0	0	2.81297	7.39375	HDAC4;PIEZO1;MAPK14;HDAC9
GO_Biological_Process_2023	Rescue Of Stalled Ribosome (GO:0072344)	2024-04-23	0.0721904	0.28258	0	0	2.81297	7.39375	NEMF;RACK1;ASCC3;KLHDC10
GO_Biological_Process_2023	Response To BMP (GO:0071772)	2024-04-23	0.0721904	0.28258	0	0	2.81297	7.39375	SMAD4;BMPR2;ACVR2A;RUNX2
GO_Biological_Process_2023	Blood Vessel Morphogenesis (GO:0048514)	1953-07-01	0.0739108	0.28814	0	0	2.03472	5.30024	SYK;COL4A1;RASA1;NF1;AGGF1;CCM2;TGFBR1
GO_Biological_Process_2023	Endosome Organization (GO:0007032)	1953-07-01	0.0739108	0.28814	0	0	2.03472	5.30024	WASHC4;EEA1;USP8;ATP6V0B;ATP6V1H;HOOK3;TMCC1
GO_Biological_Process_2023	Negative Regulation Of Cysteine-Type Endopeptidase Activity (GO:2000117)	1953-07-01	0.0739108	0.28814	0	0	2.03472	5.30024	DDX3X;CSNK2A1;DNAJB6;RAF1;FNIP1;CD44;MAP2K5
GO_Biological_Process_2023	Regulation Of Alternative mRNA Splicing, Via Spliceosome (GO:0000381)	1953-07-01	0.0739108	0.28814	0	0	2.03472	5.30024	FXR1;FAM172A;YTHDC1;CELF2;FMR1;SRSF6;RBM5
GO_Biological_Process_2023	Ephrin Receptor Signaling Pathway (GO:0048013)	1943-06-01	0.0762854	0.293552	0	0	2.16777	5.57826	LYN;TIAM1;RASA1;FYN;CRK;PTK2
GO_Biological_Process_2023	Intracellular Steroid Hormone Receptor Signaling Pathway (GO:0030518)	1943-06-01	0.0762854	0.293552	0	0	2.16777	5.57826	KDM3A;NEDD4;UBR5;UBE3A;ARID1A;TRERF1
GO_Biological_Process_2023	Learning (GO:0007612)	1943-06-01	0.0762854	0.293552	0	0	2.16777	5.57826	SYNJ1;NRXN1;INSR;FYN;EIF2AK4;SHANK3
GO_Biological_Process_2023	Negative Regulation Of BMP Signaling Pathway (GO:0030514)	1943-06-01	0.0762854	0.293552	0	0	2.16777	5.57826	SKI;SMURF2;UBE2D3;CRIM1;LEMD3;TRIM33
GO_Biological_Process_2023	Positive Regulation Of Biomineral Tissue Development (GO:0070169)	1943-06-01	0.0762854	0.293552	0	0	2.16777	5.57826	MEF2C;BMPR2;SLC20A2;ATP2B1;SLC8A1;ACVR2A
GO_Biological_Process_2023	Positive Regulation Of miRNA Transcription (GO:1902895)	1943-06-01	0.0762854	0.293552	0	0	2.16777	5.57826	SMAD3;MRTFB;MRTFA;FOXO3;NR3C1;HIF1A
GO_Biological_Process_2023	Regulation Of JUN Kinase Activity (GO:0043506)	1943-06-01	0.0762854	0.293552	0	0	2.16777	5.57826	DNAJA1;ERN1;TAOK3;PTPN22;MAP3K4;HIPK3
GO_Biological_Process_2023	Regulation Of BMP Signaling Pathway (GO:0030510)	1975-09-01	0.0764101	0.293552	0	0	1.82399	4.69064	SKI;SMAD4;BMPR2;NUMA1;SMURF2;UBE2D3;CRIM1;LEMD3;TRIM33
GO_Biological_Process_2023	Epithelial Tube Morphogenesis (GO:0060562)	1933-05-01	0.0765222	0.293552	0	0	2.38656	6.13388	MEF2C;COL4A1;CCM2;PRKD2;PKD1
GO_Biological_Process_2023	Inositol Lipid-Mediated Signaling (GO:0048017)	1933-05-01	0.0765222	0.293552	0	0	2.38656	6.13388	PLCB4;PI4KA;GAB2;PLCB1;IGF1R
GO_Biological_Process_2023	ncRNA Catabolic Process (GO:0034661)	1933-05-01	0.0765222	0.293552	0	0	2.38656	6.13388	TUT4;MTREX;TENT4B;SND1;DIS3L2
GO_Biological_Process_2023	Positive Regulation Of Protein Dephosphorylation (GO:0035307)	1933-05-01	0.0765222	0.293552	0	0	2.38656	6.13388	CAMTA1;PPP2R5A;AMBRA1;PPIA;MTOR
GO_Biological_Process_2023	Positive Regulation Of Telomerase Activity (GO:0051973)	1933-05-01	0.0765222	0.293552	0	0	2.38656	6.13388	HMBOX1;TNKS;NEK7;TCP1;MAP3K4
GO_Biological_Process_2023	Regulation Of Cell Adhesion Mediated By Integrin (GO:0033628)	1933-05-01	0.0765222	0.293552	0	0	2.38656	6.13388	LYN;SYK;PDE3B;PIK3CG;PTK2
GO_Biological_Process_2023	Regulation Of Type I Interferon-Mediated Signaling Pathway (GO:0060338)	1933-05-01	0.0765222	0.293552	0	0	2.38656	6.13388	YTHDF2;YTHDF3;SAMHD1;UBE2K;PTPN2
GO_Biological_Process_2023	Ubiquitin-Dependent Protein Catabolic Process Via The Multivesicular Body Sorting Pathway (GO:0043162)	1933-05-01	0.0765222	0.293552	0	0	2.38656	6.13388	VPS4B;NEDD4;MVB12B;PLAA;STAM
GO_Biological_Process_2023	Negative Regulation Of Protein Catabolic Process (GO:0042177)	1954-07-01	0.0800657	0.29433	0	0	1.99132	5.02791	PHF20L1;RIC1;OPHN1;ROCK1;MDM4;AZIN1;BANP
GO_Biological_Process_2023	Negative Regulation Of Protein Modification By Small Protein Conjugation Or Removal (GO:1903321)	1954-07-01	0.0800657	0.29433	0	0	1.99132	5.02791	IVNS1ABP;DNAJA1;PER2;SUMO1;PRMT3;SPOPL;HDAC8
GO_Biological_Process_2023	Negative Regulation Of Protein Ubiquitination (GO:0031397)	1954-07-01	0.0800657	0.29433	0	0	1.99132	5.02791	IVNS1ABP;DNAJA1;PER2;SUMO1;PRMT3;SPOPL;HDAC8
GO_Biological_Process_2023	DNA Dealkylation (GO:0035510)	2024-02-07	0.0807331	0.29433	0	0	5.34099	13.4412	FTO;ASCC3
GO_Biological_Process_2023	DNA Dealkylation Involved In DNA Repair (GO:0006307)	2024-02-07	0.0807331	0.29433	0	0	5.34099	13.4412	FTO;ASCC3
GO_Biological_Process_2023	DNA Ligation (GO:0006266)	2024-02-07	0.0807331	0.29433	0	0	5.34099	13.4412	XRCC4;MGMT
GO_Biological_Process_2023	Cellular Response To Potassium Ion (GO:0035865)	2024-02-07	0.0807331	0.29433	0	0	5.34099	13.4412	DLG2;NEK7
GO_Biological_Process_2023	Coronary Vasculature Morphogenesis (GO:0060977)	2024-02-07	0.0807331	0.29433	0	0	5.34099	13.4412	SPRED1;TGFBR1
GO_Biological_Process_2023	Cytoplasmic Sequestering Of NF-kappaB (GO:0007253)	2024-02-07	0.0807331	0.29433	0	0	5.34099	13.4412	FAF1;TMSB4X
GO_Biological_Process_2023	Dendritic Spine Maintenance (GO:0097062)	2024-02-07	0.0807331	0.29433	0	0	5.34099	13.4412	INSR;IGF1R
GO_Biological_Process_2023	Establishment Of Centrosome Localization (GO:0051660)	2024-02-07	0.0807331	0.29433	0	0	5.34099	13.4412	DLG1;PARD3B
GO_Biological_Process_2023	Establishment Of Protein Localization To Peroxisome (GO:0072663)	2024-02-07	0.0807331	0.29433	0	0	5.34099	13.4412	ZFAND6;LONP2
GO_Biological_Process_2023	Hyperosmotic Response (GO:0006972)	2024-02-07	0.0807331	0.29433	0	0	5.34099	13.4412	NFAT5;RCSD1
GO_Biological_Process_2023	Late Nucleophagy (GO:0044805)	2024-02-07	0.0807331	0.29433	0	0	5.34099	13.4412	ULK2;ATG2B
GO_Biological_Process_2023	Methionine Metabolic Process (GO:0006555)	2024-02-07	0.0807331	0.29433	0	0	5.34099	13.4412	MSRA;MTR
GO_Biological_Process_2023	Negative Regulation Of T-helper 17 Cell Differentiation (GO:2000320)	2024-02-07	0.0807331	0.29433	0	0	5.34099	13.4412	RC3H1;RC3H2
GO_Biological_Process_2023	Negative Regulation Of Keratinocyte Proliferation (GO:0010839)	2024-02-07	0.0807331	0.29433	0	0	5.34099	13.4412	KLF9;FGFR2
GO_Biological_Process_2023	Negative Regulation Of Lipid Kinase Activity (GO:0090219)	2024-02-07	0.0807331	0.29433	0	0	5.34099	13.4412	PIP4K2A;PPP2R5A
GO_Biological_Process_2023	Negative Regulation Of Microglial Cell Activation (GO:1903979)	2024-02-07	0.0807331	0.29433	0	0	5.34099	13.4412	PTPRC;LDLR
GO_Biological_Process_2023	Peptidyl-Lysine Deacetylation (GO:0034983)	2024-02-07	0.0807331	0.29433	0	0	5.34099	13.4412	HDAC4;HDAC9
GO_Biological_Process_2023	Peroxisome Proliferator Activated Receptor Signaling Pathway (GO:0035357)	2024-02-07	0.0807331	0.29433	0	0	5.34099	13.4412	NCOA1;NCOA2
GO_Biological_Process_2023	Positive Regulation Of Arp2/3 Complex-Mediated Actin Nucleation (GO:2000601)	2024-02-07	0.0807331	0.29433	0	0	5.34099	13.4412	FCHSD2;WASF2
GO_Biological_Process_2023	Positive Regulation Of Adipose Tissue Development (GO:1904179)	2024-02-07	0.0807331	0.29433	0	0	5.34099	13.4412	NCOA1;NCOA2
GO_Biological_Process_2023	Positive Regulation Of Aspartic-Type Peptidase Activity (GO:1905247)	2024-02-07	0.0807331	0.29433	0	0	5.34099	13.4412	LYN;PICALM
GO_Biological_Process_2023	Positive Regulation Of Cell Migration By Vascular Endothelial Growth Factor Signaling Pathway (GO:0038089)	2024-02-07	0.0807331	0.29433	0	0	5.34099	13.4412	PIK3CD;PRKD2
GO_Biological_Process_2023	Positive Regulation Of Extracellular Matrix Disassembly (GO:0090091)	2024-02-07	0.0807331	0.29433	0	0	5.34099	13.4412	CLASP1;CLASP2
GO_Biological_Process_2023	Positive Regulation Of Fibroblast Migration (GO:0010763)	2024-02-07	0.0807331	0.29433	0	0	5.34099	13.4412	PRKCE;PTK2
GO_Biological_Process_2023	Positive Regulation Of Myeloid Cell Apoptotic Process (GO:0033034)	2024-02-07	0.0807331	0.29433	0	0	5.34099	13.4412	MEF2C;PIK3CD
GO_Biological_Process_2023	Positive Regulation Of Myotube Differentiation (GO:0010831)	2024-02-07	0.0807331	0.29433	0	0	5.34099	13.4412	PIEZO1;MAPK14
GO_Biological_Process_2023	Postsynaptic Density Organization (GO:0097106)	2024-02-07	0.0807331	0.29433	0	0	5.34099	13.4412	NRXN1;SHANK3
GO_Biological_Process_2023	Protein Desumoylation (GO:0016926)	2024-02-07	0.0807331	0.29433	0	0	5.34099	13.4412	SENP6;SUMO1
GO_Biological_Process_2023	Protein Deubiquitination Involved In Ubiquitin-Dependent Protein Catabolic Process (GO:0071947)	2024-02-07	0.0807331	0.29433	0	0	5.34099	13.4412	ZRANB1;USP9X
GO_Biological_Process_2023	Protein Localization To Cytoplasmic Stress Granule (GO:1903608)	2024-02-07	0.0807331	0.29433	0	0	5.34099	13.4412	DDX3X;DHX9
GO_Biological_Process_2023	Regulation Of Leukocyte Degranulation (GO:0043300)	2024-02-07	0.0807331	0.29433	0	0	5.34099	13.4412	LYN;SYK
GO_Biological_Process_2023	Regulation Of Lipoprotein Metabolic Process (GO:0050746)	2024-02-07	0.0807331	0.29433	0	0	5.34099	13.4412	RB1CC1;ITGAV
GO_Biological_Process_2023	Regulation Of Mammary Gland Epithelial Cell Proliferation (GO:0033599)	2024-02-07	0.0807331	0.29433	0	0	5.34099	13.4412	RREB1;RTN4
GO_Biological_Process_2023	Regulation Of Myeloid Leukocyte Differentiation (GO:0002761)	2024-02-07	0.0807331	0.29433	0	0	5.34099	13.4412	MTOR;FOXP1
GO_Biological_Process_2023	Regulation Of Protein Localization To Cell Cortex (GO:1904776)	2024-02-07	0.0807331	0.29433	0	0	5.34099	13.4412	NUMA1;EPB41L2
GO_Biological_Process_2023	Regulation Of Response To Wounding (GO:1903034)	2024-02-07	0.0807331	0.29433	0	0	5.34099	13.4412	STK24;SRSF6
GO_Biological_Process_2023	Response To UV-C (GO:0010225)	2024-02-07	0.0807331	0.29433	0	0	5.34099	13.4412	YY1;MAP3K4
GO_Biological_Process_2023	Response To Potassium Ion (GO:0035864)	2024-02-07	0.0807331	0.29433	0	0	5.34099	13.4412	DLG2;NEK7
GO_Biological_Process_2023	Store-Operated Calcium Entry (GO:0002115)	2024-02-07	0.0807331	0.29433	0	0	5.34099	13.4412	STIM1;STIM2
GO_Biological_Process_2023	RNA Export From Nucleus (GO:0006405)	1965-08-01	0.0815481	0.29433	0	0	1.87688	4.70451	SMG1;YTHDC1;FMR1;NUP153;THOC2;NUP98;SMG7;SMG6
GO_Biological_Process_2023	Negative Regulation Of Cell Junction Assembly (GO:1901889)	2024-04-24	0.082055	0.29433	0	0	2.67218	6.68142	IKBKB;BCAS3;ROCK1;CLASP2
GO_Biological_Process_2023	Peroxisome Organization (GO:0007031)	2024-04-24	0.082055	0.29433	0	0	2.67218	6.68142	TMEM135;LONP2;DNM1L;PEX14
GO_Biological_Process_2023	Positive Regulation Of Cellular Response To Transforming Growth Factor Beta Stimulus (GO:1903846)	2024-04-24	0.082055	0.29433	0	0	2.67218	6.68142	CREBBP;SMAD4;ZEB2;RNF111
GO_Biological_Process_2023	Positive Regulation Of Peptidyl-Threonine Phosphorylation (GO:0010800)	2024-04-24	0.082055	0.29433	0	0	2.67218	6.68142	RPTOR;CAB39;AXIN1;UBE2K
GO_Biological_Process_2023	Positive Regulation Of Transforming Growth Factor Beta Receptor Signaling Pathway (GO:0030511)	2024-04-24	0.082055	0.29433	0	0	2.67218	6.68142	CREBBP;SMAD4;ZEB2;RNF111
GO_Biological_Process_2023	Regulation Of Heterotypic Cell-Cell Adhesion (GO:0034114)	2024-04-24	0.082055	0.29433	0	0	2.67218	6.68142	WNK1;GCNT2;CD44;MAP2K5
GO_Biological_Process_2023	Regulation Of Microtubule Depolymerization (GO:0031114)	2024-04-24	0.082055	0.29433	0	0	2.67218	6.68142	ATXN7;TAOK1;CLASP1;CLASP2
GO_Biological_Process_2023	Regulation Of Proteolysis Involved In Protein Catabolic Process (GO:1903050)	2024-04-24	0.082055	0.29433	0	0	2.67218	6.68142	LATS1;PSMD14;UBE3A;PKD1
GO_Biological_Process_2023	Positive Regulation Of Cell Population Proliferation (GO:0008284)	42/483	0.082083	0.29433	0	0	1.27857	3.19646	HDAC4;DHX9;CUL3;ACTB;CCAR1;IGF1R;MECP2;CCND2;NAMPT;GCNT2;ITGAV;JAK2;LYN;SRPK2;SS18;MAP3K3;MEF2C;SMARCC1;PRKCH;CNOT6L;KDM4C;CSNK2A1;IL15;INSR;VEGFC;ADAM10;HMGA2;GAB2;SMARCA2;PTK2;TGFBR1;FOXP1;TIAM1;MEIS1;PTPRC;DNAJA2;ACER3;MDM2;PHIP;CD47;CACUL1;FGFR2
GO_Biological_Process_2023	DNA Double-Strand Break Processing (GO:0000729)	2024-03-15	0.0820906	0.29433	0	0	3.33926	8.34792	RNF138;RBBP8;SMARCAD1
GO_Biological_Process_2023	Dendritic Spine Morphogenesis (GO:0060997)	2024-03-15	0.0820906	0.29433	0	0	3.33926	8.34792	DOCK10;WASL;SHANK3
GO_Biological_Process_2023	Ganglioside Biosynthetic Process (GO:0001574)	2024-03-15	0.0820906	0.29433	0	0	3.33926	8.34792	ST8SIA4;ST6GALNAC3;ST3GAL2
GO_Biological_Process_2023	Negative Regulation Of Epithelial Cell Differentiation (GO:0030857)	2024-03-15	0.0820906	0.29433	0	0	3.33926	8.34792	SPRED2;SPRED1;ZEB1
GO_Biological_Process_2023	Negative Regulation Of Phagocytosis (GO:0050765)	2024-03-15	0.0820906	0.29433	0	0	3.33926	8.34792	RACK1;CD47;APPL1
GO_Biological_Process_2023	Negative Regulation Of Telomere Maintenance (GO:0032205)	2024-03-15	0.0820906	0.29433	0	0	3.33926	8.34792	TNKS2;TNKS;SMG6
GO_Biological_Process_2023	Phagosome Maturation (GO:0090382)	2024-03-15	0.0820906	0.29433	0	0	3.33926	8.34792	SLC4A7;PIKFYVE;RAB31
GO_Biological_Process_2023	Positive Regulation Of Transcription By RNA Polymerase III (GO:0045945)	2024-03-15	0.0820906	0.29433	0	0	3.33926	8.34792	RPTOR;SF3B1;MTOR
GO_Biological_Process_2023	Positive Regulation Of Transmembrane Transport (GO:0034764)	2024-03-15	0.0820906	0.29433	0	0	3.33926	8.34792	SLC38A1;BRAF;AZIN1
GO_Biological_Process_2023	Protein Localization To Cell-Cell Junction (GO:0150105)	2024-03-15	0.0820906	0.29433	0	0	3.33926	8.34792	ARHGEF18;PAK2;JAK1
GO_Biological_Process_2023	Protein Localization To Microtubule Organizing Center (GO:1905508)	2024-03-15	0.0820906	0.29433	0	0	3.33926	8.34792	CEP192;HOOK3;PIBF1
GO_Biological_Process_2023	Regulation Of Activin Receptor Signaling Pathway (GO:0032925)	2024-03-15	0.0820906	0.29433	0	0	3.33926	8.34792	SKI;LEMD3;ACVR2A
GO_Biological_Process_2023	Regulation Of Bicellular Tight Junction Assembly (GO:2000810)	2024-03-15	0.0820906	0.29433	0	0	3.33926	8.34792	IKBKB;PRKCH;ROCK1
GO_Biological_Process_2023	Regulation Of rRNA Processing (GO:2000232)	2024-03-15	0.0820906	0.29433	0	0	3.33926	8.34792	KAT2B;YTHDF2;HEATR1
GO_Biological_Process_2023	Regulation Of Telomere Maintenance In Response To DNA Damage (GO:1904505)	2024-03-15	0.0820906	0.29433	0	0	3.33926	8.34792	YY1;INO80D;INO80
GO_Biological_Process_2023	Retrograde Axonal Transport (GO:0008090)	2024-03-15	0.0820906	0.29433	0	0	3.33926	8.34792	DLG2;FBXW11;PAFAH1B1
GO_Biological_Process_2023	Stem Cell Development (GO:0048864)	2024-03-15	0.0820906	0.29433	0	0	3.33926	8.34792	PTPRC;FAM172A;TAPT1
GO_Biological_Process_2023	tRNA Wobble Base Modification (GO:0002097)	2024-03-15	0.0820906	0.29433	0	0	3.33926	8.34792	ALKBH1;ELP4;ALKBH8
GO_Biological_Process_2023	Positive Regulation Of Biosynthetic Process (GO:0009891)	1944-06-01	0.0833805	0.297566	0	0	2.11061	5.24347	RPTOR;MTPN;ZBTB20;SUCO;MTOR;RUNX1
GO_Biological_Process_2023	Positive Regulation Of Osteoblast Differentiation (GO:0045669)	1944-06-01	0.0833805	0.297566	0	0	2.11061	5.24347	PPP3CA;MEF2C;BMPR2;SUCO;ACVR2A;RUNX2
GO_Biological_Process_2023	Regulation Of B Cell Proliferation (GO:0030888)	1944-06-01	0.0833805	0.297566	0	0	2.11061	5.24347	LYN;VAV3;MEF2C;PTPRC;RC3H1;ATM
GO_Biological_Process_2023	Regulation Of Cell-Substrate Adhesion (GO:0010810)	1944-06-01	0.0833805	0.297566	0	0	2.11061	5.24347	ATXN3;GCNT2;NF1;RSU1;JAK2;PTK2
GO_Biological_Process_2023	Regulation Of Insulin Receptor Signaling Pathway (GO:0046626)	1944-06-01	0.0833805	0.297566	0	0	2.11061	5.24347	PTPRE;GRB10;PIP4K2A;SIK2;PTPN2;NCK1
GO_Biological_Process_2023	Embryonic Limb Morphogenesis (GO:0030326)	1934-05-01	0.0848138	0.301281	0	0	2.30414	5.685	SKI;NIPBL;CREBBP;MBNL1;MAP3K20
GO_Biological_Process_2023	Microtubule Polymerization (GO:0046785)	1934-05-01	0.0848138	0.301281	0	0	2.30414	5.685	RANBP9;SLAIN2;CLASP1;CLASP2;NDEL1
GO_Biological_Process_2023	Negative Regulation Of Ras Protein Signal Transduction (GO:0046580)	1934-05-01	0.0848138	0.301281	0	0	2.30414	5.685	RIPOR2;CUL3;MAPKAP1;ARHGAP35;SCAI
GO_Biological_Process_2023	Positive Regulation Of Neuron Death (GO:1901216)	1934-05-01	0.0848138	0.301281	0	0	2.30414	5.685	SRPK2;NF1;FYN;FOXO3;PICALM
GO_Biological_Process_2023	Sister Chromatid Segregation (GO:0000819)	1934-05-01	0.0848138	0.301281	0	0	2.30414	5.685	RB1;LATS1;TOP2B;INO80;WAPL
GO_Biological_Process_2023	Negative Regulation Of Multicellular Organismal Process (GO:0051241)	22/231	0.085105	0.302036	0	0	1.41036	3.47494	RB1;GSK3B;MEF2C;BMPR2;SFMBT1;IL15;WWC2;DOCK7;TET1;ARID4A;LNPEP;ARID4B;LDLRAD4;ATP2B1;HDAC9;PPP2CA;SPRED2;SPRED1;PHF14;SRSF6;IP6K1;MAP2K6
GO_Biological_Process_2023	Regulation Of Endothelial Cell Migration (GO:0010594)	1988-10-01	0.0856607	0.303728	0	0	1.71499	4.21434	BCAS3;BMPR2;ANGPT1;KRIT1;NF1;PIK3CD;PRKD2;PIK3CG;PTK2;FOXP1
GO_Biological_Process_2023	Positive Regulation Of Epithelial Cell Proliferation (GO:0050679)	13/123	0.0874162	0.308842	0	0	1.5816	3.85448	NOTCH2;BMPR2;PIK3CD;ARNT;VEGFC;HIF1A;RTN4;TGFBR1;AKT3;PRKD2;SRSF6;RREB1;FGFR2
GO_Biological_Process_2023	Regulation Of Cell Motility (GO:2000145)	13/123	0.0874162	0.308842	0	0	1.5816	3.85448	MACF1;HACE1;ROCK1;ARHGAP18;DOCK10;ADGRG3;KIF2A;TMSB4X;ABL2;FYN;PKN2;RAF1;CRK
GO_Biological_Process_2023	Regulation Of Endocytosis (GO:0030100)	1966-08-01	0.0874248	0.308842	0	0	1.84442	4.4948	MCTP1;PTPRC;OPHN1;SYK;ROCK1;ABL2;ITGAV;PICALM
GO_Biological_Process_2023	Response To Reactive Oxygen Species (GO:0000302)	1966-08-01	0.0874248	0.308842	0	0	1.84442	4.4948	MAPK9;MAPK8;STK24;FYN;ATM;HIF1A;PEX14;CAMKK2
GO_Biological_Process_2023	Regulation Of Programmed Cell Death (GO:0043067)	19/195	0.0876827	0.309468	0	0	1.44585	3.51925	TRRAP;DAPK1;FBXO11;ACTB;RTN4;MALT1;MBTD1;MECOM;DPP8;ACER3;EP400;MAP3K20;EPC1;ABL2;EPC2;ATM;RIPK1;FYN;RAF1
GO_Biological_Process_2023	Protein Complex Oligomerization (GO:0051259)	11/100	0.0885327	0.312181	0	0	1.65354	4.00881	CPSF6;EHD4;PDCD6IP;ZNHIT6;ATL2;LRRC8C;YME1L1;LRRC8D;DNM1L;ELAVL1;MCU
GO_Biological_Process_2023	I-kappaB kinase/NF-kappaB Signaling (GO:0007249)	1945-06-01	0.090828	0.319688	0	0	2.05638	4.93281	IKBKB;ROCK1;REL;ERC1;TANK;NFKB1
GO_Biological_Process_2023	Regulation Of Stem Cell Differentiation (GO:2000736)	1945-06-01	0.090828	0.319688	0	0	2.05638	4.93281	ITCH;YTHDF2;PRKDC;MTA3;GATAD2B;GATAD2A
GO_Biological_Process_2023	Activation Of Protein Kinase B Activity (GO:0032148)	2024-04-25	0.0925437	0.321393	0	0	2.54479	6.0568	PDPK1;INSR;PPIA;MTOR
GO_Biological_Process_2023	Carbohydrate Biosynthetic Process (GO:0016051)	2024-04-25	0.0925437	0.321393	0	0	2.54479	6.0568	EXT1;EXT2;ST3GAL2;ST3GAL3
GO_Biological_Process_2023	Cellular Response To Hexose Stimulus (GO:0071331)	2024-04-25	0.0925437	0.321393	0	0	2.54479	6.0568	ERN1;RACK1;ZBTB20;IGF1R
GO_Biological_Process_2023	Myotube Differentiation (GO:0014902)	2024-04-25	0.0925437	0.321393	0	0	2.54479	6.0568	SKI;MEF2C;DOCK2;DOCK1
GO_Biological_Process_2023	Negative Regulation Of Lipid Biosynthetic Process (GO:0051055)	2024-04-25	0.0925437	0.321393	0	0	2.54479	6.0568	FBXW7;PRMT3;UBR4;DCAF5
GO_Biological_Process_2023	Negative Regulation Of Telomere Maintenance Via Telomere Lengthening (GO:1904357)	2024-04-25	0.0925437	0.321393	0	0	2.54479	6.0568	TNKS2;TNKS;HNRNPC;TENT4B
GO_Biological_Process_2023	Organophosphate Ester Transport (GO:0015748)	2024-04-25	0.0925437	0.321393	0	0	2.54479	6.0568	VAPA;PITPNA;LDLR;PITPNC1
GO_Biological_Process_2023	Positive Regulation Of T Cell Migration (GO:2000406)	2024-04-25	0.0925437	0.321393	0	0	2.54479	6.0568	WNK1;DOCK8;ABL2;ADAM10
GO_Biological_Process_2023	Proteoglycan Metabolic Process (GO:0006029)	2024-04-25	0.0925437	0.321393	0	0	2.54479	6.0568	CSGALNACT1;BMPR2;CHST11;XYLT1
GO_Biological_Process_2023	Regulation Of Hippo Signaling (GO:0035330)	2024-04-25	0.0925437	0.321393	0	0	2.54479	6.0568	WWC2;MAPK14;MARK3;VGLL4
GO_Biological_Process_2023	Regulation Of Intracellular Estrogen Receptor Signaling Pathway (GO:0033146)	2024-04-25	0.0925437	0.321393	0	0	2.54479	6.0568	LATS1;CNOT1;CNOT2;STRN3
GO_Biological_Process_2023	Regulation Of Platelet Aggregation (GO:0090330)	2024-04-25	0.0925437	0.321393	0	0	2.54479	6.0568	LYN;SYK;JAK2;PRKG1
GO_Biological_Process_2023	Regulation Of Synapse Organization (GO:0050807)	2024-04-25	0.0925437	0.321393	0	0	2.54479	6.0568	MEF2C;CDKL5;NEDD4;MDGA1
GO_Biological_Process_2023	Secretory Granule Organization (GO:0033363)	2024-04-25	0.0925437	0.321393	0	0	2.54479	6.0568	AP1G1;DTNBP1;AP3B1;LYST
GO_Biological_Process_2023	Regulation Of TOR Signaling (GO:0032006)	1978-09-01	0.0925679	0.321393	0	0	1.7444	4.15135	RPTOR;TBCK;PIK3CA;UBR2;RICTOR;SLC38A9;DEPDC5;FNIP1;RFFL
GO_Biological_Process_2023	Mitotic DNA Damage Checkpoint Signaling (GO:0044773)	1956-07-01	0.093236	0.32342	0	0	1.90984	4.53133	TAOK3;PRKDC;TAOK1;WAC;ATM;TOPBP1;FOXN3
GO_Biological_Process_2023	Negative Regulation Of Cellular Catabolic Process (GO:0031330)	1967-08-01	0.0935413	0.323656	0	0	1.81306	4.29577	RPTOR;ROCK1;TLK2;ZKSCAN3;PTPN22;TAB2;EIF4G3;MTOR
GO_Biological_Process_2023	Endoderm Formation (GO:0001706)	1935-05-01	0.0935567	0.323656	0	0	2.22722	5.2767	SETD2;ITGA4;COL4A2;HMGA2;ITGAV
GO_Biological_Process_2023	Response To Nutrient Levels (GO:0031667)	1935-05-01	0.0935567	0.323656	0	0	2.22722	5.2767	RPTOR;CREBBP;MAPKAP1;RICTOR;MTOR
GO_Biological_Process_2023	DNA Repair-Dependent Chromatin Remodeling (GO:0140861)	2024-03-16	0.0960051	0.329749	0	0	3.08223	7.22275	USP3;UBR5;TRIP12
GO_Biological_Process_2023	Negative Regulation Of Amyloid-Beta Formation (GO:1902430)	2024-03-16	0.0960051	0.329749	0	0	3.08223	7.22275	RTN3;ROCK1;RTN4
GO_Biological_Process_2023	Negative Regulation Of Receptor Signaling Pathway Via JAK-STAT (GO:0046426)	2024-03-16	0.0960051	0.329749	0	0	3.08223	7.22275	PPP2CA;PIBF1;PTPN2
GO_Biological_Process_2023	Positive Regulation Of Autophagosome Assembly (GO:2000786)	2024-03-16	0.0960051	0.329749	0	0	3.08223	7.22275	SH3GLB1;PIP4K2A;RAB3GAP2
GO_Biological_Process_2023	Positive Regulation Of Muscle Hypertrophy (GO:0014742)	2024-03-16	0.0960051	0.329749	0	0	3.08223	7.22275	MEF2A;MTPN;ROCK1
GO_Biological_Process_2023	Regulation Of DNA Strand Elongation (GO:0060382)	2024-03-16	0.0960051	0.329749	0	0	3.08223	7.22275	YY1;INO80D;INO80
GO_Biological_Process_2023	Reticulophagy (GO:0061709)	2024-03-16	0.0960051	0.329749	0	0	3.08223	7.22275	RB1CC1;ULK2;ATG2B
GO_Biological_Process_2023	Vasculature Development (GO:0001944)	2024-03-16	0.0960051	0.329749	0	0	3.08223	7.22275	BMPR2;PIK3CA;FBXW7
GO_Biological_Process_2023	Regulation Of Cyclin-Dependent Protein Serine/Threonine Kinase Activity (GO:0000079)	1979-09-01	0.0983659	0.337234	0	0	1.71939	3.98737	LATS1;CCND3;CCNT2;CCND2;CCNT1;CCNY;APC;MNAT1;PKD1
GO_Biological_Process_2023	T Cell Differentiation (GO:0030217)	1946-06-01	0.0986233	0.337234	0	0	2.00486	4.64415	PTPRC;PIK3CD;RHOH;PTPN22;PIK3R1;PTPN2
GO_Biological_Process_2023	Mitotic G2/M Transition Checkpoint (GO:0044818)	1946-06-01	0.0986233	0.337234	0	0	2.00486	4.64415	TAOK3;TAOK1;RBBP8;ATM;TOPBP1;FOXN3
GO_Biological_Process_2023	Negative Regulation Of Cold-Induced Thermogenesis (GO:0120163)	1946-06-01	0.0986233	0.337234	0	0	2.00486	4.64415	RB1;IL15;DOCK7;LNPEP;IP6K1;MAP2K6
GO_Biological_Process_2023	Positive Regulation Of Cell-Cell Adhesion (GO:0022409)	1946-06-01	0.0986233	0.337234	0	0	2.00486	4.64415	GCNT2;PIEZO1;CD47;DENND6A;CD44;JAK1
GO_Biological_Process_2023	DNA Damage Response, Signal Transduction By P53 Class Mediator (GO:0030330)	1936-05-01	0.10274	0.340009	0	0	2.15526	4.90439	ATRX;MDM2;ATM;MDM4;PML
GO_Biological_Process_2023	Regulation Of Trans-Synaptic Signaling (GO:0099177)	1936-05-01	0.10274	0.340009	0	0	2.15526	4.90439	BCR;PPP3CA;CDKL5;BTBD9;GRIA3
GO_Biological_Process_2023	DNA Topological Change (GO:0006265)	2024-02-08	0.102799	0.340009	0	0	4.45059	10.125	TOP2B;TOP1
GO_Biological_Process_2023	GMP Metabolic Process (GO:0046037)	2024-02-08	0.102799	0.340009	0	0	4.45059	10.125	GMPS;NT5C2
GO_Biological_Process_2023	Golgi Ribbon Formation (GO:0090161)	2024-02-08	0.102799	0.340009	0	0	4.45059	10.125	TRIP11;GCC2
GO_Biological_Process_2023	L-arginine Transmembrane Transport (GO:1903826)	2024-02-08	0.102799	0.340009	0	0	4.45059	10.125	SLC38A9;SLC7A1
GO_Biological_Process_2023	RISC Complex Assembly (GO:0070922)	2024-02-08	0.102799	0.340009	0	0	4.45059	10.125	DHX9;AGO2
GO_Biological_Process_2023	Schwann Cell Development (GO:0014044)	2024-02-08	0.102799	0.340009	0	0	4.45059	10.125	SKI;NF1
GO_Biological_Process_2023	Anoikis (GO:0043276)	2024-02-08	0.102799	0.340009	0	0	4.45059	10.125	PIK3CA;MTOR
GO_Biological_Process_2023	Basic Amino Acid Transmembrane Transport (GO:1990822)	2024-02-08	0.102799	0.340009	0	0	4.45059	10.125	SLC38A9;SLC7A1
GO_Biological_Process_2023	Glucan Metabolic Process (GO:0044042)	2024-02-08	0.102799	0.340009	0	0	4.45059	10.125	GSK3B;GBE1
GO_Biological_Process_2023	Glutamine Transport (GO:0006868)	2024-02-08	0.102799	0.340009	0	0	4.45059	10.125	SLC38A1;SLC38A9
GO_Biological_Process_2023	Internal Protein Amino Acid Acetylation (GO:0006475)	2024-02-08	0.102799	0.340009	0	0	4.45059	10.125	KAT2B;KAT7
GO_Biological_Process_2023	Negative Regulation By Host Of Viral Genome Replication (GO:0044828)	2024-02-08	0.102799	0.340009	0	0	4.45059	10.125	VAPA;EIF2AK4
GO_Biological_Process_2023	Negative Regulation Of Protein Import Into Nucleus (GO:0042308)	2024-02-08	0.102799	0.340009	0	0	4.45059	10.125	MDFIC;SUMO1
GO_Biological_Process_2023	Neurotransmitter Reuptake (GO:0098810)	2024-02-08	0.102799	0.340009	0	0	4.45059	10.125	SLC22A3;SLC18A2
GO_Biological_Process_2023	Nicotinamide Nucleotide Biosynthetic Process (GO:0019359)	2024-02-08	0.102799	0.340009	0	0	4.45059	10.125	NAMPT;NMNAT3
GO_Biological_Process_2023	Peptidyl-Lysine Monomethylation (GO:0018026)	2024-02-08	0.102799	0.340009	0	0	4.45059	10.125	SETD7;EHMT1
GO_Biological_Process_2023	Peripheral Nervous System Axon Ensheathment (GO:0032292)	2024-02-08	0.102799	0.340009	0	0	4.45059	10.125	SKI;NF1
GO_Biological_Process_2023	Peroxisomal Transport (GO:0043574)	2024-02-08	0.102799	0.340009	0	0	4.45059	10.125	ZFAND6;LONP2
GO_Biological_Process_2023	Positive Regulation Of CD8-positive, Alpha-Beta T Cell Activation (GO:2001187)	2024-02-08	0.102799	0.340009	0	0	4.45059	10.125	PTPN22;RUNX1
GO_Biological_Process_2023	Positive Regulation Of Extracellular Matrix Assembly (GO:1901203)	2024-02-08	0.102799	0.340009	0	0	4.45059	10.125	SMAD3;CLASP2
GO_Biological_Process_2023	Positive Regulation Of Ligase Activity (GO:0051351)	2024-02-08	0.102799	0.340009	0	0	4.45059	10.125	XRCC4;TMSB4X
GO_Biological_Process_2023	Positive Regulation Of Mast Cell Degranulation (GO:0043306)	2024-02-08	0.102799	0.340009	0	0	4.45059	10.125	SYK;GAB2
GO_Biological_Process_2023	Positive Regulation Of Mitochondrial Calcium Ion Concentration (GO:0051561)	2024-02-08	0.102799	0.340009	0	0	4.45059	10.125	RAP1GDS1;MCU
GO_Biological_Process_2023	Regulation Of DNA Methylation (GO:0044030)	2024-02-08	0.102799	0.340009	0	0	4.45059	10.125	MECP2;KMT2A
GO_Biological_Process_2023	Regulation Of DNA-templated Transcription Initiation (GO:2000142)	2024-02-08	0.102799	0.340009	0	0	4.45059	10.125	SETX;MITF
GO_Biological_Process_2023	Regulation Of Aspartic-Type Endopeptidase Activity Involved In Amyloid Precursor Protein Catabolic Process (GO:1902959)	2024-02-08	0.102799	0.340009	0	0	4.45059	10.125	LYN;PICALM
GO_Biological_Process_2023	Regulation Of Cell Killing (GO:0031341)	2024-02-08	0.102799	0.340009	0	0	4.45059	10.125	MAPK8;CR1L
GO_Biological_Process_2023	Regulation Of Lysosomal Protein Catabolic Process (GO:1905165)	2024-02-08	0.102799	0.340009	0	0	4.45059	10.125	USP8;LDLR
GO_Biological_Process_2023	Regulation Of Morphogenesis Of An Epithelium (GO:1905330)	2024-02-08	0.102799	0.340009	0	0	4.45059	10.125	BTBD7;FOXP1
GO_Biological_Process_2023	Regulation Of Nuclear Cell Cycle DNA Replication (GO:0033262)	2024-02-08	0.102799	0.340009	0	0	4.45059	10.125	ATRX;INO80
GO_Biological_Process_2023	Regulation Of Organ Growth (GO:0046620)	2024-02-08	0.102799	0.340009	0	0	4.45059	10.125	LATS1;WWC2
GO_Biological_Process_2023	Regulation Of Tumor Necrosis Factor Superfamily Cytokine Production (GO:1903555)	2024-02-08	0.102799	0.340009	0	0	4.45059	10.125	CD47;FOXP1
GO_Biological_Process_2023	Regulation Of Type B Pancreatic Cell Development (GO:2000074)	2024-02-08	0.102799	0.340009	0	0	4.45059	10.125	GSK3B;RFX3
GO_Biological_Process_2023	Sensory Organ Morphogenesis (GO:0090596)	2024-02-08	0.102799	0.340009	0	0	4.45059	10.125	SKI;NIPBL
GO_Biological_Process_2023	Serotonin Uptake (GO:0051610)	2024-02-08	0.102799	0.340009	0	0	4.45059	10.125	SLC22A3;SLC18A2
GO_Biological_Process_2023	Somatic Recombination Of Immunoglobulin Gene Segments (GO:0016447)	2024-02-08	0.102799	0.340009	0	0	4.45059	10.125	XRCC4;PRKDC
GO_Biological_Process_2023	miRNA-mediated Gene Silencing (GO:0035195)	2024-04-26	0.103633	0.340128	0	0	2.42899	5.50629	TNRC6C;CNOT1;AGO2;TNRC6B
GO_Biological_Process_2023	Mitotic G1 DNA Damage Checkpoint Signaling (GO:0031571)	2024-04-26	0.103633	0.340128	0	0	2.42899	5.50629	PRKDC;MDM2;WAC;PML
GO_Biological_Process_2023	Organelle Membrane Fusion (GO:0090174)	2024-04-26	0.103633	0.340128	0	0	2.42899	5.50629	EEA1;VCPIP1;STX16;STX8
GO_Biological_Process_2023	Positive Regulation Of Adenylate Cyclase Activity (GO:0045762)	2024-04-26	0.103633	0.340128	0	0	2.42899	5.50629	LHCGR;STIM1;NF1;RAF1
GO_Biological_Process_2023	Positive Regulation Of Microtubule Polymerization Or Depolymerization (GO:0031112)	2024-04-26	0.103633	0.340128	0	0	2.42899	5.50629	CLIP1;NUMA1;SLAIN2;CLASP1
GO_Biological_Process_2023	Regulation Of Epidermal Growth Factor-Activated Receptor Activity (GO:0007176)	2024-04-26	0.103633	0.340128	0	0	2.42899	5.50629	FBXW7;CBLB;CBL;SOCS5
GO_Biological_Process_2023	Regulation Of Fatty Acid Biosynthetic Process (GO:0042304)	2024-04-26	0.103633	0.340128	0	0	2.42899	5.50629	KAT2B;LPGAT1;UBR4;DCAF5
GO_Biological_Process_2023	Regulation Of Keratinocyte Differentiation (GO:0045616)	2024-04-26	0.103633	0.340128	0	0	2.42899	5.50629	PRKCH;NUMA1;ROCK1;SRSF6
GO_Biological_Process_2023	Regulation Of Vasoconstriction (GO:0019229)	2024-04-26	0.103633	0.340128	0	0	2.42899	5.50629	PER2;BMPR2;ZDHHC21;ATP2B1
GO_Biological_Process_2023	Positive Regulation Of Macromolecule Metabolic Process (GO:0010604)	32/364	0.104815	0.343714	0	0	1.29219	2.91461	GSK3B;MTPN;BMPR2;DDX3X;ROCK1;CELF1;PIK3CD;PTPN22;HIF1A;EPB41L4B;MAPK9;MAPK8;UBR5;DNMT3B;RIPK1;MAP2K5;SRPK2;MEF2C;MAP2K1;SMAD3;ANGPT1;DTNBP1;HMGA2;BRAF;MITF;MAPK14;MED26;TGFBR1;MTOR;ITCH;FUBP1;ATM
GO_Biological_Process_2023	Response To Molecule Of Bacterial Origin (GO:0002237)	1969-08-01	0.106487	0.348605	0	0	1.75342	3.9272	GCH1;PELI1;ERBIN;FBXO3;PTPN22;TAB2;JAK2;FOXP1
GO_Biological_Process_2023	Epithelial To Mesenchymal Transition (GO:0001837)	1947-06-01	0.10676	0.348605	0	0	1.95586	4.37558	GSK3B;SMAD4;ROCK1;HMGA2;HIF1A;TGFBR1
GO_Biological_Process_2023	Regulation Of Interleukin-2 Production (GO:0032663)	1947-06-01	0.10676	0.348605	0	0	1.95586	4.37558	PTPRC;PDE4D;PRKD2;HDAC9;MALT1;RUNX1
GO_Biological_Process_2023	Regulation Of Signal Transduction By P53 Class Mediator (GO:1901796)	1947-06-01	0.10676	0.348605	0	0	1.95586	4.37558	KAT6A;MDM2;ATM;RFFL;MTOR;MAP2K6
GO_Biological_Process_2023	Regulation Of Wound Healing (GO:0061041)	1947-06-01	0.10676	0.348605	0	0	1.95586	4.37558	ARFGEF1;PRKCE;CASK;SRSF6;CRK;PTK2
GO_Biological_Process_2023	Muscle Organ Development (GO:0007517)	1958-07-01	0.107537	0.350249	0	0	1.83475	4.09133	MEF2A;FXR1;MEF2C;TCF12;CHD2;UTRN;MEF2D
GO_Biological_Process_2023	Regulation Of Phagocytosis (GO:0050764)	1958-07-01	0.107537	0.350249	0	0	1.83475	4.09133	PTPRC;SYK;IL15;RACK1;ITGAV;CD47;DOCK2
GO_Biological_Process_2023	Selective Autophagy (GO:0061912)	1958-07-01	0.107537	0.350249	0	0	1.83475	4.09133	RB1CC1;ULK2;WDFY3;ATM;AMBRA1;STK3;ATG2B
GO_Biological_Process_2023	Positive Regulation Of Vasculature Development (GO:1904018)	11/104	0.109097	0.352211	0	0	1.58207	3.50512	STIM1;PDPK1;AGO2;GAB1;HMGA2;PIK3CD;VEGFC;AGGF1;PRKD2;HIF1A;RUNX1
GO_Biological_Process_2023	Negative Regulation Of NF-kappaB Transcription Factor Activity (GO:0032088)	1981-09-01	0.110574	0.352211	0	0	1.67145	3.68065	PPP2CB;ITCH;TRAF3;FAF1;TMSB4X;TAX1BP1;ERBIN;TRIM37;MAP2K5
GO_Biological_Process_2023	Rac Protein Signal Transduction (GO:0016601)	2024-03-17	0.1108	0.352211	0	0	2.86192	6.2963	TIAM1;HACE1;ELMO1
GO_Biological_Process_2023	Carbohydrate Derivative Catabolic Process (GO:1901136)	2024-03-17	0.1108	0.352211	0	0	2.86192	6.2963	MANBA;STT3B;SAMHD1
GO_Biological_Process_2023	Diol Biosynthetic Process (GO:0034312)	2024-03-17	0.1108	0.352211	0	0	2.86192	6.2963	GCH1;SPTLC2;ACER3
GO_Biological_Process_2023	Embryo Development Ending In Birth Or Egg Hatching (GO:0009792)	2024-03-17	0.1108	0.352211	0	0	2.86192	6.2963	CELF1;UBR3;RICTOR
GO_Biological_Process_2023	Hippo Signaling (GO:0035329)	2024-03-17	0.1108	0.352211	0	0	2.86192	6.2963	LATS1;MOB1B;STK3
GO_Biological_Process_2023	Intracellular Zinc Ion Homeostasis (GO:0006882)	2024-03-17	0.1108	0.352211	0	0	2.86192	6.2963	SLC30A7;SLC30A9;SLC30A5
GO_Biological_Process_2023	Keratan Sulfate Metabolic Process (GO:0042339)	2024-03-17	0.1108	0.352211	0	0	2.86192	6.2963	GLB1;ST3GAL2;ST3GAL3
GO_Biological_Process_2023	mRNA Cis Splicing, Via Spliceosome (GO:0045292)	2024-03-17	0.1108	0.352211	0	0	2.86192	6.2963	PRPF39;SFSWAP;HNRNPC
GO_Biological_Process_2023	ncRNA Metabolic Process (GO:0034660)	2024-03-17	0.1108	0.352211	0	0	2.86192	6.2963	ZCCHC7;TUT4;TENT4B
GO_Biological_Process_2023	Negative Regulation Of Cellular Senescence (GO:2000773)	2024-03-17	0.1108	0.352211	0	0	2.86192	6.2963	MAP3K3;ZKSCAN3;HMGA2
GO_Biological_Process_2023	Negative Regulation Of Fibroblast Proliferation (GO:0048147)	2024-03-17	0.1108	0.352211	0	0	2.86192	6.2963	SKI;NF1;CDC73
GO_Biological_Process_2023	Negative Regulation Of Interleukin-8 Production (GO:0032717)	2024-03-17	0.1108	0.352211	0	0	2.86192	6.2963	TMSB4X;PTPN22;MAP2K5
GO_Biological_Process_2023	Polyol Metabolic Process (GO:0019751)	2024-03-17	0.1108	0.352211	0	0	2.86192	6.2963	SYNJ1;PPIP5K2;IP6K1
GO_Biological_Process_2023	Positive Regulation Of Alpha-Beta T Cell Proliferation (GO:0046641)	2024-03-17	0.1108	0.352211	0	0	2.86192	6.2963	SYK;PTPN22;JAK2
GO_Biological_Process_2023	Positive Regulation Of Cardiac Muscle Hypertrophy (GO:0010613)	2024-03-17	0.1108	0.352211	0	0	2.86192	6.2963	MEF2A;MTPN;ROCK1
GO_Biological_Process_2023	Positive Regulation Of Dendrite Extension (GO:1903861)	2024-03-17	0.1108	0.352211	0	0	2.86192	6.2963	ITSN2;NEDD4L;PLAA
GO_Biological_Process_2023	Positive Regulation Of Dendrite Morphogenesis (GO:0050775)	2024-03-17	0.1108	0.352211	0	0	2.86192	6.2963	CDKL5;CUX1;CAPRIN1
GO_Biological_Process_2023	Positive Regulation Of Leukocyte Proliferation (GO:0070665)	2024-03-17	0.1108	0.352211	0	0	2.86192	6.2963	LYN;JAK2;PTK2
GO_Biological_Process_2023	Positive Regulation Of Macrophage Derived Foam Cell Differentiation (GO:0010744)	2024-03-17	0.1108	0.352211	0	0	2.86192	6.2963	MAPK9;PRKCH;NFKB1
GO_Biological_Process_2023	Positive Regulation Of Small GTPase Mediated Signal Transduction (GO:0051057)	2024-03-17	0.1108	0.352211	0	0	2.86192	6.2963	NOTCH2;ITGAV;SHOC2
GO_Biological_Process_2023	Postsynaptic Membrane Organization (GO:0001941)	2024-03-17	0.1108	0.352211	0	0	2.86192	6.2963	NRXN1;SHANK3;GPHN
GO_Biological_Process_2023	Protein Localization To Centrosome (GO:0071539)	2024-03-17	0.1108	0.352211	0	0	2.86192	6.2963	CEP192;HOOK3;PIBF1
GO_Biological_Process_2023	Regulation Of Hematopoietic Progenitor Cell Differentiation (GO:1901532)	2024-03-17	0.1108	0.352211	0	0	2.86192	6.2963	ITCH;YTHDF2;PRKDC
GO_Biological_Process_2023	Regulation Of Receptor Signaling Pathway Via STAT (GO:1904892)	2024-03-17	0.1108	0.352211	0	0	2.86192	6.2963	PTPRC;MGAT5;JAK2
GO_Biological_Process_2023	Regulation Of Telomere Maintenance Via Telomere Lengthening (GO:1904356)	2024-03-17	0.1108	0.352211	0	0	2.86192	6.2963	TNKS2;TNKS;SMG6
GO_Biological_Process_2023	Regulation Of Vacuole Organization (GO:0044088)	2024-03-17	0.1108	0.352211	0	0	2.86192	6.2963	PIKFYVE;MTMR3;RAB5A
GO_Biological_Process_2023	Regulation Of Viral Transcription (GO:0046782)	2024-03-17	0.1108	0.352211	0	0	2.86192	6.2963	MDFIC;TRIM14;RSF1
GO_Biological_Process_2023	Regulation Of Cellular Component Biogenesis (GO:0044087)	1937-05-01	0.112353	0.355676	0	0	2.08779	4.56415	RAP1B;LATS1;RAP1A;ROCK1;RAPGEF2
GO_Biological_Process_2023	Regulation Of Ossification (GO:0030278)	1937-05-01	0.112353	0.355676	0	0	2.08779	4.56415	MEF2C;BMPR2;ZBTB16;BMP2K;TXLNG
GO_Biological_Process_2023	Regulation Of Phosphoprotein Phosphatase Activity (GO:0043666)	1937-05-01	0.112353	0.355676	0	0	2.08779	4.56415	GSK3B;PPP1R12A;PPP6R3;HTT;MTOR
GO_Biological_Process_2023	Regulation Of Sodium Ion Transmembrane Transporter Activity (GO:2000649)	1937-05-01	0.112353	0.355676	0	0	2.08779	4.56415	PRKCE;NEDD4;SLMAP;NEDD4L;UTRN
GO_Biological_Process_2023	Ventricular Septum Development (GO:0003281)	1937-05-01	0.112353	0.355676	0	0	2.08779	4.56415	SMAD4;BMPR2;HECTD1;MDM4;TGFBR1
GO_Biological_Process_2023	Regulation Of Actin Filament-Based Process (GO:0032970)	1970-08-01	0.113312	0.358417	0	0	1.72505	3.75649	ROCK1;TAOK1;ARHGAP18;RICTOR;IQGAP2;CRK;ARHGAP35;MTOR
GO_Biological_Process_2023	Lysosomal Transport (GO:0007041)	11/105	0.114636	0.359361	0	0	1.56516	3.39013	GAK;AP1G1;NEDD4;KIF13A;VPS41;CLEC16A;VPS54;GCC2;HOOK3;GPRASP1;ARL8B
GO_Biological_Process_2023	Negative Regulation Of MAPK Cascade (GO:0043409)	11/105	0.114636	0.359361	0	0	1.56516	3.39013	LYN;SPRED2;SMAD4;DLG1;SPRED1;PTPRC;NF1;RANBP9;PPIA;PTPN2;IGF1R
GO_Biological_Process_2023	Positive Regulation Of Stress-Activated MAPK Cascade (GO:0032874)	11/105	0.114636	0.359361	0	0	1.56516	3.39013	TAOK3;TRAF3;TAOK1;AXIN1;RIPK1;TNIK;PLCB1;MAPK8IP3;MID1;MAP3K4;KLHDC10
GO_Biological_Process_2023	Negative Regulation Of Cytokine-Mediated Signaling Pathway (GO:0001960)	1959-07-01	0.115103	0.359361	0	0	1.79937	3.8901	PPP2CB;YTHDF2;PTPRC;YTHDF3;SAMHD1;RFFL;PTPN2
GO_Biological_Process_2023	Negative Regulation Of Protein-Containing Complex Assembly (GO:0031333)	1959-07-01	0.115103	0.359361	0	0	1.79937	3.8901	GSK3B;PPM1A;DDX3X;HSPA5;CSNK1A1;LDLRAD4;RAF1
GO_Biological_Process_2023	Regulation Of miRNA Transcription (GO:1902893)	1959-07-01	0.115103	0.359361	0	0	1.79937	3.8901	SMAD3;MRTFB;NFATC3;MRTFA;NR3C1;FOXO3;HIF1A
GO_Biological_Process_2023	Regulation Of Type I Interferon Production (GO:0032479)	1959-07-01	0.115103	0.359361	0	0	1.79937	3.8901	ITCH;DDX3X;RNF216;TRAF3;CUL3;PTPN22;TANK
GO_Biological_Process_2023	Cellular Response To Radiation (GO:0071478)	1948-06-01	0.115232	0.359361	0	0	1.90918	4.12537	GRB2;INTS7;INO80;MAPK14;TANK;SPIDR
GO_Biological_Process_2023	Regulation Of Intrinsic Apoptotic Signaling Pathway (GO:2001242)	1948-06-01	0.115232	0.359361	0	0	1.90918	4.12537	URI1;BCLAF1;DDX3X;SGMS1;RACK1;DNM1L
GO_Biological_Process_2023	Regulation Of Tumor Necrosis Factor-Mediated Signaling Pathway (GO:0010803)	1948-06-01	0.115232	0.359361	0	0	1.90918	4.12537	IKBKB;PPP2CB;SYK;RFFL;UBE2K;PTPN2
GO_Biological_Process_2023	In Utero Embryonic Development (GO:0001701)	2024-04-27	0.115295	0.359361	0	0	2.32326	5.01884	MBNL1;PKD1;TGFBR1;FGFR2
GO_Biological_Process_2023	Monoubiquitinated Histone H2A Deubiquitination (GO:0035522)	2024-04-27	0.115295	0.359361	0	0	2.32326	5.01884	KAT2B;TRRAP;ATXN7;RNF2
GO_Biological_Process_2023	Monoubiquitinated Histone Deubiquitination (GO:0035521)	2024-04-27	0.115295	0.359361	0	0	2.32326	5.01884	KAT2B;TRRAP;ATXN7;RNF2
GO_Biological_Process_2023	Peptidyl-Lysine Methylation (GO:0018022)	2024-04-27	0.115295	0.359361	0	0	2.32326	5.01884	SETD2;SETD7;EHMT1;SMYD3
GO_Biological_Process_2023	Phospholipid Biosynthetic Process (GO:0008654)	2024-04-27	0.115295	0.359361	0	0	2.32326	5.01884	SGMS1;VAPA;PIP5K1A;FAR1
GO_Biological_Process_2023	Regulation Of Androgen Receptor Signaling Pathway (GO:0060765)	2024-04-27	0.115295	0.359361	0	0	2.32326	5.01884	KDM4C;SAFB2;PIAS2;FOXP1
GO_Biological_Process_2023	Regulation Of Mitochondrial Fission (GO:0090140)	2024-04-27	0.115295	0.359361	0	0	2.32326	5.01884	SPIRE1;DDHD1;DNM1L;MCU
GO_Biological_Process_2023	Regulation Of Transcription Regulatory Region DNA Binding (GO:2000677)	2024-04-27	0.115295	0.359361	0	0	2.32326	5.01884	RB1;PER2;NSD1;RNF220
GO_Biological_Process_2023	Sphingolipid Metabolic Process (GO:0006665)	1994-10-01	0.119181	0.369385	0	0	1.59197	3.3863	PPP2CA;CERS6;SPTLC2;SGMS1;PRKD3;GLB1;ACER3;ELOVL6;PRKD2;ST6GALNAC3
GO_Biological_Process_2023	Vesicle Organization (GO:0016050)	1994-10-01	0.119181	0.369385	0	0	1.59197	3.3863	WASHC4;EEA1;USP8;STX16;STX8;WASL;HOOK3;TRAPPC9;EPS15;PICALM
GO_Biological_Process_2023	Negative Regulation Of Cellular Response To Growth Factor Stimulus (GO:0090288)	1971-08-01	0.120367	0.369385	0	0	1.69758	3.59412	SKI;SMURF2;NEDD4;UBE2D3;CRIM1;CASK;LEMD3;TRIM33
GO_Biological_Process_2023	Regulation Of Cilium Assembly (GO:1902017)	1971-08-01	0.120367	0.369385	0	0	1.69758	3.59412	GSK3B;TBC1D1;CDKL5;RABGAP1;TBC1D5;HTT;TAPT1;SDCCAG8
GO_Biological_Process_2023	Positive Regulation Of Cell Cycle Process (GO:0090068)	12/118	0.120714	0.369385	0	0	1.51426	3.20166	SVIL;NUMA1;CSPP1;PRKCE;CUL3;INSR;ATRX;MAP3K20;PHIP;PKP4;PKN2;INO80
GO_Biological_Process_2023	Positive Regulation Of Cell Projection Organization (GO:0031346)	12/118	0.120714	0.369385	0	0	1.51426	3.20166	LYN;SETX;TIAM1;NCOA2;CDKL5;RAP1A;CUX1;CAPRIN1;RAPGEF2;CBFA2T2;ARHGAP35;MARK2
GO_Biological_Process_2023	Regulation Of Protein Import Into Nucleus (GO:0042306)	1938-05-01	0.12238	0.369385	0	0	2.02442	4.25254	SMAD3;SUMO1;MDFIC;UBR5;PIK3R1
GO_Biological_Process_2023	protein-DNA Complex Organization (GO:0071824)	1960-07-01	0.122939	0.369385	0	0	1.76532	3.70023	ZZZ3;SETD7;ATRX;EHMT1;HMGA2;HMG20A;HDAC8
GO_Biological_Process_2023	Autophagy Of Mitochondrion (GO:0000422)	1949-06-01	0.124031	0.369385	0	0	1.86468	3.89201	WDR45B;RB1CC1;WIPI2;FBXO7;MARK2;ATG2B
GO_Biological_Process_2023	Negative Regulation Of DNA Metabolic Process (GO:0051053)	1949-06-01	0.124031	0.369385	0	0	1.86468	3.89201	BMPR2;DACH1;KMT2A;PDS5A;WAPL;ATR
GO_Biological_Process_2023	Positive Regulation Of Transmembrane Receptor Protein Serine/Threonine Kinase Signaling Pathway (GO:0090100)	1995-10-01	0.125387	0.369385	0	0	1.57316	3.26643	ZEB2;CREBBP;SMAD4;BMPR2;NUMA1;RBPMS;JAK2;RNF111;TGFBR1;ACVR2A
GO_Biological_Process_2023	Positive Regulation Of Angiogenesis (GO:0045766)	12/119	0.126248	0.369385	0	0	1.50003	3.10432	STIM1;PDPK1;AGO2;GAB1;HMGA2;PIK3CD;VEGFC;AGGF1;PRKD2;HIF1A;RUNX1;JAK1
GO_Biological_Process_2023	Golgi Inheritance (GO:0048313)	2024-02-09	0.126261	0.369385	0	0	3.81458	7.89391	VCPIP1;GBF1
GO_Biological_Process_2023	Golgi Lumen Acidification (GO:0061795)	2024-02-09	0.126261	0.369385	0	0	3.81458	7.89391	ATP6V0B;ATP6V1H
GO_Biological_Process_2023	Actin-Mediated Cell Contraction (GO:0070252)	2024-02-09	0.126261	0.369385	0	0	3.81458	7.89391	PIK3CA;CCDC88C
GO_Biological_Process_2023	Autophagy Of Peroxisome (GO:0030242)	2024-02-09	0.126261	0.369385	0	0	3.81458	7.89391	RB1CC1;ATM
GO_Biological_Process_2023	Axon Regeneration (GO:0031103)	2024-02-09	0.126261	0.369385	0	0	3.81458	7.89391	MTR;MAPK8IP3
GO_Biological_Process_2023	Camera-Type Eye Morphogenesis (GO:0048593)	2024-02-09	0.126261	0.369385	0	0	3.81458	7.89391	SKI;NF1
GO_Biological_Process_2023	Chondroitin Sulfate Proteoglycan Metabolic Process (GO:0050654)	2024-02-09	0.126261	0.369385	0	0	3.81458	7.89391	CSGALNACT1;XYLT1
GO_Biological_Process_2023	Dopamine Transport (GO:0015872)	2024-02-09	0.126261	0.369385	0	0	3.81458	7.89391	SLC22A3;SLC18A2
GO_Biological_Process_2023	Endothelial Tube Morphogenesis (GO:0061154)	2024-02-09	0.126261	0.369385	0	0	3.81458	7.89391	CCM2;PRKD2
GO_Biological_Process_2023	Error-Prone Translesion Synthesis (GO:0042276)	2024-02-09	0.126261	0.369385	0	0	3.81458	7.89391	REV1;REV3L
GO_Biological_Process_2023	Excitatory Synapse Assembly (GO:1904861)	2024-02-09	0.126261	0.369385	0	0	3.81458	7.89391	SRGAP3;SHANK3
GO_Biological_Process_2023	Glycerolipid Metabolic Process (GO:0046486)	2024-02-09	0.126261	0.369385	0	0	3.81458	7.89391	DGKG;PIP5K1A
GO_Biological_Process_2023	Homologous Recombination (GO:0035825)	2024-02-09	0.126261	0.369385	0	0	3.81458	7.89391	RBBP8;TOPBP1
GO_Biological_Process_2023	Insulin Metabolic Process (GO:1901142)	2024-02-09	0.126261	0.369385	0	0	3.81458	7.89391	ERN1;SLC30A5
GO_Biological_Process_2023	Iron Ion Transmembrane Transport (GO:0034755)	2024-02-09	0.126261	0.369385	0	0	3.81458	7.89391	ABCB7;ABCC5
GO_Biological_Process_2023	Negative Regulation Of Cell Adhesion Mediated By Integrin (GO:0033629)	2024-02-09	0.126261	0.369385	0	0	3.81458	7.89391	WNK1;PDE3B
GO_Biological_Process_2023	Negative Regulation Of Establishment Of Protein Localization (GO:1904950)	2024-02-09	0.126261	0.369385	0	0	3.81458	7.89391	DNAJA1;NDFIP2
GO_Biological_Process_2023	Negative Regulation Of Heterotypic Cell-Cell Adhesion (GO:0034115)	2024-02-09	0.126261	0.369385	0	0	3.81458	7.89391	WNK1;MAP2K5
GO_Biological_Process_2023	Negative Regulation Of Lipid Localization (GO:1905953)	2024-02-09	0.126261	0.369385	0	0	3.81458	7.89391	ITGAV;PTPN2
GO_Biological_Process_2023	Negative Regulation Of Necroptotic Process (GO:0060546)	2024-02-09	0.126261	0.369385	0	0	3.81458	7.89391	PELI1;RIPK1
GO_Biological_Process_2023	Negative Regulation Of Potassium Ion Transmembrane Transporter Activity (GO:1901017)	2024-02-09	0.126261	0.369385	0	0	3.81458	7.89391	CAB39;NEDD4L
GO_Biological_Process_2023	Negative Regulation Of Transcription By Competitive Promoter Binding (GO:0010944)	2024-02-09	0.126261	0.369385	0	0	3.81458	7.89391	DACH1;KDM2A
GO_Biological_Process_2023	Nerve Growth Factor Signaling Pathway (GO:0038180)	2024-02-09	0.126261	0.369385	0	0	3.81458	7.89391	RAP1A;RAPGEF2
GO_Biological_Process_2023	Neuron Projection Regeneration (GO:0031102)	2024-02-09	0.126261	0.369385	0	0	3.81458	7.89391	MTR;MAPK8IP3
GO_Biological_Process_2023	Positive Regulation Of RNA Biosynthetic Process (GO:1902680)	2024-02-09	0.126261	0.369385	0	0	3.81458	7.89391	PRIM2;TOP2B
GO_Biological_Process_2023	Positive Regulation Of Lipase Activity (GO:0060193)	2024-02-09	0.126261	0.369385	0	0	3.81458	7.89391	PDPK1;FGFR2
GO_Biological_Process_2023	Positive Regulation Of Myoblast Fusion (GO:1901741)	2024-02-09	0.126261	0.369385	0	0	3.81458	7.89391	RIPOR2;MAPK14
GO_Biological_Process_2023	Positive Regulation Of Protein Sumoylation (GO:0033235)	2024-02-09	0.126261	0.369385	0	0	3.81458	7.89391	HDAC4;PIAS1
GO_Biological_Process_2023	Positive Regulation Of Tissue Remodeling (GO:0034105)	2024-02-09	0.126261	0.369385	0	0	3.81458	7.89391	ROCK1;IL15
GO_Biological_Process_2023	Positive Regulation Of Vasculogenesis (GO:2001214)	2024-02-09	0.126261	0.369385	0	0	3.81458	7.89391	RAP1A;RAPGEF2
GO_Biological_Process_2023	Protein K11-linked Deubiquitination (GO:0035871)	2024-02-09	0.126261	0.369385	0	0	3.81458	7.89391	VCPIP1;USP37
GO_Biological_Process_2023	Protein Localization To Microtubule (GO:0035372)	2024-02-09	0.126261	0.369385	0	0	3.81458	7.89391	MAPRE2;MID1
GO_Biological_Process_2023	Protein Localization To Microtubule Cytoskeleton (GO:0072698)	2024-02-09	0.126261	0.369385	0	0	3.81458	7.89391	MAPRE2;MID1
GO_Biological_Process_2023	Regulation Of PERK-mediated Unfolded Protein Response (GO:1903897)	2024-02-09	0.126261	0.369385	0	0	3.81458	7.89391	HSPA5;NCK1
GO_Biological_Process_2023	Regulation Of RNA Polymerase II Regulatory Region Sequence-Specific DNA Binding (GO:1903025)	2024-02-09	0.126261	0.369385	0	0	3.81458	7.89391	NSD1;TMSB4X
GO_Biological_Process_2023	Regulation Of Cardiac Muscle Cell Differentiation (GO:2000725)	2024-02-09	0.126261	0.369385	0	0	3.81458	7.89391	MEF2C;FRS2
GO_Biological_Process_2023	Regulation Of Cell-Cell Adhesion Involved In Gastrulation (GO:0070587)	2024-02-09	0.126261	0.369385	0	0	3.81458	7.89391	WNK1;MAP2K5
GO_Biological_Process_2023	Regulation Of Cell-Cell Adhesion Mediated By Integrin (GO:0033632)	2024-02-09	0.126261	0.369385	0	0	3.81458	7.89391	WNK1;PIEZO1
GO_Biological_Process_2023	Regulation Of Dendritic Cell Apoptotic Process (GO:2000668)	2024-02-09	0.126261	0.369385	0	0	3.81458	7.89391	LYN;RAPGEF2
GO_Biological_Process_2023	Regulation Of Hair Cycle (GO:0042634)	2024-02-09	0.126261	0.369385	0	0	3.81458	7.89391	PER1;NIPBL
GO_Biological_Process_2023	Regulation Of Long-Term Synaptic Depression (GO:1900452)	2024-02-09	0.126261	0.369385	0	0	3.81458	7.89391	FMR1;SHANK3
GO_Biological_Process_2023	Regulation Of Myeloid Leukocyte Mediated Immunity (GO:0002886)	2024-02-09	0.126261	0.369385	0	0	3.81458	7.89391	LYN;SYK
GO_Biological_Process_2023	Regulation Of Natural Killer Cell Proliferation (GO:0032817)	2024-02-09	0.126261	0.369385	0	0	3.81458	7.89391	PTPN22;JAK2
GO_Biological_Process_2023	Regulation Of Protein Lipidation (GO:1903059)	2024-02-09	0.126261	0.369385	0	0	3.81458	7.89391	RB1CC1;RAB3GAP2
GO_Biological_Process_2023	Regulation Of Protein Localization To Centrosome (GO:1904779)	2024-02-09	0.126261	0.369385	0	0	3.81458	7.89391	GSK3B;BICD1
GO_Biological_Process_2023	Regulation Of Transmembrane Transporter Activity (GO:0022898)	2024-02-09	0.126261	0.369385	0	0	3.81458	7.89391	RIPK1;ACTB
GO_Biological_Process_2023	Response To Hydroxyurea (GO:0072710)	2024-02-09	0.126261	0.369385	0	0	3.81458	7.89391	KAT7;SPIDR
GO_Biological_Process_2023	Response To Laminar Fluid Shear Stress (GO:0034616)	2024-02-09	0.126261	0.369385	0	0	3.81458	7.89391	MAP2K5;SREBF2
GO_Biological_Process_2023	Serotonin Transport (GO:0006837)	2024-02-09	0.126261	0.369385	0	0	3.81458	7.89391	SLC22A3;SLC18A2
GO_Biological_Process_2023	Toxin Transport (GO:1901998)	2024-02-09	0.126261	0.369385	0	0	3.81458	7.89391	SLC22A3;ANTXR2
GO_Biological_Process_2023	Transferrin Transport (GO:0033572)	2024-02-09	0.126261	0.369385	0	0	3.81458	7.89391	CLTC;LMTK2
GO_Biological_Process_2023	Type II Interferon-Mediated Signaling Pathway (GO:0060333)	2024-02-09	0.126261	0.369385	0	0	3.81458	7.89391	JAK2;JAK1
GO_Biological_Process_2023	3'-UTR-mediated mRNA Stabilization (GO:0070935)	2024-03-18	0.126399	0.369385	0	0	2.67098	5.52442	HNRNPC;MAPK14;ELAVL1
GO_Biological_Process_2023	T-helper Cell Differentiation (GO:0042093)	2024-03-18	0.126399	0.369385	0	0	2.67098	5.52442	KMT2A;STAT4;FOXP1
GO_Biological_Process_2023	Actin Filament Capping (GO:0051693)	2024-03-18	0.126399	0.369385	0	0	2.67098	5.52442	SVIL;CAPZA1;ADD3
GO_Biological_Process_2023	Barbed-End Actin Filament Capping (GO:0051016)	2024-03-18	0.126399	0.369385	0	0	2.67098	5.52442	SVIL;CAPZA1;ADD3
GO_Biological_Process_2023	Cellular Response To Inorganic Substance (GO:0071241)	2024-03-18	0.126399	0.369385	0	0	2.67098	5.52442	ATRX;MTR;SPIDR
GO_Biological_Process_2023	Detection Of Mechanical Stimulus (GO:0050982)	2024-03-18	0.126399	0.369385	0	0	2.67098	5.52442	PIEZO1;PKD1;PTK2
GO_Biological_Process_2023	Endothelial Cell Proliferation (GO:0001935)	2024-03-18	0.126399	0.369385	0	0	2.67098	5.52442	ERN1;DLG1;BMPR2
GO_Biological_Process_2023	Maintenance Of Protein Localization In Organelle (GO:0072595)	2024-03-18	0.126399	0.369385	0	0	2.67098	5.52442	HSPA5;TAF3;PML
GO_Biological_Process_2023	Maintenance Of Protein Location In Nucleus (GO:0051457)	2024-03-18	0.126399	0.369385	0	0	2.67098	5.52442	TAF3;PML;SYNE1
GO_Biological_Process_2023	Negative Regulation Of Lipid Storage (GO:0010888)	2024-03-18	0.126399	0.369385	0	0	2.67098	5.52442	ITGAV;PTPN2;TTC39B
GO_Biological_Process_2023	Nucleosome Disassembly (GO:0006337)	2024-03-18	0.126399	0.369385	0	0	2.67098	5.52442	SMARCE1;SMARCC1;ARID2
GO_Biological_Process_2023	Positive Regulation Of Neutrophil Chemotaxis (GO:0090023)	2024-03-18	0.126399	0.369385	0	0	2.67098	5.52442	RIPOR2;DNM1L;MCU
GO_Biological_Process_2023	Positive Regulation Of Phosphoprotein Phosphatase Activity (GO:0032516)	2024-03-18	0.126399	0.369385	0	0	2.67098	5.52442	PPP1R12A;PTPRC;MTOR
GO_Biological_Process_2023	Positive Regulation Of Response To Endoplasmic Reticulum Stress (GO:1905898)	2024-03-18	0.126399	0.369385	0	0	2.67098	5.52442	ERN1;PIK3R1;NCK1
GO_Biological_Process_2023	Regulation Of RIG-I Signaling Pathway (GO:0039535)	2024-03-18	0.126399	0.369385	0	0	2.67098	5.52442	USP15;PUM1;PUM2
GO_Biological_Process_2023	Regulation Of Dendrite Extension (GO:1903859)	2024-03-18	0.126399	0.369385	0	0	2.67098	5.52442	ITSN2;NEDD4L;PLAA
GO_Biological_Process_2023	Regulation Of Exosomal Secretion (GO:1903541)	2024-03-18	0.126399	0.369385	0	0	2.67098	5.52442	PDCD6IP;VPS4B;STAM
GO_Biological_Process_2023	Response To Cholesterol (GO:0070723)	2024-03-18	0.126399	0.369385	0	0	2.67098	5.52442	GRAMD1B;TGFBR1;LRP6
GO_Biological_Process_2023	RNA Phosphodiester Bond Hydrolysis (GO:0090501)	2024-04-28	0.127502	0.370503	0	0	2.22634	4.58542	ERN1;ZC3H12C;PCF11;CSTF3
GO_Biological_Process_2023	Glycosaminoglycan Metabolic Process (GO:0030203)	2024-04-28	0.127502	0.370503	0	0	2.22634	4.58542	EXT1;EXT2;GCNT2;XYLT1
GO_Biological_Process_2023	Hematopoietic Progenitor Cell Differentiation (GO:0002244)	2024-04-28	0.127502	0.370503	0	0	2.22634	4.58542	LYN;PTPRC;PRRC2C;MLLT3
GO_Biological_Process_2023	Negative Regulation Of Wound Healing (GO:0061045)	2024-04-28	0.127502	0.370503	0	0	2.22634	4.58542	CASK;CRK;CLASP1;CLASP2
GO_Biological_Process_2023	Regulation Of Chromosome Segregation (GO:0051983)	2024-04-28	0.127502	0.370503	0	0	2.22634	4.58542	NUMA1;CSNK2A1;PUM1;PUM2
GO_Biological_Process_2023	Regulation Of Sodium Ion Transmembrane Transport (GO:1902305)	2024-04-28	0.127502	0.370503	0	0	2.22634	4.58542	DLG1;SLMAP;NEDD4L;UTRN
GO_Biological_Process_2023	Transcription By RNA Polymerase III (GO:0006383)	2024-04-28	0.127502	0.370503	0	0	2.22634	4.58542	GTF3C1;IVNS1ABP;GTF3C2;SNAPC3
GO_Biological_Process_2023	Protein Targeting To Membrane (GO:0006612)	1972-08-01	0.12765	0.370503	0	0	1.67096	3.43962	RABGEF1;PIKFYVE;ZDHHC20;NACA;CHM;ZDHHC21;ZDHHC14;SEC63
GO_Biological_Process_2023	Regulation Of Cellular Localization (GO:0060341)	1972-08-01	0.12765	0.370503	0	0	1.67096	3.43962	USP8;MAPK8;RABGAP1L;SUMO1;DNAJB6;FBXW7;RACK1;PICALM
GO_Biological_Process_2023	Positive Regulation Of Phosphorylation (GO:0042327)	21/231	0.128758	0.373437	0	0	1.33879	2.74428	LYN;ANGPT1;INSR;FMR1;AXIN1;VEGFC;PTK2;ACVR2A;CAMKK2;IGF1R;FXR1;MOB1B;CCND3;CCND2;RB1CC1;RACK1;RIPK1;TNIK;FNIP1;PPIA;FGFR2
GO_Biological_Process_2023	BMP Signaling Pathway (GO:0030509)	1961-07-01	0.131039	0.37948	0	0	1.73254	3.52096	USP15;SMAD4;BMPR2;USP9X;HIVEP1;RUNX2;ACVR2A
GO_Biological_Process_2023	Regulation Of Pathway-Restricted SMAD Protein Phosphorylation (GO:0060393)	1961-07-01	0.131039	0.37948	0	0	1.73254	3.52096	SMAD4;BMPR2;RBPMS;SNX25;LDLRAD4;TGFBR1;ACVR2A
GO_Biological_Process_2023	Positive Regulation Of Supramolecular Fiber Organization (GO:1902905)	1996-10-01	0.131766	0.381297	0	0	1.55478	3.15112	RB1;USP8;CLIP1;FCHSD2;NUMA1;PRKCE;SLAIN2;SNX9;CLASP1;NCK1
GO_Biological_Process_2023	Positive Regulation Of Metabolic Process (GO:0009893)	11/108	0.132189	0.381946	0	0	1.51651	3.06868	PER2;KDM3A;SYK;APC;INSR;ALMS1;GRB10;EHMT1;ELOVL6;JAK2;IGF1R
GO_Biological_Process_2023	Response To Tumor Necrosis Factor (GO:0034612)	11/108	0.132189	0.381946	0	0	1.51651	3.06868	IKBKB;GCH1;DHX9;ZFAND6;ERBIN;ADAM10;RIPK1;AFF3;JAK2;TANK;MAP4K3
GO_Biological_Process_2023	RNA Transport (GO:0050658)	1939-05-01	0.132806	0.382865	0	0	1.96477	3.9666	ATXN2;FMR1;RFTN1;NUP153;NUP98
GO_Biological_Process_2023	Axonal Transport (GO:0098930)	1939-05-01	0.132806	0.382865	0	0	1.96477	3.9666	FBXW11;DTNBP1;HIF1A;ARL8B;PAFAH1B1
GO_Biological_Process_2023	Regulation Of Receptor-Mediated Endocytosis (GO:0048259)	1939-05-01	0.132806	0.382865	0	0	1.96477	3.9666	MKLN1;BMP2K;CBL;BICD1;PICALM
GO_Biological_Process_2023	Negative Regulation Of Cell Projection Organization (GO:0031345)	1950-06-01	0.133147	0.38356	0	0	1.82221	3.67411	GAK;RAPGEF2;PTPN9;DENND5A;FYN;CBFA2T2
GO_Biological_Process_2023	Organelle Assembly (GO:0070925)	28/322	0.13423	0.386389	0	0	1.27572	2.5619	ARF4;WDR45B;FMR1;VPS4B;ASAP1;AMBRA1;FXR1;AP1G1;RB1CC1;NEK1;PIBF1;IQCB1;ABCC4;YTHDF2;PDCD6IP;YTHDF3;GBF1;RFX3;CPLANE1;AP3B1;STAM;WIPI2;EHD4;DNMBP;CAPRIN1;ULK2;PHIP;ATG2B
GO_Biological_Process_2023	Cellular Response To Reactive Oxygen Species (GO:0034614)	1973-08-01	0.135155	0.38876	0	0	1.64517	3.29253	SETX;MAPK9;MAPK8;FYN;RIPK1;ATM;PEX14;CAMKK2
GO_Biological_Process_2023	Macromolecule Catabolic Process (GO:0009057)	1985-09-01	0.137379	0.394271	0	0	1.58313	3.14254	SH3GLB1;UVRAG;SNX25;NEDD4;XRN2;MTREX;RIPK1;UCHL3;MTOR
GO_Biological_Process_2023	Mitotic Spindle Organization (GO:0007052)	1985-09-01	0.137379	0.394271	0	0	1.58313	3.14254	MECP2;STAG1;STAG2;KIF2A;TNKS;CEP192;PIBF1;CLASP1;CLASP2
GO_Biological_Process_2023	Positive Regulation Of Protein Localization (GO:1903829)	1985-09-01	0.137379	0.394271	0	0	1.58313	3.14254	GSK3B;CREBBP;NUMA1;APC;KAT7;FYN;BICD1;RTN4;JAK1
GO_Biological_Process_2023	Positive Regulation Of Apoptotic Signaling Pathway (GO:2001235)	1962-07-01	0.139398	0.399469	0	0	1.70094	3.35158	BCLAF1;RACK1;RIPK1;DNM1L;PAK2;TGFBR1;PML
GO_Biological_Process_2023	Protein Lipidation (GO:0006497)	1962-07-01	0.139398	0.399469	0	0	1.70094	3.35158	DPM1;WDR45B;ZDHHC20;SLC30A5;ZDHHC21;WIPI2;ZDHHC14
GO_Biological_Process_2023	Chondrocyte Differentiation (GO:0002062)	2024-04-29	0.140221	0.400631	0	0	2.13717	4.19855	MEF2C;BMPR2;HMGA2;SOX5
GO_Biological_Process_2023	Positive Regulation Of Dephosphorylation (GO:0035306)	2024-04-29	0.140221	0.400631	0	0	2.13717	4.19855	ROCK1;CAMTA1;PPP2R5A;PPIA
GO_Biological_Process_2023	Regulation Of Neuron Migration (GO:2001222)	2024-04-29	0.140221	0.400631	0	0	2.13717	4.19855	NIPBL;PLAA;RAPGEF2;SRGAP3
GO_Biological_Process_2023	Regulation Of Spindle Assembly (GO:0090169)	2024-04-29	0.140221	0.400631	0	0	2.13717	4.19855	SENP6;PDCD6IP;NUMA1;VPS4B
GO_Biological_Process_2023	Atrioventricular Valve Morphogenesis (GO:0003181)	2024-03-19	0.142725	0.403286	0	0	2.50391	4.87469	SMAD4;BMPR2;MDM4
GO_Biological_Process_2023	Chondroitin Sulfate Proteoglycan Biosynthetic Process (GO:0050650)	2024-03-19	0.142725	0.403286	0	0	2.50391	4.87469	CSGALNACT1;CHST11;XYLT1
GO_Biological_Process_2023	Cortical Actin Cytoskeleton Organization (GO:0030866)	2024-03-19	0.142725	0.403286	0	0	2.50391	4.87469	IKBKB;DLG1;ROCK1
GO_Biological_Process_2023	Establishment Of Epithelial Cell Polarity (GO:0090162)	2024-03-19	0.142725	0.403286	0	0	2.50391	4.87469	OPHN1;MYO9A;SIPA1L3
GO_Biological_Process_2023	Eye Morphogenesis (GO:0048592)	2024-03-19	0.142725	0.403286	0	0	2.50391	4.87469	SKI;NIPBL;NF1
GO_Biological_Process_2023	Glycogen Metabolic Process (GO:0005977)	2024-03-19	0.142725	0.403286	0	0	2.50391	4.87469	PER2;GSK3B;GBE1
GO_Biological_Process_2023	Inositol Phosphate-Mediated Signaling (GO:0048016)	2024-03-19	0.142725	0.403286	0	0	2.50391	4.87469	NFAT5;PPP3CA;NFATC3
GO_Biological_Process_2023	Mesoderm Development (GO:0007498)	2024-03-19	0.142725	0.403286	0	0	2.50391	4.87469	BTK;IKZF1;JAK2
GO_Biological_Process_2023	Negative Regulation Of Peptidyl-Serine Phosphorylation (GO:0033137)	2024-03-19	0.142725	0.403286	0	0	2.50391	4.87469	PDE4D;RACK1;NCK1
GO_Biological_Process_2023	Positive Regulation Of Histone Methylation (GO:0031062)	2024-03-19	0.142725	0.403286	0	0	2.50391	4.87469	SMAD4;KANSL1;PHF20
GO_Biological_Process_2023	Protein Heterooligomerization (GO:0051291)	2024-03-19	0.142725	0.403286	0	0	2.50391	4.87469	CPSF6;PKD1;FARSB
GO_Biological_Process_2023	Purine Ribonucleotide Transport (GO:0015868)	2024-03-19	0.142725	0.403286	0	0	2.50391	4.87469	ABCC5;LRRC8C;LRRC8D
GO_Biological_Process_2023	Regulation Of Tissue Remodeling (GO:0034103)	2024-03-19	0.142725	0.403286	0	0	2.50391	4.87469	IL15;SUCO;RUNX1
GO_Biological_Process_2023	Regulation Of Transcription Involved In G1/S Transition Of Mitotic Cell Cycle (GO:0000083)	2024-03-19	0.142725	0.403286	0	0	2.50391	4.87469	CDK17;RB1;NPAT
GO_Biological_Process_2023	Vesicle Docking (GO:0048278)	2024-03-19	0.142725	0.403286	0	0	2.50391	4.87469	STX16;STX8;USO1
GO_Biological_Process_2023	Cell Cycle G2/M Phase Transition (GO:0044839)	1940-05-01	0.143615	0.40461	0	0	1.90853	3.70373	LATS1;WEE1;CCNY;PPME1;PLCB1
GO_Biological_Process_2023	Positive Regulation Of Catalytic Activity (GO:0043085)	1940-05-01	0.143615	0.40461	0	0	1.90853	3.70373	BCAS3;MAPK8;XRCC4;ABL2;MAPK14
GO_Biological_Process_2023	Positive Regulation Of Wound Healing (GO:0090303)	1940-05-01	0.143615	0.40461	0	0	1.90853	3.70373	ARFGEF1;PRKCE;RREB1;MTOR;PTK2
GO_Biological_Process_2023	Regulation Of Protein Dephosphorylation (GO:0035304)	1940-05-01	0.143615	0.40461	0	0	1.90853	3.70373	PPP6R3;HTT;CAMTA1;PPP2R5A;PPIA
GO_Biological_Process_2023	Exocytosis (GO:0006887)	1986-09-01	0.144562	0.406977	0	0	1.56249	3.02193	ARFGEF1;RAB10;CADPS2;RAB31;DNAJC5;EXOC4;MIA3;EXOC5;EXOC2
GO_Biological_Process_2023	Positive Regulation Of Cold-Induced Thermogenesis (GO:0120162)	1998-10-01	0.145031	0.407999	0	0	1.51928	2.93344	PER2;KDM3A;SYK;APC;ALMS1;GRB10;EHMT1;ELOVL6;JAK2;IGF1R
GO_Biological_Process_2023	Protein Glycosylation (GO:0006486)	14/147	0.146009	0.409571	0	0	1.40798	2.70908	B3GALNT2;ARFGEF1;GALNT7;TET2;TET1;DPM1;MGAT5;TET3;ST8SIA4;GCNT2;MLEC;STT3B;ST3GAL2;ST3GAL3
GO_Biological_Process_2023	Phosphatidylinositol Metabolic Process (GO:0046488)	1963-07-01	0.148008	0.409571	0	0	1.67048	3.19143	PIKFYVE;LPGAT1;MTMR3;SYNJ1;PI4KA;PIP5K1A;PLCB1
GO_Biological_Process_2023	Protein Polymerization (GO:0051258)	1963-07-01	0.148008	0.409571	0	0	1.67048	3.19143	DIAPH2;DIAPH3;SPIRE1;WASL;JAK2;UBE2K;TTC17
GO_Biological_Process_2023	Regulation Of Plasma Membrane Bounded Cell Projection Assembly (GO:0120032)	1975-08-01	0.150815	0.409571	0	0	1.59589	3.01894	FXR1;TBC1D1;CDKL5;RABGAP1;TBC1D5;FMR1;RAB5A;SDCCAG8
GO_Biological_Process_2023	SRP-dependent Cotranslational Protein Targeting To Membrane (GO:0006614)	2024-02-10	0.150816	0.409571	0	0	3.33758	6.31368	SRP72;SEC63
GO_Biological_Process_2023	T Cell Chemotaxis (GO:0010818)	2024-02-10	0.150816	0.409571	0	0	3.33758	6.31368	PIK3CD;PIK3CG
GO_Biological_Process_2023	Atrial Septum Morphogenesis (GO:0060413)	2024-02-10	0.150816	0.409571	0	0	3.33758	6.31368	NOTCH2;BMPR2
GO_Biological_Process_2023	Cellular Response To Cholesterol (GO:0071397)	2024-02-10	0.150816	0.409571	0	0	3.33758	6.31368	GRAMD1B;LRP6
GO_Biological_Process_2023	Embryonic Appendage Morphogenesis (GO:0035113)	2024-02-10	0.150816	0.409571	0	0	3.33758	6.31368	SKI;MBNL1
GO_Biological_Process_2023	Endosomal Vesicle Fusion (GO:0034058)	2024-02-10	0.150816	0.409571	0	0	3.33758	6.31368	VPS41;VPS8
GO_Biological_Process_2023	Establishment Of Endothelial Intestinal Barrier (GO:0090557)	2024-02-10	0.150816	0.409571	0	0	3.33758	6.31368	RAPGEF2;RAPGEF6
GO_Biological_Process_2023	Establishment Of Epithelial Cell Apical/Basal Polarity (GO:0045198)	2024-02-10	0.150816	0.409571	0	0	3.33758	6.31368	OPHN1;MYO9A
GO_Biological_Process_2023	Histone H3-K14 Acetylation (GO:0044154)	2024-02-10	0.150816	0.409571	0	0	3.33758	6.31368	KAT2B;ZZZ3
GO_Biological_Process_2023	Inositol Phosphate Biosynthetic Process (GO:0032958)	2024-02-10	0.150816	0.409571	0	0	3.33758	6.31368	PPIP5K2;IP6K1
GO_Biological_Process_2023	Mast Cell Activation Involved In Immune Response (GO:0002279)	2024-02-10	0.150816	0.409571	0	0	3.33758	6.31368	PIK3CD;PIK3CG
GO_Biological_Process_2023	Mast Cell Degranulation (GO:0043303)	2024-02-10	0.150816	0.409571	0	0	3.33758	6.31368	PIK3CD;PIK3CG
GO_Biological_Process_2023	Microtubule Anchoring At Centrosome (GO:0034454)	2024-02-10	0.150816	0.409571	0	0	3.33758	6.31368	NIN;HOOK3
GO_Biological_Process_2023	Mitochondrial Protein Processing (GO:0034982)	2024-02-10	0.150816	0.409571	0	0	3.33758	6.31368	IMMP2L;YME1L1
GO_Biological_Process_2023	Mitotic G1/S Transition Checkpoint Signaling (GO:0044819)	2024-02-10	0.150816	0.409571	0	0	3.33758	6.31368	PRKDC;WAC
GO_Biological_Process_2023	Monoamine Transport (GO:0015844)	2024-02-10	0.150816	0.409571	0	0	3.33758	6.31368	SLC22A3;SLC18A2
GO_Biological_Process_2023	Negative Regulation Of B Cell Proliferation (GO:0030889)	2024-02-10	0.150816	0.409571	0	0	3.33758	6.31368	LYN;RC3H1
GO_Biological_Process_2023	Negative Regulation Of Activin Receptor Signaling Pathway (GO:0032926)	2024-02-10	0.150816	0.409571	0	0	3.33758	6.31368	SKI;LEMD3
GO_Biological_Process_2023	Negative Regulation Of Centrosome Duplication (GO:0010826)	2024-02-10	0.150816	0.409571	0	0	3.33758	6.31368	KAT2B;TRIM37
GO_Biological_Process_2023	Negative Regulation Of Cholesterol Transport (GO:0032375)	2024-02-10	0.150816	0.409571	0	0	3.33758	6.31368	NFKB1;SREBF2
GO_Biological_Process_2023	Negative Regulation Of Glycolytic Process (GO:0045820)	2024-02-10	0.150816	0.409571	0	0	3.33758	6.31368	HDAC4;CBFA2T3
GO_Biological_Process_2023	Negative Regulation Of Pathway-Restricted SMAD Protein Phosphorylation (GO:0060394)	2024-02-10	0.150816	0.409571	0	0	3.33758	6.31368	SNX25;LDLRAD4
GO_Biological_Process_2023	Negative Regulation Of Programmed Necrotic Cell Death (GO:0062099)	2024-02-10	0.150816	0.409571	0	0	3.33758	6.31368	PELI1;RIPK1
GO_Biological_Process_2023	Negative Regulation Of Response To Cytokine Stimulus (GO:0060761)	2024-02-10	0.150816	0.409571	0	0	3.33758	6.31368	PTPRC;MAP2K5
GO_Biological_Process_2023	Neuron Projection Fasciculation (GO:0106030)	2024-02-10	0.150816	0.409571	0	0	3.33758	6.31368	ARHGAP35;RTN4
GO_Biological_Process_2023	Phosphate Ion Transmembrane Transport (GO:0035435)	2024-02-10	0.150816	0.409571	0	0	3.33758	6.31368	SLC20A2;XPR1
GO_Biological_Process_2023	Positive Regulation Of Actin Nucleation (GO:0051127)	2024-02-10	0.150816	0.409571	0	0	3.33758	6.31368	FCHSD2;WASF2
GO_Biological_Process_2023	Positive Regulation Of Chondrocyte Differentiation (GO:0032332)	2024-02-10	0.150816	0.409571	0	0	3.33758	6.31368	ZBTB16;SOX5
GO_Biological_Process_2023	Positive Regulation Of Integrin Activation (GO:0033625)	2024-02-10	0.150816	0.409571	0	0	3.33758	6.31368	RAP1B;PIEZO1
GO_Biological_Process_2023	Positive Regulation Of Mitochondrial Outer Membrane Permeabilization Involved In Apoptotic Signaling Pathway (GO:1901030)	2024-02-10	0.150816	0.409571	0	0	3.33758	6.31368	GSK3B;MAPK8
GO_Biological_Process_2023	Positive Regulation Of Nitric-Oxide Synthase Biosynthetic Process (GO:0051770)	2024-02-10	0.150816	0.409571	0	0	3.33758	6.31368	NAMPT;JAK2
GO_Biological_Process_2023	Protein Localization To Endosome (GO:0036010)	2024-02-10	0.150816	0.409571	0	0	3.33758	6.31368	TMEM30A;RCSD1
GO_Biological_Process_2023	Protein Prenylation (GO:0018342)	2024-02-10	0.150816	0.409571	0	0	3.33758	6.31368	PTAR1;CHM
GO_Biological_Process_2023	Receptor-Mediated Endocytosis Of Virus By Host Cell (GO:0019065)	2024-02-10	0.150816	0.409571	0	0	3.33758	6.31368	PIKFYVE;EPS15
GO_Biological_Process_2023	Regulation Of Calcium Ion Import Across Plasma Membrane (GO:1905664)	2024-02-10	0.150816	0.409571	0	0	3.33758	6.31368	PPP3CA;FYN
GO_Biological_Process_2023	Regulation Of Chromatin Binding (GO:0035561)	2024-02-10	0.150816	0.409571	0	0	3.33758	6.31368	HMBOX1;WAPL
GO_Biological_Process_2023	Regulation Of Lamellipodium Morphogenesis (GO:2000392)	2024-02-10	0.150816	0.409571	0	0	3.33758	6.31368	RREB1;CD44
GO_Biological_Process_2023	Regulation Of Long-Term Neuronal Synaptic Plasticity (GO:0048169)	2024-02-10	0.150816	0.409571	0	0	3.33758	6.31368	RAB5A;SHANK3
GO_Biological_Process_2023	Regulation Of mRNA Polyadenylation (GO:1900363)	2024-02-10	0.150816	0.409571	0	0	3.33758	6.31368	CPSF6;ZC3H14
GO_Biological_Process_2023	Regulation Of Melanin Biosynthetic Process (GO:0048021)	2024-02-10	0.150816	0.409571	0	0	3.33758	6.31368	ZEB2;RAPGEF2
GO_Biological_Process_2023	Regulation Of Peroxisome Proliferator Activated Receptor Signaling Pathway (GO:0035358)	2024-02-10	0.150816	0.409571	0	0	3.33758	6.31368	ASXL1;ASXL2
GO_Biological_Process_2023	Regulation Of Phospholipase Activity (GO:0010517)	2024-02-10	0.150816	0.409571	0	0	3.33758	6.31368	PDPK1;FGFR2
GO_Biological_Process_2023	Regulation Of Programmed Necrotic Cell Death (GO:0062098)	2024-02-10	0.150816	0.409571	0	0	3.33758	6.31368	ITCH;PELI1
GO_Biological_Process_2023	Regulation Of Toll-Like Receptor 9 Signaling Pathway (GO:0034163)	2024-02-10	0.150816	0.409571	0	0	3.33758	6.31368	PTPN22;RTN4
GO_Biological_Process_2023	snRNA Transcription By RNA Polymerase II (GO:0042795)	2024-02-10	0.150816	0.409571	0	0	3.33758	6.31368	SNAPC3;ELL2
GO_Biological_Process_2023	Negative Regulation Of Cell Population Proliferation (GO:0008285)	32/379	0.151342	0.410709	0	0	1.23532	2.33254	TES;BMPR2;CELF1;PDS5B;CDC73;RNF2;RB1CC1;E2F3;JAK2;ARID2;RBM5;DIS3L2;LYN;KLF10;PBRM1;MAP2K1;SMAD3;SMARCA2;CBFA2T3;PML;PER2;SKI;KAT2B;APC;NF1;PHF14;RAPGEF2;STRN;MDM4;RAF1;VGLL4;PTPN2
GO_Biological_Process_2023	Glucose Homeostasis (GO:0042593)	1987-09-01	0.15193	0.412013	0	0	1.54237	2.90635	CYB5R4;MBD5;HECTD4;INSR;LRRC8D;PIK3R1;HIF1A;MCU;PTPN2
GO_Biological_Process_2023	Negative Regulation Of Innate Immune Response (GO:0045824)	1952-06-01	0.152292	0.412414	0	0	1.74279	3.27985	USP15;YTHDF2;YTHDF3;PRKDC;SAMHD1;PTPN2
GO_Biological_Process_2023	Regulation Of Protein Localization To Nucleus (GO:1900180)	1952-06-01	0.152292	0.412414	0	0	1.74279	3.27985	LATS1;GSK3B;CREBBP;KAT7;MTOR;JAK1
GO_Biological_Process_2023	Negative Regulation Of Epithelial To Mesenchymal Transition (GO:0010719)	2024-04-30	0.153419	0.414006	0	0	2.05486	3.852	PPP2CA;SPRED2;SPRED1;LDLRAD4
GO_Biological_Process_2023	Negative Regulation Of Peptidyl-Tyrosine Phosphorylation (GO:0050732)	2024-04-30	0.153419	0.414006	0	0	2.05486	3.852	PPP2CA;PTPRC;PIBF1;PTPN2
GO_Biological_Process_2023	Phagocytosis, Engulfment (GO:0006911)	2024-04-30	0.153419	0.414006	0	0	2.05486	3.852	ELMO1;DOCK1;ARHGAP12;GULP1
GO_Biological_Process_2023	Regulation Of Macrophage Derived Foam Cell Differentiation (GO:0010743)	2024-04-30	0.153419	0.414006	0	0	2.05486	3.852	MAPK9;PRKCH;ITGAV;NFKB1
GO_Biological_Process_2023	Regulation Of Vasculature Development (GO:1901342)	2024-04-30	0.153419	0.414006	0	0	2.05486	3.852	KRIT1;NF1;CCM2;PIK3CG
GO_Biological_Process_2023	Regulation Of Protein Kinase B Signaling (GO:0051896)	13/136	0.153898	0.415006	0	0	1.41345	2.64521	ANGPT1;INSR;PIK3CD;RTN4;PTK2;PIK3CG;TGFBR1;IGF1R;PPP2CA;PIK3CA;RACK1;GCNT2;RICTOR
GO_Biological_Process_2023	Cellular Response To Virus (GO:0098586)	1964-07-01	0.156862	0.422109	0	0	1.64108	3.03993	DDX3X;FMR1;GBF1;JAK2;MAPK14;HIF1A;JAK1
GO_Biological_Process_2023	Positive Regulation Of Type I Interferon Production (GO:0032481)	1964-07-01	0.156862	0.422109	0	0	1.64108	3.03993	SETD2;DDX3X;POLR3B;TRAF3;DHX9;PTPN22;TANK
GO_Biological_Process_2023	Regulation Of Secretion By Cell (GO:1903530)	1964-07-01	0.156862	0.422109	0	0	1.64108	3.03993	MEF2C;DNAJC1;MCTP1;RIC1;FMR1;CASK;STXBP5
GO_Biological_Process_2023	Skeletal System Development (GO:0001501)	14/149	0.157249	0.422855	0	0	1.38697	2.56579	SLC10A7;ANKRD11;ZBTB16;XYLT1;PKD1;TGFBR1;EXT1;AKAP13;MMP16;DYM;TRIP11;FGFR2;CD44;SOX5
GO_Biological_Process_2023	Adenine Nucleotide Transport (GO:0051503)	2024-03-20	0.159702	0.426167	0	0	2.35649	4.32286	ABCC5;LRRC8C;LRRC8D
GO_Biological_Process_2023	Endoplasmic Reticulum Calcium Ion Homeostasis (GO:0032469)	2024-03-20	0.159702	0.426167	0	0	2.35649	4.32286	RAP1GDS1;THADA;PML
GO_Biological_Process_2023	Limb Morphogenesis (GO:0035108)	2024-03-20	0.159702	0.426167	0	0	2.35649	4.32286	SKI;MBNL1;NIPBL
GO_Biological_Process_2023	Lipopolysaccharide-Mediated Signaling Pathway (GO:0031663)	2024-03-20	0.159702	0.426167	0	0	2.35649	4.32286	LYN;PRKCE;PTPN22
GO_Biological_Process_2023	Maturation Of LSU-rRNA (GO:0000470)	2024-03-20	0.159702	0.426167	0	0	2.35649	4.32286	NEDD4;ZNHIT6;WDR12
GO_Biological_Process_2023	Positive Regulation Of Embryonic Development (GO:0040019)	2024-03-20	0.159702	0.426167	0	0	2.35649	4.32286	RACK1;NR2C2;PLCB1
GO_Biological_Process_2023	protein-DNA Complex Disassembly (GO:0032986)	2024-03-20	0.159702	0.426167	0	0	2.35649	4.32286	SMARCE1;SMARCC1;ARID2
GO_Biological_Process_2023	Regulation Of Necroptotic Process (GO:0060544)	2024-03-20	0.159702	0.426167	0	0	2.35649	4.32286	ITCH;PELI1;RIPK1
GO_Biological_Process_2023	Regulation Of Protein Localization To Cell Periphery (GO:1904375)	2024-03-20	0.159702	0.426167	0	0	2.35649	4.32286	STX8;ACTB;APPL1
GO_Biological_Process_2023	Regulation Of Spindle Organization (GO:0090224)	2024-03-20	0.159702	0.426167	0	0	2.35649	4.32286	SENP6;NUMA1;CLTC
GO_Biological_Process_2023	Xenobiotic Transport (GO:0042908)	2024-03-20	0.159702	0.426167	0	0	2.35649	4.32286	SLC22A3;ABCC1;ABCC5
GO_Biological_Process_2023	Cellular Response To Alcohol (GO:0097306)	1953-06-01	0.162298	0.432196	0	0	1.70562	3.10136	GRAMD1B;GNG2;LARP1;KLF9;SPIDR;LRP6
GO_Biological_Process_2023	Negative Regulation Of Metabolic Process (GO:0009892)	1953-06-01	0.162298	0.432196	0	0	1.70562	3.10136	RB1;IL15;DOCK7;LNPEP;IP6K1;MAP2K6
GO_Biological_Process_2023	Regulation Of Proteasomal Protein Catabolic Process (GO:0061136)	1953-06-01	0.162298	0.432196	0	0	1.70562	3.10136	OPHN1;PSMD14;FBXW7;FMR1;PKD1;RAD23B
GO_Biological_Process_2023	Positive Regulation Of T Cell Proliferation (GO:0042102)	1965-07-01	0.165951	0.441547	0	0	1.6127	2.89651	PPP3CA;PTPRC;SYK;IL15;JAK2;SLC7A1;NCK1
GO_Biological_Process_2023	Cellular Response To Glucose Starvation (GO:0042149)	1942-05-01	0.166308	0.441547	0	0	1.80517	3.23832	SH3GLB1;MTMR3;SESN3;HSPA5;FOXO3
GO_Biological_Process_2023	Ceramide Biosynthetic Process (GO:0046513)	1942-05-01	0.166308	0.441547	0	0	1.80517	3.23832	CERS6;SGMS1;SPTLC2;ST8SIA4;ST6GALNAC3
GO_Biological_Process_2023	Cellular Response To cAMP (GO:0071320)	1931-04-01	0.167063	0.441547	0	0	1.97865	3.54056	RAP1B;RAP1A;AKAP9;RAPGEF2
GO_Biological_Process_2023	Negative Regulation Of DNA Biosynthetic Process (GO:2000279)	1931-04-01	0.167063	0.441547	0	0	1.97865	3.54056	BMPR2;DACH1;HNRNPC;TENT4B
GO_Biological_Process_2023	Negative Regulation Of Developmental Growth (GO:0048640)	1931-04-01	0.167063	0.441547	0	0	1.97865	3.54056	WWC2;ULK2;DIP2B;RTN4
GO_Biological_Process_2023	Positive Regulation Of Glucose Transmembrane Transport (GO:0010828)	1931-04-01	0.167063	0.441547	0	0	1.97865	3.54056	INSR;BRAF;PIK3R1;APPL1
GO_Biological_Process_2023	Regulation Of Long-Term Synaptic Potentiation (GO:1900271)	1931-04-01	0.167063	0.441547	0	0	1.97865	3.54056	FXR1;GSK3B;EIF2AK4;SHANK3
GO_Biological_Process_2023	Regulation Of Protein Localization To Cell Surface (GO:2000008)	1931-04-01	0.167063	0.441547	0	0	1.97865	3.54056	GBF1;NEDD4L;GOPC;PICALM
GO_Biological_Process_2023	Response To Estradiol (GO:0032355)	1931-04-01	0.167063	0.441547	0	0	1.97865	3.54056	SOCS2;NRIP1;LCOR;STRN3
GO_Biological_Process_2023	Positive Regulation Of Peptidyl-Serine Phosphorylation (GO:0033138)	1989-09-01	0.167206	0.441547	0	0	1.50365	2.68932	RPTOR;LATS1;DOCK7;AXIN1;PRKD2;BRAF;RAF1;FNIP1;CD44
GO_Biological_Process_2023	Positive Regulation Of JNK Cascade (GO:0046330)	1977-08-01	0.167305	0.441547	0	0	1.54946	2.77034	TAOK3;TRAF3;TAOK1;AXIN1;RIPK1;TNIK;PLCB1;MAPK8IP3
GO_Biological_Process_2023	Sphingolipid Biosynthetic Process (GO:0030148)	1977-08-01	0.167305	0.441547	0	0	1.54946	2.77034	CERS6;SPTLC2;SGMS1;VAPA;PRKD3;ACER3;ELOVL6;PRKD2
GO_Biological_Process_2023	Apical Junction Assembly (GO:0043297)	1954-06-01	0.172578	0.451952	0	0	1.67	2.93403	DLG1;PDCD6IP;APC;PKN2;STRN;PAK2
GO_Biological_Process_2023	Negative Regulation Of TOR Signaling (GO:0032007)	1954-06-01	0.172578	0.451952	0	0	1.67	2.93403	SESN3;BMT2;UBR2;ATM;DEPDC5;FNIP1
GO_Biological_Process_2023	Nucleosome Assembly (GO:0006334)	1954-06-01	0.172578	0.451952	0	0	1.67	2.93403	HIRA;KAT6B;ATRX;UBN1;RSF1;BAZ1A
GO_Biological_Process_2023	Cellular Response To Organic Cyclic Compound (GO:0071407)	14/152	0.17493	0.451952	0	0	1.3566	2.36506	MEF2C;URI1;TIPARP;NR3C1;SPIDR;ACTB;RAP1B;LARP1;RAP1A;GNG2;AKAP9;NRIP1;LCOR;RAPGEF2
GO_Biological_Process_2023	Cellular Response To BMP Stimulus (GO:0071773)	1966-07-01	0.175268	0.451952	0	0	1.58528	2.76067	USP15;SMAD4;BMPR2;USP9X;HIVEP1;RUNX2;ACVR2A
GO_Biological_Process_2023	Golgi To Lysosome Transport (GO:0090160)	2024-02-11	0.176198	0.451952	0	0	2.96658	5.15042	GAK;AP1G1
GO_Biological_Process_2023	Cellular Response To UV-B (GO:0071493)	2024-02-11	0.176198	0.451952	0	0	2.96658	5.15042	MAP3K20;MAPK14
GO_Biological_Process_2023	Central Nervous System Projection Neuron Axonogenesis (GO:0021952)	2024-02-11	0.176198	0.451952	0	0	2.96658	5.15042	MYCBP2;PAFAH1B1
GO_Biological_Process_2023	Desensitization Of G Protein-Coupled Receptor Signaling Pathway (GO:0002029)	2024-02-11	0.176198	0.451952	0	0	2.96658	5.15042	GRK3;GTF2H2
GO_Biological_Process_2023	Endosomal Lumen Acidification (GO:0048388)	2024-02-11	0.176198	0.451952	0	0	2.96658	5.15042	ATP6V0B;ATP6V1H
GO_Biological_Process_2023	Exit From Mitosis (GO:0010458)	2024-02-11	0.176198	0.451952	0	0	2.96658	5.15042	CLASP1;CLASP2
GO_Biological_Process_2023	Heterocycle Biosynthetic Process (GO:0018130)	2024-02-11	0.176198	0.451952	0	0	2.96658	5.15042	GCH1;GPHN
GO_Biological_Process_2023	Histone H2A Ubiquitination (GO:0033522)	2024-02-11	0.176198	0.451952	0	0	2.96658	5.15042	UBR2;RNF2
GO_Biological_Process_2023	Intrinsic Apoptotic Signaling Pathway In Response To Oxidative Stress (GO:0008631)	2024-02-11	0.176198	0.451952	0	0	2.96658	5.15042	STK24;PDK1
GO_Biological_Process_2023	Mast Cell Mediated Immunity (GO:0002448)	2024-02-11	0.176198	0.451952	0	0	2.96658	5.15042	PIK3CD;PIK3CG
GO_Biological_Process_2023	Mitochondrial Genome Maintenance (GO:0000002)	2024-02-11	0.176198	0.451952	0	0	2.96658	5.15042	MEF2A;SLC25A36
GO_Biological_Process_2023	Mitochondrion Distribution (GO:0048311)	2024-02-11	0.176198	0.451952	0	0	2.96658	5.15042	MEF2A;DNM1L
GO_Biological_Process_2023	Negative Regulation Of Heart Contraction (GO:0045822)	2024-02-11	0.176198	0.451952	0	0	2.96658	5.15042	PDE4D;PIK3CG
GO_Biological_Process_2023	Negative Regulation Of Platelet-Derived Growth Factor Receptor Signaling Pathway (GO:0010642)	2024-02-11	0.176198	0.451952	0	0	2.96658	5.15042	PHF14;PTPN2
GO_Biological_Process_2023	Negative Regulation Of Potassium Ion Transmembrane Transport (GO:1901380)	2024-02-11	0.176198	0.451952	0	0	2.96658	5.15042	CAB39;NEDD4L
GO_Biological_Process_2023	Negative Regulation Of Reactive Oxygen Species Biosynthetic Process (GO:1903427)	2024-02-11	0.176198	0.451952	0	0	2.96658	5.15042	FYN;SLC18A2
GO_Biological_Process_2023	Nucleotide-Binding Oligomerization Domain Containing Signaling Pathway (GO:0070423)	2024-02-11	0.176198	0.451952	0	0	2.96658	5.15042	ITCH;MAP2K6
GO_Biological_Process_2023	Positive Regulation Of Circadian Rhythm (GO:0042753)	2024-02-11	0.176198	0.451952	0	0	2.96658	5.15042	FBXW11;BTRC
GO_Biological_Process_2023	Positive Regulation Of Endoplasmic Reticulum Unfolded Protein Response (GO:1900103)	2024-02-11	0.176198	0.451952	0	0	2.96658	5.15042	ERN1;PIK3R1
GO_Biological_Process_2023	Positive Regulation Of Metaphase/Anaphase Transition Of Cell Cycle (GO:1902101)	2024-02-11	0.176198	0.451952	0	0	2.96658	5.15042	RB1;CUL3
GO_Biological_Process_2023	Positive Regulation Of Mitotic Metaphase/Anaphase Transition (GO:0045842)	2024-02-11	0.176198	0.451952	0	0	2.96658	5.15042	RB1;CUL3
GO_Biological_Process_2023	Positive Regulation Of Protein Polyubiquitination (GO:1902916)	2024-02-11	0.176198	0.451952	0	0	2.96658	5.15042	DDX3X;PTPN22
GO_Biological_Process_2023	Purine Ribonucleoside Monophosphate Biosynthetic Process (GO:0009168)	2024-02-11	0.176198	0.451952	0	0	2.96658	5.15042	ATIC;GMPS
GO_Biological_Process_2023	Purine Ribonucleoside Monophosphate Metabolic Process (GO:0009167)	2024-02-11	0.176198	0.451952	0	0	2.96658	5.15042	GMPS;NT5C2
GO_Biological_Process_2023	Regulation Of Actin Filament Depolymerization (GO:0030834)	2024-02-11	0.176198	0.451952	0	0	2.96658	5.15042	MTPN;PIK3CA
GO_Biological_Process_2023	Regulation Of Adipose Tissue Development (GO:1904177)	2024-02-11	0.176198	0.451952	0	0	2.96658	5.15042	NCOA1;NCOA2
GO_Biological_Process_2023	Regulation Of Leukocyte Cell-Cell Adhesion (GO:1903037)	2024-02-11	0.176198	0.451952	0	0	2.96658	5.15042	WNK1;MIA3
GO_Biological_Process_2023	Regulation Of mRNA 3'-End Processing (GO:0031440)	2024-02-11	0.176198	0.451952	0	0	2.96658	5.15042	PAPOLA;CDC73
GO_Biological_Process_2023	Regulation Of Mesenchymal Cell Proliferation (GO:0010464)	2024-02-11	0.176198	0.451952	0	0	2.96658	5.15042	PHF14;FGFR2
GO_Biological_Process_2023	Regulation Of Phospholipase C Activity (GO:1900274)	2024-02-11	0.176198	0.451952	0	0	2.96658	5.15042	ABL2;BICD1
GO_Biological_Process_2023	Regulation Of Protein Exit From Endoplasmic Reticulum (GO:0070861)	2024-02-11	0.176198	0.451952	0	0	2.96658	5.15042	TMEM30A;GCC2
GO_Biological_Process_2023	Regulation Of Stress-Activated Protein Kinase Signaling Cascade (GO:0070302)	2024-02-11	0.176198	0.451952	0	0	2.96658	5.15042	LYN;MAP2K1
GO_Biological_Process_2023	Skeletal Muscle Fiber Development (GO:0048741)	2024-02-11	0.176198	0.451952	0	0	2.96658	5.15042	SKI;PPP3CA
GO_Biological_Process_2023	Tetrahydrofolate Metabolic Process (GO:0046653)	2024-02-11	0.176198	0.451952	0	0	2.96658	5.15042	MTHFD1L;MTR
GO_Biological_Process_2023	Mitochondrial Calcium Ion Homeostasis (GO:0051560)	2024-03-21	0.17725	0.451952	0	0	2.22545	3.85047	RAP1GDS1;PDZD8;MCU
GO_Biological_Process_2023	Negative Regulation Of GTPase Activity (GO:0034260)	2024-03-21	0.17725	0.451952	0	0	2.22545	3.85047	BCAS3;LRCH1;WNK1
GO_Biological_Process_2023	Negative Regulation Of Tumor Necrosis Factor-Mediated Signaling Pathway (GO:0010804)	2024-03-21	0.17725	0.451952	0	0	2.22545	3.85047	PPP2CB;RFFL;PTPN2
GO_Biological_Process_2023	Positive Regulation Of Amyloid Precursor Protein Catabolic Process (GO:1902993)	2024-03-21	0.17725	0.451952	0	0	2.22545	3.85047	LYN;RANBP9;PICALM
GO_Biological_Process_2023	Positive Regulation Of Dendritic Spine Development (GO:0060999)	2024-03-21	0.17725	0.451952	0	0	2.22545	3.85047	FMR1;CAPRIN1;SHANK3
GO_Biological_Process_2023	Positive Regulation Of Granulocyte Chemotaxis (GO:0071624)	2024-03-21	0.17725	0.451952	0	0	2.22545	3.85047	RIPOR2;DNM1L;MCU
GO_Biological_Process_2023	Positive Regulation Of Interferon-Alpha Production (GO:0032727)	2024-03-21	0.17725	0.451952	0	0	2.22545	3.85047	SETD2;DDX3X;DHX9
GO_Biological_Process_2023	Positive Regulation Of Vacuole Organization (GO:0044090)	2024-03-21	0.17725	0.451952	0	0	2.22545	3.85047	SH3GLB1;PIP4K2A;RAB3GAP2
GO_Biological_Process_2023	Purine Nucleotide Biosynthetic Process (GO:0006164)	2024-03-21	0.17725	0.451952	0	0	2.22545	3.85047	SLC4A7;NAMPT;NMNAT3
GO_Biological_Process_2023	Regulation Of Histone Deacetylation (GO:0031063)	2024-03-21	0.17725	0.451952	0	0	2.22545	3.85047	KAT2B;NIPBL;ZZZ3
GO_Biological_Process_2023	Regulation Of Transferase Activity (GO:0051338)	2024-03-21	0.17725	0.451952	0	0	2.22545	3.85047	KAT2B;HMBOX1;SMG6
GO_Biological_Process_2023	Response To Cadmium Ion (GO:0046686)	2024-03-21	0.17725	0.451952	0	0	2.22545	3.85047	MAPK9;MAPK8;SUMO1
GO_Biological_Process_2023	Intracellular pH Reduction (GO:0051452)	1932-04-01	0.181116	0.460892	0	0	1.90788	3.25983	SLC4A7;ATP6V0B;DMXL1;ATP6V1H
GO_Biological_Process_2023	Negative Regulation Of Fat Cell Differentiation (GO:0045599)	1932-04-01	0.181116	0.460892	0	0	1.90788	3.25983	ASXL1;ANKRD26;TRIO;SMAD3
GO_Biological_Process_2023	Vesicle Budding From Membrane (GO:0006900)	1932-04-01	0.181116	0.460892	0	0	1.90788	3.25983	VAPA;WASL;TRAPPC9;PICALM
GO_Biological_Process_2023	Ceramide Metabolic Process (GO:0006672)	1955-06-01	0.183117	0.465674	0	0	1.63583	2.77703	PPP2CA;CERS6;SPTLC2;SGMS1;ACER3;ST6GALNAC3
GO_Biological_Process_2023	Cellular Response To UV (GO:0034644)	1979-08-01	0.184577	0.468766	0	0	1.50565	2.54409	YY1;CREBBP;NEDD4;MAP3K20;EIF2AK4;INO80;MAPK14;ATR
GO_Biological_Process_2023	Positive Regulation Of Protein Localization To Membrane (GO:1905477)	1979-08-01	0.184577	0.468766	0	0	1.50565	2.54409	MAPK8;DLG1;PRKCH;PDPK1;PRKCE;PTPN9;FYN;PIK3R1
GO_Biological_Process_2023	Extrinsic Apoptotic Signaling Pathway (GO:0097191)	1967-07-01	0.184803	0.469031	0	0	1.55878	2.63194	GSK3B;DDX3X;SMAD3;PDPK1;ITGAV;RIPK1;JAK2
GO_Biological_Process_2023	Gene Expression (GO:0010467)	25/296	0.185729	0.471069	0	0	1.23455	2.07832	SMG1;YTHDC1;FMR1;CELF2;SMG7;BICD1;SMG6;SYNCRIP;TSPAN5;TASP1;KPNA4;RBM5;AGFG1;RBM6;RBM39;RNGTT;RBPMS;THOC2;SETX;EEF1A1;HNRNPH1;HNRNPF;XRN2;AGO2;FARSB
GO_Biological_Process_2023	Regulation Of ERK1 And ERK2 Cascade (GO:0070372)	21/244	0.186935	0.473816	0	0	1.25985	2.11277	LYN;NOTCH2;MAP2K1;SMAD4;SYK;ANGPT1;FBXW7;RANBP9;BRAF;PTPN22;SPRED2;DLG1;SPRED1;RAP1A;PTPRC;GCNT2;RAPGEF2;PRKD2;CD44;FGFR2;PTPN2
GO_Biological_Process_2023	Regulation Of Cytokine Production (GO:0001817)	15/167	0.188919	0.478528	0	0	1.31958	2.199	LYN;IL15;MAST2;ZBTB20;PIK3CD;ATP2B1;MAPK14;HDAC9;PIK3CG;FOXP1;PER1;PTPRC;TRAF3;CD47;IGF2BP2
GO_Biological_Process_2023	Positive Regulation Of MAPK Cascade (GO:0043410)	26/310	0.18953	0.479759	0	0	1.22518	2.03773	NOTCH2;ROCK1;PTPN22;PIK3CG;IGF1R;RAP1A;GCNT2;MAP2K5;KLHDC10;MEF2C;MAP2K1;ANGPT1;FBXW7;INSR;BRAF;MID1;TGFBR1;PTPRC;TAOK3;TAOK1;RAPGEF2;PRKD2;RAF1;PPIA;CD44;FGFR2
GO_Biological_Process_2023	Bone Development (GO:0060348)	1944-05-01	0.190304	0.480135	0	0	1.71241	2.84113	SKI;SLC10A7;PTPRC;DYM;FGFR2
GO_Biological_Process_2023	Cellular Response To Ketone (GO:1901655)	1944-05-01	0.190304	0.480135	0	0	1.71241	2.84113	GNG2;LARP1;KLF9;NR3C1;TRERF1
GO_Biological_Process_2023	Regulation Of DNA Recombination (GO:0000018)	1944-05-01	0.190304	0.480135	0	0	1.71241	2.84113	SETD2;PPP4R2;SMARCAD1;SPIDR;KPNA1
GO_Biological_Process_2023	Regulation Of Transport (GO:0051049)	1944-05-01	0.190304	0.480135	0	0	1.71241	2.84113	DNAJA1;SCFD1;EPB41;ICA1;GAPVD1
GO_Biological_Process_2023	Synaptic Vesicle Recycling (GO:0036465)	1944-05-01	0.190304	0.480135	0	0	1.71241	2.84113	GIT2;OPHN1;SYNJ1;FCHO2;RAB5A
GO_Biological_Process_2023	Cellular Response To Peptide (GO:1901653)	1956-06-01	0.193902	0.487271	0	0	1.60302	2.6296	GSK3B;ITGA4;MDM2;PTPN22;FYN;IGF1R
GO_Biological_Process_2023	Positive Regulation Of DNA-templated Transcription Initiation (GO:2000144)	1956-06-01	0.193902	0.487271	0	0	1.60302	2.6296	SETX;MED14;MED13;MITF;MED26;TAF3
GO_Biological_Process_2023	Telomere Maintenance (GO:0000723)	1968-07-01	0.194546	0.487271	0	0	1.53314	2.50988	YY1;DCLRE1C;INO80D;PRKDC;ATM;INO80;ATR
GO_Biological_Process_2023	Cellular Response To Cadmium Ion (GO:0071276)	2024-03-22	0.195294	0.487271	0	0	2.10821	3.44324	MAPK9;MAPK8;SUMO1
GO_Biological_Process_2023	Inositol Phosphate Metabolic Process (GO:0043647)	2024-03-22	0.195294	0.487271	0	0	2.10821	3.44324	SYNJ1;PPIP5K2;IP6K1
GO_Biological_Process_2023	Negative Regulation Of G Protein-Coupled Receptor Signaling Pathway (GO:0045744)	2024-03-22	0.195294	0.487271	0	0	2.10821	3.44324	GRK3;GPRASP1;BICD1
GO_Biological_Process_2023	Negative Regulation Of Axonogenesis (GO:0050771)	2024-03-22	0.195294	0.487271	0	0	2.10821	3.44324	ULK2;DIP2B;RTN4
GO_Biological_Process_2023	peptidyl-L-cysteine S-palmitoylation (GO:0018230)	2024-03-22	0.195294	0.487271	0	0	2.10821	3.44324	ZDHHC20;ZDHHC21;ZDHHC14
GO_Biological_Process_2023	peptidyl-S-diacylglycerol-L-cysteine Biosynthetic Process From Peptidyl-Cysteine (GO:0018231)	2024-03-22	0.195294	0.487271	0	0	2.10821	3.44324	ZDHHC20;ZDHHC21;ZDHHC14
GO_Biological_Process_2023	Platelet Dense Granule Organization (GO:0060155)	2024-03-22	0.195294	0.487271	0	0	2.10821	3.44324	AP1G1;DTNBP1;AP3B1
GO_Biological_Process_2023	Positive Regulation Of Phosphatase Activity (GO:0010922)	2024-03-22	0.195294	0.487271	0	0	2.10821	3.44324	MEF2C;ROCK1;MTOR
GO_Biological_Process_2023	Regulation Of Intracellular Steroid Hormone Receptor Signaling Pathway (GO:0033143)	2024-03-22	0.195294	0.487271	0	0	2.10821	3.44324	LATS1;KDM4C;SAFB2
GO_Biological_Process_2023	Positive Regulation Of Nitrogen Compound Metabolic Process (GO:0051173)	1933-04-01	0.195543	0.487271	0	0	1.84199	3.00608	MTPN;MAPK8;MAP2K5;NFKB1
GO_Biological_Process_2023	Regulation Of Amyloid-Beta Formation (GO:1902003)	1933-04-01	0.195543	0.487271	0	0	1.84199	3.00608	RTN3;ROCK1;RTN4;PICALM
GO_Biological_Process_2023	Regulation Of Lamellipodium Assembly (GO:0010591)	1933-04-01	0.195543	0.487271	0	0	1.84199	3.00608	AUTS2;PIK3CA;PIK3R1;WASF2
GO_Biological_Process_2023	Regulation Of Potassium Ion Transmembrane Transport (GO:1901379)	1933-04-01	0.195543	0.487271	0	0	1.84199	3.00608	DLG1;CAB39;NEDD4;NEDD4L
GO_Biological_Process_2023	Regulation Of Protein Polymerization (GO:0032271)	1933-04-01	0.195543	0.487271	0	0	1.84199	3.00608	LATS1;FCHSD2;RASA1;ARHGAP18
GO_Biological_Process_2023	Signal Transduction By P53 Class Mediator (GO:0072331)	1933-04-01	0.195543	0.487271	0	0	1.84199	3.00608	ATRX;JMY;MDM4;FHIT
GO_Biological_Process_2023	Vasculogenesis (GO:0001570)	1933-04-01	0.195543	0.487271	0	0	1.84199	3.00608	SPRED1;RASA1;AGGF1;CCM2
GO_Biological_Process_2023	Cellular Response To Organonitrogen Compound (GO:0071417)	10/105	0.196455	0.489228	0	0	1.4068	2.28932	RAP1B;RPTOR;MEF2C;LARP1;RAP1A;AKAP9;RAPGEF2;SLC38A9;ACTB;MTOR
GO_Biological_Process_2023	Protein O-linked Glycosylation (GO:0006493)	1993-09-01	0.199782	0.492603	0	0	1.43174	2.30586	DPM1;B3GALNT2;GALNT7;TET3;TET2;TET1;TMTC2;ST3GAL2;ST3GAL3
GO_Biological_Process_2023	DNA Conformation Change (GO:0071103)	2024-02-12	0.202173	0.492603	0	0	2.66978	4.268	TOP2B;TOP1
GO_Biological_Process_2023	Axonal Fasciculation (GO:0007413)	2024-02-12	0.202173	0.492603	0	0	2.66978	4.268	ARHGAP35;RTN4
GO_Biological_Process_2023	Calcium Ion Import (GO:0070509)	2024-02-12	0.202173	0.492603	0	0	2.66978	4.268	CACNB2;SLC8A1
GO_Biological_Process_2023	Early Endosome To Golgi Transport (GO:0034498)	2024-02-12	0.202173	0.492603	0	0	2.66978	4.268	SNX2;RAB6A
GO_Biological_Process_2023	Endochondral Bone Morphogenesis (GO:0060350)	2024-02-12	0.202173	0.492603	0	0	2.66978	4.268	MEF2C;BMPR2
GO_Biological_Process_2023	Histone Monoubiquitination (GO:0010390)	2024-02-12	0.202173	0.492603	0	0	2.66978	4.268	WAC;RNF2
GO_Biological_Process_2023	mRNA Cleavage Involved In mRNA Processing (GO:0098787)	2024-02-12	0.202173	0.492603	0	0	2.66978	4.268	ERN1;CPSF6
GO_Biological_Process_2023	Myelination In Peripheral Nervous System (GO:0022011)	2024-02-12	0.202173	0.492603	0	0	2.66978	4.268	SKI;NF1
GO_Biological_Process_2023	Negative Regulation By Host Of Viral Process (GO:0044793)	2024-02-12	0.202173	0.492603	0	0	2.66978	4.268	VAPA;EIF2AK4
GO_Biological_Process_2023	Negative Regulation Of Epidermal Growth Factor-Activated Receptor Activity (GO:0007175)	2024-02-12	0.202173	0.492603	0	0	2.66978	4.268	CBLB;SOCS5
GO_Biological_Process_2023	Negative Regulation Of Locomotion (GO:0040013)	2024-02-12	0.202173	0.492603	0	0	2.66978	4.268	CRK;PTPN2
GO_Biological_Process_2023	Negative Regulation Of Potassium Ion Transport (GO:0043267)	2024-02-12	0.202173	0.492603	0	0	2.66978	4.268	CAB39;NEDD4L
GO_Biological_Process_2023	Negative Regulation Of Voltage-Gated Calcium Channel Activity (GO:1901386)	2024-02-12	0.202173	0.492603	0	0	2.66978	4.268	PPP3CA;FMR1
GO_Biological_Process_2023	Nuclear Body Organization (GO:0030575)	2024-02-12	0.202173	0.492603	0	0	2.66978	4.268	SRPK2;PML
GO_Biological_Process_2023	Nucleotide Metabolic Process (GO:0009117)	2024-02-12	0.202173	0.492603	0	0	2.66978	4.268	NMNAT3;FHIT
GO_Biological_Process_2023	Positive Regulation Of T-helper Cell Differentiation (GO:0045624)	2024-02-12	0.202173	0.492603	0	0	2.66978	4.268	MALT1;SOCS5
GO_Biological_Process_2023	Positive Regulation Of Cellular Extravasation (GO:0002693)	2024-02-12	0.202173	0.492603	0	0	2.66978	4.268	RIPOR2;CD47
GO_Biological_Process_2023	Positive Regulation Of Protein Export From Nucleus (GO:0046827)	2024-02-12	0.202173	0.492603	0	0	2.66978	4.268	GSK3B;XPO4
GO_Biological_Process_2023	Positive Regulation Of Voltage-Gated Calcium Channel Activity (GO:1901387)	2024-02-12	0.202173	0.492603	0	0	2.66978	4.268	CACNB2;PPP3CA
GO_Biological_Process_2023	pre-miRNA Processing (GO:0031054)	2024-02-12	0.202173	0.492603	0	0	2.66978	4.268	TUT4;AGO2
GO_Biological_Process_2023	Regulation Of SNARE Complex Assembly (GO:0035542)	2024-02-12	0.202173	0.492603	0	0	2.66978	4.268	VPS41;VPS8
GO_Biological_Process_2023	Regulation Of Cell Communication By Electrical Coupling (GO:0010649)	2024-02-12	0.202173	0.492603	0	0	2.66978	4.268	PDE4D;SLC8A1
GO_Biological_Process_2023	Regulation Of Chemokine (C-X-C Motif) Ligand 2 Production (GO:2000341)	2024-02-12	0.202173	0.492603	0	0	2.66978	4.268	MAP2K5;FOXP1
GO_Biological_Process_2023	Regulation Of Leukocyte Adhesion To Vascular Endothelial Cell (GO:1904994)	2024-02-12	0.202173	0.492603	0	0	2.66978	4.268	NFAT5;ZDHHC21
GO_Biological_Process_2023	Regulation Of Lymphocyte Migration (GO:2000401)	2024-02-12	0.202173	0.492603	0	0	2.66978	4.268	MIA3;WASL
GO_Biological_Process_2023	Regulation Of Platelet-Derived Growth Factor Receptor Signaling Pathway (GO:0010640)	2024-02-12	0.202173	0.492603	0	0	2.66978	4.268	CBLB;CBL
GO_Biological_Process_2023	Regulation Of Retinoic Acid Receptor Signaling Pathway (GO:0048385)	2024-02-12	0.202173	0.492603	0	0	2.66978	4.268	ASXL1;CNOT1
GO_Biological_Process_2023	Regulation Of Transcription From RNA Polymerase II Promoter In Response To Stress (GO:0043618)	2024-02-12	0.202173	0.492603	0	0	2.66978	4.268	ARNT;HIF1A
GO_Biological_Process_2023	Relaxation Of Cardiac Muscle (GO:0055119)	2024-02-12	0.202173	0.492603	0	0	2.66978	4.268	PIK3CA;SLC8A1
GO_Biological_Process_2023	Response To Muramyl Dipeptide (GO:0032495)	2024-02-12	0.202173	0.492603	0	0	2.66978	4.268	ERBIN;PTPN22
GO_Biological_Process_2023	snRNA Transcription (GO:0009301)	2024-02-12	0.202173	0.492603	0	0	2.66978	4.268	SNAPC3;ELL2
GO_Biological_Process_2023	Sphingomyelin Metabolic Process (GO:0006684)	2024-02-12	0.202173	0.492603	0	0	2.66978	4.268	SGMS1;VAPA
GO_Biological_Process_2023	Spinal Cord Development (GO:0021510)	2024-02-12	0.202173	0.492603	0	0	2.66978	4.268	NF1;PKD1
GO_Biological_Process_2023	Mitotic Nuclear Division (GO:0140014)	1945-05-01	0.202738	0.493043	0	0	1.66951	2.66428	INO80;CLASP1;WAPL;CLASP2;NDEL1
GO_Biological_Process_2023	Natural Killer Cell Activation (GO:0030101)	1945-05-01	0.202738	0.493043	0	0	1.66951	2.66428	PTPRC;ELF4;PIK3CD;KAT7;PBX1
GO_Biological_Process_2023	Regulation Of Apoptotic Signaling Pathway (GO:2001233)	1945-05-01	0.202738	0.493043	0	0	1.66951	2.66428	RB1;SGMS1;CSNK2A1;PPIA;TGFBR1
GO_Biological_Process_2023	Phagocytosis (GO:0006909)	1969-07-01	0.204488	0.496985	0	0	1.50833	2.39409	ELMO1;PIP5K1A;ITGAV;DOCK1;LDLR;ARHGAP12;GULP1
GO_Biological_Process_2023	RNA Catabolic Process (GO:0006401)	1957-06-01	0.204921	0.49772	0	0	1.57151	2.49105	ERN1;YTHDF2;XRN2;MTREX;SND1;DIS3L2
GO_Biological_Process_2023	Cellular Response To Hormone Stimulus (GO:0032870)	1994-09-01	0.208317	0.505648	0	0	1.41482	2.21942	NCOA1;SOCS2;BCAS3;NCOA2;LHCGR;MEF2C;URI1;KLF9;NR3C1
GO_Biological_Process_2023	Cellular Response To Amyloid-Beta (GO:1904646)	1934-04-01	0.210307	0.507911	0	0	1.78049	2.77612	GSK3B;ITGA4;FYN;IGF1R
GO_Biological_Process_2023	Cellular Response To Glucose Stimulus (GO:0071333)	1934-04-01	0.210307	0.507911	0	0	1.78049	2.77612	ERN1;RACK1;ZBTB20;IGF1R
GO_Biological_Process_2023	Histone Deubiquitination (GO:0016578)	1934-04-01	0.210307	0.507911	0	0	1.78049	2.77612	KAT2B;TRRAP;ATXN7;USP3
GO_Biological_Process_2023	Organophosphate Biosynthetic Process (GO:0090407)	1934-04-01	0.210307	0.507911	0	0	1.78049	2.77612	PPIP5K2;PIP5K1A;IP6K1;GPHN
GO_Biological_Process_2023	Positive Regulation Of Organelle Organization (GO:0010638)	1934-04-01	0.210307	0.507911	0	0	1.78049	2.77612	GSK3B;UVRAG;SYNJ1;RAB3GAP2
GO_Biological_Process_2023	Regulation Of T Cell Receptor Signaling Pathway (GO:0050856)	1934-04-01	0.210307	0.507911	0	0	1.78049	2.77612	RC3H1;PTPN22;PRKD2;PTPN2
GO_Biological_Process_2023	Regulation Of Metal Ion Transport (GO:0010959)	1934-04-01	0.210307	0.507911	0	0	1.78049	2.77612	PER1;STIM1;EPB41;WNK1
GO_Biological_Process_2023	Transcription Initiation-Coupled Chromatin Remodeling (GO:0045815)	1934-04-01	0.210307	0.507911	0	0	1.78049	2.77612	KAT2B;KMT2A;KAT7;ARID1B
GO_Biological_Process_2023	Regulation Of Phosphorylation (GO:0042325)	1982-08-01	0.211829	0.511265	0	0	1.44438	2.24164	IKBKB;PPP2CA;LYN;ROCK1;CCDC88C;PHIP;FNIP1;PTK2
GO_Biological_Process_2023	Axon Extension (GO:0048675)	2024-03-23	0.21376	0.512382	0	0	2.00269	3.08996	AUTS2;USP9X;ULK2
GO_Biological_Process_2023	Endocardial Cushion Development (GO:0003197)	2024-03-23	0.21376	0.512382	0	0	2.00269	3.08996	BMPR2;APC;MDM4
GO_Biological_Process_2023	Negative Regulation Of Epidermal Growth Factor Receptor Signaling Pathway (GO:0042059)	2024-03-23	0.21376	0.512382	0	0	2.00269	3.08996	CBLB;PTPN2;SOCS5
GO_Biological_Process_2023	Negative Regulation Of Extrinsic Apoptotic Signaling Pathway Via Death Domain Receptors (GO:1902042)	2024-03-23	0.21376	0.512382	0	0	2.00269	3.08996	GSK3B;DDX3X;RFFL
GO_Biological_Process_2023	Negative Regulation Of Lymphocyte Activation (GO:0051250)	2024-03-23	0.21376	0.512382	0	0	2.00269	3.08996	PTPN22;PIBF1;PAG1
GO_Biological_Process_2023	Negative Regulation Of Oxidative Stress-Induced Cell Death (GO:1903202)	2024-03-23	0.21376	0.512382	0	0	2.00269	3.08996	FYN;FBXO7;PPIA
GO_Biological_Process_2023	Positive Regulation Of Neutrophil Migration (GO:1902624)	2024-03-23	0.21376	0.512382	0	0	2.00269	3.08996	RIPOR2;DNM1L;MCU
GO_Biological_Process_2023	Protein N-linked Glycosylation Via Asparagine (GO:0018279)	2024-03-23	0.21376	0.512382	0	0	2.00269	3.08996	DPM1;MGAT5;STT3B
GO_Biological_Process_2023	Protein Alkylation (GO:0008213)	2024-03-23	0.21376	0.512382	0	0	2.00269	3.08996	PRMT3;ETF1;CAMKMT
GO_Biological_Process_2023	Regulation Of Toll-Like Receptor 4 Signaling Pathway (GO:0034143)	2024-03-23	0.21376	0.512382	0	0	2.00269	3.08996	LYN;PTPN22;APPL1
GO_Biological_Process_2023	Zinc Ion Transport (GO:0006829)	2024-03-23	0.21376	0.512382	0	0	2.00269	3.08996	SLC30A9;SLC30A5;SLC39A11
GO_Biological_Process_2023	Negative Regulation Of Epithelial Cell Proliferation (GO:0050680)	1970-07-01	0.214619	0.513802	0	0	1.48431	2.28419	FBXW7;KLF9;KRIT1;NF1;CASK;CDC73;FGFR2
GO_Biological_Process_2023	Regulation Of G Protein-Coupled Receptor Signaling Pathway (GO:0008277)	1970-07-01	0.214619	0.513802	0	0	1.48431	2.28419	GIT2;RIC8B;ROCK1;USP33;NMT2;PLCB1;CAMKMT
GO_Biological_Process_2023	Epithelial Cell Migration (GO:0010631)	1946-05-01	0.215435	0.514792	0	0	1.62871	2.50022	SMAD4;ZEB2;ROCK1;PIK3CA;PKN2
GO_Biological_Process_2023	Regulation Of Cytokine Production Involved In Inflammatory Response (GO:1900015)	1946-05-01	0.215435	0.514792	0	0	1.62871	2.50022	MAPK9;PER1;MAPK14;HIF1A;APPL1
GO_Biological_Process_2023	Replication Fork Processing (GO:0031297)	1946-05-01	0.215435	0.514792	0	0	1.62871	2.50022	MMS22L;ATRX;RBBP8;SAMHD1;ATR
GO_Biological_Process_2023	mRNA Transport (GO:0051028)	1958-06-01	0.216157	0.516196	0	0	1.5412	2.36074	SMG1;YTHDC1;FMR1;THOC2;SMG7;SMG6
GO_Biological_Process_2023	Response To Lipopolysaccharide (GO:0032496)	14/159	0.219745	0.524439	0	0	1.29062	1.95566	MEF2C;GCH1;ERBIN;PTPN22;MAPK14;NFKB1;CDC73;FOXP1;MAPK8;PELI1;FBXO3;PLAA;TAB2;JAK2
GO_Biological_Process_2023	Glycerophospholipid Biosynthetic Process (GO:0046474)	10/108	0.220637	0.526239	0	0	1.36352	2.0606	DGKG;PIKFYVE;MTMR3;CHKA;SYNJ1;ETNK1;PI4KA;PIP5K1A;FAR1;CEPT1
GO_Biological_Process_2023	Myeloid Leukocyte Differentiation (GO:0002573)	1971-07-01	0.224928	0.529294	0	0	1.46104	2.17983	IL15;PIK3CD;GAB2;MAPK14;CBFA2T3;FOXP1;RUNX1
GO_Biological_Process_2023	Negative Regulation Of Protein Binding (GO:0032091)	1971-07-01	0.224928	0.529294	0	0	1.46104	2.17983	GSK3B;MAPK8;ITGA4;ROCK1;USP33;RACK1;PEX14
GO_Biological_Process_2023	Positive Regulation Of Cell-Substrate Adhesion (GO:0010811)	1971-07-01	0.224928	0.529294	0	0	1.46104	2.17983	GSK3B;RSU1;JAK2;UTRN;CRK;DOCK1;RREB1
GO_Biological_Process_2023	Dendrite Morphogenesis (GO:0048813)	1935-04-01	0.225371	0.529294	0	0	1.72297	2.56723	DOCK10;MEF2A;WASL;SHANK3
GO_Biological_Process_2023	Glutamate Receptor Signaling Pathway (GO:0007215)	1935-04-01	0.225371	0.529294	0	0	1.72297	2.56723	FMR1;GNAQ;PLCB1;GRIA3
GO_Biological_Process_2023	Macrophage Activation (GO:0042116)	1935-04-01	0.225371	0.529294	0	0	1.72297	2.56723	CRTC3;SYK;JAK2;FOXP1
GO_Biological_Process_2023	Positive Regulation Of Mitotic Nuclear Division (GO:0045840)	1935-04-01	0.225371	0.529294	0	0	1.72297	2.56723	RB1;CUL3;INSR;PHIP
GO_Biological_Process_2023	Protein Methylation (GO:0006479)	1935-04-01	0.225371	0.529294	0	0	1.72297	2.56723	PRMT3;ETF1;RAB6A;CAMKMT
GO_Biological_Process_2023	Regulation Of Cardiac Muscle Contraction (GO:0055117)	1935-04-01	0.225371	0.529294	0	0	1.72297	2.56723	PDE4D;ASB3;PIK3CG;SLC8A1
GO_Biological_Process_2023	Regulation Of Cellular Senescence (GO:2000772)	1935-04-01	0.225371	0.529294	0	0	1.72297	2.56723	MAP3K3;AKT3;ZKSCAN3;HMGA2
GO_Biological_Process_2023	DNA-templated Transcription Initiation (GO:0006352)	1959-06-01	0.227597	0.529294	0	0	1.51204	2.23809	GTF3C1;RSF1;E2F3;GTF2H2;GTF2F2;MED26
GO_Biological_Process_2023	Heart Morphogenesis (GO:0003007)	1959-06-01	0.227597	0.529294	0	0	1.51204	2.23809	NIPBL;APC;INSR;MDM4;TGFBR1;PTK2
GO_Biological_Process_2023	Microtubule Cytoskeleton Organization Involved In Mitosis (GO:1902850)	1959-06-01	0.227597	0.529294	0	0	1.51204	2.23809	MECP2;SETD2;KIF2A;TNKS;CLASP1;CLASP2
GO_Biological_Process_2023	protein-DNA Complex Assembly (GO:0065004)	1959-06-01	0.227597	0.529294	0	0	1.51204	2.23809	HIRA;KAT6B;ATRX;UBN1;RSF1;BAZ1A
GO_Biological_Process_2023	Bicellular Tight Junction Assembly (GO:0070830)	1947-05-01	0.228373	0.529294	0	0	1.58984	2.34784	DLG1;PDCD6IP;APC;STRN;PAK2
GO_Biological_Process_2023	Negative Regulation Of Hydrolase Activity (GO:0051346)	1947-05-01	0.228373	0.529294	0	0	1.58984	2.34784	ARFGEF1;BCAS3;URI1;LRCH1;WNK1
GO_Biological_Process_2023	N-terminal Protein Amino Acid Modification (GO:0031365)	2024-02-13	0.228534	0.529294	0	0	2.42694	3.58234	NAA16;NAA15
GO_Biological_Process_2023	Amyloid Precursor Protein Catabolic Process (GO:0042987)	2024-02-13	0.228534	0.529294	0	0	2.42694	3.58234	DYRK1A;ADAM10
GO_Biological_Process_2023	Atrioventricular Valve Development (GO:0003171)	2024-02-13	0.228534	0.529294	0	0	2.42694	3.58234	BMPR2;MDM4
GO_Biological_Process_2023	Chondroitin Sulfate Biosynthetic Process (GO:0030206)	2024-02-13	0.228534	0.529294	0	0	2.42694	3.58234	CSGALNACT1;CHST11
GO_Biological_Process_2023	Cotranslational Protein Targeting To Membrane (GO:0006613)	2024-02-13	0.228534	0.529294	0	0	2.42694	3.58234	SRP72;SEC63
GO_Biological_Process_2023	Cytoplasmic Sequestering Of Protein (GO:0051220)	2024-02-13	0.228534	0.529294	0	0	2.42694	3.58234	LATS1;PKD1
GO_Biological_Process_2023	Glutamine Metabolic Process (GO:0006541)	2024-02-13	0.228534	0.529294	0	0	2.42694	3.58234	SLC38A1;GLS
GO_Biological_Process_2023	ncRNA Transcription (GO:0098781)	2024-02-13	0.228534	0.529294	0	0	2.42694	3.58234	GTF3C1;SNAPC3
GO_Biological_Process_2023	Negative Regulation Of Neuroinflammatory Response (GO:0150079)	2024-02-13	0.228534	0.529294	0	0	2.42694	3.58234	PTPRC;LDLR
GO_Biological_Process_2023	Neuromuscular Process Controlling Balance (GO:0050885)	2024-02-13	0.228534	0.529294	0	0	2.42694	3.58234	NRXN1;PAFAH1B1
GO_Biological_Process_2023	Peptidyl-Tyrosine Autophosphorylation (GO:0038083)	2024-02-13	0.228534	0.529294	0	0	2.42694	3.58234	DYRK1A;IGF1R
GO_Biological_Process_2023	Positive Regulation Of T-helper 17 Type Immune Response (GO:2000318)	2024-02-13	0.228534	0.529294	0	0	2.42694	3.58234	JAK2;MALT1
GO_Biological_Process_2023	Positive Regulation Of Cardiac Muscle Cell Proliferation (GO:0060045)	2024-02-13	0.228534	0.529294	0	0	2.42694	3.58234	MEF2C;FGFR2
GO_Biological_Process_2023	Positive Regulation Of Double-Strand Break Repair Via Nonhomologous End Joining (GO:2001034)	2024-02-13	0.228534	0.529294	0	0	2.42694	3.58234	PRKDC;KMT5B
GO_Biological_Process_2023	Positive Regulation Of Fatty Acid Biosynthetic Process (GO:0045723)	2024-02-13	0.228534	0.529294	0	0	2.42694	3.58234	KAT2B;LPGAT1
GO_Biological_Process_2023	Positive Regulation Of Histone Deacetylation (GO:0031065)	2024-02-13	0.228534	0.529294	0	0	2.42694	3.58234	NIPBL;PRKD2
GO_Biological_Process_2023	Positive Regulation Of Keratinocyte Differentiation (GO:0045618)	2024-02-13	0.228534	0.529294	0	0	2.42694	3.58234	PRKCH;NUMA1
GO_Biological_Process_2023	Positive Regulation Of Leukocyte Degranulation (GO:0043302)	2024-02-13	0.228534	0.529294	0	0	2.42694	3.58234	SYK;GAB2
GO_Biological_Process_2023	Positive Regulation Of Protein Deacetylation (GO:0090312)	2024-02-13	0.228534	0.529294	0	0	2.42694	3.58234	NIPBL;DYRK1A
GO_Biological_Process_2023	Protein Localization To Phagophore Assembly Site (GO:0034497)	2024-02-13	0.228534	0.529294	0	0	2.42694	3.58234	WDR45B;WIPI2
GO_Biological_Process_2023	Regulation Of IRE1-mediated Unfolded Protein Response (GO:1903894)	2024-02-13	0.228534	0.529294	0	0	2.42694	3.58234	HSPA5;DNAJB9
GO_Biological_Process_2023	Regulation Of cAMP-dependent Protein Kinase Activity (GO:2000479)	2024-02-13	0.228534	0.529294	0	0	2.42694	3.58234	HTT;RAPGEF2
GO_Biological_Process_2023	Regulation Of Cell Projection Organization (GO:0031344)	2024-02-13	0.228534	0.529294	0	0	2.42694	3.58234	MACF1;MYO9A
GO_Biological_Process_2023	Regulation Of Gastrulation (GO:0010470)	2024-02-13	0.228534	0.529294	0	0	2.42694	3.58234	RACK1;CLASP2
GO_Biological_Process_2023	Regulation Of Myoblast Fusion (GO:1901739)	2024-02-13	0.228534	0.529294	0	0	2.42694	3.58234	RIPOR2;MAPK14
GO_Biological_Process_2023	Regulation Of Nitric-Oxide Synthase Biosynthetic Process (GO:0051769)	2024-02-13	0.228534	0.529294	0	0	2.42694	3.58234	NAMPT;JAK2
GO_Biological_Process_2023	Regulation Of Vasculogenesis (GO:2001212)	2024-02-13	0.228534	0.529294	0	0	2.42694	3.58234	RAP1A;RAPGEF2
GO_Biological_Process_2023	Relaxation Of Muscle (GO:0090075)	2024-02-13	0.228534	0.529294	0	0	2.42694	3.58234	PIK3CA;SLC8A1
GO_Biological_Process_2023	Response To Nerve Growth Factor (GO:1990089)	2024-02-13	0.228534	0.529294	0	0	2.42694	3.58234	RAP1A;RAPGEF2
GO_Biological_Process_2023	Response To Progesterone (GO:0032570)	2024-02-13	0.228534	0.529294	0	0	2.42694	3.58234	UBE3A;TRERF1
GO_Biological_Process_2023	Sphingoid Biosynthetic Process (GO:0046520)	2024-02-13	0.228534	0.529294	0	0	2.42694	3.58234	SPTLC2;ACER3
GO_Biological_Process_2023	Sphingosine Biosynthetic Process (GO:0046512)	2024-02-13	0.228534	0.529294	0	0	2.42694	3.58234	SPTLC2;ACER3
GO_Biological_Process_2023	Amyloid Fibril Formation (GO:1990000)	2024-03-24	0.232575	0.536066	0	0	1.90722	2.78177	USP9X;MDM2;RIPK1
GO_Biological_Process_2023	Fat-Soluble Vitamin Metabolic Process (GO:0006775)	2024-03-24	0.232575	0.536066	0	0	1.90722	2.78177	KDM5A;VKORC1L1;ARID4A
GO_Biological_Process_2023	Neuromuscular Junction Development (GO:0007528)	2024-03-24	0.232575	0.536066	0	0	1.90722	2.78177	CACNB2;NEDD4;GPHN
GO_Biological_Process_2023	Outflow Tract Septum Morphogenesis (GO:0003148)	2024-03-24	0.232575	0.536066	0	0	1.90722	2.78177	SMAD4;BMPR2;FGFR2
GO_Biological_Process_2023	Positive Regulation Of BMP Signaling Pathway (GO:0030513)	2024-03-24	0.232575	0.536066	0	0	1.90722	2.78177	SMAD4;BMPR2;NUMA1
GO_Biological_Process_2023	Positive Regulation Of Interleukin-17 Production (GO:0032740)	2024-03-24	0.232575	0.536066	0	0	1.90722	2.78177	IL15;RFTN1;JAK2
GO_Biological_Process_2023	Positive Regulation Of Lipid Metabolic Process (GO:0045834)	2024-03-24	0.232575	0.536066	0	0	1.90722	2.78177	RPTOR;ZBTB20;MTOR
GO_Biological_Process_2023	Regulation Of Muscle Cell Differentiation (GO:0051147)	2024-03-24	0.232575	0.536066	0	0	1.90722	2.78177	MAPK14;HDAC9;FGFR2
GO_Biological_Process_2023	Positive Regulation Of Protein Localization To Nucleus (GO:1900182)	1972-07-01	0.235404	0.542263	0	0	1.43848	2.0807	CREBBP;SMAD3;TCP1;UBR5;KAT7;PIK3R1;JAK1
GO_Biological_Process_2023	Positive Regulation Of Cytokine Production (GO:0001819)	26/320	0.236001	0.543312	0	0	1.18286	1.70796	DDX3X;DHX9;PIK3CD;PTPN22;HIF1A;TANK;PIK3CG;MALT1;MAPK9;RIPK1;JAK2;PIBF1;APPL1;AKIRIN2;SYK;IL15;PDE4D;RFTN1;ARNT;MAPK14;RUNX1;FOXP1;PTPRC;TRAF3;PRKD2;PLCB1
GO_Biological_Process_2023	Organonitrogen Compound Biosynthetic Process (GO:1901566)	11/123	0.23903	0.549954	0	0	1.31234	1.87818	CERS6;CHKA;SPTLC2;SGMS1;GCH1;PRKD3;ACER3;PRKD2;ELOVL6;ST3GAL2;GPHN
GO_Biological_Process_2023	Response To Light Stimulus (GO:0009416)	1960-06-01	0.239226	0.550045	0	0	1.48396	2.12258	MAPK8;UBE2B;REV1;UBE4B;GTF2H2;MAP4K3
GO_Biological_Process_2023	Axonogenesis (GO:0007409)	16/188	0.239355	0.550045	0	0	1.24344	1.77787	NOTCH2;TRIO;AUTS2;USP9X;USP33;NRXN1;MYCBP2;DOCK7;ARHGAP35;PTK2;RAB10;OPHN1;ULK2;FYN;SOS1;FGFR2
GO_Biological_Process_2023	Positive Regulation Of I-kappaB kinase/NF-kappaB Signaling (GO:0043123)	15/175	0.239972	0.550499	0	0	1.25306	1.7884	ANKRD17;MAP3K3;NDFIP2;MALT1;IKBKB;AKAP13;PPM1A;VAPA;MIER1;REL;DHX15;PELI1;RIPK1;TAB2;WLS
GO_Biological_Process_2023	Lytic Vacuole Organization (GO:0080171)	1936-04-01	0.2407	0.550499	0	0	1.66903	2.37704	GNPTAB;ZKSCAN3;HOOK3;MTOR
GO_Biological_Process_2023	Negative Regulation Of Organelle Assembly (GO:1902116)	1936-04-01	0.2407	0.550499	0	0	1.66903	2.37704	KAT2B;SCFD1;SMAD4;TRIM37
GO_Biological_Process_2023	Negative Regulation Of Sequestering Of Calcium Ion (GO:0051283)	1936-04-01	0.2407	0.550499	0	0	1.66903	2.37704	IBTK;PLCB4;PTPRC;PLCB1
GO_Biological_Process_2023	Positive Regulation Of Signaling Receptor Activity (GO:2000273)	1936-04-01	0.2407	0.550499	0	0	1.66903	2.37704	FBXW7;JAK2;HIF1A;SHANK3
GO_Biological_Process_2023	Regulation Of Glucose Import (GO:0046324)	1936-04-01	0.2407	0.550499	0	0	1.66903	2.37704	INSR;GRB10;PIK3R1;APPL1
GO_Biological_Process_2023	Regulation Of Intracellular Protein Transport (GO:0033157)	1936-04-01	0.2407	0.550499	0	0	1.66903	2.37704	GSK3B;BCAS3;GCC2;NDEL1
GO_Biological_Process_2023	Substrate Adhesion-Dependent Cell Spreading (GO:0034446)	1936-04-01	0.2407	0.550499	0	0	1.66903	2.37704	ITGA4;ITGAV;PIK3R1;SRGAP3
GO_Biological_Process_2023	Cellular Response To Mechanical Stimulus (GO:0071260)	1948-05-01	0.241528	0.551736	0	0	1.55279	2.20615	MAP3K2;MAP2K4;MAPK8;PIEZO1;NFKB1
GO_Biological_Process_2023	Oligosaccharide Metabolic Process (GO:0009311)	1948-05-01	0.241528	0.551736	0	0	1.55279	2.20615	MANBA;ST8SIA4;ST6GALNAC3;ST3GAL2;ST3GAL3
GO_Biological_Process_2023	Cellular Response To Cytokine Stimulus (GO:0071345)	25/308	0.242865	0.55446	0	0	1.18142	1.67201	RIPOR2;GSK3B;NFAT5;DHX9;ZFAND6;DOCK8;CBL;HIF1A;TANK;IKBKB;SYNCRIP;STAT4;RIPK1;JAK2;JAK1;SOCS5;DAPK1;ERBIN;RC3H1;NFKB1;LRCH1;WNK1;CD47;SOS1;UBE2K
GO_Biological_Process_2023	Ubiquitin-Dependent ERAD Pathway (GO:0030433)	1973-07-01	0.246037	0.561367	0	0	1.41661	1.98648	HSPA5;FAF1;DERL1;DNAJB9;UBE4B;STT3B;ECPAS
GO_Biological_Process_2023	Cellular Response To Steroid Hormone Stimulus (GO:0071383)	2024-03-25	0.25167	0.564279	0	0	1.82043	2.51154	URI1;NR3C1;TRERF1
GO_Biological_Process_2023	Metanephros Development (GO:0001656)	2024-03-25	0.25167	0.564279	0	0	1.82043	2.51154	NIPBL;NF1;PKD1
GO_Biological_Process_2023	Negative Regulation Of TORC1 Signaling (GO:1904262)	2024-03-25	0.25167	0.564279	0	0	1.82043	2.51154	SESN3;BMT2;DEPDC5
GO_Biological_Process_2023	Negative Regulation Of Proteolysis Involved In Protein Catabolic Process (GO:1903051)	2024-03-25	0.25167	0.564279	0	0	1.82043	2.51154	OPHN1;CSNK2A1;PML
GO_Biological_Process_2023	Negative Regulation Of Signaling Receptor Activity (GO:2000272)	2024-03-25	0.25167	0.564279	0	0	1.82043	2.51154	CBLB;CBL;SOCS5
GO_Biological_Process_2023	Osteoclast Differentiation (GO:0030316)	2024-03-25	0.25167	0.564279	0	0	1.82043	2.51154	GAB2;MAPK14;FOXP1
GO_Biological_Process_2023	Phosphatidylethanolamine Metabolic Process (GO:0046337)	2024-03-25	0.25167	0.564279	0	0	1.82043	2.51154	CHKA;ETNK1;CEPT1
GO_Biological_Process_2023	Positive Regulation Of Glucose Import (GO:0046326)	2024-03-25	0.25167	0.564279	0	0	1.82043	2.51154	INSR;PIK3R1;APPL1
GO_Biological_Process_2023	Positive Regulation Of Striated Muscle Cell Differentiation (GO:0051155)	2024-03-25	0.25167	0.564279	0	0	1.82043	2.51154	MEF2C;PIEZO1;MAPK14
GO_Biological_Process_2023	Regulation Of Actin Cytoskeleton Reorganization (GO:2000249)	2024-03-25	0.25167	0.564279	0	0	1.82043	2.51154	NOTCH2;BCAS3;ABL2
GO_Biological_Process_2023	Regulation Of Biomineral Tissue Development (GO:0070167)	2024-03-25	0.25167	0.564279	0	0	1.82043	2.51154	ROCK1;BMP2K;TXLNG
GO_Biological_Process_2023	Regulation Of Chondrocyte Differentiation (GO:0032330)	2024-03-25	0.25167	0.564279	0	0	1.82043	2.51154	ZBTB16;TGFBR1;SOX5
GO_Biological_Process_2023	Regulation Of Double-Strand Break Repair Via Nonhomologous End Joining (GO:2001032)	2024-03-25	0.25167	0.564279	0	0	1.82043	2.51154	PRKDC;HMGA2;KMT5B
GO_Biological_Process_2023	Regulation Of Neutrophil Chemotaxis (GO:0090022)	2024-03-25	0.25167	0.564279	0	0	1.82043	2.51154	RIPOR2;DNM1L;MCU
GO_Biological_Process_2023	Regulation Of Postsynapse Organization (GO:0099175)	2024-03-25	0.25167	0.564279	0	0	1.82043	2.51154	CDKL5;SHANK3;TANC2
GO_Biological_Process_2023	Sterol Transport (GO:0015918)	2024-03-25	0.25167	0.564279	0	0	1.82043	2.51154	GRAMD1B;VAPA;LDLR
GO_Biological_Process_2023	Wound Healing, Spreading Of Cells (GO:0044319)	2024-03-25	0.25167	0.564279	0	0	1.82043	2.51154	MRTFA;ARHGAP35;CD44
GO_Biological_Process_2023	Interferon-Mediated Signaling Pathway (GO:0140888)	1949-05-01	0.25488	0.564279	0	0	1.51741	2.07425	HDAC4;TRAF3;JAK2;TANK;JAK1
GO_Biological_Process_2023	Positive Regulation Of Pathway-Restricted SMAD Protein Phosphorylation (GO:0010862)	1949-05-01	0.25488	0.564279	0	0	1.51741	2.07425	SMAD4;BMPR2;RBPMS;TGFBR1;ACVR2A
GO_Biological_Process_2023	T Cell Proliferation (GO:0042098)	2024-02-14	0.255101	0.564279	0	0	2.22458	3.03898	DOCK8;PIK3CG
GO_Biological_Process_2023	Contractile Actin Filament Bundle Assembly (GO:0030038)	2024-02-14	0.255101	0.564279	0	0	2.22458	3.03898	FAM171A1;CUL3
GO_Biological_Process_2023	Establishment Of Apical/Basal Cell Polarity (GO:0035089)	2024-02-14	0.255101	0.564279	0	0	2.22458	3.03898	OPHN1;MYO9A
GO_Biological_Process_2023	Establishment Of Spindle Localization (GO:0051293)	2024-02-14	0.255101	0.564279	0	0	2.22458	3.03898	CLASP1;CLASP2
GO_Biological_Process_2023	Genitalia Development (GO:0048806)	2024-02-14	0.255101	0.564279	0	0	2.22458	3.03898	LHCGR;PKD1
GO_Biological_Process_2023	Histone mRNA Catabolic Process (GO:0071044)	2024-02-14	0.255101	0.564279	0	0	2.22458	3.03898	TUT4;TENT4B
GO_Biological_Process_2023	Lipoprotein Biosynthetic Process (GO:0042158)	2024-02-14	0.255101	0.564279	0	0	2.22458	3.03898	WDR45B;WIPI2
GO_Biological_Process_2023	Mammary Gland Epithelium Development (GO:0061180)	2024-02-14	0.255101	0.564279	0	0	2.22458	3.03898	LATS1;JAK2
GO_Biological_Process_2023	Maturation Of LSU-rRNA From Tricistronic rRNA Transcript (SSU-rRNA, 5.8S rRNA, LSU-rRNA) (GO:0000463)	2024-02-14	0.255101	0.564279	0	0	2.22458	3.03898	ZNHIT6;WDR12
GO_Biological_Process_2023	Myotube Cell Development (GO:0014904)	2024-02-14	0.255101	0.564279	0	0	2.22458	3.03898	SKI;PPP3CA
GO_Biological_Process_2023	Negative Regulation Of Androgen Receptor Signaling Pathway (GO:0060766)	2024-02-14	0.255101	0.564279	0	0	2.22458	3.03898	PIAS2;FOXP1
GO_Biological_Process_2023	Negative Regulation Of mRNA Splicing, Via Spliceosome (GO:0048025)	2024-02-14	0.255101	0.564279	0	0	2.22458	3.03898	SFSWAP;SRSF6
GO_Biological_Process_2023	Negative Regulation Of Peptidyl-Threonine Phosphorylation (GO:0010801)	2024-02-14	0.255101	0.564279	0	0	2.22458	3.03898	SPRED2;SPRED1
GO_Biological_Process_2023	Negative Regulation Of Smooth Muscle Cell Migration (GO:0014912)	2024-02-14	0.255101	0.564279	0	0	2.22458	3.03898	MEF2C;PRKG1
GO_Biological_Process_2023	Negative Regulation Of Transcription Regulatory Region DNA Binding (GO:2000678)	2024-02-14	0.255101	0.564279	0	0	2.22458	3.03898	PER2;TMSB4X
GO_Biological_Process_2023	Pathway-Restricted SMAD Protein Phosphorylation (GO:0060389)	2024-02-14	0.255101	0.564279	0	0	2.22458	3.03898	USP15;TGFBR1
GO_Biological_Process_2023	Positive Regulation Of Endothelial Cell Chemotaxis (GO:2001028)	2024-02-14	0.255101	0.564279	0	0	2.22458	3.03898	TMSB4X;PRKD2
GO_Biological_Process_2023	Positive Regulation Of Heterotypic Cell-Cell Adhesion (GO:0034116)	2024-02-14	0.255101	0.564279	0	0	2.22458	3.03898	GCNT2;CD44
GO_Biological_Process_2023	Positive Regulation Of Histone Acetylation (GO:0035066)	2024-02-14	0.255101	0.564279	0	0	2.22458	3.03898	SMAD4;SF3B1
GO_Biological_Process_2023	Positive Regulation Of Long-Term Synaptic Potentiation (GO:1900273)	2024-02-14	0.255101	0.564279	0	0	2.22458	3.03898	EIF2AK4;SHANK3
GO_Biological_Process_2023	Positive Regulation Of Lyase Activity (GO:0051349)	2024-02-14	0.255101	0.564279	0	0	2.22458	3.03898	STIM1;NF1
GO_Biological_Process_2023	Positive Regulation Of Response To Cytokine Stimulus (GO:0060760)	2024-02-14	0.255101	0.564279	0	0	2.22458	3.03898	DHX9;TRIM44
GO_Biological_Process_2023	Post-Translational Protein Targeting To Endoplasmic Reticulum Membrane (GO:0006620)	2024-02-14	0.255101	0.564279	0	0	2.22458	3.03898	HSPA5;SEC63
GO_Biological_Process_2023	Regulation Of Bone Remodeling (GO:0046850)	2024-02-14	0.255101	0.564279	0	0	2.22458	3.03898	NF1;SUCO
GO_Biological_Process_2023	Regulation Of Cholesterol Storage (GO:0010885)	2024-02-14	0.255101	0.564279	0	0	2.22458	3.03898	SREBF2;TTC39B
GO_Biological_Process_2023	Regulation Of Endothelial Cell Chemotaxis (GO:2001026)	2024-02-14	0.255101	0.564279	0	0	2.22458	3.03898	TMSB4X;PRKD2
GO_Biological_Process_2023	Regulation Of Extracellular Matrix Disassembly (GO:0010715)	2024-02-14	0.255101	0.564279	0	0	2.22458	3.03898	CLASP1;CLASP2
GO_Biological_Process_2023	Regulation Of Integrin Activation (GO:0033623)	2024-02-14	0.255101	0.564279	0	0	2.22458	3.03898	RAP1B;PIEZO1
GO_Biological_Process_2023	Regulation Of Macrophage Differentiation (GO:0045649)	2024-02-14	0.255101	0.564279	0	0	2.22458	3.03898	RIPK1;PTPN2
GO_Biological_Process_2023	Regulation Of Microglial Cell Activation (GO:1903978)	2024-02-14	0.255101	0.564279	0	0	2.22458	3.03898	PTPRC;LDLR
GO_Biological_Process_2023	Regulation Of Non-Canonical Wnt Signaling Pathway (GO:2000050)	2024-02-14	0.255101	0.564279	0	0	2.22458	3.03898	TIAM1;ZNRF3
GO_Biological_Process_2023	Regulation Of Vesicle Size (GO:0097494)	2024-02-14	0.255101	0.564279	0	0	2.22458	3.03898	RAB5A;PICALM
GO_Biological_Process_2023	Smooth Muscle Contraction (GO:0006939)	2024-02-14	0.255101	0.564279	0	0	2.22458	3.03898	ROCK1;SLC8A1
GO_Biological_Process_2023	Stress Fiber Assembly (GO:0043149)	2024-02-14	0.255101	0.564279	0	0	2.22458	3.03898	FAM171A1;CUL3
GO_Biological_Process_2023	Response To Cytokine (GO:0034097)	11/125	0.255295	0.564384	0	0	1.28918	1.76016	HDAC4;NFAT5;SETD2;GCH1;REL;RIPK1;AFF3;JAK2;NFKB1;MAP4K3;PML
GO_Biological_Process_2023	RNA Stabilization (GO:0043489)	1937-04-01	0.256257	0.56456	0	0	1.61837	2.20353	LARP1;TAF15;ELAVL1;PAIP1
GO_Biological_Process_2023	Muscle Cell Differentiation (GO:0042692)	1937-04-01	0.256257	0.56456	0	0	1.61837	2.20353	MEF2C;MRTFB;MRTFA;SYNE1
GO_Biological_Process_2023	Regulation Of p38MAPK Cascade (GO:1900744)	1937-04-01	0.256257	0.56456	0	0	1.61837	2.20353	PER1;DLG1;PTPN22;MAP3K4
GO_Biological_Process_2023	Regulation Of Vascular Associated Smooth Muscle Cell Proliferation (GO:1904705)	1937-04-01	0.256257	0.56456	0	0	1.61837	2.20353	ERN1;MEF2C;MEF2D;PRKG1
GO_Biological_Process_2023	Synaptic Vesicle Cycle (GO:0099504)	1937-04-01	0.256257	0.56456	0	0	1.61837	2.20353	GIT2;DNAJC5;RAB5A;SLC18A2
GO_Biological_Process_2023	Type I Interferon-Mediated Signaling Pathway (GO:0060337)	1937-04-01	0.256257	0.56456	0	0	1.61837	2.20353	HDAC4;TRAF3;TANK;JAK1
GO_Biological_Process_2023	Positive Regulation Of Lymphocyte Proliferation (GO:0050671)	1974-07-01	0.256814	0.565463	0	0	1.39539	1.8969	VAV3;MEF2C;PTPRC;IL15;JAK2;SLC7A1;NCK1
GO_Biological_Process_2023	ncRNA Processing (GO:0034470)	9/100	0.262331	0.577278	0	0	1.32111	1.76784	WDR36;XRN2;DDX10;ESF1;MTREX;INTS7;INTS6;INTS8;FARS2
GO_Biological_Process_2023	mRNA Export From Nucleus (GO:0006406)	1962-06-01	0.262989	0.578063	0	0	1.43081	1.91105	SMG1;YTHDC1;FMR1;THOC2;SMG7;SMG6
GO_Biological_Process_2023	Protein-Containing Complex Disassembly (GO:0032984)	1962-06-01	0.262989	0.578063	0	0	1.43081	1.91105	GSK3B;UVRAG;VPS4B;ETF1;WIPI2;PEX14
GO_Biological_Process_2023	Regulation Of Fat Cell Differentiation (GO:0045598)	1975-07-01	0.267726	0.588127	0	0	1.3748	1.8117	FTO;ASXL1;ANKRD26;TRIO;SMAD3;ZBTB16;ASXL2
GO_Biological_Process_2023	Mitotic Metaphase Plate Congression (GO:0007080)	1950-05-01	0.268406	0.588127	0	0	1.48361	1.95133	EML4;PDCD6IP;CUL3;VPS4B;PIBF1
GO_Biological_Process_2023	Positive Regulation Of Cell Death (GO:0010942)	1950-05-01	0.268406	0.588127	0	0	1.48361	1.95133	FAF1;MAP3K20;FYN;RIPK1;PICALM
GO_Biological_Process_2023	Positive Regulation Of Transport (GO:0051050)	1950-05-01	0.268406	0.588127	0	0	1.48361	1.95133	GSK3B;NUMA1;KMT2A;PLAA;ACTB
GO_Biological_Process_2023	cAMP-mediated Signaling (GO:0019933)	2024-03-26	0.270979	0.588127	0	0	1.74119	2.2735	PDE4D;RAPGEF2;PDE7A
GO_Biological_Process_2023	Histone H3-K4 Methylation (GO:0051568)	2024-03-26	0.270979	0.588127	0	0	1.74119	2.2735	KMT2A;KMT2C;KDM6A
GO_Biological_Process_2023	Negative Regulation Of Receptor-Mediated Endocytosis (GO:0048261)	2024-03-26	0.270979	0.588127	0	0	1.74119	2.2735	ATXN2;ITGAV;PICALM
GO_Biological_Process_2023	Protein Export From Nucleus (GO:0006611)	2024-03-26	0.270979	0.588127	0	0	1.74119	2.2735	XPO4;XPO7;PKD1
GO_Biological_Process_2023	Protein Targeting To Lysosome (GO:0006622)	2024-03-26	0.270979	0.588127	0	0	1.74119	2.2735	GNPTAB;NEDD4;GCC2
GO_Biological_Process_2023	Regulation Of Actin Filament Bundle Assembly (GO:0032231)	2024-03-26	0.270979	0.588127	0	0	1.74119	2.2735	ROCK1;ALMS1;SHANK3
GO_Biological_Process_2023	Regulation Of Interferon-Alpha Production (GO:0032647)	2024-03-26	0.270979	0.588127	0	0	1.74119	2.2735	SETD2;DDX3X;DHX9
GO_Biological_Process_2023	Regulation Of Transcription By RNA Polymerase III (GO:0006359)	2024-03-26	0.270979	0.588127	0	0	1.74119	2.2735	RPTOR;SF3B1;MTOR
GO_Biological_Process_2023	Regulation Of Response To External Stimulus (GO:0032101)	11/127	0.27193	0.588127	0	0	1.26681	1.64966	STK24;CELF1;TRAF3;TMSB4X;NMT2;PTPN22;JAK2;SAMHD1;CAMKMT;FOXP1;APPL1
GO_Biological_Process_2023	Cellular Response To Type I Interferon (GO:0071357)	1938-04-01	0.272008	0.588127	0	0	1.57069	2.04491	HDAC4;TRAF3;TANK;JAK1
GO_Biological_Process_2023	Import Into Cell (GO:0098657)	1938-04-01	0.272008	0.588127	0	0	1.57069	2.04491	SLC38A1;LRRC8C;LRRC8D;SLC7A1
GO_Biological_Process_2023	Lymphocyte Proliferation (GO:0046651)	1938-04-01	0.272008	0.588127	0	0	1.57069	2.04491	MEF2C;PTPRC;ELF4;PIK3CG
GO_Biological_Process_2023	Positive Regulation Of Axonogenesis (GO:0050772)	1938-04-01	0.272008	0.588127	0	0	1.57069	2.04491	MACF1;TIAM1;GOLGA4;CDKL5
GO_Biological_Process_2023	Response To cAMP (GO:0051591)	1938-04-01	0.272008	0.588127	0	0	1.57069	2.04491	RAP1B;RAP1A;AKAP9;RAPGEF2
GO_Biological_Process_2023	Response To Peptide (GO:1901652)	1938-04-01	0.272008	0.588127	0	0	1.57069	2.04491	STAT4;ERBIN;FYN;KAT7
GO_Biological_Process_2023	Wnt Signaling Pathway (GO:0016055)	1976-07-01	0.27876	0.588127	0	0	1.3548	1.73063	DDX3X;CSNK1A1;USP34;CCDC88C;STRN;WLS;LRP6
GO_Biological_Process_2023	ERAD Pathway (GO:0036503)	1989-08-01	0.280596	0.588127	0	0	1.31906	1.67631	ATXN3;HSPA5;FAF1;DERL1;DNAJB9;UBE4B;STT3B;ECPAS
GO_Biological_Process_2023	Positive Regulation Of Cell Motility (GO:2000147)	18/221	0.28113	0.588127	0	0	1.18497	1.50365	SPAG9;HSPA5;INSR;ADAM10;PIK3CD;PTK2;TGFBR1;CCAR1;IGF1R;TIAM1;PPP3CA;APC;MGAT5;RACK1;GCNT2;NUMB;ATM;MAP4K4
GO_Biological_Process_2023	Protein Catabolic Process (GO:0030163)	9/102	0.281245	0.588127	0	0	1.29256	1.63964	MANBA;MDM2;YME1L1;AFG1L;RIPK1;STT3B;UCHL3;MALT1;MTOR
GO_Biological_Process_2023	Activation Of NF-kappaB-inducing Kinase Activity (GO:0007250)	2024-02-15	0.281718	0.588127	0	0	2.05334	2.60127	ZFP91;MALT1
GO_Biological_Process_2023	Adenylate Cyclase-Activating Adrenergic Receptor Signaling Pathway (GO:0071880)	2024-02-15	0.281718	0.588127	0	0	2.05334	2.60127	AKAP13;RAPGEF2
GO_Biological_Process_2023	Cellular Response To Sterol (GO:0036315)	2024-02-15	0.281718	0.588127	0	0	2.05334	2.60127	GRAMD1B;LRP6
GO_Biological_Process_2023	Digestive Tract Morphogenesis (GO:0048546)	2024-02-15	0.281718	0.588127	0	0	2.05334	2.60127	NIPBL;FGFR2
GO_Biological_Process_2023	Endosome To Lysosome Transport Via Multivesicular Body Sorting Pathway (GO:0032510)	2024-02-15	0.281718	0.588127	0	0	2.05334	2.60127	VPS4B;LYST
GO_Biological_Process_2023	Epiboly Involved In Wound Healing (GO:0090505)	2024-02-15	0.281718	0.588127	0	0	2.05334	2.60127	MRTFA;CD44
GO_Biological_Process_2023	Folic Acid-Containing Compound Metabolic Process (GO:0006760)	2024-02-15	0.281718	0.588127	0	0	2.05334	2.60127	MTHFD1L;MTR
GO_Biological_Process_2023	Intracellular Sterol Transport (GO:0032366)	2024-02-15	0.281718	0.588127	0	0	2.05334	2.60127	GRAMD1B;RELCH
GO_Biological_Process_2023	Keratan Sulfate Biosynthetic Process (GO:0018146)	2024-02-15	0.281718	0.588127	0	0	2.05334	2.60127	ST3GAL2;ST3GAL3
GO_Biological_Process_2023	Midbody Abscission (GO:0061952)	2024-02-15	0.281718	0.588127	0	0	2.05334	2.60127	PDCD6IP;VPS4B
GO_Biological_Process_2023	Negative Regulation Of DNA Replication (GO:0008156)	2024-02-15	0.281718	0.588127	0	0	2.05334	2.60127	PDS5A;WAPL
GO_Biological_Process_2023	Negative Regulation Of Cation Transmembrane Transport (GO:1904063)	2024-02-15	0.281718	0.588127	0	0	2.05334	2.60127	CAB39;NEDD4L
GO_Biological_Process_2023	Negative Regulation Of Cell-Substrate Junction Organization (GO:0150118)	2024-02-15	0.281718	0.588127	0	0	2.05334	2.60127	BCAS3;CLASP2
GO_Biological_Process_2023	Negative Regulation Of Focal Adhesion Assembly (GO:0051895)	2024-02-15	0.281718	0.588127	0	0	2.05334	2.60127	BCAS3;CLASP2
GO_Biological_Process_2023	Negative Regulation Of Immune Effector Process (GO:0002698)	2024-02-15	0.281718	0.588127	0	0	2.05334	2.60127	RC3H1;CD47
GO_Biological_Process_2023	Negative Regulation Of mRNA Processing (GO:0050686)	2024-02-15	0.281718	0.588127	0	0	2.05334	2.60127	SFSWAP;SRSF6
GO_Biological_Process_2023	Negative Regulation Of Macrophage Activation (GO:0043031)	2024-02-15	0.281718	0.588127	0	0	2.05334	2.60127	PTPRC;LDLR
GO_Biological_Process_2023	Neurotrophin Signaling Pathway (GO:0038179)	2024-02-15	0.281718	0.588127	0	0	2.05334	2.60127	RAP1A;RAPGEF2
GO_Biological_Process_2023	Peptidyl-Lysine Trimethylation (GO:0018023)	2024-02-15	0.281718	0.588127	0	0	2.05334	2.60127	SETD2;KMT2A
GO_Biological_Process_2023	Polyol Biosynthetic Process (GO:0046173)	2024-02-15	0.281718	0.588127	0	0	2.05334	2.60127	PPIP5K2;IP6K1
GO_Biological_Process_2023	Positive Regulation Of Collagen Biosynthetic Process (GO:0032967)	2024-02-15	0.281718	0.588127	0	0	2.05334	2.60127	SUCO;RUNX1
GO_Biological_Process_2023	Positive Regulation Of Mitotic Sister Chromatid Separation (GO:1901970)	2024-02-15	0.281718	0.588127	0	0	2.05334	2.60127	RB1;CUL3
GO_Biological_Process_2023	Positive Regulation Of Sprouting Angiogenesis (GO:1903672)	2024-02-15	0.281718	0.588127	0	0	2.05334	2.60127	PDPK1;JAK1
GO_Biological_Process_2023	Positive Regulation Of Syncytium Formation By Plasma Membrane Fusion (GO:0060143)	2024-02-15	0.281718	0.588127	0	0	2.05334	2.60127	RIPOR2;MAPK14
GO_Biological_Process_2023	Regulation Of Rac Protein Signal Transduction (GO:0035020)	2024-02-15	0.281718	0.588127	0	0	2.05334	2.60127	AUTS2;PIK3CG
GO_Biological_Process_2023	Regulation Of Amyloid Fibril Formation (GO:1905906)	2024-02-15	0.281718	0.588127	0	0	2.05334	2.60127	USP8;LDLR
GO_Biological_Process_2023	Regulation Of Clathrin-Dependent Endocytosis (GO:2000369)	2024-02-15	0.281718	0.588127	0	0	2.05334	2.60127	BMP2K;WASL
GO_Biological_Process_2023	Amide Biosynthetic Process (GO:0043604)	1951-05-01	0.282084	0.588127	0	0	1.45128	1.83667	CERS6;SPTLC2;SGMS1;VAPA;GLS
GO_Biological_Process_2023	Metaphase Plate Congression (GO:0051310)	1951-05-01	0.282084	0.588127	0	0	1.45128	1.83667	EML4;PDCD6IP;CUL3;VPS4B;PIBF1
GO_Biological_Process_2023	Negative Regulation Of MAP Kinase Activity (GO:0043407)	1951-05-01	0.282084	0.588127	0	0	1.45128	1.83667	LYN;DNAJA1;NF1;PTPN22;HIPK3
GO_Biological_Process_2023	Regulated Exocytosis (GO:0045055)	1951-05-01	0.282084	0.588127	0	0	1.45128	1.83667	LYN;RAB10;ABCC4;RAB31;DNAJC5
GO_Biological_Process_2023	Positive Regulation Of Cysteine-Type Endopeptidase Activity (GO:2001056)	1964-06-01	0.287323	0.588127	0	0	1.38132	1.72271	DDX3X;SYK;ASPH;DAPK1;FYN;MALT1
GO_Biological_Process_2023	Response To Metal Ion (GO:0010038)	1964-06-01	0.287323	0.588127	0	0	1.38132	1.72271	PPP2CA;PPP3CA;PPP2CB;NEDD4;HIF1A;GPHN
GO_Biological_Process_2023	Anterograde Axonal Transport (GO:0008089)	1939-04-01	0.287916	0.588127	0	0	1.52573	1.89966	DLG2;DTNBP1;MAPK8IP3;ARL8B
GO_Biological_Process_2023	Carboxylic Acid Transmembrane Transport (GO:1905039)	1939-04-01	0.287916	0.588127	0	0	1.52573	1.89966	ABCC1;SLC38A1;ABCC5;SLC38A9
GO_Biological_Process_2023	Fibroblast Growth Factor Receptor Signaling Pathway (GO:0008543)	1939-04-01	0.287916	0.588127	0	0	1.52573	1.89966	SETX;SHOC2;FRS2;FGFR2
GO_Biological_Process_2023	Negative Regulation Of Cell-Substrate Adhesion (GO:0010812)	1939-04-01	0.287916	0.588127	0	0	1.52573	1.89966	RASA1;GCNT2;CASK;MAP4K4
GO_Biological_Process_2023	Neuron Projection Extension (GO:1990138)	1939-04-01	0.287916	0.588127	0	0	1.52573	1.89966	AUTS2;USP9X;ULK2;EIF2AK4
GO_Biological_Process_2023	Positive Regulation Of Intrinsic Apoptotic Signaling Pathway (GO:2001244)	1939-04-01	0.287916	0.588127	0	0	1.52573	1.89966	BCLAF1;RACK1;DNM1L;NCK1
GO_Biological_Process_2023	Regulation Of Mitotic Spindle Organization (GO:0060236)	1939-04-01	0.287916	0.588127	0	0	1.52573	1.89966	PDCD6IP;NUMA1;VPS4B;CLTC
GO_Biological_Process_2023	Regulation Of Monoatomic Cation Transmembrane Transport (GO:1904062)	1939-04-01	0.287916	0.588127	0	0	1.52573	1.89966	DLG1;WNK1;SLMAP;NEDD4L
GO_Biological_Process_2023	Regulation Of Nitric Oxide Biosynthetic Process (GO:0045428)	1939-04-01	0.287916	0.588127	0	0	1.52573	1.89966	SMAD3;INSR;CD47;JAK2
GO_Biological_Process_2023	Release Of Sequestered Calcium Ion Into Cytosol (GO:0051209)	1939-04-01	0.287916	0.588127	0	0	1.52573	1.89966	IBTK;PLCB4;PTPRC;PLCB1
GO_Biological_Process_2023	Cell Morphogenesis Involved In Neuron Differentiation (GO:0048667)	1977-07-01	0.289906	0.588127	0	0	1.33537	1.65346	RB1;MEF2A;RAB10;MEF2C;OPHN1;DOCK7;FGFR2
GO_Biological_Process_2023	Negative Regulation Of Blood Vessel Morphogenesis (GO:2000181)	1977-07-01	0.289906	0.588127	0	0	1.33537	1.65346	MECP2;SPRED1;COL4A2;ROCK1;PDE3B;KRIT1;PML
GO_Biological_Process_2023	Cardiac Muscle Cell Differentiation (GO:0055007)	2024-03-27	0.290439	0.588127	0	0	1.66855	2.06293	AKAP13;MEF2C;SLC8A1
GO_Biological_Process_2023	Cellular Response To Acid Chemical (GO:0071229)	2024-03-27	0.290439	0.588127	0	0	1.66855	2.06293	RPTOR;SLC38A9;MTOR
GO_Biological_Process_2023	Chaperone Cofactor-Dependent Protein Refolding (GO:0051085)	2024-03-27	0.290439	0.588127	0	0	1.66855	2.06293	GAK;HSPA5;DNAJC7
GO_Biological_Process_2023	Cortical Cytoskeleton Organization (GO:0030865)	2024-03-27	0.290439	0.588127	0	0	1.66855	2.06293	IKBKB;DLG1;ROCK1
GO_Biological_Process_2023	Negative Regulation Of Neurogenesis (GO:0050768)	2024-03-27	0.290439	0.588127	0	0	1.66855	2.06293	NF1;RAPGEF2;HOOK3
GO_Biological_Process_2023	Positive Regulation Of Immune System Process (GO:0002684)	2024-03-27	0.290439	0.588127	0	0	1.66855	2.06293	IL15;PIK3CD;MIA3
GO_Biological_Process_2023	Positive Regulation Of Mitotic Cell Cycle (GO:0045931)	2024-03-27	0.290439	0.588127	0	0	1.66855	2.06293	CUL3;MDM2;PKN2
GO_Biological_Process_2023	Positive Regulation Of Response To Wounding (GO:1903036)	2024-03-27	0.290439	0.588127	0	0	1.66855	2.06293	ARFGEF1;PRKCE;PTK2
GO_Biological_Process_2023	Positive Regulation Of Ubiquitin-Protein Transferase Activity (GO:0051443)	2024-03-27	0.290439	0.588127	0	0	1.66855	2.06293	FBXW7;AXIN1;BTRC
GO_Biological_Process_2023	Regulation Of Microtubule Polymerization Or Depolymerization (GO:0031110)	2024-03-27	0.290439	0.588127	0	0	1.66855	2.06293	MAPRE2;CLASP1;CLASP2
GO_Biological_Process_2023	Ventricular Septum Morphogenesis (GO:0060412)	2024-03-27	0.290439	0.588127	0	0	1.66855	2.06293	SMAD4;BMPR2;TGFBR1
GO_Biological_Process_2023	Rho Protein Signal Transduction (GO:0007266)	1952-05-01	0.295892	0.588127	0	0	1.42033	1.72962	ARHGEF11;GNA13;ROCK1;MYO9B;ARHGAP35
GO_Biological_Process_2023	Negative Regulation Of Response To Stimulus (GO:0048585)	1952-05-01	0.295892	0.588127	0	0	1.42033	1.72962	LYN;MCTP1;CASK;MAP2K5;SOCS5
GO_Biological_Process_2023	Neurotransmitter Transport (GO:0006836)	1952-05-01	0.295892	0.588127	0	0	1.42033	1.72962	SLC22A3;SLC38A1;SYNJ1;NRXN1;SLC18A2
GO_Biological_Process_2023	Cellular Response To Light Stimulus (GO:0071482)	1965-06-01	0.299666	0.588127	0	0	1.35784	1.63631	YY1;CREBBP;NEDD4;EIF2AK4;INO80;ATR
GO_Biological_Process_2023	Regulation Of Tyrosine Phosphorylation Of STAT Protein (GO:0042509)	1965-06-01	0.299666	0.588127	0	0	1.35784	1.63631	PPP2CA;LYN;IL15;JAK2;PIBF1;PTPN2
GO_Biological_Process_2023	Negative Regulation Of Protein Modification Process (GO:0031400)	1978-07-01	0.301151	0.588127	0	0	1.3165	1.57998	LYN;GSK3B;IBTK;PRKDC;CDYL;PPIA;LRP6
GO_Biological_Process_2023	Regulation Of Innate Immune Response (GO:0045088)	1978-07-01	0.301151	0.588127	0	0	1.3165	1.57998	AKIRIN2;POLR3B;DHX9;PRKDC;PTPN22;SAMHD1;APPL1
GO_Biological_Process_2023	5S Class rRNA Transcription By RNA Polymerase III (GO:0042791)	2024-01-05	0.303402	0.588127	0	0	3.3359	3.97872	GTF3C2
GO_Biological_Process_2023	7-Methylguanosine RNA Capping (GO:0009452)	2024-01-05	0.303402	0.588127	0	0	3.3359	3.97872	RNGTT
GO_Biological_Process_2023	B Cell Chemotaxis (GO:0035754)	2024-01-05	0.303402	0.588127	0	0	3.3359	3.97872	PIK3CD
GO_Biological_Process_2023	COPI Coating Of Golgi Vesicle (GO:0048205)	2024-01-05	0.303402	0.588127	0	0	3.3359	3.97872	GBF1
GO_Biological_Process_2023	COPI-coated Vesicle Budding (GO:0035964)	2024-01-05	0.303402	0.588127	0	0	3.3359	3.97872	GBF1
GO_Biological_Process_2023	DNA Methylation Involved In Embryo Development (GO:0043045)	2024-01-05	0.303402	0.588127	0	0	3.3359	3.97872	TET3
GO_Biological_Process_2023	GDP-mannose Metabolic Process (GO:0019673)	2024-01-05	0.303402	0.588127	0	0	3.3359	3.97872	GMDS
GO_Biological_Process_2023	Golgi Disassembly (GO:0090166)	2024-01-05	0.303402	0.588127	0	0	3.3359	3.97872	GBF1
GO_Biological_Process_2023	Golgi Transport Vesicle Coating (GO:0048200)	2024-01-05	0.303402	0.588127	0	0	3.3359	3.97872	GBF1
GO_Biological_Process_2023	ISG15-protein Conjugation (GO:0032020)	2024-01-05	0.303402	0.588127	0	0	3.3359	3.97872	UBE2E1
GO_Biological_Process_2023	L-ornithine Transmembrane Transport (GO:1903352)	2024-01-05	0.303402	0.588127	0	0	3.3359	3.97872	SLC7A1
GO_Biological_Process_2023	PERK-mediated Unfolded Protein Response (GO:0036499)	2024-01-05	0.303402	0.588127	0	0	3.3359	3.97872	QRICH1
GO_Biological_Process_2023	PML Body Organization (GO:0030578)	2024-01-05	0.303402	0.588127	0	0	3.3359	3.97872	PML
GO_Biological_Process_2023	T-helper 1 Cell Differentiation (GO:0045063)	2024-01-05	0.303402	0.588127	0	0	3.3359	3.97872	STAT4
GO_Biological_Process_2023	T-helper 2 Cell Differentiation (GO:0045064)	2024-01-05	0.303402	0.588127	0	0	3.3359	3.97872	KMT2A
GO_Biological_Process_2023	TORC2 Signaling (GO:0038203)	2024-01-05	0.303402	0.588127	0	0	3.3359	3.97872	RICTOR
GO_Biological_Process_2023	Activation Of Transmembrane Receptor Protein Tyrosine Kinase Activity (GO:0007171)	2024-01-05	0.303402	0.588127	0	0	3.3359	3.97872	ANGPT1
GO_Biological_Process_2023	Adenylate Cyclase-Activating Dopamine Receptor Signaling Pathway (GO:0007191)	2024-01-05	0.303402	0.588127	0	0	3.3359	3.97872	GNG2
GO_Biological_Process_2023	Adiponectin-Activated Signaling Pathway (GO:0033211)	2024-01-05	0.303402	0.588127	0	0	3.3359	3.97872	APPL1
GO_Biological_Process_2023	Aminophospholipid Transport (GO:0015917)	2024-01-05	0.303402	0.588127	0	0	3.3359	3.97872	TMEM30A
GO_Biological_Process_2023	Aromatic Compound Biosynthetic Process (GO:0019438)	2024-01-05	0.303402	0.588127	0	0	3.3359	3.97872	GCH1
GO_Biological_Process_2023	Basic Amino Acid Transport (GO:0015802)	2024-01-05	0.303402	0.588127	0	0	3.3359	3.97872	SLC7A1
GO_Biological_Process_2023	Cellular Lipid Biosynthetic Process (GO:0097384)	2024-01-05	0.303402	0.588127	0	0	3.3359	3.97872	FAR1
GO_Biological_Process_2023	Cellular Response To Cold (GO:0070417)	2024-01-05	0.303402	0.588127	0	0	3.3359	3.97872	EIF2AK4
GO_Biological_Process_2023	Cellular Response To Lipoteichoic Acid (GO:0071223)	2024-01-05	0.303402	0.588127	0	0	3.3359	3.97872	MAPK14
GO_Biological_Process_2023	Cerebral Cortex Neuron Differentiation (GO:0021895)	2024-01-05	0.303402	0.588127	0	0	3.3359	3.97872	OPHN1
GO_Biological_Process_2023	Cholesterol Import (GO:0070508)	2024-01-05	0.303402	0.588127	0	0	3.3359	3.97872	LDLR
GO_Biological_Process_2023	Chondrocyte Development (GO:0002063)	2024-01-05	0.303402	0.588127	0	0	3.3359	3.97872	BMPR2
GO_Biological_Process_2023	Dermatan Sulfate Proteoglycan Metabolic Process (GO:0050655)	2024-01-05	0.303402	0.588127	0	0	3.3359	3.97872	CSGALNACT1
GO_Biological_Process_2023	Detection Of Virus (GO:0009597)	2024-01-05	0.303402	0.588127	0	0	3.3359	3.97872	SERINC3
GO_Biological_Process_2023	Double-Strand Break Repair Via Classical Nonhomologous End Joining (GO:0097680)	2024-01-05	0.303402	0.588127	0	0	3.3359	3.97872	UVRAG
GO_Biological_Process_2023	Ear Development (GO:0043583)	2024-01-05	0.303402	0.588127	0	0	3.3359	3.97872	NIPBL
GO_Biological_Process_2023	Enamel Mineralization (GO:0070166)	2024-01-05	0.303402	0.588127	0	0	3.3359	3.97872	STIM1
GO_Biological_Process_2023	Epithelial Tube Branching Involved In Lung Morphogenesis (GO:0060441)	2024-01-05	0.303402	0.588127	0	0	3.3359	3.97872	FGFR2
GO_Biological_Process_2023	Epithelial Tube Formation (GO:0072175)	2024-01-05	0.303402	0.588127	0	0	3.3359	3.97872	FGFR2
GO_Biological_Process_2023	Establishment Of Mitochondrion Localization, Microtubule-Mediated (GO:0034643)	2024-01-05	0.303402	0.588127	0	0	3.3359	3.97872	RHOT1
GO_Biological_Process_2023	Gamma-Aminobutyric Acid Metabolic Process (GO:0009448)	2024-01-05	0.303402	0.588127	0	0	3.3359	3.97872	SLC38A1
GO_Biological_Process_2023	Glycerol Ether Biosynthetic Process (GO:0046504)	2024-01-05	0.303402	0.588127	0	0	3.3359	3.97872	FAR1
GO_Biological_Process_2023	Glycosylceramide Metabolic Process (GO:0006677)	2024-01-05	0.303402	0.588127	0	0	3.3359	3.97872	ST6GALNAC3
GO_Biological_Process_2023	Heme Transport (GO:0015886)	2024-01-05	0.303402	0.588127	0	0	3.3359	3.97872	ABCC5
GO_Biological_Process_2023	Histamine Metabolic Process (GO:0001692)	2024-01-05	0.303402	0.588127	0	0	3.3359	3.97872	SLC22A3
GO_Biological_Process_2023	Inclusion Body Assembly (GO:0070841)	2024-01-05	0.303402	0.588127	0	0	3.3359	3.97872	TRIM37
GO_Biological_Process_2023	Inflammatory Response To Wounding (GO:0090594)	2024-01-05	0.303402	0.588127	0	0	3.3359	3.97872	MAPK9
GO_Biological_Process_2023	Inner Ear Auditory Receptor Cell Differentiation (GO:0042491)	2024-01-05	0.303402	0.588127	0	0	3.3359	3.97872	SLC4A7
GO_Biological_Process_2023	Insulin Processing (GO:0030070)	2024-01-05	0.303402	0.588127	0	0	3.3359	3.97872	SLC30A5
GO_Biological_Process_2023	Interleukin-4-Mediated Signaling Pathway (GO:0035771)	2024-01-05	0.303402	0.588127	0	0	3.3359	3.97872	JAK1
GO_Biological_Process_2023	Intracellular Oxygen Homeostasis (GO:0032364)	2024-01-05	0.303402	0.588127	0	0	3.3359	3.97872	HIF1A
GO_Biological_Process_2023	Intracellular Phosphate Ion Homeostasis (GO:0030643)	2024-01-05	0.303402	0.588127	0	0	3.3359	3.97872	XPR1
GO_Biological_Process_2023	Kidney Morphogenesis (GO:0060993)	2024-01-05	0.303402	0.588127	0	0	3.3359	3.97872	PPP3CA
GO_Biological_Process_2023	Metanephric Collecting Duct Development (GO:0072205)	2024-01-05	0.303402	0.588127	0	0	3.3359	3.97872	PKD1
GO_Biological_Process_2023	Mitochondrial Protein Catabolic Process (GO:0035694)	2024-01-05	0.303402	0.588127	0	0	3.3359	3.97872	YME1L1
GO_Biological_Process_2023	Negative Regulation Of PERK-mediated Unfolded Protein Response (GO:1903898)	2024-01-05	0.303402	0.588127	0	0	3.3359	3.97872	NCK1
GO_Biological_Process_2023	Negative Regulation Of Actin Filament Depolymerization (GO:0030835)	2024-01-05	0.303402	0.588127	0	0	3.3359	3.97872	PIK3CA
GO_Biological_Process_2023	Negative Regulation Of Amyloid Precursor Protein Biosynthetic Process (GO:0042985)	2024-01-05	0.303402	0.588127	0	0	3.3359	3.97872	AGO2
GO_Biological_Process_2023	Negative Regulation Of Astrocyte Differentiation (GO:0048712)	2024-01-05	0.303402	0.588127	0	0	3.3359	3.97872	LDLR
GO_Biological_Process_2023	Negative Regulation Of Cardiac Muscle Tissue Growth (GO:0055022)	2024-01-05	0.303402	0.588127	0	0	3.3359	3.97872	VGLL4
GO_Biological_Process_2023	Negative Regulation Of Cellular Extravasation (GO:0002692)	2024-01-05	0.303402	0.588127	0	0	3.3359	3.97872	PLCB1
GO_Biological_Process_2023	Negative Regulation Of Gene Expression Via CpG Island Methylation (GO:0044027)	2024-01-05	0.303402	0.588127	0	0	3.3359	3.97872	UHRF2
GO_Biological_Process_2023	Negative Regulation Of Glial Cell Proliferation (GO:0060253)	2024-01-05	0.303402	0.588127	0	0	3.3359	3.97872	SKI
GO_Biological_Process_2023	Negative Regulation Of Glucocorticoid Receptor Signaling Pathway (GO:2000323)	2024-01-05	0.303402	0.588127	0	0	3.3359	3.97872	PER1
GO_Biological_Process_2023	Negative Regulation Of Glycogen Biosynthetic Process (GO:0045719)	2024-01-05	0.303402	0.588127	0	0	3.3359	3.97872	GSK3B
GO_Biological_Process_2023	Negative Regulation Of Lipoprotein Lipase Activity (GO:0051005)	2024-01-05	0.303402	0.588127	0	0	3.3359	3.97872	HDAC9
GO_Biological_Process_2023	Negative Regulation Of Neuron Migration (GO:2001223)	2024-01-05	0.303402	0.588127	0	0	3.3359	3.97872	SRGAP3
GO_Biological_Process_2023	Negative Regulation Of Nuclear-Transcribed mRNA Catabolic Process, Nonsense-Mediated Decay (GO:2000623)	2024-01-05	0.303402	0.588127	0	0	3.3359	3.97872	NBAS
GO_Biological_Process_2023	Negative Regulation Of Relaxation Of Muscle (GO:1901078)	2024-01-05	0.303402	0.588127	0	0	3.3359	3.97872	PDE4D
GO_Biological_Process_2023	Negative Regulation Of Toll-Like Receptor 2 Signaling Pathway (GO:0034136)	2024-01-05	0.303402	0.588127	0	0	3.3359	3.97872	LYN
GO_Biological_Process_2023	Negative Regulation Of Transcription From RNA Polymerase II Promoter In Response To Stress (GO:0097201)	2024-01-05	0.303402	0.588127	0	0	3.3359	3.97872	NCK1
GO_Biological_Process_2023	Nephron Tubule Development (GO:0072080)	2024-01-05	0.303402	0.588127	0	0	3.3359	3.97872	MEF2C
GO_Biological_Process_2023	Neuroblast Proliferation (GO:0007405)	2024-01-05	0.303402	0.588127	0	0	3.3359	3.97872	PAFAH1B1
GO_Biological_Process_2023	Neurotransmitter Loading Into Synaptic Vesicle (GO:0098700)	2024-01-05	0.303402	0.588127	0	0	3.3359	3.97872	SLC18A2
GO_Biological_Process_2023	Ornithine Transport (GO:0015822)	2024-01-05	0.303402	0.588127	0	0	3.3359	3.97872	SLC7A1
GO_Biological_Process_2023	Peripheral Nervous System Neuron Development (GO:0048935)	2024-01-05	0.303402	0.588127	0	0	3.3359	3.97872	RUNX1
GO_Biological_Process_2023	Phagosome Acidification (GO:0090383)	2024-01-05	0.303402	0.588127	0	0	3.3359	3.97872	SLC4A7
GO_Biological_Process_2023	Phosphatidylinositol Acyl-Chain Remodeling (GO:0036149)	2024-01-05	0.303402	0.588127	0	0	3.3359	3.97872	LPGAT1
GO_Biological_Process_2023	Plus-End-Directed Organelle Transport Along Microtubule (GO:0072386)	2024-01-05	0.303402	0.588127	0	0	3.3359	3.97872	KIF13A
GO_Biological_Process_2023	Podocyte Cell Migration (GO:0090521)	2024-01-05	0.303402	0.588127	0	0	3.3359	3.97872	ROCK1
GO_Biological_Process_2023	Polyamine Transport (GO:0015846)	2024-01-05	0.303402	0.588127	0	0	3.3359	3.97872	SLC22A3
GO_Biological_Process_2023	Positive Regulation Of NK T Cell Proliferation (GO:0051142)	2024-01-05	0.303402	0.588127	0	0	3.3359	3.97872	JAK2
GO_Biological_Process_2023	Positive Regulation Of Wnt Signaling Pathway, Planar Cell Polarity Pathway (GO:2000096)	2024-01-05	0.303402	0.588127	0	0	3.3359	3.97872	MLLT3
GO_Biological_Process_2023	Positive Regulation Of Activin Receptor Signaling Pathway (GO:0032927)	2024-01-05	0.303402	0.588127	0	0	3.3359	3.97872	ACVR2A
GO_Biological_Process_2023	Positive Regulation Of Autophagy Of Mitochondrion In Response To Mitochondrial Depolarization (GO:1904925)	2024-01-05	0.303402	0.588127	0	0	3.3359	3.97872	HUWE1
GO_Biological_Process_2023	Positive Regulation Of Cardiac Muscle Cell Differentiation (GO:2000727)	2024-01-05	0.303402	0.588127	0	0	3.3359	3.97872	MEF2C
GO_Biological_Process_2023	Positive Regulation Of Cell-Cell Adhesion Mediated By Integrin (GO:0033634)	2024-01-05	0.303402	0.588127	0	0	3.3359	3.97872	PIEZO1
GO_Biological_Process_2023	Positive Regulation Of Cholesterol Biosynthetic Process (GO:0045542)	2024-01-05	0.303402	0.588127	0	0	3.3359	3.97872	SREBF2
GO_Biological_Process_2023	Positive Regulation Of Cholesterol Storage (GO:0010886)	2024-01-05	0.303402	0.588127	0	0	3.3359	3.97872	SREBF2
GO_Biological_Process_2023	Positive Regulation Of Granulocyte Differentiation (GO:0030854)	2024-01-05	0.303402	0.588127	0	0	3.3359	3.97872	RUNX1
GO_Biological_Process_2023	Positive Regulation Of Interleukin-18 Production (GO:0032741)	2024-01-05	0.303402	0.588127	0	0	3.3359	3.97872	DHX9
GO_Biological_Process_2023	Positive Regulation Of Killing Of Cells Of Another Organism (GO:0051712)	2024-01-05	0.303402	0.588127	0	0	3.3359	3.97872	SYK
GO_Biological_Process_2023	Positive Regulation Of Necroptotic Process (GO:0060545)	2024-01-05	0.303402	0.588127	0	0	3.3359	3.97872	RIPK1
GO_Biological_Process_2023	Positive Regulation Of Nuclear Cell Cycle DNA Replication (GO:0010571)	2024-01-05	0.303402	0.588127	0	0	3.3359	3.97872	INO80
GO_Biological_Process_2023	Positive Regulation Of Programmed Necrotic Cell Death (GO:0062100)	2024-01-05	0.303402	0.588127	0	0	3.3359	3.97872	RIPK1
GO_Biological_Process_2023	Positive Regulation Of Protein Catabolic Process In The Vacuole (GO:1904352)	2024-01-05	0.303402	0.588127	0	0	3.3359	3.97872	LDLR
GO_Biological_Process_2023	Positive Regulation Of Protein Localization To Cilium (GO:1903566)	2024-01-05	0.303402	0.588127	0	0	3.3359	3.97872	GSK3B
GO_Biological_Process_2023	Positive Regulation Of Pyruvate Dehydrogenase Activity (GO:1904184)	2024-01-05	0.303402	0.588127	0	0	3.3359	3.97872	PPM1H
GO_Biological_Process_2023	Positive Regulation Of Sterol Biosynthetic Process (GO:0106120)	2024-01-05	0.303402	0.588127	0	0	3.3359	3.97872	SREBF2
GO_Biological_Process_2023	Positive Regulation Of Toll-Like Receptor 7 Signaling Pathway (GO:0034157)	2024-01-05	0.303402	0.588127	0	0	3.3359	3.97872	PTPN22
GO_Biological_Process_2023	Positive Regulation Of Transcription Of Notch Receptor Target (GO:0007221)	2024-01-05	0.303402	0.588127	0	0	3.3359	3.97872	MAML3
GO_Biological_Process_2023	Presynaptic Active Zone Organization (GO:1990709)	2024-01-05	0.303402	0.588127	0	0	3.3359	3.97872	ERC1
GO_Biological_Process_2023	Protein Localization To Membrane Raft (GO:1903044)	2024-01-05	0.303402	0.588127	0	0	3.3359	3.97872	RFTN1
GO_Biological_Process_2023	Protein Repair (GO:0030091)	2024-01-05	0.303402	0.588127	0	0	3.3359	3.97872	MSRA
GO_Biological_Process_2023	Purine Deoxyribonucleotide Catabolic Process (GO:0009155)	2024-01-05	0.303402	0.588127	0	0	3.3359	3.97872	SAMHD1
GO_Biological_Process_2023	Purine Nucleobase Biosynthetic Process (GO:0009113)	2024-01-05	0.303402	0.588127	0	0	3.3359	3.97872	GMPS
GO_Biological_Process_2023	Regulation Of NK T Cell Activation (GO:0051133)	2024-01-05	0.303402	0.588127	0	0	3.3359	3.97872	HSPH1
GO_Biological_Process_2023	Regulation Of Calcidiol 1-Monooxygenase Activity (GO:0060558)	2024-01-05	0.303402	0.588127	0	0	3.3359	3.97872	NFKB1
GO_Biological_Process_2023	Regulation Of Circadian Sleep/Wake Cycle (GO:0042749)	2024-01-05	0.303402	0.588127	0	0	3.3359	3.97872	FXR1
GO_Biological_Process_2023	Regulation Of Circadian Sleep/Wake Cycle, Sleep (GO:0045187)	2024-01-05	0.303402	0.588127	0	0	3.3359	3.97872	FXR1
GO_Biological_Process_2023	Regulation Of Endoplasmic Reticulum Tubular Network Organization (GO:1903371)	2024-01-05	0.303402	0.588127	0	0	3.3359	3.97872	RAB3GAP2
GO_Biological_Process_2023	Regulation Of Extracellular Exosome Assembly (GO:1903551)	2024-01-05	0.303402	0.588127	0	0	3.3359	3.97872	STAM
GO_Biological_Process_2023	Regulation Of Glycogen (Starch) Synthase Activity (GO:2000465)	2024-01-05	0.303402	0.588127	0	0	3.3359	3.97872	GSK3B
GO_Biological_Process_2023	Regulation Of Hepatocyte Proliferation (GO:2000345)	2024-01-05	0.303402	0.588127	0	0	3.3359	3.97872	FBXW7
GO_Biological_Process_2023	Regulation Of Histone Deacetylase Activity (GO:1901725)	2024-01-05	0.303402	0.588127	0	0	3.3359	3.97872	PRKD2
GO_Biological_Process_2023	Regulation Of Hormone Biosynthetic Process (GO:0046885)	2024-01-05	0.303402	0.588127	0	0	3.3359	3.97872	HIF1A
GO_Biological_Process_2023	Regulation Of Immature T Cell Proliferation In Thymus (GO:0033084)	2024-01-05	0.303402	0.588127	0	0	3.3359	3.97872	TMEM131L
GO_Biological_Process_2023	Regulation Of Interleukin-1-Mediated Signaling Pathway (GO:2000659)	2024-01-05	0.303402	0.588127	0	0	3.3359	3.97872	VRK2
GO_Biological_Process_2023	Regulation Of mRNA Binding (GO:1902415)	2024-01-05	0.303402	0.588127	0	0	3.3359	3.97872	FMR1
GO_Biological_Process_2023	Regulation Of mRNA Export From Nucleus (GO:0010793)	2024-01-05	0.303402	0.588127	0	0	3.3359	3.97872	SETD2
GO_Biological_Process_2023	Regulation Of Macrophage Apoptotic Process (GO:2000109)	2024-01-05	0.303402	0.588127	0	0	3.3359	3.97872	MEF2C
GO_Biological_Process_2023	Regulation Of Macrophage Proliferation (GO:0120040)	2024-01-05	0.303402	0.588127	0	0	3.3359	3.97872	PTK2
GO_Biological_Process_2023	Regulation Of Mast Cell Chemotaxis (GO:0060753)	2024-01-05	0.303402	0.588127	0	0	3.3359	3.97872	VEGFC
GO_Biological_Process_2023	Regulation Of Neutrophil Activation (GO:1902563)	2024-01-05	0.303402	0.588127	0	0	3.3359	3.97872	SYK
GO_Biological_Process_2023	Regulation Of Neutrophil Extravasation (GO:2000389)	2024-01-05	0.303402	0.588127	0	0	3.3359	3.97872	RIPOR2
GO_Biological_Process_2023	Regulation Of pro-B Cell Differentiation (GO:2000973)	2024-01-05	0.303402	0.588127	0	0	3.3359	3.97872	FNIP1
GO_Biological_Process_2023	Regulation Of Protein Deubiquitination (GO:0090085)	2024-01-05	0.303402	0.588127	0	0	3.3359	3.97872	TANK
GO_Biological_Process_2023	Regulation Of Relaxation Of Cardiac Muscle (GO:1901897)	2024-01-05	0.303402	0.588127	0	0	3.3359	3.97872	PDE4D
GO_Biological_Process_2023	Regulation Of Resting Membrane Potential (GO:0060075)	2024-01-05	0.303402	0.588127	0	0	3.3359	3.97872	KCNK5
GO_Biological_Process_2023	Regulation Of Ribonucleoprotein Complex Localization (GO:2000197)	2024-01-05	0.303402	0.588127	0	0	3.3359	3.97872	SETD2
GO_Biological_Process_2023	Regulation Of Tooth Mineralization (GO:0070170)	2024-01-05	0.303402	0.588127	0	0	3.3359	3.97872	BCOR
GO_Biological_Process_2023	Regulation Of Translation In Response To Endoplasmic Reticulum Stress (GO:0036490)	2024-01-05	0.303402	0.588127	0	0	3.3359	3.97872	NCK1
GO_Biological_Process_2023	Regulation Of Transmission Of Nerve Impulse (GO:0051969)	2024-01-05	0.303402	0.588127	0	0	3.3359	3.97872	FMR1
GO_Biological_Process_2023	Regulation Of Vitamin D Biosynthetic Process (GO:0060556)	2024-01-05	0.303402	0.588127	0	0	3.3359	3.97872	NFKB1
GO_Biological_Process_2023	Regulation Of Voltage-Gated Sodium Channel Activity (GO:1905150)	2024-01-05	0.303402	0.588127	0	0	3.3359	3.97872	SLMAP
GO_Biological_Process_2023	Reproductive System Development (GO:0061458)	2024-01-05	0.303402	0.588127	0	0	3.3359	3.97872	LHCGR
GO_Biological_Process_2023	Response To Angiotensin (GO:1990776)	2024-01-05	0.303402	0.588127	0	0	3.3359	3.97872	ROCK1
GO_Biological_Process_2023	Response To cGMP (GO:0070305)	2024-01-05	0.303402	0.588127	0	0	3.3359	3.97872	RAPGEF2
GO_Biological_Process_2023	Response To Catecholamine (GO:0071869)	2024-01-05	0.303402	0.588127	0	0	3.3359	3.97872	GNG2
GO_Biological_Process_2023	Response To Lipoteichoic Acid (GO:0070391)	2024-01-05	0.303402	0.588127	0	0	3.3359	3.97872	MAPK14
GO_Biological_Process_2023	Ruffle Assembly (GO:0097178)	2024-01-05	0.303402	0.588127	0	0	3.3359	3.97872	PIP5K1A
GO_Biological_Process_2023	Signal Complex Assembly (GO:0007172)	2024-01-05	0.303402	0.588127	0	0	3.3359	3.97872	NCK1
GO_Biological_Process_2023	snoRNA Localization (GO:0048254)	2024-01-05	0.303402	0.588127	0	0	3.3359	3.97872	ZNHIT6
GO_Biological_Process_2023	Transmembrane Receptor Protein Tyrosine Phosphatase Signaling Pathway (GO:0007185)	2024-01-05	0.303402	0.588127	0	0	3.3359	3.97872	TRIO
GO_Biological_Process_2023	Valine Metabolic Process (GO:0006573)	2024-01-05	0.303402	0.588127	0	0	3.3359	3.97872	HIBADH
GO_Biological_Process_2023	Ventricular Cardiac Muscle Cell Development (GO:0055015)	2024-01-05	0.303402	0.588127	0	0	3.3359	3.97872	MEF2A
GO_Biological_Process_2023	Ventricular Compact Myocardium Morphogenesis (GO:0003223)	2024-01-05	0.303402	0.588127	0	0	3.3359	3.97872	TGFBR1
GO_Biological_Process_2023	Xenobiotic Transport Across Blood-Brain Barrier (GO:1990962)	2024-01-05	0.303402	0.588127	0	0	3.3359	3.97872	ABCC1
GO_Biological_Process_2023	Notch Signaling Pathway (GO:0007219)	1940-04-01	0.30395	0.588127	0	0	1.48327	1.76641	NOTCH2;GMDS;MAML3;MIB1
GO_Biological_Process_2023	Cyclic-Nucleotide-Mediated Signaling (GO:0019935)	1940-04-01	0.30395	0.588127	0	0	1.48327	1.76641	GUCY1A1;PDE4D;RAPGEF2;PDE7A
GO_Biological_Process_2023	Negative Regulation Of Cell-Cell Adhesion (GO:0022408)	1940-04-01	0.30395	0.588127	0	0	1.48327	1.76641	WNK1;MIA3;MAP2K5;PTK2
GO_Biological_Process_2023	Positive Regulation Of Monoatomic Ion Transport (GO:0043270)	1940-04-01	0.30395	0.588127	0	0	1.48327	1.76641	CACNB2;DLG1;STIM2;ATP2B1
GO_Biological_Process_2023	Cellular Response To Nitrogen Compound (GO:1901699)	2024-02-16	0.308249	0.588127	0	0	1.90657	2.24375	ATRX;SPIDR
GO_Biological_Process_2023	Chondroitin Sulfate Metabolic Process (GO:0030204)	2024-02-16	0.308249	0.588127	0	0	1.90657	2.24375	CSGALNACT1;CHST11
GO_Biological_Process_2023	Establishment Of Protein Localization To Endoplasmic Reticulum (GO:0072599)	2024-02-16	0.308249	0.588127	0	0	1.90657	2.24375	RAB10;RAB3GAP2
GO_Biological_Process_2023	Extrinsic Apoptotic Signaling Pathway In Absence Of Ligand (GO:0097192)	2024-02-16	0.308249	0.588127	0	0	1.90657	2.24375	GSK3B;ITGAV
GO_Biological_Process_2023	Glycoprotein Catabolic Process (GO:0006516)	2024-02-16	0.308249	0.588127	0	0	1.90657	2.24375	MANBA;STT3B
GO_Biological_Process_2023	Late Endosome To Lysosome Transport (GO:1902774)	2024-02-16	0.308249	0.588127	0	0	1.90657	2.24375	VPS4B;VPS41
GO_Biological_Process_2023	Membrane Depolarization During Cardiac Muscle Cell Action Potential (GO:0086012)	2024-02-16	0.308249	0.588127	0	0	1.90657	2.24375	CACNB2;SLC8A1
GO_Biological_Process_2023	Mesonephric Tubule Development (GO:0072164)	2024-02-16	0.308249	0.588127	0	0	1.90657	2.24375	PKD1;FGFR2
GO_Biological_Process_2023	Negative Regulation Of Anoikis (GO:2000811)	2024-02-16	0.308249	0.588127	0	0	1.90657	2.24375	PIK3CA;PTK2
GO_Biological_Process_2023	Negative Regulation Of Intrinsic Apoptotic Signaling Pathway By P53 Class Mediator (GO:1902254)	2024-02-16	0.308249	0.588127	0	0	1.90657	2.24375	MDM2;CD44
GO_Biological_Process_2023	Negative Regulation Of Phosphatase Activity (GO:0010923)	2024-02-16	0.308249	0.588127	0	0	1.90657	2.24375	GSK3B;URI1
GO_Biological_Process_2023	Neuron Projection Organization (GO:0106027)	2024-02-16	0.308249	0.588127	0	0	1.90657	2.24375	GSK3B;INSR
GO_Biological_Process_2023	Nuclear Chromosome Segregation (GO:0098813)	2024-02-16	0.308249	0.588127	0	0	1.90657	2.24375	LATS1;TOP2B
GO_Biological_Process_2023	Pharyngeal System Development (GO:0060037)	2024-02-16	0.308249	0.588127	0	0	1.90657	2.24375	BMPR2;TGFBR1
GO_Biological_Process_2023	Phosphatidylinositol Dephosphorylation (GO:0046856)	2024-02-16	0.308249	0.588127	0	0	1.90657	2.24375	MTMR3;SYNJ1
GO_Biological_Process_2023	Positive Regulation Of Cardiac Muscle Tissue Growth (GO:0055023)	2024-02-16	0.308249	0.588127	0	0	1.90657	2.24375	MEF2C;FGFR2
GO_Biological_Process_2023	Positive Regulation Of Cell Migration Involved In Sprouting Angiogenesis (GO:0090050)	2024-02-16	0.308249	0.588127	0	0	1.90657	2.24375	MAP3K3;HDAC9
GO_Biological_Process_2023	Positive Regulation Of Collagen Metabolic Process (GO:0010714)	2024-02-16	0.308249	0.588127	0	0	1.90657	2.24375	SUCO;RUNX1
[truncated: 1,891 more rows]
