# Supplementary material for: Kitlo hematopoietic stem cells exhibit distinct lymphoid-primed chromatin landscapes that enhance thymic reconstitution
Source: Nat Commun. 2025 Jul 4;16:6170. doi: 10.1038/s41467-025-61125-1 (PMC12227609; doi:10.1038/s41467-025-61125-1)
Supplement: Supplementary file 8 — Supplementary Data 6 [file 41467_2025_61125_MOESM8_ESM.xlsx]

## Sheet: Sheet1
	Sample ID	Cell Type	Age	Gender	Assay
					ATO	MS5
Functional Studies	180000301	BMMNC	40	F	X	X
	180000495	BMMNC	38	F	X	X
	180000800	BMMNC	35	F	X	X
	180000496	BMMNC	29	F	X	X
	180000448	BMMNC	60	F	X	X
	180002561	BMMNC	23	F	X
	180000286	BMMNC	50	F	X
	180002558	BMMNC	41	F	X
	180000703	BMMNC	32	F	X
	180000756	BMMNC	49	F	X
	180000544	BMMNC	35	F	X
Phenotypic Characterization
	180000496	BMMNC	29	F
	180002561	BMMNC	23	F
	180002558	BMMNC	41	F
	180002561	BMMNC	23	F
	180000703	BMMNC	32	F
	180000756	BMMNC	49	F
	180000286	BMMNC	50	F
	180000544	BMMNC	35	F
	180000800	BMMNC	35	F
	180000448	BMMNC	60	F
	180000301	BMMNC	40	F
