# Supplementary material for: Kitlo hematopoietic stem cells exhibit distinct lymphoid-primed chromatin landscapes that enhance thymic reconstitution
Source: Nat Commun. 2025 Jul 4;16:6170. doi: 10.1038/s41467-025-61125-1 (PMC12227609; doi:10.1038/s41467-025-61125-1)
Supplement: Supplementary file 9 — Supplementary Data 7 [file 41467_2025_61125_MOESM9_ESM.xlsx]

## Sheet: Antibodies
Item	Clones	Catalog Number	Dilution/ Concentration	Format	Species	Source/Company
CD3ε	145-2C11	100320, 100318, 100304	1:300	PE-Cy7, PE-Cy5, Biotin	Mouse	Biolegend
CD4	RM4-5	100528, 100524	1:300	PE-Cy7, PE-Cy5	Mouse	Biolegend
CD8a/CD8	53-6.7	100722, 100744, 100720	1:300	PE-Cy7, BV711, PE-Cy5	Mouse	Biolegend
B220	RA3-6B2	103224, 103222	1:300	PE-Cy7, PE-Cy5	Mouse	Biolegend
Gr-1	RB6-8C5	108424, 108422, 108412, 108404	1:300	PE-Cy7, PE-Cy5, APC, Biotin	Mouse	Biolegend
Mac-1	M1/70	101224, 101212, 101222	1:300	PE-Cy7, APC, PE-Cy5	Mouse	Biolegend
Ter119	TER-119	116222, 116224, 116220, 116204	1:300	PE-Cy7, PE-Cy5.5, PE-Cy5, Biotin	Mouse	Biolegend
CD19	6D5	115503	1:300	Biotin	Mouse	Biolegend
NK1-1	PK136	108724, 108722, 108741, 108704	1:300	PE-Cy7, PE-Cy5, BV605, Biotin	Mouse	Biolegend
TCRγδ	GL3	118404	1:300	Biotin	Mouse	Biolegend
Sca-1	D7	108118, 108126, 108130	1:100	PB, BV711, BV605	Mouse	Biolegend
c-Kit	2B8	105826, 105812	1:100	APC/Cyanine7, APC	Mouse	Biolegend
CD34	RAM34	119316, 119304	1:50	A700, FITC	Mouse	eBiosciences
CD150 (SLAM)	TC15-12F12.2	115912, 115908, 115932	1:100	APC, PE, BV605	Mouse	Biolegend
CD48	HM48-1	103032, 103432	1:100	A700, BV510	Mouse	Biolegend
CD135/Flt3	A2F10	135312, 135308	1:100	BV421, PE-Cy5	Mouse	Biolegend
CD127/IL7Ra	A7R34	135012	1:50	APC	Mouse	Biolegend
CD45.1	A20	110728, 110724, 110732, 110712, 110738	1:200	PerCP/Cy5.5, PE-Cy7, AF-700, BV421, BV605	Mouse	Biolegend
CD45.2	104	109812, 109832	1:200	APC, BUV395	Mouse	Biolegend
CD25	PC61	102032	1:300	BV510	Mouse	Biolegend
CD44	IM7	103030	1:300	AF700	Mouse	Biolegend
CD16/32	93	101330	1:100	AF-700	Mouse	Biolegend
CD62L	MEL-14	104432	1:300	BV510	Mouse	Biolegend
H-2Kd	SF1-1.1	116608	1:200	PE	Mouse	Biolegend
H-2Kb	AF6-88.5.5.3	116612, 116624, 116605	1:200	BV650, BV786, FITC	Mouse	Biolegend
CCR7	4B12	120112	1:100	BV421	Mouse	Biolegend
CCR9	CW-1.2	125805	1:100	FITC	Mouse	Biolegend
PSGL1	2PH1	137408	1:100	PE	Mouse	Biolegend
UEA-1	Lectin	FL-1061	1:100	FITC conjugated	Mouse	Vector Laboratories
6C3	6C3	123408	1:100	PE	Mouse	Biolegend
EPCAM	G8.8	118228	1:100	BV605	Mouse	Biolegend
PDGFRa	APA5	135912	1:100	BV421	Mouse	Biolegend
MHC-II	M5/114.15.2	107614	1:200	APC	Mouse	Biolegend
CD31	MEC13.3	102420	1:100	PE-Cy7	Mouse	Biolegend
Ly6D	49-H4	138603	1:100	PE	Mouse	Biolegend
CD45	HI30	304028, 368510, 304012	1:200	PE-Cy7, PE-Cy5, BV510	Human	Biolegend
CD14	M5E2	612902	1:200	BUV805	Human	Biolegend
CD15	W6D3	301918	1:200	BV421	Human	Biolegend
CD56	B159, HCD56	757178, 318317	1:200	BUV496, PE-Cy7	Human	BD Bioscience, Biolegend
CD235a	HI264	349116	1:200	PE-Cy7, PE-Cy5	Human	Biolegend
CD1a	HI149	300110	1:100	APC	Human	Biolegend
CD19	HIB19	302206	1:200	FITC	Human	Biolegend
CD3	OKT3	317334	1:200	PE-Cy7	Human	Biolegend
CD4	OKT4	317414	1:200	PE-Cy7	Human	Biolegend
CD8	SK1	344712	1:200	PE-Cy7	Human	Biolegend
CD11b	ICRF44	301322	1:200	PE-Cy7	Human	Biolegend
CD20	2H7	302312	1:200	PE-Cy7	Human	Biolegend
CD5	UCHT2	300620, 300622	1:200	PB, PE-Cy7	Human	Biolegend
CD7	CD7-6B7	343104, 343114	1:100	FITC, PE-CY7	Human	Biolegend
CD38	HIT2	303532, 303506	1:100	BV605, PE	Human	Biolegend
CD10	HI10a	312212	1:100	PE-Cy5	Human	Biolegend
CD45RA	HI100	740298, 304112	1:100	BUV395, PE-Cy5	Human	Biosciences, Biolegend
CD90	5E10	328122	1:50	A700	Human	Biolegend
CD49F	GoH3	313616	1:100	APC	Human	Biolegend
CD123	6H6	751841	1:100	BB700	Human	Biolegend
CD117	104D2	313204	1:100	FITC	Human	Biolegend
CD34	581	343620	1:100	PB	Human	Biolegend
Streptavidin	3A20.2	410501	1:300	PE-TexasRed	Mouse	Biolegend
ZBTB1		26287-1-AP	1:300	For Western blot	Mouse, Human	Proteintech
ZBTB1		C47476-AF647	1:50	AlexaFluor647 for flow cytometry	Mouse, Human	Signalway Antibody
Beta-actin		N/A	1:10,000	For Western blot	Mouse, Human	Cell Signaling Technologies
Mouse FCR block		130-092-575	1:100	Flow cytometry blocking	Mouse	Miltenyi Biotec
Human FCR block		130-059-901	1:100	Flow cytometry blocking	Human	Miltenyi Biotec
Propidium iodide		N/A	1:5000	N/A	N/A	Molecular Probes
7-AAD		N/A	1:200	N/A	N/A	Molecular Probes
Zombie Aqua™ Fixable Viability Kit		N/A	1:200	N/A	N/A	Biolegend
CD117 magnetic microbeads		N/A	variable	Per manufacturer's protocol	Mouse	Miltenyi Biotec
