# Supplementary material for: Kitlo hematopoietic stem cells exhibit distinct lymphoid-primed chromatin landscapes that enhance thymic reconstitution
Source: Nat Commun. 2025 Jul 4;16:6170. doi: 10.1038/s41467-025-61125-1 (PMC12227609; doi:10.1038/s41467-025-61125-1)
Supplement: Supplementary file 12 — Source Data [file 41467_2025_61125_MOESM12_ESM.zip]

Archive with 13 entries (13 files):
- Source Data Files/Source Data Figure 1.xlsx
- Source Data Files/Source Data Figure 2.xlsx
- Source Data Files/Source Data Figure 4.xlsx
- Source Data Files/Source Data Figure 5.xlsx
- Source Data Files/Source Data Figure 6.xlsx
- Source Data Files/Source Data Supplementary Figure 1.xlsx
- Source Data Files/Source Data Supplementary Figure 10.xlsx
- Source Data Files/Source Data Supplementary Figure 3.xlsx
- Source Data Files/Source Data Supplementary Figure 4.xlsx
- Source Data Files/Source Data Supplementary Figure 5.xlsx
- Source Data Files/Source Data Supplementary Figure 6.xlsx
- Source Data Files/Source Data Supplementary Figure 8.xlsx
- Source Data Files/Source Data Supplementary Figure 9.xlsx
