# Supplementary material for: Kitlo hematopoietic stem cells exhibit distinct lymphoid-primed chromatin landscapes that enhance thymic reconstitution
Source: Nat Commun. 2025 Jul 4;16:6170. doi: 10.1038/s41467-025-61125-1 (PMC12227609; doi:10.1038/s41467-025-61125-1)
Supplement: Supplementary file 12 — Source Data [file 41467_2025_61125_MOESM12_ESM.zip › Source Data Files/Source Data Figure 1.xlsx]

## Sheet: Panel J 
	Kithi HSCs							Kitlo HSCs
Young	26.7	30	30.3	27.7	28.9	30.8	29.7	30.2	30	30.3	30.5	31.6	30.8	29.8
Old	47.9	48.7	55.4688	43.5	47.5	40.6		16.1	18.7	19.7802	18.4615	15.5	16.4
