# Supplementary material for: Kitlo hematopoietic stem cells exhibit distinct lymphoid-primed chromatin landscapes that enhance thymic reconstitution
Source: Nat Commun. 2025 Jul 4;16:6170. doi: 10.1038/s41467-025-61125-1 (PMC12227609; doi:10.1038/s41467-025-61125-1)
Supplement: Supplementary file 12 — Source Data [file 41467_2025_61125_MOESM12_ESM.zip › Source Data Files/Source Data Figure 2.xlsx]

## Sheet: Panel 2A
		Kithi HSCs									Kitlo HSCs
	PreproB	171600	8733	12700	9632	11990	193344	118424	109747	171360	568820	337995	554325	16065	126074	312805	464400	389664	184972
	ALP	20304	23616	13589	11180	21340	2553.6	14934	408.15	112	49114.5	62625.5	58544.5	44149	15972	24728	17911.3	4104	8954.4
	BLP	5200	12502	5720	7011	5461	3526	5940	16506	24761.1	42303	4872	20617	35828	42507.2	88020	52250.4	17155.8	37483.2

## Sheet: Panel 2B
		Kithi HSCs									Kitlo HSCs
	ETP	241.5	336	257.6	331.7	257.6	331.7	2343.3	446.2	147	9886.8	13182.4	8648.2	4077.5	3618	1797.25	10833.9	6318.75	3643.2
	DN1	12198	9982	12390	1658.3	3573.8	1658.3	3573.8	12626	13020	120554	160738	95800	31320	114570	88500	44280	75537	112838
	DN2	1118.95	1050	330.05	588.5	330.05	588.5	2899.7	2635.5	1675.8	8137	6182.4	20880	21909	14871.8	11524.8	8692	9563.4	6122.6
	DN3	4754.4	4461.9	5248.6	6867	8442.3	8442.3	6612.6	8284.5	5725.65	62744	15930.8	21241.1	12748.8	9828	14401.8	20145	18532	23793
	DN4	45925	41580	31717	41475	14168	24289	14168	24289	40498.5	91245	70392	92007.3	98402	60187.5	86505	67872	58443	149270
	DP	3797.5	1926	4427.5	5859	3038.8	3552.5	1861.8	5292	4907.7	8411	11743.2	15339.1	20452.1	49860	64827	64977.5	11709.6	60214
	SP4	1487.5	920.2	1715.7	1192.8	2149.35	2677.5	740.6	1435	963	3118.5	5817.9	7757.2	8740.2	16090.8	2967.3	6320	10627.2	17417.4
	SP8	29886.8	28355	24794	28035	6617.1	14445	10143	4247.9	16359	46215	37968	39036.7	52150	88550	23058	40290	33432	23562

## Sheet: Panel 2E
		Kithi HSCs										Kitlo HSCs
	CD45+	49	60.7	17.6	64	84.5	71.8	70	79.2	70.9	68.4	77.7	88.1	83.7	74.5	84.2	87.3	81	75.9	84.5	83	82.6
	Myeloid	7.55	17.4	16.9	17.1	11.5	4.58	4.21	12.5	11.8	7.3	16.1	23.5	12.2	12.7	9.57	37.3	11.9	9.94	15.5	12.9	9.36
	B-cell	21.9	25.8	0	18.8	43.7	35.7	45	43.3	45.4	2.09	42	50.1	45.2	46.1	38.6	36.9	40.7	41.7	36.6	46.3	38.5
	T-cell	6.28	8.88	3.04	6	11.8	9.39	10.6	3.39	0.57	4.2	14.2	15.6	14.7	9.41	10.8	9.54	9.46	13.3	11.3	19.9	7.88

## Sheet: Panel 2F
		Kithi HSCs										Kitlo HSCs
	LT HSC	498.015	1235.85	25.283	1085.7	590.07	795	621.705	0	143.055	50.7	1196.8	1714	892.5	839.7	2268.5	1030	1061.82	990.975	3553	3348	991.97
	ST HSC	2002.5	230.4	678.86	1627.5	1650	176.85	771.505	92.16	971.85	70.98	2880	2000	2720	2497.5	5933	1442	2776	2495	3906	2302.51	1334.19
	MPP2	3738	5040	11111	1736	3465	320.295	2303	553.6	907.5	780	6400	5400	4420	2997	3315.5	1751	1705.51	5491	3906	1971	2849
	MPP3	301.71	410	1761.5	547.925	762.3	126.415	832.37	0	229.35	40.56	590.9	990	562.02	759.9	614.385	527.04	275.71	394.49	315.27	612.105	2335.32
	MPP4	2136	234	0	269.645	1627.5	1980	126.415	2632	30.72	789.57	2880	4320	2000	2210	2164.5	1632	1521.64	2255.5	2425.14	1789.42	1266.51
	CLP	24.96	150.15	40.56	3472	497.145	4770.5	2937	306	0	312	2244.85	3829.5	2016	3839	3090	5725.5	2628	5760	3600	4760	3520

## Sheet: Panel 2G
		Kithi HSCs										Kitlo HSCs
	Thymus Cellularity (x10^6)	25.55	1.74	68.5	39.15	53.4	31.6	75.8	38.2	34.2	29	101.5	95	76.5	72	78	83.4	86.2	97	79.6	80.8	44.4

## Sheet: Panel 2H
		Kithi HSCs										Kitlo HSCs
	ETP	1003.62	1863.9	208.51	14688	4424	12128	10450	3045	5049	3384	5430	8640	7072	13440	3354	11144	24186	17240	13580	11144	37240
	DN2	77.4	178.866	151.67	1938.42	638.928	234.472	1174.9	13300	8059.1	18000	1020.84	1015.2	1193.4	1192.8	1146.46	784.73	1146.24	1478.64	11760	18600	20550
	DN3	15480	64980	4350	74760	50560	68978	1643.5	68005	53550	3268.8	65760	61200	106080	93600	63680	83400	120680	91180	119400	137360	85250
	DN4	7482000	28044000	2465000	58206000	32548000	86412000	11400000	25375000	36720000	10800000	37286000	46800000	52156000	46620000	116000000	35820000	120000000	86200000	122000000	108000000	96152000

## Sheet: Panel 2I
		Kithi HSCs										Kitlo HSCs
	DP	3818400	18263000	3248000	17782000	7520800	25696000	18240000	22330000	16677000	15192000	18824000	23470000	16128000	30108000	25937000	31980000	29973000	21970000	23190000	21952000	18368000
	CD4+	1019100	4753800	1229600	8116800	3602400	11901000	10735000	7348600	6930900	12744000	6011200	6594000	13338000	17180000	12585000	12707000	9472400	11231000	9515800	9687500	7055500
	CD8+	389580	1272240	304500	2258820	1017520	2440760	1311000	619150	619650	684000	1835340	1609200	1847560	2398200	2620800	2143380	2818740	2560800	2220840	2973440	1166200

## Sheet: Panel 2J
		KithiHSC									KitloHSC
	cTEC	2497.44	5130	4060	7476	12852	6636	10612	4620	5572	5792	4680	6630	7371	17514	11206	18430	11940	10504
	mTEC	2838	7524	5220	19758	27540	13904	30320	4620	10136	11520	10166	28080	10746	32526	28446	45590	23880	37976
	Endothelial cells	2162.7	2763.18	2126.68	2160.3	817.86	1617.66	1850.2	750	1369	1911	4903.92	1413.68	5092.5	2897.44	3676.4	3620	1965.6	2758.08
	Fibroblasts	918.48	416.772	448.72	555.614	260.58	296.172	298.7	150	280.8	290	1642.2	1349.4	421.88	429.51	1232.66	979.7	1647.72	570.448

## Sheet: Panel 2L 
		Kithi HSCs					Kitlo HSCs
	RTE (%)	0	1	7	4	0.4	40	13.7	26	26.2	29.4

## Sheet: Panel 2N
	Kithi HSCs										Kitlo HSCs
OT1+ CD8+ (%)	21.3	10.1	14	0.2	11.5	13.9	15.4	8.7	14.8	12	30.9	17.1	4.72	28.6	23.9	20.5	26.8	23.7	20.3	25.5

[truncated: 3 more sheets: Panel 2P, Panel 2Q, Panel 2R]
