# Supplementary material for: Kitlo hematopoietic stem cells exhibit distinct lymphoid-primed chromatin landscapes that enhance thymic reconstitution
Source: Nat Commun. 2025 Jul 4;16:6170. doi: 10.1038/s41467-025-61125-1 (PMC12227609; doi:10.1038/s41467-025-61125-1)
Supplement: Supplementary file 12 — Source Data [file 41467_2025_61125_MOESM12_ESM.zip › Source Data Files/Source Data Figure 4.xlsx]

## Sheet: Panel B
			Control					Zbtb1 sgRNA																							5.7132	4.077	6.9201	0	0	0
		DN1	86.3512	74.8063	26.1027	12.384	21.6195	0.09468	0.96888	8.4105	9.9981	10.7814	14.9237																		12.7374	16.254	16.4507	1.0374	0.86504
		DN2	0.094848	0	0	0	0	0	0	0.01958	0	0.58437	0.450855
		DN3	14.82	13.0739	3.63285	6.6908	5.87951	0.004212	0	0.01958	0	0.87429	0.674535
		DP	6.06372	20.124	14.9895	3.73464	1.7694	7.0357	6.5685	9.7161	0.006312	0	0.03916
		SP4	0.60996	5.7362	3.65295	0.5434	0.33422	3.33799	4.9377	6.0149	0.004212	0.033396	0.03916
		SP8	12.7374	16.254	16.4507	1.0374	0.86504	5.7132	4.077	6.9201	0	0	0

## Sheet: Panel C
		Control						Zbtb1-KO
	Myeloid	18.1	50.4	19.9	32.6	23	39.3	3.39	3.68	0.81	0.29	0.67	0.64
	B-cells	1.33	2	2.53	1.87	8.4	1.09	0.88	0.72	0.15	0.11	0.22	0.15
	T-cells	0.99	2.74	0.7	3.5	11	3.91	0.27	0.25	0.28	0.31	0.14	0.1

## Sheet: Panel D
		Control						Zbtb1-KO
	LT HSC	14	36.4	17	28.6	19.5	13.8	9.68	9.09	7.69	14.3	0	13.6
	HSC	14.8	45.8	13.5	23.5	24.4	22.7	10.4	6.15	11.1	7.14	0	10
	ST HSC	2.83	12.5	7.84	17.9	7.14	6.56	6.67	15	3.12	5.26	0	2.78
	MPP2	5.77	28.6	9.09	40	15.4	7.69	11.5	0	6.25	3.57	0	3.57
	MPP3	10.4	6.06	14.3	30.2	30.4	13.5	5.74	13.5	5.63	4.48	0	4.71
	MPP4	18	20	28.1	68.4	55.6	10	11.1	7.89	7.14	2.94	0	6.38
	CLP	5.3	15	13.3	19.2	53.2	8.33	5.41	4.92	4.26	6	0	5.41
	CMP	5.08	5.64	9.76	10.1	18.8	12.2	5.47	6.19	3.21	2.52	4.94	2.28
	GMP	5.52	7	8.36	10.5	21	15.9	6.79	8.39	3.62	3.91	4.03	5.12
	MEP	1.18	2.7	1.18	1.84	4.46	2.38	0.83	1.09	0.34	0.52	0.41	0.83

## Sheet: Panel E
			Control						Zbtb1-KO
		ETP	12.4	17.2	24	26.1	17	14.1	8.21	8.82	5.94	10.5	10.1	4.61
		DN1	12	13	15.5	11.1	10.1	12.5	11.9	6.76	8.07	9.94	4.86	8.03
		DN2	7.37	4.8	16.7	6.06	15.2	4.55	6.25	4.08	4.18	4.91	0	3.61
		DN3	3.94	3.36	5	2.99	4.02	3.33	2.65	4.24	4.07	3.33	3.72	3.42
		DN4	5.42	4.46	4.62	4.2	4.65	4.44	1.49	3.44	3.47	3.39	3.2	2.86
		DP	6.6	5.16	6.52	6.22	5.11	6.88	2.56	4.5	4.17	3.98	4.02	4.39
		SP4	4.48	3.21	3.98	4.05	3.7	4	3.2	3.34	3.09	3.31	2.21	2.28
		SP8	9.5	8.9	9.65	9.76	9.78	10.7	9.54	6.93	7.68	9.3	9.52	7.14

## Sheet: Panel G
			Kithi HSCs (Control)					Kithi HSCs (Zbtb1 OE)						Kitlo HSCs
	DN1	1.59	0.95	2.59	0.121	0.13	3.98	3.42	3.26	5.172	28.6	15.1	13.8	10.9	4.37	6.54	7.75	21.8
	DN2	0.59	0.018	3.17	0.001	0.033	1.06	1.52	0.96	1.342	10.2	27.1	6.88	3.11	1.67	1.62	0.94	13
	DN3	0.23	0.03	1.83	0.981	0.45	1.24	4.97	9.68	11.999	4.72	4.83	2.47	4.78	7.01	11	16.8	3.62
	DP	0.61	0.29	7.64	1.731	0.14	0.021	25.5	46.2	24.988	0.21	0.034	0.031	60.9	59.1	51.2	12	0.57
	SP4	0.027	0.011	0.2	0.353	0.016	0.062	0.49	1.31	1.691	0.59	0.61	0.52	1.42	2.64	1.48	0.68	0.27
	SP8	0.57	0.13	3.06	0.484	0.93	1.18	10	8.75	13.424	5.01	1.52	1.7	5.69	6.86	12.4	24.4	6.32

## Sheet: Panel H
		Control Kithi HSCs						Zbtb1-OE Kithi HSCs
	Myeloid	52.8	46.7	57.2	49.5	43.1	58.5	61.4	63.5	62.7	83.1	80.9	54.8
	B-cells	7.9	10.4	9.07	6.53	13.4	5.6	33.9	57.5	9.41	42.3	61	29.1
	T-cells	26.1	27.7	20	21.7	22.6	22.5	51.1	46.1	26.8	33.4	63.9	32.5

## Sheet: Panel I
		Control						Zbtb1-OE
	34- HSC	15.8	10.4	4.69	21.9	16.2	5.8	20.8	24.1	8.88	9.38	39.1	22.1
	HSC	17.8	8.4	6.67	23	16	6.9	17.1	24.1	10.1	15.9	41	18
	MPP2	2.42	3.82	6.85	18.3	15.9	9.73	26.6	28.6	27.8	15.1	35.6	16.2
	MPP3	45.8	10.9	12.5	41.1	31.8	26.3	50	42.5	37	24	51	48.1
	LMPP_x000D_ (MPP4)	8.89	17.1	6.56	12.5	20.6	11.9	40.9	41.7	20	24	24.7	19.2
	CLP	3.57	3.57	0	14.3	12	0	31.9	20	44.4	15.9	11.1	28.6
	CMP	7.17	6.82	5.89	6.34	5.47	4.79	21.1	13.2	27.3	9.67	6.83	16.5
	GMP	9.72	8.5	10.7	6.91	6.77	7.64	23.8	12.4	9.67	11.5	19.6	8.69
	MEP	8.7	9.87	7.99	2.78	2.36	5.96	7.67	7.59	5.34	7.34	13.8	6.12

## Sheet: Panel J
			Control						Zbtb1-OE
		ETP	3.33	2.11	3.41	1.96	2.22	1.69	26.7	12.9	21.1	17.3	21.7	2.22
		DN1	3.08	3.11	4.27	3.4	5.25	6.16	12.5	8.35	19.4	5.94	14.7	14.4
		DN2	4.97	12.1	15.6	9.63	26.1	11	41	10.7	33.3	14.6	9.97	25.7
		DN3	2.96	3.76	3.32	3.82	5.22	4.19	34.6	7.79	31.8	4.95	18.2	20.1
		DN4	0.83	0.79	0.95	0.59	1.63	1.6	3.56	1.82	21.5	10.5	15.5	7.48
		DP	1.88	2.07	3.1	1.65	2	1.82	3.75	3.65	19.7	2.33	5.54	11
		SP4	0.9	0.94	1.26	0.79	1.02	1.08	2.92	1.37	21.1	16.3	15.2	1.37
		SP8	4.81	4.39	5.63	4.26	4.9	4.14	8.96	6.67	21.3	3.93	14.8	5.8
