# Supplementary material for: Kitlo hematopoietic stem cells exhibit distinct lymphoid-primed chromatin landscapes that enhance thymic reconstitution
Source: Nat Commun. 2025 Jul 4;16:6170. doi: 10.1038/s41467-025-61125-1 (PMC12227609; doi:10.1038/s41467-025-61125-1)
Supplement: Supplementary file 12 — Source Data [file 41467_2025_61125_MOESM12_ESM.zip › Source Data Files/Source Data Figure 5.xlsx]

## Sheet: Panel A
		Kithi HSCs										Kitlo HSCs
	PreproB	17784	31373	140120	68365	6291.2	423360	510720	264880	259500	128250	547225	404950	263355	219220	151466	194928	406560	346920	436540	601620
	ALP	6676.8	10960	62150	4520	4226.9	22491	36480	6364	34200	24435	62142.5	85064	65292.5	39285	56500	12200	70742	37884	34456	50812.5
	BLP	3307.2	1507	20679	4520	3440.5	57477	77760	56072	18150	11880	4637.5	28250	12200	4844	111104	41589.6	44660	141069	38982	4878

## Sheet: Panel B
		Kithi HSCs									Kitlo HSCs
	ETP	546.3	557.65	337.9	977.3	1166.4	1024.6	392	294.3	485.05	2153.5	2025.4	1834.25	2032.05	1572.75	1366.75	1308	420	1166.4
	DN1	1484.12	1273.79	3368.1	1123.2	1471.3	1455.5	1640.5	2834	1471	2252.05	2329.21	1829.25	1846.67	2064.33	2062.44	3488	3068.35	4050
	DN2	758.75	704.4	109	734.4	733.333	65.4	588.6	185.3	15.805	4526	4751.9	3351.68	6310.05	6430.8	898.15	1209.9	1188.1	733.333
	DN3	6376.5	6485.5	1542.35	14796	10376.7	2534.25	239.8	3733.25	566.8	37960	40508	28297.5	38755	84928.5	17432.8	38241	38742	10376.7
	DN4	104708	106540	28667	75816	110367	22617.5	27468	19129.5	10028	214255	224352	190095	198570	163216	170185	29811.5	16404.5	110367
	DP	25262.6	30341.8	4283.7	17604	3776.85	1836.65	196.2	4441.75	414.2	31718.5	33613.8	36500	28520	38445	26623	31056.7	4616.15	31056.7
	SP4	3459.9	3727.45	555.9	2008.8	495.95	1656.8	158.05	506.85	1024.6	4635.5	5608.8	7040	7094.35	4718.25	3639.6	2584.62	1046.4	2584.62
	SP8	63735	58993.5	9047	30672	8447.5	1580.5	2774.05	7739	866.55	45260	53361.5	63531.8	70230.5	74477	33901.5	25593.3	3804.1	25593.3

## Sheet: Panel D
		Kithi HSCs									Kitlo HSCs
	T cells	514.8	223.9	973.4	2971.1	2218.1	2112.5	1973.8	1230	603	5986.74	3089.76	3295.74	2999.7	4291.2	3281.04	7079.22	985.32	2018.94

## Sheet: Panel E
		Kithi HSCs										Kitlo HSCs
	LT HSC	979.44	280.8	828.63	1333.28	476.84	592.02	540.54	862.79	1577.94	116.532	1340.23	2112	1504.16	1285.2	2808	1716	1252.68	1480.29	3237	1655.5
	ST HSC	383.19	332.28	843.21	1069.12	451.36	389.16	521.28	1084.81	79.794	1558.44	1427.2	750.96	894.28	833.49	2028	1902.62	1016.01	2988	746.48	838.11
	MPP2	265.53	996.84	1781.19	2496	910	1014.3	1248	1281.55	233.298	1872	905.38	582.12	835.82	1468.53	2184	1297.72	492.9	2988	1956.5	565.11
	MPP3	117.18	383.76	653.67	896.48	202.93	420.21	1056	478.325	110.448	700.44	260.91	167.58	159.58	357.21	745.68	381.81	263.94	926.28	1282.26	272.727
	MPP4	182.91	318.78	203.52	469.3	175.39	491.4	106.53	204.28	245.43	197.82	2496	1023.16	688.47	4731	3913	434.85	673.92	282.82	1479.66	483.6
	CLP	136.5	102.051	33.984	315.875	331	486.08	76.704	95.877	140.008	157.248	1939.08	744.12	1222.59	820.225	1853.67	770.31	503.88	1119.04	486.08	702

## Sheet: Panel F
		Kithi HSCs									Kitlo HSCs
	Thymus Cellularity (x10^6)	17	33	62.8	18.84	66.2	47.6	50.4	23.6	67.6	76.2	95	96.4	76	68.6	83	65.4	109	94.2

## Sheet: Panel G 
			Kithi HSCs									Kitlo HSCs
		ETP	13182.4	4620	16956	13124	5086.8	4245.28	2400	4158	1953	22860	38000	20640	26028	15624	21305	14950	11400	10812
		DN2	6505.6	2927.1	119.32	2085	9043.2	2000.96	632.48	5544	2418	41148	2660	7224	11568	7812	2881.2	4614.8	16720	22896
		DN3	166064	39600	119320	42460	171444	12168	20768	110880	221340	342900	266000	292400	262840	156240	221340	107900	509200	368880
		DN4	83200000	16800000	11100000	14500000	25200000	15500000	14000000	18000000	11100000	112000000	197000000	99100000	219000000	288000000	82300000	235000000	184000000	98600000

## Sheet: Panel H
		Kithi HSCs									Kitlo HSCs
	cTEC	1080.27	2227.5	1582.56	1238.4	1307.5	932.88	1552	920.5	446.08	1981.2	2033	2115.28	4164.48	2880.4	2041.56	1164.24	1037.88
	mTEC	1883.2	2369.4	2643.88	1486.08	2072.4	3616.6	1940	1774.5	1447.04	6842.76	6669	5573.84	10604	5806.4	7632	3164.7	4246.38
	Endothelial	3595.2	6270	26376	9632	4898.4	10816	4268	19600	2992	45720	57950	34740	41452	55480	41976	14322	16182
	Fibroblasts	792.656	666.6	797.56	285.864	499.26	383.292	212.43	280	178.16	592.836	435.1	257.076	765.416	427.88	384.144	270.27	970.92

## Sheet: Panel J
			Kithi HSCs					Kitlo HSCs
		RTE	4.32	8.13	2.3	0.99	0	9.23	11.2	5.7	10.5	8.38

## Sheet: Panel L
		Kithi HSCs					Kitlo HSCs
	T cells	2470	1570.8	395	151.2	262.3	3702.4	11088	3738.6	6650	1720

## Sheet: Panel M
			Kithi HSCs					Kitlo HSCs
		CLP	747.34	703	360	990.06	268	1139	1491	1020.34	1319.36	1199.38

[truncated: 2 more sheets: Panel N, Panel O ]
