# Supplementary material for: Kitlo hematopoietic stem cells exhibit distinct lymphoid-primed chromatin landscapes that enhance thymic reconstitution
Source: Nat Commun. 2025 Jul 4;16:6170. doi: 10.1038/s41467-025-61125-1 (PMC12227609; doi:10.1038/s41467-025-61125-1)
Supplement: Supplementary file 12 — Source Data [file 41467_2025_61125_MOESM12_ESM.zip › Source Data Files/Source Data Figure 6.xlsx]

## Sheet: Panel F
		Young (20-40 yrs)							MA/Old (>40 yrs)
	KIT MFI	1771	1679	1796	1694	1549	1728	1758	1868	1884	2183	1859	2246

## Sheet: Panel G
			Age	Kithi HSCs	Kitlo HSCs
			23	28.7	33.3
			29	29.9	30.3
			35	29.9	29.9
			41	46.2	25.3
			40	46	17.7
			60	40.2	7.5
			50	50.8	19
			35	40.9	27
			32	47.5	20
			49	66.9	10.6
			23	30.2	29.3

## Sheet: Panel I
			Kithi HSCs																Kitlo HSCs
		SP8	1.53	0.69	1.7	9.54	0.77	0.46	0	0	2.78	8.62	8.68	7.9	11.1	7.25	8.17	10	3.85	7.69	7.67	0.61	7.03	3.49	2.08	6.6	7.62	12.8	12.7	4.52	15	10.9	3.75	8.54
		SP4	5.57	3.01	0	1.43	12.7	13.125	0	0	12.2	10.7	5.94	2.98	8.22	13.9	3.12	3.02	24.4	7.69	9.75	4.92	29.6	17.55	26.3	19.9	4.26	14.5	16.2	2.55	23.8	3.61	2.79	2.64
		DP	19.4	5.56	5.74	20.6	10.8	6.455	0	0	19.9	22.5	24.5	16.2	6.21	9.45	20.7	9.59	18.6	15.4	40.4	38.5	13.5	7.49	22.1	4.78	8.33	23.7	21.9	39	21.1	5.22	9.77	19.1
		CD1a+ ProT	0	0	0.2	0.62	0.024	0.016875	0	0	0.34	0.16	0.33	0.077	0.08	0.059	0.13	0.046	0.44	0.52	3.85	0.85	0.09	0.058	0.12	0.18	0.036	0.3	0.95	0.1	0.2	0.017	0.12	0.057
		CD1a- ProT	0	0.058	0.1	0	0.083	0.072	0	0	0.134	0.121	0.56	0.48	2.21	0.41	0.11	0.28	0.68	3.85	0.53	0.061	0.61	0.435	0.29	0.34	0.14	2.45	3.81	0.15	1.09	0.81	0.75	0.061
		ETP (CD34+CD1a-CD7-)	0	0	0	0	0.26	0.185	0	0	0.038	0.075	0.037	0.14	0.39	0.029	0.045	0.099	0	0	0	0	0.22	0.2	0.086	0.23	0.13	0.95	0.62	0.022	0.056	0.59	0.83	0.00908
		CD19	6	16.6	1.94	13.8	13.9	19.85	0	0	3.33	3.39	3.03	3.21	17.5	3.07	1.45	5.7	3.49	26.9	11.5	20.4	13.9	25.7	2.19	8.79	3.69	12.8	14.3	4.38	1.28	8.08	10.3	2.09

## Sheet: Panel J 
		KithiHSCs															KitloHSCs
	Myeloid	82.4868	82.874	87.1504	86.4646	89.8215	90.6228	99.0659	98.8452	96.7127	92.735	99.0155	97.5147	98.4321	94.3182	97.2123	87.0805	87.2793	73.0059	63.2247	61.4873	76.8025	98.1408	92.6141	97.8327	98.3482	98.1477	97.7123	78.389	83.0741	89.4216
	NK-cell	12.5152	14.4459	8.32996	8.19812	19.5402	6.05773	7.03289	0.155675	0.115288	0.733783	4.25231	0.110017	0.0906804	1.3447	0.174829	8.07195	7.24303	14.3758	22.1701	28.2509	39.9796	0.060957	3.25676	0.154473	0.123074	4.30255	1.36901	2.00947	0.31	0.21
	B-cells	2.6801	4.51966	5.33732	3.65726	4.12077	2.3443	0.778375	1.03948	2.55357	3.01271	0.874496	2.48526	1.47721	4.33712	2.61282	4.84755	5.47764	12.6183	14.6052	10.2617	10.0034	1.79823	4.12911	2.01283	1.65179	1.72927	2.28771	17.3084	15.5569	8.56897
