# Supplementary material for: Kitlo hematopoietic stem cells exhibit distinct lymphoid-primed chromatin landscapes that enhance thymic reconstitution
Source: Nat Commun. 2025 Jul 4;16:6170. doi: 10.1038/s41467-025-61125-1 (PMC12227609; doi:10.1038/s41467-025-61125-1)
Supplement: Supplementary file 12 — Source Data [file 41467_2025_61125_MOESM12_ESM.zip › Source Data Files/Source Data Supplementary Figure 1.xlsx]

## Sheet: Panel B 
	Weeks _x000D_post BMT	Young HSCs						Old HSCs
	4	70.1	58.6	69.1	36.3	58.3	40.6	56.8	55	51.2	33.9	47.6	48.5	43.7
	8	75.8	60.1	59.1	78.9	72.4	81.2	20.9	23.3	44.6	22	39.2	54.9	49.9

## Sheet: Panel C
		Weeks _x000D_post BMT	Young HSCs						Old HSCs
		4	15.7	5.88	2.88	21.6	28.5	45.6	2.01	0.5	1.25	8.33	0.84	2.9	1.8
		8	22.8	43.5	55.8	52.3	35.9	48.1	1.36	0	4.01	13.1	17.3	7.6	3.4

## Sheet: Panel D
	Weeks _x000D_post BMT	Young HSCs						Old HSCs
	4	40.5	84.5	59.6	71.8	76.7	80.3	81.5	77.3	95.6	77.1	85.2	73.1	83.2
	8	87.5	79.9	70.3	61.8	65.2	70.1	72.6	93.6	89.4	94.6	90.5	77.4	71.3

## Sheet: Panel E
	Weeks _x000D_post BMT	Young HSCs						Old HSCs
	4	42.6	9.64	14	34.3	23.8	35	12.4	17.1	21.4	6.74	6.67	5.08	18.2	25
	8	37.5	25.9	86.6	67.8	55.8	69.6	48.1	85.1	91.7	81.4	61.8	49.5	31.3	14.7

## Sheet: Panel F
				LMPP
				Young HSCs	Old HSCs
				1150	23.6
				1610	290
				6090	69.4
				2610	109.6
				3410	330.7
				2099.5	447.9
				1624	313.9
				1488	404.1
				2535.4	113.8
				4934	226.2

## Sheet: Panel G
				CLP
				Young HSCs	Old HSCs
				945	57.749
				1023.72	138.915
				1024.14	115.44
				321	39.2
				431	76.3
				213.53	106
				466.05	272
				532.65	47.53
				298	26.29
				315	193.036

## Sheet: Panel H
				Thymus Cellularity (x10^6)
				Young HSCs	Old HSCs
				68	41.8
				75	25
				68	46.2
				39.15	55.8
				42.9	35
				45.9	27.2
				43.3	40.4
				69	48.3
				54.1	45
				69.3

## Sheet: Panel I
			Young HSCs										Old HSCs
		ETP	3797.64	29920	29920	15000	17118.5	8988.76	64350	16065	10392	16560	2139.69	3967.6	2926	3367.08	2910.24	3580.5	2139.69	4698.4	5381.28
		DN2	15246	27200	27200	9750	5621	15246	102960	192780	69280	117300	2398	2173.6	2064.24	2411.94	5544	2418	15680	1287	7326
		DN3	167710	485100	122400	61500	167710	485100	905190	940950	519600	662400	2878.68	130500	11990	8360	110880	221340	133320	100800	4182.48
		DN4	68166000	79002000	531960	913410	480630	696900	23004000	18180000	24920000	9741200	1180000	3770000	6520000	6200000	12400000	11070000	339549	99900	234320
		DP	2023340	1954260	8500000	6489700	2023340	1954260	858000	2033370	1294670	1455900	37674	783000	15696	425100	72720	175560	812160	783000	79920
		SP4	1958420	6472620	7684000	7072500	1967350	6472620	3067350	5140800	3836380	5920200	227010	272500	113040	40128	101520	645820	198090	227010	372960
		SP8	1179380	2979900	1020000	945000	1179380	2979900	1239810	2547450	1329310	2346000	91770	363600	102460	31086	30456	197700	429660	91770	193140
