# Supplementary material for: Kitlo hematopoietic stem cells exhibit distinct lymphoid-primed chromatin landscapes that enhance thymic reconstitution
Source: Nat Commun. 2025 Jul 4;16:6170. doi: 10.1038/s41467-025-61125-1 (PMC12227609; doi:10.1038/s41467-025-61125-1)
Supplement: Supplementary file 12 — Source Data [file 41467_2025_61125_MOESM12_ESM.zip › Source Data Files/Source Data Supplementary Figure 10.xlsx]

## Sheet: Panel B
		Young Kitlo HSCs									Old Kitlo HSCs
	Myeloid	65.2	73.9	82.1	62.4	69.9	66.6	63	58.4	61.8	29.3	16.9	10.6	25.2	17	21.9	21.9	23.4	21
	B-cells	77.2	93.7	93.8	90.7	90.4	89.4	89.4	86.7	91.9	14.3	0.79	2.02	4.07	4.22	4.25	2.93	3.39	2.64
	T-cells	74.1	89.5	93.5	89.2	90.4	91	92.4	87	87.6	17.2	0.42	0.34	1.36	3.85	1.65	0.73	0.35	3.82

## Sheet: Panel C
	Myeloid									B-cells									T-cells
Young Kitlo HSCs	30	29	30	26	28	27	26	25	26	36	36	35	37	36	36	37	37	38	34	35	35	37	36	37	38	37	36
Old Kitlo HSCs	65	93	82	82	68	79	86	86	76	32	4	16	13	17	15	11	12	10	3	2	3	4	15	6	3	1	14

## Sheet: Panel D
		Young Kitlo HSCs									Old Kitlo HSCs
	34- HSC	94700	285000	168000	165000	143000	234000	183000	186000	641000	18500	37800	71700	77100	10400	31400	71100	64000	53400
	ST HSC	202000	182000	350000	180000	300000	390000	349000	145000	732000	54200	11800	42700	23600	10400	25500	15800	72700	73800
	MPP2	383000	380000	574000	360000	575000	429000	287000	383000	2260000	48600	54300	15400	20100	3480	11800	9470	26300	36900
	MPP3	107000	116000	97300	77100	144000	99800	69500	95900	458000	1150	11800	1710	6710	3480	0	1580	11600	0
	LMPP_x000D_ (MPP4)	60100	247000	140000	121000	115000	332000	328000	108000	397000	34700	4730	3420	5040	3480	0	1580	0	0
	CLP	3470	42600	16800	16800	27800	39200	53700	40800	61600	5780	3420	3470	1680	5200	0	3160	2910	8200
	CMP	7430000	7410000	6720000	5250000	11000000	7220000	9230000	7650000	14000000	1260000	342000	364000	480000	195000	215000	246000	842000	94200
	GMP	10600000	6460000	6580000	5550000	11300000	9170000	8610000	9690000	20400000	2120000	285000	336000	855000	375000	332000	180000	1730000	127000
	MEP	2700000	2280000	1540000	1470000	5000000	3120000	2870000	2500000	6710000	5630000	8550000	4760000	3900000	7000000	5460000	7180000	9180000	10400000

## Sheet: Panel E
		Young Kitlo HSCs									Old Kitlo HSCs
	ETP	10400	9568	13416	7182	10560	13414	9225	11594	6888	1331.2	6240	1277.1	4522	383.68	1133.13	535.05	561	1226.72
	DN2	23660	13312	11352	6916	42240	26828	12915	13090	3086.48	7280	45760	6192	26068	3520	8472	2365.29	2184.16	1928.64
	DN3	46800	14976	11868	14098	42240	38830	13653	8976	3608	9880	30784	3354	23142	2368.96	5295	1261.98	448.8	839.68
	DN4	22360000	21216000	19092000	17024000	47872000	39536000	26937000	18700000	10168000	11440000	22464000	3870000	12236000	3203200	4942000	3210300	2842400	3936000
	DP	1396200	2071680	1940160	1641220	2495680	2852240	2088540	1791460	1617040	1263600	1826240	301860	1013460	183040	190620	321030	299200	616640
	CD4	800800	1306240	882360	861840	1752960	1955620	1416960	1211760	993840	460200	865280	105780	332500	98560	116490	239850	228140	403440
	CD8+	421200	195520	250260	172900	362560	360060	232470	160820	118080	140400	183040	18834	87780	11616	14826	14760	11220	25256

## Sheet: Panel K
												Zbtb1-OE
		Control	Control	Control	Control	Control	Control	Zbtb1-OE	Zbtb1-OE	Zbtb1-OE	Zbtb1-OE	Zbtb1-OE
	Myeloid	4.36	4.65	7.05	10	2.1	4.66	7.39	4.84	6.01	9.18	9.62
	B-cells	0.37	0.33	0.66	0.74	1.31	0.36	5.4	2.02	3.58	11	8.89
	T-cells	0.013	0.035	0.062	0.034	1.37	0.031	2.22	4.64	3.18	7.06	4.82

## Sheet: Panel L
		Control						Zbtb1 OE
	HSC	4.69	1.28	1.33	1.67	0.78	2.5	6.25	13	17.1	15.9	22.2
	ST HSC	7.51	7.53	5.75	3.36	5.37	6.52	4.81	12.4	3.66	11.6	2.3
	MPP2	4.85	7.52	5.88	5.66	1.14	6.78	3.06	15.9	2.38	10.9	8
	MPP3	5.09	3.62	1.71	5.41	0.83	3.42	3.66	2.45	5.67	3.85	3.67
	LMPP	8.01	13.2	9.66	10.7	13.8	11.7	15.3	32.3	18.4	12.6	17.1
	MP	12.1	12.5	8.66	7.49	8.3	13.2	9.71	28.2	8.88	10.6	3.05
	CLP	2.03	2.47	2.7	2.99	2.47	0.86	3.48	5.62	2.69	6.86	4.48
