# Supplementary material for: Kitlo hematopoietic stem cells exhibit distinct lymphoid-primed chromatin landscapes that enhance thymic reconstitution
Source: Nat Commun. 2025 Jul 4;16:6170. doi: 10.1038/s41467-025-61125-1 (PMC12227609; doi:10.1038/s41467-025-61125-1)
Supplement: Supplementary file 12 — Source Data [file 41467_2025_61125_MOESM12_ESM.zip › Source Data Files/Source Data Supplementary Figure 3.xlsx]

## Sheet: Panel C
		CD150low	CD150low	CD150low	CD150low	CD150low	CD150mid	CD150mid	CD150mid	CD150mid	CD150mid	CD150high	CD150high	CD150high	CD150high	CD150high
	KithiHSCs	16.4	24.7	20.2	21.7	20.6	30.1	35.8	35.1	34.1	37.4	53.4	39.5	43.9	44.2	42
	KitloHSCs	43.8	40.4	41.4	39.8	46.9	31.5	34	28.4	32	25.4	24.7	25.5	31	28.1	27.7

## Sheet: Panel F
		KithiHSCs					KitloHSCs
	Neogenin _x000D_(Neo1)	46.4	44.2	56.7	58.1	45.8	11.5	39.1	43.3	35.5	33.3

## Sheet: Panel H 
		KithiHSCs				KitloHSCs
	CD61-CD229+	0	0	0	1.76	6.15	4.41	4	15.3
	CD61+CD229+	1.39	7.35	4	5.41	3.08	4.41	2.67	10.2
	CD229-CD61+	86.1	75	80	55.4	75.4	64.7	61.3	55.6
	CD229-CD61-	12.5	17.6	16	20	15.4	26.5	32	31.7
		CD61-CD229+				CD61+ CD229+				CD229-CD61+				CD229-CD61-
	KithiHSCs	0	0	0	4.76	1.39	7.35	4	5.41	86.1	75	80	55.4	12.5	17.6	16	20
	KitloHSCs	6.15	4.41	4	15.3	3.08	4.41	2.67	10.2	75.4	64.7	61.3	55.6	15.4	26.5	32	31.7
