# Supplementary material for: Kitlo hematopoietic stem cells exhibit distinct lymphoid-primed chromatin landscapes that enhance thymic reconstitution
Source: Nat Commun. 2025 Jul 4;16:6170. doi: 10.1038/s41467-025-61125-1 (PMC12227609; doi:10.1038/s41467-025-61125-1)
Supplement: Supplementary file 12 — Source Data [file 41467_2025_61125_MOESM12_ESM.zip › Source Data Files/Source Data Supplementary Figure 4.xlsx]

## Sheet: Panel A
	Weeks _x000D_post BMT	Kithi HSCs										c-Kitlo HSCs
	4	27.5	28.1	30	27.9	33.2	32.7	38.1	49.2	60.6	33.5	33.2	39.1	32.4	33.1	37.1	43.4	35.1	29.5	48.1	51.9	53.6	55.2	71.9	76.7	77.3
	8	49	60.7	17.6	64	79.6	61.1	65.9	74	22.8	66.7	77.7	88.1	83.7	74.5	71.3	77.8	69	71.3	63	79.9	73.6	67.5	62	70.8	77.1

## Sheet: Panel B
	Weeks _x000D_post BMT	Kithi HSCs										Kitlo HSCs
Myeloid	4	72.8	4.8	60.8	87.6	11.7	80.3	73.7	71.6	85.3	3	80.1	91	71.6	85.6	87.1	91.7	93.7	79.1	87.6	92.2	78.3
	8	48	86.8	23.7	87.2	82.6	41.4	31.7	65	9.7	48.3	85.4	87.3	61.5	83.7	82.9	70.8	47.6	75	56.5	57.7	57
B cells	4	38	42.1	40.1	56.9	57.8	63.3	53	18.4	24.1	16.7	53.1	77.2	52.6	57.9	86.9	23.5	73.6	48.3	57.4	82.9	68.8
	8	52	56.4	58.9	86	69.9	80.8	83.8	16.6	89.2	4.57	79.4	92.6	84.2	95.1	81.7	81.6	82.1	80.8	84.4	92.2	87.7
T cells	4	8.33	0.79	5.7	25	11.1	23.8	1.15	11.1	4.33	3.4	64	3.37	77.9	41.8	20	24.4	0.82	0.93	3.81	62.5	63.6
	8	48.3	42.5	55.8	67.9	55.1	57.8	67	61.7	47.7	13.5	69.6	85	87.6	52	62.7	70.9	67.3	75	73.6	85	79.4

## Sheet: Panel C
		Kithi HSCs										Kitlo HSCs
	CMP	71610	120450	28165	103635	15680	12045	15665	22705	28140	20280	128205	76800	162285	78280	135330	82125	32300	30690	14101	38850	13684
	GMP	44485	107250	17685	69090	15840	1615.35	6748	2256.16	5829	3120	68265	64320	88995	45320	71135	54750	2839.17	16182	5497	16835	9641
	MEP	43400	100650	18340	74025	36800	19800	22895	20554	28140	25740	79920	55680	78525	40170	78075	62415	41990	41850	33460	38850	62200

## Sheet: Panel D
																		Kitlo HSCs
		Kithi HSCs									Kitlo HSCs
	PSGL1	54828.6	58387	41324.1	42027.6	47787.9	51591.8	43851.2	45071.4	49076.1	43384.5	38399.5	37173.1	40962.5	40296.8	52439.1	42388	41697.2
	CCR9	1078.03	516.761	1411.01	1486.81	1792.39	763.341	904.721	1826.72	1429.85	1322.73	1130.52	1240.61	1648.48	2082.52	1154.06	1423.69	797.577
	CCR7	764.865	662.451	1042.2	804.743	667.074	803.799	661.087	642.125	697.014	913.545	1020.49	1250.7	1572.44	1712.01	1071.35	929.639	1970.54

## Sheet: Panel E
				Kit-Hi HSCs				Kit-Lo HSCs
			IL22/_x000D_Thymus	157.9	193.61	160.895	198.493	320.853	248.976	187.397	240.993	393.46
			IL22/ 106 Thymocytes	2.3852	4.06744	3.19236	8.41072	4.67716	2.99971	2.8654	2.21094	4.17686
			RANKL/_x000D_Thymus	416.64	240.331	268.625	178.201	285.912	291.65	303.145	375.288	547.84
			RANKL/ 106 Thymocytes	6.29366	5.04897	5.32986	7.55089	4.16781	3.51386	4.63524	3.443	5.81571

## Sheet: Panel F
		CD62L+CD44-										CD62L+CD44+										CD62L-CD44+
	Kithi HSCs	0	18.1	12.7	14.2	9.59	4.17	6.84	9.01			0	0.1	0.09	0.28	0.1	0.08	0.05	0.04			0.68	0.52	0.69	0.35	0.12	0.06	0.28	0.22
	Kitlo HSCs	13.4	15.8	10.3	22.2	9.79	13.2	16.5	14.5	12.4	14.5	0.13	0.1	0.07	0.15	0.07	0.07	0.25	0.24	0.32	0.33	0.89	0.62	0.26	0.36	0.34	0.55	1.55	0.74	1.31	0.59

## Sheet: Panel G
		CD62L+CD44-										CD62L+CD44+										CD62L-CD44+
	Kithi HSCs	4.25	6.1	3.53	4.17	2.09	0.87	1.38	2.63			0.19	0.21	0.11	0.49	0.27	0.11	0.17	0.07			0.08	0.03	0.09	0.13	0.06	0.03	0.11	0.05
	Kitlo HSCs	4.55	6.64	2.88	5.62	3.16	4.46	5.27	3.32	4.08	2.98	0.3	0.27	0.12	0.24	0.1	0.17	0.34	0.31	0.47	0.47	0.09	0.2	0.03	0.03	0.03	0.08	0.18	0.13	0.6	0.09

## Sheet: Panel H
		Kithi HSCs						Kitlo HSCs
	4 wks	11.9	7.91	11.4	10.4	7.99	10.6	13.3	8.8	5.1	5.6	8	13.7	7.2
	8wks	17.1	33.6	41.8	29.1	34.6	24.2	38.4	43.4	7.2	35.8	23	51.6	30.7
	16 wks	30.2	26.6	19.3	26.9	21.3	11.7	23.9	28.1	28.3	15.1	16.9	8.7	33.9

## Sheet: Panel I
		Kithi HSCs						Kitlo HSCs
	4 wks	0.19	0.13	0.18	0.058	0.6	0.099	0.56	1.64	0.78	0.55	0.88	2.29	1.41
	8wks	4.11	8.44	13.8	8.01	0.15	5.8	23.8	14.6	22.6	16.8	9.53	4.08	29.5
	16 wks	31.6	32.5	13.1	13.7	4.12	11.4	44.9	35.3	25.8	39.3	49.7	32	40.3

## Sheet: Panel J
		Kithi HSCs						Kitlo HSCs
	LT HSC	413.6	379.2	347.44	705.33	92.82	64.66	1007.53	2015	1900	1590	1076.78	2226.25	719.95
	ST HSC	477.75	240.95	309.29	809.58	438.81	496.73	2865	1140.8	498.75	1065.78	1492.25	892.21	1811.43
	MPP2	869.5	510.83	333.81	522.05	431.38	467.59	2387.5	2015	707.75	852.18	1242.28	1685.1	1478.4
	MPP3	373.65	333.78	43.55	312.7	25.29	14.43	362.9	379.75	154.38	173.33	208.46	347.64	154.19
	LMPP_x000D_ (MPP4)	0	136.56	0	0	42.25	251.14	515.7	162.75	574.73	347.1	196.61	248.31	257.95

[truncated: 4 more sheets: Panel K , Panel L, Panel M, Panel N]
