# Supplementary material for: Kitlo hematopoietic stem cells exhibit distinct lymphoid-primed chromatin landscapes that enhance thymic reconstitution
Source: Nat Commun. 2025 Jul 4;16:6170. doi: 10.1038/s41467-025-61125-1 (PMC12227609; doi:10.1038/s41467-025-61125-1)
Supplement: Supplementary file 12 — Source Data [file 41467_2025_61125_MOESM12_ESM.zip › Source Data Files/Source Data Supplementary Figure 5.xlsx]

## Sheet: Panel A
		Kithi HSCs								Kitlo HSCs
	CD45+	10.3	6.33	25.5	1.49	1.91	12	19.7	9.65	69.3	64.2	43.9	25.8	62.2	46	32.2
	Myeloid	1.47	0.23	2.84	0.14	0.08	2.06	11.1	1.75	7.35	16.3	7.06	2.99	3.43	2.47	3.36
	B-cells	4.15	3.27	8.07	1.21	1.71	8.8	7.68	4.07	28.4	22.4	16.7	49.9	15.7	38	24
	T-cells	0.87	0.71	4.82	0.04	0.12	0.49	1.59	3.65	4.89	5.41	2.96	1.82	2.84	4.07	2.26

## Sheet: Panel B
		Kithi HSCs								Kitlo HSCs
	LT HSC	77.14	12.8	78.91	832	107.92	94.55	556.08	347.3	3910	1470	1123.28	2802.5	6382.5	1050	2172.5
	ST HSC	501.7	0	341.78	981.5	61.75	70.95	420.38	397.33	4080	2205	682.13	1444.03	4140	917.7	1183.03
	MPP2	198.65	580.8	6.4	263.03	416.1	260.7	654.9	347.3	4250	2327.5	789.23	2360	2932.5	1012.2	1080.33
	MPP3	44.08	78.43	6.4	78.91	64.03	0	94.55	86.58	997.9	562.28	483.23	377.6	489.9	118.65	308.1
	LMPP_x000D_ (MPP4)	259.55	203.5	0	78.91	154.09	212.85	321.55	347.3	1611.6	1592.5	270.3	1770	2242.5	433.65	564.85

## Sheet: Panel C
		Kithi HSCs								Kitlo HSCs
	CMP	17400	17600	11182.5	15600	3230	3230	24755	2300	59500	39200	28050	42775	55200	27300	27650
	GMP	23000	11000	10080	11862.5	1064	1980	20650	920	39100	26950	26775	36875	34500	19950	13035
	MEP	29000	17600	29925	100750	83600	62700	94400	18975	40800	29400	72675	132750	91425	49350	65175

## Sheet: Panel D
	Kithi HSCs								Kitlo HSCs
CLP	22.04	0	26.3	21.29	0	0	24.78	0	27.2	741.2	379.75	42.71	200.6	133.86	68.53

## Sheet: Panel E
		Kithi HSCs								Kitlo HSCs
	Thymi cellularity (x10^6)	22.8	20.3	16.8	8.65	17.5	17.8	28.6	19.6	36.8	46.8	29.9	31.3	25.5	42.8	36.1

## Sheet: Panel F
		Kithi HSCs								Kitlo HSCs
	ETP	146.118	119.856	101.436	24.29	80.366	115	795.08	472.36	890.34	658.24	485.08	1350	561	1800	2136
	DN2	132.699	83.952	160.179	0	110.539	54	420	77.028	53.016	927.96	690.88	811.8	1601025.0000*	4590	2800
	DN3	172.53	143.968	88.407	6.069	160.16	501.96	22	13.9568	2574.42	1036.64	1961.12	1684.98	1367	4080	1840
	DN4	60520	6864	11760	1327.5	21300	29900	67400	32200	196350	928760	151900	255000	112000	131000	101000

## Sheet: Panel G
		Kithi HSCs								Kitlo HSCs
	DP	23430	8272	51360	178500	6578	118726	3718	27440	221370	589380	250240	670000	712800	481950	151512
	SP4	20022	9856	64200	288400	21450	994700	12584	68600	266490	1178760	413440	586920	645480	1565700	761840
	SP8	5964	3168	28248	35700	6292	138840	14300	66640	28200	125400	48960	75040	69300	415650	105288

## Sheet: Panel H
		Kithi HSCs								Kitlo HSCs
	cTEC	598.53	515.68	1357.83	382.2	301.73	1438.24	300.33	625.24	2989	2332.44	1033.6	1629.44	1013.76	1504.5	2859.04
	mTEC	92.868	83.952	222.774	0	60.346	585.62	1255.54	462.56	0	94.112	264.248	0	22.005	986.85	941.6
	Endothelial Cells	1778.55	2288	4494	1400	1716	1530	2793	7448	1343.73	7106	4352	5896	5940	15555	6848
	Fibroblasts	1527.21	1462.56	2147.49	910	1387.1	2492	2665.6	2352	1551	5434	3536	3752	3564	3315	1416.68
