# Supplementary material for: Kitlo hematopoietic stem cells exhibit distinct lymphoid-primed chromatin landscapes that enhance thymic reconstitution
Source: Nat Commun. 2025 Jul 4;16:6170. doi: 10.1038/s41467-025-61125-1 (PMC12227609; doi:10.1038/s41467-025-61125-1)
Supplement: Supplementary file 12 — Source Data [file 41467_2025_61125_MOESM12_ESM.zip › Source Data Files/Source Data Supplementary Figure 6.xlsx]

## Sheet: Panel C
		T-cells
	CD150lo Kitlo HSCs	17.5
		25.3
		13.6
		29.6
		8.04
		16
		8.69
		23.8
		3.29
		7.67
	Kitlo HSCs	1.86
		1.55
		9.93
		18.6
		7.64
		9.13
		6.92
		5.07
		2.52
	CD150lo HSCs	0.41
		1.59
		1.92
		0.4
		0.043
		2.73
		4.51
		1.63
		1.29
		0.65
		1.67
		0.75
		3.76
		3.36
		2.52
	CD150hi Kitlo HSCs	0.36
		0.37
		3.55
		3.82
		0.86
		1.09
		2.68
	CD150hi HSCs	0.29
		0
		0.13
		0.066
		0
		0.1
		0.043

## Sheet: Panel D
		B-cells
	CD150lo Kitlo HSCs	12.5
		41
		39.7
		56.2
		34.5
		26.2
		34.3
		41.2
		8.06
		4.8
	Kitlo HSCs	41.2
		46.2
		23.4
		60.6
		28.4
		32.3
		9.83
		15.7
		7.86
	CD150lo HSCs	18
		36.1
		38.9
		35.3
		6.9
		19.7
		15.5
		19.9
		40.7
		16.9
		5.82
		22.9
		19.3
		34.6
		15.7
	CD150hi Kitlo HSCs	25.9
		27.9
		32.9
		17.4
		20
		16.5
		12.9
	CD150hi HSCs	29.9
		0.45
		5.32
		4.06
		8.78
		10.6
		12.9

## Sheet: Panel E
		Myeloid
	CD150lo Kitlo HSCs	9.97
		10.4
		30.5
		28.6
		30.3
		21.2
		17.8
		22.9
		7.5
		2.54
	Kitlo HSCs	42.6
		61.2
		28.6
		56.8
		16.2
		36.6
		13.8
		21.3
		20.2
	CD150lo HSCs	11.3
		21
		25.4
		1.16
		4.44
		5.84
		17.5
		16.5
		4.2
		4.55
		30.8
		6.92
		26.9
		1.72
		4.98
	CD150hi Kitlo HSCs	49.4
		64.6
		55.1
		42.8
		31.6
		37.3
		42.8
	CD150hi HSCs	64.1
		49.4
		42.8
		21.1
		53.6
		34.4
		64.5

## Sheet: Panel F
		HSC	LMPP	CLP
	CD150lo Kitlo HSCs	90.4	75.7	56.5
		93.7	85	64.3
		93.8	51.1	55.7
		80.6	37.4	22.7
		15.1	38.6	35.3
		13.8	21.7	42
		64.8	55.6	17.8
		44	34.2	16.7
		56.5	22.7	30.9
		45	39.6	29
	Kitlo HSCs	21.2	32	18.1
		21.7	52.4	27
		64.2	10.7	11.1
		11.2	6.27	12.7
		66.1	40	17.6
		33.5	23.8	21.1
		12.6	36.6	20.8
		21.6	16.9	12.5
		43	6.1	20.2
	CD150lo HSCs	5	1.2	2.29
		1.2	7.08	11.3
		5.43	11	19.2
		1.8	10	6.38
		4.69	33.7	7.42
		10.2	9.78	7.75
		3.39	3.11	8.93
		8.06	11.9	16.7
		7.5	16.6	10.6
		3.59	11.8	7.65
		0.94	8.86	10.9
		1.41	4.3	14.5
		1.23	2.03	3.92
		0.66	4.51	8.2
		4.57	4.89	12.6
	CD150hi Kitlo HSCs	33.8	47.9	26.5
		63.2	46.5	10
		31.3	32	13.1
		33.3	23.9	23.3
		8.1	28.7	23.9
		9.8	49.8	27
		10.2	34.9	26.7
	CD150hi HSCs	29.9	6.28	5.2
		20.2	19.4	12.3
		14	10.2	27.2
		12.9	11.6	5.52
		31.9	14.3	4.29
		11	11.9	18.3
		10.2	19.4	7.01

## Sheet: Panel G
		ETP	DN2	DN3	DN4
	CD150lo Kitlo HSCs	41.1	56.9	57.1	48.6
		55.7	70.1	63.4	44.2
		56.6	68.9	63.2	52.8
		31.4	38.3	42.3	29.7
		33.7	52.4	47.2	26.2
		48.4	48.6	73.4	66.8
		34	39.3	31	44
		20.6	61.3	37.4	50
		40.7	86.2	47.3	40.6
		39.3	61.2	73.9	50.8
	Kitlo HSCs	23.3	25.8	13.7	5.83
		22.1	22.6	48.8	61.6
		33.8	41.4	43.3	47.2
		23.7	28.6	37	29.8
		23.19	22.6	13.5	21.6
		37.6	37.2	33.7	27.1
		19.4	20.2	13.5	54
		10.1	17	30.1	11.8
		37.2	28.7	25.4	25.1
	CD150lo HSCs	2.47	2.43	0.74	11.9
		33.6	17.2	4.21	26.1
		29.7	20.9	23	32.4
		4.06	6.16	14.5	12.9
		23.5	15.6	13.5	16.5
		23.8	3.31	12.5	19.6
		14.2	4.34	10.2	26.8
		10.2	4.49	3.82	3.97
		8.5	21.5	16	4.63
		12.4	3.8	1.28	2.04
		14.8	5.3	4.9	15.3
		17.9	0.63	2.05	1.2
		0.79	0.93	6.04	12.7
		4.72	1.79	3.62	5.54
		11.1	3.17	19.5	6.87
	CD150hi Kitlo HSCs	22.4	11.6	10.97	17.1
		30.6	12.8	6.43	21.3
		30.4	12.3	6.62	20.6
		4.31	4.31	9.39	6.73
		25.8	58.5	40.5	33.8
		27.1	44.3	48.1	27.4
		4.72	5.53	5904	12.7
	CD150hi HSCs	18.3	55.6	4.88	9.45
		26	66.2	50.3	6.98
		28.3	65.8	49.7	13.8
		10.8	9.39	2.3	1.87
		1.89	55.4	5.58	5.08
		5.53	46.9	34.6	3.43
		41.3	79.2	25	0.41

## Sheet: Panel H
		DP	SP4	SP8
	CD150lo Kitlo HSCs	54.2	47.5	41.6
		68.4	50.6	40.8
		59.5	46.4	42.7
		31.2	37.4	50.6
		19.9	34.3	31
		33.5	27.2	24.4
		55.7	42.6	41.8
		42	33.2	47.6
		41.6	39.7	41.9
		58.5	22	35.6
	Kitlo HSCs	34.4	17.5	10.4
		63.6	34.4	31.7
		43.1	42.4	45.4
		24.4	29.2	30.7
		16	12.3	10.7
		40.9	19.1	28.7
		55.6	58.6	26.8
		14.1	15.6	12.4
		20.4	15.7	14.6
	CD150lo HSCs	5.94	3.35	8.74
		21.3	12.51	11.3
		15.5	10.9	14.5
		18.6	26.3	23.2
		19.5	10.2	9.39
		31.7	29.3	17.4
		9.36	27.2	24.7
		10.2	6.94	7.98
		12.6	2.73	2.71
		3.66	4.84	5.04
		16.9	12.8	21.1
		0.79	3.66	5.66
		5.9	18.8	6.09
		2.86	5.47	2.92
		36.3	24.8	14.6
	CD150hi Kitlo HSCs	30.1	7.66	10.7
		37.1	32	26.5
		35.3	31.4	24.2
		14.4	6.07	7.91
		21.5	23.3	26.7
		17.9	11.7	8.59
		12.4	18.8	6.09
	CD150hi HSCs	5.21	4.1	6.58
		2.74	2.35	7.04
		1.85	2.84	7.21
		5.79	3.12	2.22
		3.39	10.5	7.91
		2.19	0.74	2.34
		1.27	1	0.9
