# Supplementary material for: Kitlo hematopoietic stem cells exhibit distinct lymphoid-primed chromatin landscapes that enhance thymic reconstitution
Source: Nat Commun. 2025 Jul 4;16:6170. doi: 10.1038/s41467-025-61125-1 (PMC12227609; doi:10.1038/s41467-025-61125-1)
Supplement: Supplementary file 12 — Source Data [file 41467_2025_61125_MOESM12_ESM.zip › Source Data Files/Source Data Supplementary Figure 8.xlsx]

## Sheet: Panel B
		Control						Zbtb1-KO
	BM Cellularity	34500000	42900000	22200000	26700000	30200000	31200000	30500000	17200000	30700000	19300000	20200000	32100000

## Sheet: Panel C
		Control						Zbtb1-KO
	Thymus Cellularity	17700000	29200000	50500000	36000000	28800000	30000000	2460000	6190000	20700000	20500000	25300000	382000

## Sheet: Panel E
		Control Kithi HSCs						Zbtb1-OE Kithi HSCs
	BM Cellularity	22400000	20500000	13600000	16100000	35900000	25100000	13900000	19800000	14400000	16800000	32400000	27500000

## Sheet: Panel F
		Control Kithi HSCs						Zbtb1-OE Kithi HSCs
	Thymus Cellularity	25800000	26700000	28300000	18100000	37300000	33600000	62600000	37600000	51900000	33100000	37700000	27600000

## Sheet: Panel G
		Control Kithi HSCs						Zbtb1-OE Kithi HSCs
	TEC	19350	42720	42450	18100	7752	63410	137720	127840	166080	69510	64090	30360
	Endothelial Cells	10836	26166	6335	3264	17904	19488	58218	31960	57090	36410	37700	16560
	Fibroblasts	17802	48060	15023	16320	37300	27216	143980	90240	93420	52960	56550	16008
