# Supplementary material for: Kitlo hematopoietic stem cells exhibit distinct lymphoid-primed chromatin landscapes that enhance thymic reconstitution
Source: Nat Commun. 2025 Jul 4;16:6170. doi: 10.1038/s41467-025-61125-1 (PMC12227609; doi:10.1038/s41467-025-61125-1)
Supplement: Supplementary file 12 — Source Data [file 41467_2025_61125_MOESM12_ESM.zip › Source Data Files/Source Data Supplementary Figure 9.xlsx]

## Sheet: Panel A
		Kithi HSCs											Kitlo HSCs
	CD45+	21	8.7	40.4	16.6	68.1	51.9	42.7	55.8	48.8	64.1	13.7	32.2	40.2	55.7	61.8	50.8	30.6	74	70.8	74.3	75.6	75.7
	Myeloid	38.9	49.5	46.6	89.6	84.1	98.7	92.3	64.2	88.4	82.5	88.1	83.4	37.8	55.2	79.6	63.3	70.1	93	95.3	91.8	74.4	81.6
	B cells	17.6	3.9	8.4	3.4	24.4	30	17.9	38.2	33.8	39.7	3.6	13.7	48.9	55.1	74.7	47.4	32.8	79.7	87.3	84.9	92.6	84.5
	T cells	14.7	12.5	8.7	10.9	8.3	20.6	31.6	29.3	22.7	33.7	16.6	13.6	27.8	18.7	43.2	17	14.3	40.7	39.6	46.7	79.8	93.3

## Sheet: Panel B
		Kithi HSCs										Kitlo HSCs
	CMP	10812	39780	36450	70720	21840	24840	10560	52345	18018	120120	31220	22680	30020	52920	59280	43680	81510	46110	99600	84280
	GMP	4770	37440	24300	54080	22750	19044	17280	36100	14976	70980	16279	15120	25280	47250	34320	31200	62205	33390	74700	61705
	MEP	20670	53820	53460	72800	32760	55890	60480	61370	56160	65520	40140	26460	28440	54810	48360	49920	98670	65190	74700	58695

## Sheet: Panel C
		Kithi HSCs									Kitlo HSCs
	DP	2824800	4653000	9796800	812160	3918720	7672600	4059200	3104640	3245700	23469600	30400000	11076800	31426400	20590200	9137520	17015000	24168000	19270800
	CD4	672816	264000	9231600	101520	567084	730080	594720	1543080	198090	11125200	13395000	2249760	15038400	7086600	4733400	6789400	16188000	9285600
	CD8	729312	194700	1369040	30456	286368	250120	219480	429660	542190	2354580	2460500	1032000	3296880	2298960	2812600	2581300	2485200	2073360

## Sheet: Panel D
			Kithi HSCs										Kitlo HSCs
	CD4-+ T cells	Naive	24.8	13.1	30.5	29.8	10.6	21.4	14.1	0.21	4.98	5.24	59.3	44.3	78.1	44.1	39.8	33.9	47	48.4	33.7	33.3
		Central _x000D_Memory	8.05	5.77	5.56	7.27	8.51	7.3	7.82	0	1.97	0.87	41.5	12.6	60.4	14.3	8.33	8.21	17.7	17.1	12.1	16
		Effector _x000D_Memory	0.34	1.38	1.71	2.34	3.03	1.55	6.77	0.8	3.47	1.83	12.3	5.01	28.9	4.66	36.9	5.54	6.83	9.82	6.24	8.75
	CD8-+ T cells	Naive	23.6	6.19	21	27.9	11.4	19.5	14.2	0.1	3.36	5.87	57.6	39.1	76.1	29.7	20.6	27.2	46.3	45.4	34.1	31.4
		Central _x000D_Memory	16.5	7.59	4.91	10.9	8.21	9.09	3.09	0	1.25	1.1	35.9	19.8	58.9	7.53	10.2	6.64	20.6	19	8.49	23.6
		Effector _x000D_Memory	0.91	1.82	10.2	8.33	10.7	4	7.26	0.62	3.28	1.49	4.74	8.82	5.85	21.9	1.49	7.89	16.2	11.3	21.7	5.33

## Sheet: Panel E
		Kithi HSCs					Kitlo HSCs
	Myeloid	22.6	61.6	42.2	51.1	61.7	37.4	23.6	29	37.4	35.9	30
	B cells	16.8	2.6	12.7	4.67	6.57	8.19	30.9	28.9	33.3	21.6	0.91
	T cells	12.3	1.78	12.6	2.39	5.13	12.1	17.9	14.6	7.07	14.2	7.84

## Sheet: Panel F
		Kithi HSCs							Kitlo HSCs
	CD45+	28.4	27.4	21.6	10	22.5	43.4	17.7	54.3	69.1	38.7	58.9	52.5	50.9
	Myeloid	0.97	1.4	12.9	1.06	4.25	1.54	0.74	15.3	16.8	7.21	14.1	4.45	3.28
	B-cells	10	7	6.81	3	14.2	10.3	14	36	29.1	33.3	47.6	44.5	40.7
	T-cells	1.86	1.86	1.04	1	2.07	2.11	0.69	2.61	5.87	11	1.56	2.26	2.26

## Sheet: Panel G
		Kithi HSCs							Kitlo HSCs
	LT HSC	3655	3967.5	5075	1100	264.63	725.2	186.3	7670	1687.5	1457.5	1026	5985	1952.5
	ST HSC	1505	263.35	310.63	295.38	1110	2507.5	570.98	1017	687.68	3325	3307.5	2307.5	2200
	MPP2	1290	263.35	1137.5	1850	758	583.05	4615	3037.5	2507.5	10212.5	3307.5	4615	1846.63
	MPP3	249.4	98.84	207.38	133	284.9	584.1	76.94	474.75	177.55	733.88	708.75	679.83	390
	MPP4 (LMPP)	44.08	1904	106.66	65.55	734.45	1107.73	515.78	1827.5	1137.5	534	4987.5	667.8	3550

## Sheet: Panel H
		Kithi HSCs							Kitlo HSCs
	CMP	34400	3622.5	24500	28000	27750	32450	86975	27000	22525	66500	20475	13110	25500
	GMP	1450	460.58	15750	11000	24975	25075	56800	20425	10350	15900	61750	22050	25500
	MEP	7250	9200	18375	15000	57350	70800	129575	24725	25875	128250	64575	84525	104125

## Sheet: Panel I
			Kithi HSCs							Kitlo HSCs
		CLP	0	118	92.4	61.6	0	175.53	32.95	305	136.13	208	175.99	125.21	741.63

## Sheet: Panel J
		Kithi HSCs	Kithi HSCs	Kithi HSCs	Kithi HSCs	Kithi HSCs	Kithi HSCs	Kithi HSCs	Kitlo HSCs	Kitlo HSCs	Kitlo HSCs	Kitlo HSCs	Kitlo HSCs	Kitlo HSCs
	Thymi cellularity (x10^6)	20.1	28.4	18.9	27.2	14.6	24.8	24.4	25.4	31	21.5	27.6	42.5	32

[truncated: 3 more sheets: Panel K, Panel L, Panel M]
